# Supplementary material for: Enhancing HCV NS3 Inhibitor Classification with Optimized Molecular Fingerprints Using Random Forest
Source: Int J Mol Sci. 2025 Mar 17;26(6):2680. doi: 10.3390/ijms26062680 (PMC11943357; doi:10.3390/ijms26062680)
Supplement: Supplementary file 1 [file ijms-26-02680-s001.zip]

Archive with 12 entries (12 files):
- File S1-CDK.arff
- File S10-Klekota-Roth Count.arff
- File S11-2D atom pair.arff
- File S12-2D atom pair Count.arff
- File S2-CDKExtended.arff
- File S3-Estate.arff
- File S4-CDK Graph Only.arff
- File S5-MACCS.arff
- File S6-Pubchem.arff
- File S7-Substructure.arff
- File S8-Substructure Count.arff
- File S9-Klekota-Roth.arff
