# Supplementary material for: Enhancing HCV NS3 Inhibitor Classification with Optimized Molecular Fingerprints Using Random Forest
Source: Int J Mol Sci. 2025 Mar 17;26(6):2680. doi: 10.3390/ijms26062680 (PMC11943357; doi:10.3390/ijms26062680)
Supplement: Supplementary file 1 [file ijms-26-02680-s001.zip › File S1-CDK.arff]

@relation HCV-weka.filters.unsupervised.attribute.RemoveUseless-M99.0

@attribute FP1 numeric
@attribute FP2 numeric
@attribute FP3 numeric
@attribute FP4 numeric
@attribute FP5 numeric
@attribute FP6 numeric
@attribute FP7 numeric
@attribute FP8 numeric
@attribute FP9 numeric
@attribute FP10 numeric
@attribute FP11 numeric
@attribute FP12 numeric
@attribute FP13 numeric
@attribute FP14 numeric
@attribute FP15 numeric
@attribute FP16 numeric
@attribute FP17 numeric
@attribute FP18 numeric
@attribute FP19 numeric
@attribute FP20 numeric
@attribute FP21 numeric
@attribute FP22 numeric
@attribute FP23 numeric
@attribute FP24 numeric
@attribute FP25 numeric
@attribute FP26 numeric
@attribute FP27 numeric
@attribute FP28 numeric
@attribute FP29 numeric
@attribute FP30 numeric
@attribute FP31 numeric
@attribute FP32 numeric
@attribute FP33 numeric
@attribute FP34 numeric
@attribute FP35 numeric
@attribute FP36 numeric
@attribute FP37 numeric
@attribute FP38 numeric
@attribute FP39 numeric
@attribute FP40 numeric
@attribute FP41 numeric
@attribute FP42 numeric
@attribute FP43 numeric
@attribute FP44 numeric
@attribute FP45 numeric
@attribute FP46 numeric
@attribute FP47 numeric
@attribute FP48 numeric
@attribute FP49 numeric
@attribute FP50 numeric
@attribute FP51 numeric
@attribute FP52 numeric
@attribute FP53 numeric
@attribute FP54 numeric
@attribute FP55 numeric
@attribute FP56 numeric
@attribute FP57 numeric
@attribute FP58 numeric
@attribute FP59 numeric
@attribute FP60 numeric
@attribute FP61 numeric
@attribute FP62 numeric
@attribute FP63 numeric
@attribute FP64 numeric
@attribute FP65 numeric
@attribute FP66 numeric
@attribute FP67 numeric
@attribute FP68 numeric
@attribute FP69 numeric
@attribute FP70 numeric
@attribute FP71 numeric
@attribute FP72 numeric
@attribute FP73 numeric
@attribute FP74 numeric
@attribute FP75 numeric
@attribute FP76 numeric
@attribute FP77 numeric
@attribute FP78 numeric
@attribute FP79 numeric
@attribute FP80 numeric
@attribute FP81 numeric
@attribute FP82 numeric
@attribute FP83 numeric
@attribute FP84 numeric
@attribute FP85 numeric
@attribute FP86 numeric
@attribute FP87 numeric
@attribute FP88 numeric
@attribute FP89 numeric
@attribute FP90 numeric
@attribute FP91 numeric
@attribute FP92 numeric
@attribute FP93 numeric
@attribute FP94 numeric
@attribute FP95 numeric
@attribute FP96 numeric
@attribute FP97 numeric
@attribute FP98 numeric
@attribute FP99 numeric
@attribute FP100 numeric
@attribute FP101 numeric
@attribute FP102 numeric
@attribute FP103 numeric
@attribute FP104 numeric
@attribute FP105 numeric
@attribute FP106 numeric
@attribute FP107 numeric
@attribute FP108 numeric
@attribute FP109 numeric
@attribute FP110 numeric
@attribute FP111 numeric
@attribute FP112 numeric
@attribute FP113 numeric
@attribute FP114 numeric
@attribute FP115 numeric
@attribute FP116 numeric
@attribute FP117 numeric
@attribute FP118 numeric
@attribute FP119 numeric
@attribute FP120 numeric
@attribute FP121 numeric
@attribute FP122 numeric
@attribute FP123 numeric
@attribute FP124 numeric
@attribute FP125 numeric
@attribute FP126 numeric
@attribute FP127 numeric
@attribute FP128 numeric
@attribute FP129 numeric
@attribute FP130 numeric
@attribute FP131 numeric
@attribute FP132 numeric
@attribute FP133 numeric
@attribute FP134 numeric
@attribute FP135 numeric
@attribute FP136 numeric
@attribute FP137 numeric
@attribute FP138 numeric
@attribute FP139 numeric
@attribute FP140 numeric
@attribute FP141 numeric
@attribute FP142 numeric
@attribute FP143 numeric
@attribute FP144 numeric
@attribute FP145 numeric
@attribute FP146 numeric
@attribute FP147 numeric
@attribute FP148 numeric
@attribute FP149 numeric
@attribute FP150 numeric
@attribute FP151 numeric
@attribute FP152 numeric
@attribute FP153 numeric
@attribute FP154 numeric
@attribute FP155 numeric
@attribute FP156 numeric
@attribute FP157 numeric
@attribute FP158 numeric
@attribute FP159 numeric
@attribute FP160 numeric
@attribute FP161 numeric
@attribute FP162 numeric
@attribute FP163 numeric
@attribute FP164 numeric
@attribute FP165 numeric
@attribute FP166 numeric
@attribute FP167 numeric
@attribute FP168 numeric
@attribute FP169 numeric
@attribute FP170 numeric
@attribute FP171 numeric
@attribute FP172 numeric
@attribute FP173 numeric
@attribute FP174 numeric
@attribute FP175 numeric
@attribute FP176 numeric
@attribute FP177 numeric
@attribute FP178 numeric
@attribute FP179 numeric
@attribute FP180 numeric
@attribute FP181 numeric
@attribute FP182 numeric
@attribute FP183 numeric
@attribute FP184 numeric
@attribute FP185 numeric
@attribute FP186 numeric
@attribute FP187 numeric
@attribute FP188 numeric
@attribute FP189 numeric
@attribute FP190 numeric
@attribute FP191 numeric
@attribute FP192 numeric
@attribute FP193 numeric
@attribute FP194 numeric
@attribute FP195 numeric
@attribute FP196 numeric
@attribute FP197 numeric
@attribute FP198 numeric
@attribute FP199 numeric
@attribute FP200 numeric
@attribute FP201 numeric
@attribute FP202 numeric
@attribute FP203 numeric
@attribute FP204 numeric
@attribute FP205 numeric
@attribute FP206 numeric
@attribute FP207 numeric
@attribute FP208 numeric
@attribute FP209 numeric
@attribute FP210 numeric
@attribute FP211 numeric
@attribute FP212 numeric
@attribute FP213 numeric
@attribute FP214 numeric
@attribute FP215 numeric
@attribute FP216 numeric
@attribute FP217 numeric
@attribute FP218 numeric
@attribute FP219 numeric
@attribute FP220 numeric
@attribute FP221 numeric
@attribute FP222 numeric
@attribute FP223 numeric
@attribute FP224 numeric
@attribute FP225 numeric
@attribute FP226 numeric
@attribute FP227 numeric
@attribute FP228 numeric
@attribute FP229 numeric
@attribute FP230 numeric
@attribute FP231 numeric
@attribute FP232 numeric
@attribute FP233 numeric
@attribute FP234 numeric
@attribute FP235 numeric
@attribute FP236 numeric
@attribute FP237 numeric
@attribute FP238 numeric
@attribute FP239 numeric
@attribute FP240 numeric
@attribute FP241 numeric
@attribute FP242 numeric
@attribute FP243 numeric
@attribute FP244 numeric
@attribute FP245 numeric
@attribute FP246 numeric
@attribute FP247 numeric
@attribute FP248 numeric
@attribute FP249 numeric
@attribute FP250 numeric
@attribute FP251 numeric
@attribute FP252 numeric
@attribute FP253 numeric
@attribute FP254 numeric
@attribute FP255 numeric
@attribute FP256 numeric
@attribute FP257 numeric
@attribute FP258 numeric
@attribute FP259 numeric
@attribute FP260 numeric
@attribute FP261 numeric
@attribute FP262 numeric
@attribute FP263 numeric
@attribute FP264 numeric
@attribute FP265 numeric
@attribute FP266 numeric
@attribute FP267 numeric
@attribute FP268 numeric
@attribute FP269 numeric
@attribute FP270 numeric
@attribute FP271 numeric
@attribute FP272 numeric
@attribute FP273 numeric
@attribute FP274 numeric
@attribute FP275 numeric
@attribute FP276 numeric
@attribute FP277 numeric
@attribute FP278 numeric
@attribute FP279 numeric
@attribute FP280 numeric
@attribute FP281 numeric
@attribute FP282 numeric
@attribute FP283 numeric
@attribute FP284 numeric
@attribute FP285 numeric
@attribute FP286 numeric
@attribute FP287 numeric
@attribute FP288 numeric
@attribute FP289 numeric
@attribute FP290 numeric
@attribute FP291 numeric
@attribute FP292 numeric
@attribute FP293 numeric
@attribute FP294 numeric
@attribute FP295 numeric
@attribute FP296 numeric
@attribute FP297 numeric
@attribute FP298 numeric
@attribute FP299 numeric
@attribute FP300 numeric
@attribute FP301 numeric
@attribute FP302 numeric
@attribute FP303 numeric
@attribute FP304 numeric
@attribute FP305 numeric
@attribute FP306 numeric
@attribute FP307 numeric
@attribute FP308 numeric
@attribute FP309 numeric
@attribute FP310 numeric
@attribute FP311 numeric
@attribute FP312 numeric
@attribute FP313 numeric
@attribute FP314 numeric
@attribute FP315 numeric
@attribute FP316 numeric
@attribute FP317 numeric
@attribute FP318 numeric
@attribute FP319 numeric
@attribute FP320 numeric
@attribute FP321 numeric
@attribute FP322 numeric
@attribute FP323 numeric
@attribute FP324 numeric
@attribute FP325 numeric
@attribute FP326 numeric
@attribute FP327 numeric
@attribute FP328 numeric
@attribute FP329 numeric
@attribute FP330 numeric
@attribute FP331 numeric
@attribute FP332 numeric
@attribute FP333 numeric
@attribute FP334 numeric
@attribute FP335 numeric
@attribute FP336 numeric
@attribute FP337 numeric
@attribute FP338 numeric
@attribute FP339 numeric
@attribute FP340 numeric
@attribute FP341 numeric
@attribute FP342 numeric
@attribute FP343 numeric
@attribute FP344 numeric
@attribute FP345 numeric
@attribute FP346 numeric
@attribute FP347 numeric
@attribute FP348 numeric
@attribute FP349 numeric
@attribute FP350 numeric
@attribute FP351 numeric
@attribute FP352 numeric
@attribute FP353 numeric
@attribute FP354 numeric
@attribute FP355 numeric
@attribute FP356 numeric
@attribute FP357 numeric
@attribute FP358 numeric
@attribute FP359 numeric
@attribute FP360 numeric
@attribute FP361 numeric
@attribute FP362 numeric
@attribute FP363 numeric
@attribute FP364 numeric
@attribute FP365 numeric
@attribute FP366 numeric
@attribute FP367 numeric
@attribute FP368 numeric
@attribute FP369 numeric
@attribute FP370 numeric
@attribute FP371 numeric
@attribute FP372 numeric
@attribute FP373 numeric
@attribute FP374 numeric
@attribute FP375 numeric
@attribute FP376 numeric
@attribute FP377 numeric
@attribute FP378 numeric
@attribute FP379 numeric
@attribute FP380 numeric
@attribute FP381 numeric
@attribute FP382 numeric
@attribute FP383 numeric
@attribute FP384 numeric
@attribute FP385 numeric
@attribute FP386 numeric
@attribute FP387 numeric
@attribute FP388 numeric
@attribute FP389 numeric
@attribute FP390 numeric
@attribute FP391 numeric
@attribute FP392 numeric
@attribute FP393 numeric
@attribute FP394 numeric
@attribute FP395 numeric
@attribute FP396 numeric
@attribute FP397 numeric
@attribute FP398 numeric
@attribute FP399 numeric
@attribute FP400 numeric
@attribute FP401 numeric
@attribute FP402 numeric
@attribute FP403 numeric
@attribute FP404 numeric
@attribute FP405 numeric
@attribute FP406 numeric
@attribute FP407 numeric
@attribute FP408 numeric
@attribute FP409 numeric
@attribute FP410 numeric
@attribute FP411 numeric
@attribute FP412 numeric
@attribute FP413 numeric
@attribute FP414 numeric
@attribute FP415 numeric
@attribute FP416 numeric
@attribute FP417 numeric
@attribute FP418 numeric
@attribute FP419 numeric
@attribute FP420 numeric
@attribute FP421 numeric
@attribute FP422 numeric
@attribute FP423 numeric
@attribute FP424 numeric
@attribute FP425 numeric
@attribute FP426 numeric
@attribute FP427 numeric
@attribute FP428 numeric
@attribute FP429 numeric
@attribute FP430 numeric
@attribute FP431 numeric
@attribute FP432 numeric
@attribute FP433 numeric
@attribute FP434 numeric
@attribute FP435 numeric
@attribute FP436 numeric
@attribute FP437 numeric
@attribute FP438 numeric
@attribute FP439 numeric
@attribute FP440 numeric
@attribute FP441 numeric
@attribute FP442 numeric
@attribute FP443 numeric
@attribute FP444 numeric
@attribute FP445 numeric
@attribute FP446 numeric
@attribute FP447 numeric
@attribute FP448 numeric
@attribute FP449 numeric
@attribute FP450 numeric
@attribute FP451 numeric
@attribute FP452 numeric
@attribute FP453 numeric
@attribute FP454 numeric
@attribute FP455 numeric
@attribute FP456 numeric
@attribute FP457 numeric
@attribute FP458 numeric
@attribute FP459 numeric
@attribute FP460 numeric
@attribute FP461 numeric
@attribute FP462 numeric
@attribute FP463 numeric
@attribute FP464 numeric
@attribute FP465 numeric
@attribute FP466 numeric
@attribute FP467 numeric
@attribute FP468 numeric
@attribute FP469 numeric
@attribute FP470 numeric
@attribute FP471 numeric
@attribute FP472 numeric
@attribute FP473 numeric
@attribute FP474 numeric
@attribute FP475 numeric
@attribute FP476 numeric
@attribute FP477 numeric
@attribute FP478 numeric
@attribute FP479 numeric
@attribute FP480 numeric
@attribute FP481 numeric
@attribute FP482 numeric
@attribute FP483 numeric
@attribute FP484 numeric
@attribute FP485 numeric
@attribute FP486 numeric
@attribute FP487 numeric
@attribute FP488 numeric
@attribute FP489 numeric
@attribute FP490 numeric
@attribute FP491 numeric
@attribute FP492 numeric
@attribute FP493 numeric
@attribute FP494 numeric
@attribute FP495 numeric
@attribute FP496 numeric
@attribute FP497 numeric
@attribute FP498 numeric
@attribute FP499 numeric
@attribute FP500 numeric
@attribute FP501 numeric
@attribute FP502 numeric
@attribute FP503 numeric
@attribute FP504 numeric
@attribute FP505 numeric
@attribute FP506 numeric
@attribute FP507 numeric
@attribute FP508 numeric
@attribute FP509 numeric
@attribute FP510 numeric
@attribute FP511 numeric
@attribute FP512 numeric
@attribute FP513 numeric
@attribute FP514 numeric
@attribute FP515 numeric
@attribute FP516 numeric
@attribute FP517 numeric
@attribute FP518 numeric
@attribute FP519 numeric
@attribute FP520 numeric
@attribute FP521 numeric
@attribute FP522 numeric
@attribute FP523 numeric
@attribute FP524 numeric
@attribute FP525 numeric
@attribute FP526 numeric
@attribute FP527 numeric
@attribute FP528 numeric
@attribute FP529 numeric
@attribute FP530 numeric
@attribute FP531 numeric
@attribute FP532 numeric
@attribute FP533 numeric
@attribute FP534 numeric
@attribute FP535 numeric
@attribute FP536 numeric
@attribute FP537 numeric
@attribute FP538 numeric
@attribute FP539 numeric
@attribute FP540 numeric
@attribute FP541 numeric
@attribute FP542 numeric
@attribute FP543 numeric
@attribute FP544 numeric
@attribute FP545 numeric
@attribute FP546 numeric
@attribute FP547 numeric
@attribute FP548 numeric
@attribute FP549 numeric
@attribute FP550 numeric
@attribute FP551 numeric
@attribute FP552 numeric
@attribute FP553 numeric
@attribute FP554 numeric
@attribute FP555 numeric
@attribute FP556 numeric
@attribute FP557 numeric
@attribute FP558 numeric
@attribute FP559 numeric
@attribute FP560 numeric
@attribute FP561 numeric
@attribute FP562 numeric
@attribute FP563 numeric
@attribute FP564 numeric
@attribute FP565 numeric
@attribute FP566 numeric
@attribute FP567 numeric
@attribute FP568 numeric
@attribute FP569 numeric
@attribute FP570 numeric
@attribute FP571 numeric
@attribute FP572 numeric
@attribute FP573 numeric
@attribute FP574 numeric
@attribute FP575 numeric
@attribute FP576 numeric
@attribute FP577 numeric
@attribute FP578 numeric
@attribute FP579 numeric
@attribute FP580 numeric
@attribute FP581 numeric
@attribute FP582 numeric
@attribute FP583 numeric
@attribute FP584 numeric
@attribute FP585 numeric
@attribute FP586 numeric
@attribute FP587 numeric
@attribute FP588 numeric
@attribute FP589 numeric
@attribute FP590 numeric
@attribute FP591 numeric
@attribute FP592 numeric
@attribute FP593 numeric
@attribute FP594 numeric
@attribute FP595 numeric
@attribute FP596 numeric
@attribute FP597 numeric
@attribute FP598 numeric
@attribute FP599 numeric
@attribute FP600 numeric
@attribute FP601 numeric
@attribute FP602 numeric
@attribute FP603 numeric
@attribute FP604 numeric
@attribute FP605 numeric
@attribute FP606 numeric
@attribute FP607 numeric
@attribute FP608 numeric
@attribute FP609 numeric
@attribute FP610 numeric
@attribute FP611 numeric
@attribute FP612 numeric
@attribute FP613 numeric
@attribute FP614 numeric
@attribute FP615 numeric
@attribute FP616 numeric
@attribute FP617 numeric
@attribute FP618 numeric
@attribute FP619 numeric
@attribute FP620 numeric
@attribute FP621 numeric
@attribute FP622 numeric
@attribute FP623 numeric
@attribute FP624 numeric
@attribute FP625 numeric
@attribute FP626 numeric
@attribute FP627 numeric
@attribute FP628 numeric
@attribute FP629 numeric
@attribute FP630 numeric
@attribute FP631 numeric
@attribute FP632 numeric
@attribute FP633 numeric
@attribute FP634 numeric
@attribute FP635 numeric
@attribute FP636 numeric
@attribute FP637 numeric
@attribute FP638 numeric
@attribute FP639 numeric
@attribute FP640 numeric
@attribute FP641 numeric
@attribute FP642 numeric
@attribute FP643 numeric
@attribute FP644 numeric
@attribute FP645 numeric
@attribute FP646 numeric
@attribute FP647 numeric
@attribute FP648 numeric
@attribute FP649 numeric
@attribute FP650 numeric
@attribute FP651 numeric
@attribute FP652 numeric
@attribute FP653 numeric
@attribute FP654 numeric
@attribute FP655 numeric
@attribute FP656 numeric
@attribute FP657 numeric
@attribute FP658 numeric
@attribute FP659 numeric
@attribute FP660 numeric
@attribute FP661 numeric
@attribute FP662 numeric
@attribute FP663 numeric
@attribute FP664 numeric
@attribute FP665 numeric
@attribute FP666 numeric
@attribute FP667 numeric
@attribute FP668 numeric
@attribute FP669 numeric
@attribute FP670 numeric
@attribute FP671 numeric
@attribute FP672 numeric
@attribute FP673 numeric
@attribute FP674 numeric
@attribute FP675 numeric
@attribute FP676 numeric
@attribute FP677 numeric
@attribute FP678 numeric
@attribute FP679 numeric
@attribute FP680 numeric
@attribute FP681 numeric
@attribute FP682 numeric
@attribute FP683 numeric
@attribute FP684 numeric
@attribute FP685 numeric
@attribute FP686 numeric
@attribute FP687 numeric
@attribute FP688 numeric
@attribute FP689 numeric
@attribute FP690 numeric
@attribute FP691 numeric
@attribute FP692 numeric
@attribute FP693 numeric
@attribute FP694 numeric
@attribute FP695 numeric
@attribute FP696 numeric
@attribute FP697 numeric
@attribute FP698 numeric
@attribute FP699 numeric
@attribute FP700 numeric
@attribute FP701 numeric
@attribute FP702 numeric
@attribute FP703 numeric
@attribute FP704 numeric
@attribute FP705 numeric
@attribute FP706 numeric
@attribute FP707 numeric
@attribute FP708 numeric
@attribute FP709 numeric
@attribute FP710 numeric
@attribute FP711 numeric
@attribute FP712 numeric
@attribute FP713 numeric
@attribute FP714 numeric
@attribute FP715 numeric
@attribute FP716 numeric
@attribute FP717 numeric
@attribute FP718 numeric
@attribute FP719 numeric
@attribute FP720 numeric
@attribute FP721 numeric
@attribute FP722 numeric
@attribute FP723 numeric
@attribute FP724 numeric
@attribute FP725 numeric
@attribute FP726 numeric
@attribute FP727 numeric
@attribute FP728 numeric
@attribute FP729 numeric
@attribute FP730 numeric
@attribute FP731 numeric
@attribute FP732 numeric
@attribute FP733 numeric
@attribute FP734 numeric
@attribute FP735 numeric
@attribute FP736 numeric
@attribute FP737 numeric
@attribute FP738 numeric
@attribute FP739 numeric
@attribute FP740 numeric
@attribute FP741 numeric
@attribute FP744 numeric
@attribute FP745 numeric
@attribute FP746 numeric
@attribute FP747 numeric
@attribute FP748 numeric
@attribute FP749 numeric
@attribute FP750 numeric
@attribute FP751 numeric
@attribute FP752 numeric
@attribute FP753 numeric
@attribute FP754 numeric
@attribute FP755 numeric
@attribute FP756 numeric
@attribute FP757 numeric
@attribute FP758 numeric
@attribute FP759 numeric
@attribute FP760 numeric
@attribute FP761 numeric
@attribute FP762 numeric
@attribute FP763 numeric
@attribute FP764 numeric
@attribute FP765 numeric
@attribute FP766 numeric
@attribute FP767 numeric
@attribute FP768 numeric
@attribute FP769 numeric
@attribute FP770 numeric
@attribute FP771 numeric
@attribute FP772 numeric
@attribute FP773 numeric
@attribute FP774 numeric
@attribute FP775 numeric
@attribute FP776 numeric
@attribute FP777 numeric
@attribute FP778 numeric
@attribute FP779 numeric
@attribute FP780 numeric
@attribute FP781 numeric
@attribute FP782 numeric
@attribute FP783 numeric
@attribute FP784 numeric
@attribute FP785 numeric
@attribute FP786 numeric
@attribute FP787 numeric
@attribute FP788 numeric
@attribute FP789 numeric
@attribute FP790 numeric
@attribute FP791 numeric
@attribute FP792 numeric
@attribute FP793 numeric
@attribute FP794 numeric
@attribute FP795 numeric
@attribute FP796 numeric
@attribute FP797 numeric
@attribute FP798 numeric
@attribute FP799 numeric
@attribute FP800 numeric
@attribute FP801 numeric
@attribute FP802 numeric
@attribute FP803 numeric
@attribute FP804 numeric
@attribute FP805 numeric
@attribute FP806 numeric
@attribute FP807 numeric
@attribute FP808 numeric
@attribute FP809 numeric
@attribute FP810 numeric
@attribute FP811 numeric
@attribute FP812 numeric
@attribute FP813 numeric
@attribute FP814 numeric
@attribute FP815 numeric
@attribute FP816 numeric
@attribute FP817 numeric
@attribute FP818 numeric
@attribute FP819 numeric
@attribute FP820 numeric
@attribute FP821 numeric
@attribute FP822 numeric
@attribute FP823 numeric
@attribute FP824 numeric
@attribute FP825 numeric
@attribute FP826 numeric
@attribute FP827 numeric
@attribute FP828 numeric
@attribute FP829 numeric
@attribute FP830 numeric
@attribute FP831 numeric
@attribute FP832 numeric
@attribute FP833 numeric
@attribute FP834 numeric
@attribute FP835 numeric
@attribute FP836 numeric
@attribute FP837 numeric
@attribute FP838 numeric
@attribute FP839 numeric
@attribute FP840 numeric
@attribute FP841 numeric
@attribute FP842 numeric
@attribute FP843 numeric
@attribute FP844 numeric
@attribute FP845 numeric
@attribute FP846 numeric
@attribute FP847 numeric
@attribute FP848 numeric
@attribute FP849 numeric
@attribute FP850 numeric
@attribute FP851 numeric
@attribute FP852 numeric
@attribute FP853 numeric
@attribute FP854 numeric
@attribute FP855 numeric
@attribute FP856 numeric
@attribute FP857 numeric
@attribute FP858 numeric
@attribute FP859 numeric
@attribute FP860 numeric
@attribute FP861 numeric
@attribute FP862 numeric
@attribute FP863 numeric
@attribute FP864 numeric
@attribute FP865 numeric
@attribute FP866 numeric
@attribute FP867 numeric
@attribute FP868 numeric
@attribute FP869 numeric
@attribute FP870 numeric
@attribute FP871 numeric
@attribute FP872 numeric
@attribute FP873 numeric
@attribute FP874 numeric
@attribute FP875 numeric
@attribute FP876 numeric
@attribute FP877 numeric
@attribute FP878 numeric
@attribute FP879 numeric
@attribute FP880 numeric
@attribute FP881 numeric
@attribute FP882 numeric
@attribute FP883 numeric
@attribute FP884 numeric
@attribute FP885 numeric
@attribute FP886 numeric
@attribute FP887 numeric
@attribute FP888 numeric
@attribute FP889 numeric
@attribute FP890 numeric
@attribute FP891 numeric
@attribute FP892 numeric
@attribute FP893 numeric
@attribute FP894 numeric
@attribute FP895 numeric
@attribute FP896 numeric
@attribute FP897 numeric
@attribute FP898 numeric
@attribute FP899 numeric
@attribute FP900 numeric
@attribute FP901 numeric
@attribute FP902 numeric
@attribute FP903 numeric
@attribute FP904 numeric
@attribute FP905 numeric
@attribute FP906 numeric
@attribute FP907 numeric
@attribute FP908 numeric
@attribute FP909 numeric
@attribute FP910 numeric
@attribute FP911 numeric
@attribute FP912 numeric
@attribute FP913 numeric
@attribute FP914 numeric
@attribute FP915 numeric
@attribute FP916 numeric
@attribute FP917 numeric
@attribute FP918 numeric
@attribute FP919 numeric
@attribute FP920 numeric
@attribute FP921 numeric
@attribute FP922 numeric
@attribute FP923 numeric
@attribute FP924 numeric
@attribute FP925 numeric
@attribute FP926 numeric
@attribute FP927 numeric
@attribute FP928 numeric
@attribute FP929 numeric
@attribute FP930 numeric
@attribute FP931 numeric
@attribute FP932 numeric
@attribute FP933 numeric
@attribute FP934 numeric
@attribute FP935 numeric
@attribute FP936 numeric
@attribute FP937 numeric
@attribute FP938 numeric
@attribute FP939 numeric
@attribute FP940 numeric
@attribute FP941 numeric
@attribute FP942 numeric
@attribute FP943 numeric
@attribute FP944 numeric
@attribute FP945 numeric
@attribute FP946 numeric
@attribute FP947 numeric
@attribute FP948 numeric
@attribute FP949 numeric
@attribute FP950 numeric
@attribute FP951 numeric
@attribute FP952 numeric
@attribute FP953 numeric
@attribute FP954 numeric
@attribute FP955 numeric
@attribute FP956 numeric
@attribute FP957 numeric
@attribute FP958 numeric
@attribute FP959 numeric
@attribute FP960 numeric
@attribute FP961 numeric
@attribute FP962 numeric
@attribute FP963 numeric
@attribute FP964 numeric
@attribute FP965 numeric
@attribute FP966 numeric
@attribute FP967 numeric
@attribute FP968 numeric
@attribute FP969 numeric
@attribute FP970 numeric
@attribute FP971 numeric
@attribute FP972 numeric
@attribute FP973 numeric
@attribute FP974 numeric
@attribute FP975 numeric
@attribute FP976 numeric
@attribute FP977 numeric
@attribute FP978 numeric
@attribute FP979 numeric
@attribute FP980 numeric
@attribute FP981 numeric
@attribute FP982 numeric
@attribute FP983 numeric
@attribute FP984 numeric
@attribute FP985 numeric
@attribute FP986 numeric
@attribute FP987 numeric
@attribute FP988 numeric
@attribute FP989 numeric
@attribute FP990 numeric
@attribute FP991 numeric
@attribute FP992 numeric
@attribute FP993 numeric
@attribute FP994 numeric
@attribute FP995 numeric
@attribute FP996 numeric
@attribute FP997 numeric
@attribute FP998 numeric
@attribute FP999 numeric
@attribute FP1000 numeric
@attribute FP1001 numeric
@attribute FP1002 numeric
@attribute FP1003 numeric
@attribute FP1004 numeric
@attribute FP1005 numeric
@attribute FP1006 numeric
@attribute FP1007 numeric
@attribute FP1008 numeric
@attribute FP1009 numeric
@attribute FP1010 numeric
@attribute FP1011 numeric
@attribute FP1012 numeric
@attribute FP1013 numeric
@attribute FP1014 numeric
@attribute FP1015 numeric
@attribute FP1016 numeric
@attribute FP1017 numeric
@attribute FP1018 numeric
@attribute FP1019 numeric
@attribute FP1020 numeric
@attribute FP1021 numeric
@attribute FP1022 numeric
@attribute FP1023 numeric
@attribute FP1024 numeric
@attribute class {active,inactive}

@data
0,0,0,0,0,0,0,0,0,0,1,1,0,0,0,0,0,1,0,0,0,0,0,0,0,1,0,1,0,0,0,0,0,0,0,0,0,0,0,0,0,0,0,0,0,1,0,0,0,0,0,0,0,0,0,0,0,0,0,0,0,0,0,0,0,0,0,0,0,0,0,1,1,1,0,1,1,0,1,0,0,0,0,0,1,0,1,0,0,0,0,0,0,0,0,0,0,0,0,0,0,0,1,1,0,0,0,1,0,0,0,0,1,0,0,0,0,0,0,0,0,0,1,0,0,0,0,1,1,0,0,0,0,0,0,0,0,0,0,0,0,1,1,0,0,0,0,0,1,0,0,0,0,0,0,0,0,0,0,0,0,0,0,0,0,1,0,0,0,1,0,1,0,1,0,1,0,0,0,1,0,0,1,0,1,1,0,0,1,0,0,0,0,0,0,0,0,0,0,0,0,0,0,0,1,0,0,0,1,0,0,0,0,0,0,0,0,0,0,0,0,0,0,0,0,0,0,1,0,0,0,0,0,0,0,0,0,0,1,0,0,0,0,0,0,0,0,0,0,0,0,0,0,0,0,0,0,0,1,0,1,0,0,0,0,0,0,0,0,0,0,0,0,0,0,0,0,1,0,0,1,0,0,0,0,0,1,0,0,0,1,0,0,0,1,0,0,0,0,0,1,0,0,0,0,1,1,0,0,0,0,0,0,0,0,0,0,0,0,1,0,0,0,0,0,0,0,0,0,0,0,0,0,0,1,1,0,0,0,0,0,0,1,1,0,0,0,0,0,1,0,0,1,0,0,0,0,0,0,0,0,0,0,0,0,0,1,1,0,0,0,0,0,0,0,0,1,0,0,0,0,0,0,0,0,0,0,0,0,0,1,1,0,0,0,0,0,1,0,0,0,0,0,0,0,1,0,0,0,0,0,0,0,0,0,0,0,0,0,0,0,0,0,0,0,0,0,0,0,0,0,0,0,0,0,0,1,1,0,0,0,0,1,0,0,0,1,0,0,0,0,0,0,0,1,1,1,1,0,0,0,0,0,0,0,0,0,0,0,0,0,0,0,0,0,0,0,0,0,0,0,0,0,0,0,0,1,0,0,0,0,0,0,0,0,0,0,0,0,0,0,0,0,0,0,1,0,0,0,0,0,1,0,0,0,0,0,0,0,0,0,0,0,0,0,0,0,0,0,1,1,0,0,1,0,0,0,0,0,0,0,0,1,1,0,1,0,0,1,1,0,0,0,1,1,0,0,0,1,0,0,0,0,0,0,0,0,0,0,0,0,0,1,0,0,0,0,0,0,0,0,0,0,0,0,0,0,1,1,0,1,0,0,0,0,0,0,0,1,0,0,1,0,0,0,0,0,0,0,0,0,0,1,0,0,0,0,1,1,0,1,1,0,0,0,0,0,0,0,0,0,0,0,0,0,0,0,1,0,0,0,0,1,0,1,0,0,1,1,0,1,0,0,0,0,0,0,0,0,0,0,0,0,0,0,0,0,1,0,0,0,1,0,0,0,0,0,0,1,0,0,0,0,0,1,1,1,1,0,0,0,0,0,0,0,0,0,0,0,0,0,0,0,0,0,0,0,0,0,0,0,0,0,1,1,1,0,1,0,0,1,0,1,1,1,0,0,0,0,0,0,0,0,0,0,0,0,0,0,0,0,0,0,0,0,0,0,0,0,0,1,0,0,0,0,0,0,0,1,1,1,1,0,0,1,0,0,0,0,0,1,1,0,0,0,0,0,0,0,0,1,1,0,0,0,1,0,0,0,0,0,0,0,0,1,0,1,0,0,0,0,0,0,0,0,0,0,0,0,0,0,0,0,0,0,0,0,0,0,0,0,0,0,0,0,0,0,0,0,1,0,0,0,0,0,0,1,0,0,1,0,0,1,0,0,0,0,0,0,0,0,0,0,0,0,0,0,0,0,0,0,0,0,0,1,0,1,1,0,0,1,1,0,0,0,0,0,0,1,0,0,0,0,0,0,0,0,0,0,0,0,0,0,0,0,0,0,0,0,0,0,0,1,0,0,0,1,0,0,0,1,0,0,0,0,0,0,0,1,0,0,0,0,0,0,0,0,1,0,0,1,0,0,0,0,0,0,1,0,1,0,0,0,0,0,0,0,0,0,0,1,1,0,0,0,0,0,1,0,0,0,0,0,0,0,0,0,0,0,1,0,0,1,0,0,0,1,0,0,0,0,0,0,0,0,0,1,0,0,0,0,0,0,0,0,0,0,0,1,1,1,0,1,0,0,0,0,0,0,0,0,0,1,0,0,0,0,0,0,0,0,0,active
0,0,0,0,0,1,0,0,0,0,1,1,0,0,0,0,0,1,0,0,0,0,0,0,0,1,0,1,0,0,0,0,0,0,0,0,0,0,0,0,0,0,0,0,0,1,1,0,0,0,0,0,0,0,0,0,0,0,0,0,0,0,0,0,0,0,0,0,0,0,0,1,1,0,0,1,1,0,1,0,0,0,0,0,1,0,1,1,0,0,0,0,0,0,0,0,0,0,0,0,0,0,1,1,0,0,0,0,0,0,0,0,1,0,0,0,0,0,0,0,0,0,1,0,0,0,0,1,1,0,0,0,0,0,0,0,0,0,0,0,0,0,0,0,0,0,0,0,1,0,0,0,0,0,0,0,0,0,0,0,0,0,0,0,0,1,0,0,0,1,0,1,0,1,0,1,0,0,0,1,0,0,1,0,1,1,0,0,1,0,0,0,0,0,0,1,0,0,0,0,0,1,0,0,1,0,0,0,1,0,0,0,0,0,0,0,0,1,0,0,0,0,0,0,0,0,0,1,0,0,0,0,0,0,0,0,0,0,1,0,0,0,0,0,0,0,0,0,0,0,0,0,0,0,0,0,0,0,1,0,1,0,0,0,0,0,0,0,0,0,0,0,0,0,0,0,0,1,0,0,1,0,0,0,0,0,1,0,0,0,1,0,0,0,1,0,0,0,0,0,1,0,0,0,0,1,1,0,0,0,0,0,0,0,0,0,0,0,0,1,0,0,0,0,0,0,0,0,0,0,0,0,0,0,1,1,1,0,0,0,0,0,1,1,0,0,0,0,0,1,0,0,1,0,0,0,0,0,0,0,0,0,0,0,0,0,1,1,0,0,0,0,0,0,0,0,1,0,0,0,0,0,0,0,0,0,0,0,0,1,1,1,0,0,0,0,0,1,0,0,0,0,0,0,0,1,0,0,0,0,0,1,0,0,0,0,0,0,0,0,0,0,0,0,0,0,0,0,0,0,0,0,0,0,0,0,1,1,0,0,0,0,0,0,0,0,1,0,0,0,0,0,0,0,1,1,1,1,0,0,0,0,0,0,0,0,0,0,0,0,0,0,0,0,0,0,0,0,0,0,0,0,0,0,0,0,1,0,0,0,0,0,0,0,0,0,0,0,0,0,0,0,0,0,0,1,0,0,0,0,0,1,0,0,0,0,0,0,0,0,0,0,0,0,0,0,0,0,0,1,1,0,0,1,0,0,0,0,0,0,0,0,1,1,0,1,0,0,1,1,0,0,0,0,1,0,0,0,1,0,0,0,0,0,0,0,0,0,0,0,0,0,1,0,0,0,0,0,0,0,0,0,0,0,0,0,0,1,1,0,1,0,0,0,0,0,0,0,1,0,0,1,0,0,0,0,0,0,0,0,1,0,1,0,0,0,0,1,1,0,1,1,0,0,0,0,0,0,0,0,0,0,0,0,0,0,0,1,0,0,0,0,0,0,1,0,0,1,1,0,1,0,0,0,0,0,0,0,0,0,0,0,0,0,0,0,0,1,0,0,0,1,0,0,0,0,0,0,1,0,0,0,0,0,1,1,1,1,0,0,0,0,0,0,1,0,0,0,0,0,0,0,0,0,0,0,0,0,0,0,0,0,0,1,1,1,0,1,0,0,1,0,1,1,0,0,0,0,0,0,0,0,0,0,0,0,0,0,0,0,0,0,0,1,0,0,0,0,0,0,1,0,0,0,0,0,0,0,1,0,1,1,0,0,0,0,0,0,0,0,1,1,0,0,0,0,0,0,0,0,1,1,0,0,0,1,0,0,0,0,0,0,0,0,1,0,1,0,0,0,0,0,0,0,0,0,1,0,0,0,0,0,0,0,0,0,0,0,0,0,0,0,0,0,0,0,0,0,0,1,0,0,0,0,0,0,1,0,0,1,0,0,1,0,0,0,0,0,1,0,0,0,0,0,0,0,0,0,0,0,0,0,0,0,1,0,1,1,0,0,1,1,0,0,0,0,0,0,1,0,0,0,0,0,0,0,0,0,0,0,0,0,0,0,0,0,0,0,0,0,0,0,0,0,0,0,1,0,0,0,1,0,0,0,1,0,0,0,1,0,0,0,0,0,0,0,0,1,0,0,1,0,0,0,0,0,0,1,0,1,0,0,0,0,0,0,0,0,0,0,1,1,0,0,0,0,0,1,0,0,0,0,0,0,0,0,0,0,0,1,0,0,1,0,0,0,1,0,0,0,0,0,0,0,0,0,1,0,0,0,0,0,0,0,0,0,0,0,1,1,1,0,1,0,0,0,0,0,0,0,0,0,1,0,0,0,0,0,0,0,0,0,active
1,1,0,0,0,1,0,0,0,0,1,1,0,0,0,0,0,1,0,0,0,0,0,0,0,1,0,1,0,0,0,0,0,0,0,0,1,0,0,0,0,0,0,0,0,1,1,0,0,0,0,0,0,0,0,0,0,0,0,1,0,0,0,0,0,0,0,0,0,0,0,1,1,1,0,1,1,0,1,0,0,0,0,0,1,0,1,1,0,0,0,0,0,0,0,0,0,0,1,0,0,0,1,1,0,0,0,1,0,0,0,0,1,1,0,0,0,0,0,0,0,0,1,0,0,0,0,1,1,0,0,0,0,0,0,0,0,0,0,0,0,1,1,0,1,0,1,0,1,0,0,0,0,0,0,0,0,0,0,0,0,0,0,0,0,1,0,0,0,1,0,1,0,1,1,1,1,0,0,1,0,0,1,0,1,1,0,0,1,0,0,0,0,0,0,1,0,0,0,0,0,1,0,0,1,0,0,0,1,0,0,1,0,0,0,0,0,1,1,0,0,0,0,0,0,0,0,1,0,0,0,0,0,0,0,0,0,0,1,0,1,0,0,0,0,0,0,0,0,0,0,0,0,0,0,0,0,0,1,0,1,0,0,0,0,1,0,0,0,0,0,0,0,0,0,0,0,1,0,0,1,0,0,0,0,0,1,0,0,0,1,0,0,0,1,0,1,0,0,0,1,0,0,0,0,1,1,0,0,1,1,0,0,0,0,0,0,0,1,1,0,0,0,0,0,0,1,0,0,0,0,0,0,0,1,1,1,0,0,0,0,0,1,1,0,0,0,0,0,1,0,0,1,1,0,0,0,0,0,0,0,0,0,0,0,0,1,1,1,0,0,0,0,0,0,0,1,0,1,0,0,0,0,0,1,0,0,0,0,1,1,1,0,0,0,0,0,1,0,0,0,0,0,0,0,1,0,0,0,0,0,1,0,0,1,0,1,0,0,0,0,0,0,0,1,0,0,0,0,0,0,0,0,0,1,0,1,1,0,0,0,0,0,0,0,0,1,0,0,0,0,0,0,0,1,1,1,1,0,0,0,0,0,0,0,0,0,0,0,0,0,0,0,0,0,0,0,0,0,0,0,0,0,0,0,0,1,0,0,0,1,0,0,0,0,0,0,0,0,0,0,0,0,0,0,1,0,0,0,0,0,1,0,0,0,0,0,0,0,0,0,1,0,1,0,0,0,0,0,1,1,0,0,1,0,0,1,0,0,0,1,0,1,1,1,1,0,1,1,1,0,0,0,1,1,0,0,0,1,0,0,0,0,0,0,0,0,0,0,0,0,0,1,0,0,0,0,0,0,0,0,0,0,0,0,0,0,1,1,0,1,0,0,0,0,0,0,0,1,0,0,1,0,0,0,0,0,0,0,0,1,0,1,0,0,0,0,1,1,0,1,1,0,0,0,1,0,0,0,0,0,0,1,0,0,0,0,1,0,0,0,0,1,0,1,0,1,1,1,1,1,0,0,0,0,0,0,0,0,0,0,0,0,0,0,0,0,1,0,0,1,1,1,0,1,0,0,0,1,0,0,0,0,0,1,1,1,1,0,0,1,0,0,0,1,0,0,0,0,0,0,0,0,0,0,0,0,0,0,0,0,0,0,1,1,1,0,1,0,0,1,0,1,1,1,0,0,1,0,0,0,0,0,0,0,0,0,0,0,0,0,0,0,1,0,0,0,0,0,0,1,0,0,0,0,0,0,0,1,1,1,1,0,0,0,0,0,0,0,0,1,1,0,0,0,0,0,0,1,0,1,1,0,1,0,1,0,0,0,0,0,0,0,0,1,1,1,1,0,0,0,0,0,0,0,1,1,0,0,0,0,0,0,0,0,0,0,0,0,0,0,0,0,0,0,0,0,0,0,1,0,1,0,0,0,0,1,0,0,1,0,0,1,1,0,0,0,0,1,0,0,0,0,0,0,0,0,0,0,0,0,0,0,0,1,0,1,1,0,0,1,1,0,0,1,0,0,0,1,0,0,0,0,0,0,0,0,0,1,0,1,0,1,0,0,0,0,0,0,0,0,0,1,0,0,0,1,0,0,0,1,0,0,0,1,0,1,0,1,0,1,0,0,0,0,0,0,1,0,0,1,0,0,1,0,0,0,1,0,1,0,0,0,0,0,0,1,1,0,0,1,1,0,0,0,0,0,1,0,0,1,0,1,0,0,0,0,0,0,1,0,0,1,0,0,0,1,0,0,0,1,0,0,0,0,0,1,0,0,1,1,0,0,0,0,0,0,0,1,1,1,0,1,0,0,0,0,0,0,0,0,0,1,1,0,0,0,0,0,0,0,1,active
1,1,0,0,0,1,0,0,0,0,0,1,0,0,0,0,0,1,0,0,0,0,0,0,0,1,0,0,0,0,0,0,0,0,0,0,1,0,0,0,0,0,0,0,0,1,0,0,0,0,0,0,0,0,0,0,0,0,0,1,0,0,0,0,0,0,0,0,0,0,0,1,1,0,0,1,1,0,1,0,0,0,0,0,1,0,1,1,0,0,0,0,0,0,0,0,0,0,1,0,0,0,1,1,0,0,0,0,0,0,0,0,1,1,0,0,0,0,0,0,0,0,1,0,0,0,0,1,1,0,0,0,0,0,0,0,0,0,0,0,0,0,0,0,1,0,1,0,1,0,0,0,0,0,0,0,0,0,0,0,0,0,0,0,0,1,0,0,0,1,0,1,0,1,1,1,1,0,0,1,0,0,1,0,1,1,0,0,1,0,0,0,1,0,0,1,0,0,0,0,0,1,0,0,1,0,0,0,1,0,0,1,0,0,0,0,0,1,1,0,0,0,0,0,0,0,0,0,0,0,0,0,0,0,0,0,0,0,1,0,1,0,0,0,0,0,0,0,0,0,0,0,0,0,0,0,0,0,1,0,1,0,0,0,0,1,0,0,0,0,0,0,0,0,0,0,0,1,0,0,1,0,0,0,0,0,0,0,0,0,1,0,0,0,1,0,1,0,0,0,1,0,0,0,0,1,1,0,0,1,1,0,0,0,0,0,0,0,1,1,0,0,0,0,0,0,1,0,0,0,0,0,0,0,1,1,1,0,0,0,0,0,1,1,0,0,0,0,0,1,0,0,0,1,0,0,0,0,0,0,0,0,0,0,0,0,1,0,1,0,0,0,0,0,0,0,1,0,1,0,0,0,0,0,1,0,0,0,0,1,0,1,0,0,0,0,0,1,0,0,0,0,0,0,0,1,0,0,0,0,0,1,0,0,1,0,1,0,0,0,0,0,0,0,1,0,0,0,0,0,0,0,0,0,1,0,1,1,0,0,0,0,0,0,0,0,1,0,0,0,0,0,0,0,1,1,0,1,0,0,0,0,0,0,0,0,0,0,1,0,0,0,0,0,0,0,0,0,0,0,0,0,0,0,0,1,1,0,0,0,1,0,0,0,0,0,0,0,0,0,0,0,0,0,0,1,0,0,0,0,0,1,0,0,0,0,0,0,0,0,0,1,0,1,0,0,0,0,0,1,1,0,0,1,0,0,1,0,0,0,1,0,1,1,1,1,0,1,1,1,0,0,0,0,1,0,0,0,1,0,0,0,0,0,0,0,0,0,0,0,0,0,0,0,0,0,0,0,0,0,0,0,0,0,0,0,0,1,1,0,1,0,0,0,0,0,0,0,1,0,0,1,0,0,0,0,0,0,0,1,1,0,1,0,0,0,0,1,1,0,1,1,0,0,0,1,0,0,0,0,0,0,1,0,0,0,0,1,0,0,0,0,0,0,1,0,1,1,1,1,1,0,0,0,0,0,0,0,0,0,0,0,0,0,0,0,0,1,0,0,1,1,1,0,1,0,0,0,1,0,0,0,0,0,1,1,1,1,0,0,1,0,0,0,1,0,0,0,0,0,0,0,0,0,0,0,0,0,0,0,0,0,0,1,1,1,0,1,0,0,1,0,1,1,0,0,1,1,0,0,0,0,0,0,0,0,0,0,0,0,0,0,0,1,0,0,0,0,0,0,1,0,0,0,0,0,0,0,1,0,1,1,0,0,0,0,0,0,0,0,0,0,0,0,0,0,0,0,1,0,1,1,0,1,0,1,0,0,0,0,0,0,0,0,1,1,1,1,0,0,0,0,0,0,0,1,1,0,0,0,0,1,0,0,0,0,0,1,0,0,0,0,0,0,0,0,0,0,0,1,0,1,0,0,0,0,1,0,0,1,0,0,1,1,0,0,1,0,1,0,0,0,0,0,0,0,0,0,0,0,0,0,0,0,1,0,1,1,0,0,1,1,0,0,1,0,0,0,1,0,0,0,0,0,0,0,0,0,1,0,1,0,1,0,0,0,0,0,0,0,0,0,1,0,0,0,1,0,0,0,1,0,0,0,0,0,1,0,1,0,1,0,0,0,0,0,0,1,0,0,1,0,0,1,0,0,0,0,0,0,0,0,0,0,0,0,1,1,0,0,1,1,0,0,0,0,0,0,0,0,1,0,1,0,0,0,0,0,0,1,0,0,1,0,0,0,1,0,0,0,1,0,0,0,0,0,1,0,0,1,1,0,0,0,0,0,0,0,1,1,1,0,1,0,0,0,0,0,0,0,0,0,1,1,0,0,0,0,0,0,0,1,inactive
1,1,0,0,0,1,0,0,0,0,0,1,0,0,0,0,0,1,0,0,0,0,0,0,0,1,0,0,0,0,0,0,0,0,0,0,1,0,0,0,0,0,0,0,0,1,0,0,0,0,0,0,0,0,0,0,0,0,0,1,0,0,0,0,0,0,0,0,0,0,0,1,1,0,0,1,1,0,1,0,0,0,0,0,1,0,1,1,0,0,0,0,0,0,0,0,0,0,1,0,0,0,1,1,0,0,0,0,0,0,0,0,1,1,0,0,0,0,0,0,0,0,1,0,0,0,0,1,1,0,0,0,0,0,0,0,0,0,0,0,0,0,0,0,1,0,1,0,1,0,0,0,0,0,0,0,0,0,0,0,0,0,0,0,0,1,0,0,0,1,0,1,0,1,1,1,1,0,0,1,0,0,1,0,1,1,0,0,1,0,0,0,0,0,0,1,0,0,0,0,0,1,0,0,1,0,1,0,1,0,0,1,0,0,0,0,0,1,1,0,0,0,0,0,0,0,0,0,0,0,1,0,0,0,0,0,0,0,1,0,1,0,0,0,0,0,0,0,0,0,0,0,0,0,0,0,0,0,1,0,1,0,0,0,0,1,0,0,0,0,0,0,0,0,0,0,0,1,0,0,1,0,0,0,0,0,0,0,0,0,1,0,0,0,1,0,1,0,0,0,1,0,0,0,0,1,1,0,0,1,1,0,0,0,0,0,0,0,1,1,0,0,0,1,0,0,1,0,0,0,0,0,0,0,1,1,1,0,0,0,0,0,1,1,0,0,0,0,0,1,0,0,0,1,0,0,0,0,0,0,0,0,0,0,0,0,1,0,1,0,0,0,0,0,0,0,1,0,1,0,0,0,0,0,1,0,0,0,0,1,0,1,1,0,0,0,0,1,0,0,0,0,0,0,0,1,0,0,0,0,0,1,0,0,1,0,1,0,0,0,0,0,0,0,1,0,0,0,0,0,0,0,0,0,1,0,1,1,0,0,0,0,0,0,0,0,1,0,0,0,0,0,0,0,1,1,0,1,0,0,0,0,0,0,0,0,0,0,0,0,0,0,0,0,0,0,0,0,0,0,0,0,0,0,0,0,1,0,0,0,1,0,0,0,0,0,0,0,0,0,0,0,0,0,0,1,0,0,0,0,0,1,0,0,0,0,0,0,0,0,0,1,0,1,0,0,0,0,0,1,1,0,0,1,0,0,1,0,0,0,1,0,1,1,1,1,0,1,1,1,0,0,0,0,1,0,0,0,1,0,0,0,0,0,0,0,0,0,0,0,0,0,0,0,0,0,0,0,0,0,0,0,0,0,0,0,0,1,1,0,1,0,0,0,0,0,0,0,1,0,0,1,0,0,0,0,0,0,0,0,1,0,1,0,0,0,0,1,1,0,1,1,0,0,0,1,0,0,0,0,0,0,1,0,0,0,0,1,0,0,0,0,0,0,1,0,1,1,1,1,1,0,0,0,0,0,0,0,0,0,1,0,0,0,0,0,0,1,0,0,1,1,1,0,1,0,0,0,1,0,0,0,0,0,1,1,1,1,0,0,1,0,0,0,1,0,0,0,0,0,0,0,0,0,0,0,0,0,0,0,0,0,0,1,1,1,0,1,0,0,1,0,1,1,0,0,0,1,0,0,0,0,0,0,0,0,0,0,0,0,0,0,0,1,0,1,0,0,0,0,1,0,0,0,1,0,0,0,1,0,1,1,0,0,0,0,0,0,0,0,0,0,0,0,0,0,0,0,1,0,1,1,0,1,0,1,0,0,0,0,0,0,0,0,1,1,1,1,0,0,0,0,0,0,0,1,1,0,0,0,0,0,0,0,0,0,0,0,0,0,0,0,0,0,0,0,0,0,1,1,0,1,0,0,0,0,1,0,0,1,0,0,1,1,0,0,0,0,1,0,0,0,0,0,0,0,0,0,0,0,0,0,0,0,1,0,1,1,0,0,1,1,0,0,1,0,0,0,1,0,0,0,0,0,0,0,0,0,1,0,1,0,1,0,0,0,0,0,0,0,0,0,1,0,0,0,1,0,0,0,1,0,0,0,0,0,1,0,1,0,1,0,0,0,0,0,0,1,0,0,1,0,0,1,0,0,0,0,0,0,0,0,0,0,0,0,1,1,0,0,1,1,0,0,0,0,0,0,0,0,1,0,1,0,0,0,0,0,0,1,0,0,1,0,0,0,1,0,0,0,1,0,0,0,0,0,1,0,0,1,1,0,0,0,0,0,0,0,1,1,1,0,1,0,0,0,0,0,0,0,0,0,1,1,0,0,0,0,0,0,0,1,inactive
0,0,0,0,0,1,0,0,0,0,1,1,0,0,0,0,0,1,0,0,0,0,0,0,0,1,0,1,0,0,0,0,0,0,0,0,0,0,0,0,0,0,0,0,0,1,1,0,0,0,0,0,0,0,0,0,0,0,0,0,0,0,0,0,0,0,0,0,0,0,0,1,1,1,0,1,1,0,1,0,0,0,0,0,1,0,1,1,0,0,0,0,0,0,0,0,0,0,0,0,0,0,1,1,0,0,0,1,0,0,0,0,1,0,0,0,0,0,0,0,0,0,1,0,0,0,0,1,1,0,0,0,0,0,0,0,0,0,0,0,0,1,1,0,0,0,0,0,1,0,0,0,0,0,0,0,0,0,0,0,0,0,0,0,0,1,0,0,0,1,0,1,0,1,0,1,0,0,0,1,0,0,1,0,1,1,0,0,1,0,0,0,0,0,0,1,0,0,0,0,0,1,0,0,1,0,0,0,1,0,0,0,0,0,0,0,0,1,0,0,0,0,0,0,0,0,0,1,0,0,0,0,0,0,0,0,0,0,1,0,0,0,0,0,0,0,0,0,0,0,0,0,0,0,0,0,0,0,1,0,1,0,0,0,0,0,0,0,0,0,0,0,0,0,0,0,0,1,0,0,1,0,0,0,0,0,1,0,0,0,1,0,0,0,1,0,0,0,0,0,1,0,0,0,0,1,1,0,0,0,0,0,0,0,0,0,0,0,0,1,0,0,0,0,0,0,0,0,0,0,0,0,0,0,1,1,1,0,0,0,0,0,1,1,0,0,0,0,0,1,0,0,1,0,0,0,0,0,0,0,0,0,0,0,0,0,1,1,0,0,0,0,0,0,0,0,1,0,0,0,0,0,0,0,0,0,0,0,0,1,1,1,0,0,0,0,0,1,0,0,0,0,0,0,0,1,0,0,0,0,0,1,0,0,0,0,0,0,0,0,0,0,0,0,0,0,0,0,0,0,0,0,0,0,0,0,1,1,0,0,0,0,0,0,0,0,1,0,0,0,0,0,0,0,1,1,1,1,0,0,0,0,0,0,0,0,0,0,0,0,0,0,0,0,0,0,0,0,0,0,0,0,0,0,0,0,1,0,0,0,0,0,0,0,0,0,0,0,0,0,0,0,0,0,0,1,0,0,0,0,0,1,0,0,0,0,0,0,0,0,0,0,0,0,0,0,0,0,0,1,1,0,0,1,0,0,0,0,0,0,0,0,1,1,0,1,0,0,1,1,0,0,0,1,1,0,0,0,1,0,0,0,0,0,0,0,0,0,0,0,0,0,1,0,0,0,0,0,0,0,0,0,0,0,0,0,0,1,1,0,1,0,0,0,0,0,0,0,1,0,0,1,0,0,0,0,0,0,0,0,1,0,1,0,0,0,0,1,1,0,1,1,0,0,0,0,0,0,0,0,0,0,0,0,0,0,0,1,0,0,0,0,1,0,1,0,0,1,1,0,1,0,0,0,0,0,0,0,0,0,0,0,0,0,0,0,0,1,0,0,0,1,0,0,0,0,0,0,1,0,0,0,0,0,1,1,1,1,0,0,0,0,0,0,1,0,0,0,0,0,0,0,0,0,0,0,0,0,0,0,0,0,0,1,1,1,0,1,0,0,1,0,1,1,1,0,0,0,0,0,0,0,0,0,0,0,0,0,0,0,0,0,0,1,0,0,0,0,0,0,1,0,0,0,0,0,0,0,1,1,1,1,0,0,0,0,0,0,0,0,1,1,0,0,0,0,0,0,0,0,1,1,0,0,0,1,0,0,0,0,0,0,0,0,1,0,1,0,0,0,0,0,0,0,0,0,1,0,0,0,0,0,0,0,0,0,0,0,0,0,0,0,0,0,0,0,0,0,0,1,0,0,0,0,0,0,1,0,0,1,0,0,1,0,0,0,0,0,1,0,0,0,0,0,0,0,0,0,0,0,0,0,0,0,1,0,1,1,0,0,1,1,0,0,0,0,0,0,1,0,0,0,0,0,0,0,0,0,0,0,0,0,0,0,0,0,0,0,0,0,0,0,0,0,0,0,1,0,0,0,1,0,0,0,1,0,0,0,1,0,0,0,0,0,0,0,0,1,0,0,1,0,0,0,0,0,0,1,0,1,0,0,0,0,0,0,0,0,0,0,1,1,0,0,0,0,0,1,0,0,0,0,0,0,0,0,0,0,0,1,0,0,1,0,0,0,1,0,0,0,0,0,0,0,0,0,1,0,0,0,0,0,0,0,0,0,0,0,1,1,1,0,1,0,0,0,0,0,0,0,0,0,1,0,0,0,0,0,0,0,0,0,active
1,1,0,0,0,0,0,0,0,0,1,1,0,0,0,0,0,1,0,0,0,0,0,0,0,1,0,1,0,0,0,0,0,0,0,0,1,0,0,0,0,0,0,0,0,1,0,0,0,0,0,0,0,0,0,0,0,0,0,1,0,0,0,0,0,0,0,0,0,0,0,1,1,1,0,1,1,0,1,0,0,0,0,0,1,0,1,0,0,0,0,0,0,0,0,0,0,0,1,0,0,0,1,1,0,0,0,1,0,0,0,0,1,1,0,0,0,0,0,0,0,0,1,0,0,0,0,1,1,0,0,0,0,0,0,0,0,0,0,0,0,1,1,0,1,0,1,0,1,0,0,0,0,0,0,0,0,0,0,0,0,0,0,0,0,1,0,0,0,1,0,1,0,1,1,1,1,0,0,1,0,0,1,0,1,1,0,0,1,0,0,0,0,0,0,0,0,0,0,0,0,0,0,0,1,0,0,0,1,0,0,1,0,0,0,0,0,0,1,0,0,0,0,0,0,0,0,1,0,0,0,0,0,0,0,0,0,0,1,0,1,0,0,0,0,0,0,0,0,0,0,0,0,0,0,0,0,0,1,0,1,0,0,0,0,1,0,0,0,0,0,0,0,0,0,0,0,1,0,0,1,0,0,0,0,0,1,0,0,0,1,0,0,0,1,0,1,0,0,0,1,0,0,0,0,1,1,0,0,1,1,0,0,0,0,0,0,0,1,1,0,0,0,0,0,0,1,0,0,0,0,0,0,0,1,1,0,0,0,0,0,0,1,1,0,0,0,0,0,1,0,0,1,1,0,0,0,0,0,0,0,0,0,0,0,0,1,1,1,0,0,0,0,0,0,0,1,0,1,0,0,0,0,0,1,0,0,0,0,0,1,1,0,0,0,0,0,1,0,0,0,0,0,0,0,1,0,0,0,0,0,0,0,0,1,0,1,0,0,0,0,0,0,0,1,0,0,0,0,0,0,0,0,0,1,0,1,1,0,0,0,0,1,0,0,0,1,0,0,0,0,0,0,0,1,1,1,1,0,0,0,0,0,0,0,0,0,0,0,0,0,0,0,0,0,0,0,0,0,0,0,0,0,0,0,0,1,0,0,0,1,0,0,0,0,0,0,0,0,0,0,0,0,0,0,1,0,0,0,0,0,1,0,0,0,0,0,0,0,0,0,1,0,1,0,0,0,0,0,1,1,0,0,1,0,0,1,0,0,0,1,0,1,1,1,1,0,1,1,1,0,0,0,1,1,0,0,0,1,0,0,0,0,0,0,0,0,0,0,0,0,0,1,0,0,0,0,0,0,0,0,0,0,0,0,0,0,1,1,0,1,0,0,0,0,0,0,0,1,0,0,1,0,0,0,0,0,0,0,0,0,0,1,0,0,0,0,1,1,0,1,1,0,0,0,1,0,0,0,0,0,0,1,0,0,0,0,1,0,0,0,0,1,0,1,0,1,1,1,1,1,0,0,0,0,0,0,0,0,0,0,0,0,0,0,0,0,1,0,0,1,1,1,0,1,0,0,0,1,0,0,0,0,0,1,1,1,1,0,0,1,0,0,0,0,0,0,0,0,0,0,0,0,0,0,0,0,0,0,0,0,0,0,1,1,1,0,1,0,0,1,0,1,1,1,0,0,1,0,0,0,0,0,0,0,0,0,0,0,0,0,0,0,0,0,0,0,0,0,0,1,0,0,0,0,0,0,0,1,1,1,1,0,0,1,0,0,0,0,0,1,1,0,0,0,0,0,0,1,0,1,1,0,1,0,1,0,0,0,0,0,0,0,0,1,1,1,1,0,0,0,0,0,0,0,1,0,0,0,0,0,0,0,0,0,0,0,0,0,0,0,0,0,0,0,0,0,0,0,1,0,1,0,0,0,0,1,0,0,1,0,0,1,1,0,0,0,0,0,0,0,0,0,0,0,0,0,0,0,0,0,0,0,0,1,0,1,1,0,0,1,1,0,0,1,0,0,0,1,0,0,0,0,0,0,0,0,0,1,0,1,0,1,0,0,0,0,0,0,0,0,0,1,0,0,0,1,0,0,0,1,0,0,0,0,0,1,0,1,0,1,0,0,0,0,0,0,1,0,0,1,0,0,1,0,0,0,1,0,1,0,0,0,0,0,0,1,1,0,0,1,1,0,0,0,0,0,1,0,0,1,0,1,0,0,0,0,0,0,1,0,0,1,0,0,0,1,0,0,0,1,0,0,0,0,0,1,0,0,1,1,0,0,0,0,0,0,0,1,1,1,0,1,0,0,0,0,0,0,0,0,0,1,1,0,0,0,0,0,0,0,1,active
0,1,0,0,0,0,0,0,0,0,0,1,0,0,0,0,0,1,0,0,0,0,0,0,0,1,0,0,0,0,0,0,0,0,0,0,0,1,0,0,0,0,0,0,0,1,0,0,1,0,0,0,0,0,0,0,0,0,0,1,0,0,1,0,0,0,0,0,0,0,0,1,1,0,0,1,1,1,1,0,0,0,0,0,1,0,1,0,0,0,0,0,0,0,0,1,0,0,1,1,0,1,1,1,0,0,0,0,0,0,0,0,1,1,0,0,0,0,0,1,0,0,0,0,0,0,0,1,1,0,0,1,0,0,0,0,0,0,1,0,0,0,0,0,1,1,0,1,1,0,0,0,0,0,0,0,0,0,1,0,0,1,0,0,1,1,0,0,0,1,0,1,0,1,1,1,0,0,1,1,1,0,1,0,1,1,0,0,1,0,0,0,0,0,0,0,0,0,0,0,0,0,1,0,1,0,0,0,1,0,0,0,0,1,1,0,1,0,1,0,0,0,1,0,0,0,0,0,0,0,0,0,0,1,0,0,0,0,1,0,0,0,0,0,0,0,1,0,0,0,0,0,0,1,0,0,0,0,1,0,1,0,0,0,0,1,0,0,0,0,0,1,0,0,0,1,0,1,1,0,1,0,0,0,1,0,0,0,0,0,0,0,0,0,1,0,0,1,0,0,1,0,0,0,0,0,1,0,0,0,0,1,0,0,0,0,0,0,0,0,0,0,0,0,0,0,1,0,0,0,0,0,0,0,1,0,0,0,0,0,0,0,1,1,0,0,0,0,0,1,0,0,0,1,0,0,0,0,1,0,0,0,0,0,0,0,1,0,1,1,0,0,0,0,0,0,0,0,0,0,0,0,0,0,0,0,0,0,1,0,1,1,0,0,0,0,0,1,0,0,0,0,0,0,1,1,0,0,0,1,0,0,0,0,1,0,1,0,0,0,0,0,0,1,0,0,0,1,0,0,0,0,0,0,0,0,0,1,0,0,0,1,0,1,0,0,1,0,0,0,0,0,1,0,1,1,0,1,0,0,0,0,0,1,0,0,0,0,1,0,0,1,0,0,0,0,0,0,0,0,0,0,0,0,0,0,1,0,0,0,1,0,0,0,0,0,0,0,1,1,0,0,0,0,1,1,0,0,1,0,0,1,0,0,0,0,0,0,0,0,0,0,0,1,0,0,0,0,0,1,1,0,0,0,0,1,1,0,0,0,0,0,1,1,1,0,0,1,1,1,1,0,0,0,1,0,0,0,1,0,0,0,0,0,0,0,0,0,0,0,0,0,0,0,1,0,0,0,1,0,1,1,0,0,0,0,0,1,0,0,1,0,0,0,0,0,0,1,1,0,0,1,0,0,0,0,0,0,0,1,0,0,1,0,0,0,0,1,1,0,1,1,0,0,0,1,0,0,0,0,0,0,1,0,0,0,0,1,0,0,0,0,0,1,1,0,0,1,1,0,1,0,0,0,0,0,0,0,0,0,0,0,0,1,0,0,0,1,0,0,0,1,0,0,0,1,0,0,1,0,0,0,0,0,1,1,1,1,0,1,1,0,0,0,0,0,0,0,0,0,0,0,0,0,0,0,0,0,0,0,0,0,0,1,1,0,0,1,0,1,1,0,1,1,0,0,1,1,0,0,0,0,1,0,0,0,0,0,0,0,0,0,0,0,0,0,0,0,0,0,1,1,0,0,0,0,0,0,1,0,1,1,1,0,1,0,0,0,0,0,1,0,0,0,1,0,0,0,0,0,0,0,0,1,0,1,0,0,1,0,0,0,0,0,1,0,1,0,0,0,0,0,0,0,0,0,0,0,0,0,0,1,0,0,0,0,0,1,0,0,0,0,0,0,0,0,0,0,0,1,1,0,0,0,0,0,1,0,1,1,0,0,1,0,0,0,1,0,0,0,0,0,0,0,0,0,0,0,0,0,0,0,0,0,1,0,1,1,0,0,1,1,0,0,0,0,0,0,1,0,1,0,0,0,0,0,1,0,0,0,1,0,0,0,0,0,0,0,0,0,0,0,1,0,0,0,1,0,0,0,1,0,0,0,0,0,1,0,1,0,0,0,0,0,0,0,0,1,0,0,1,0,0,1,0,0,0,0,0,0,1,0,0,1,0,0,0,0,0,0,1,1,0,0,0,0,0,0,0,0,0,0,0,0,1,0,0,0,0,1,0,0,0,0,0,0,1,0,0,0,0,0,1,0,0,0,1,0,1,1,0,0,0,0,0,0,0,0,1,1,0,0,1,0,0,0,0,0,0,0,0,0,0,1,0,1,0,0,0,1,0,1,inactive
0,0,0,0,0,0,0,0,1,0,0,1,1,0,0,0,1,1,1,0,0,0,0,0,0,1,0,0,0,1,1,1,0,0,0,0,1,1,0,0,0,0,0,0,0,1,0,0,1,0,0,0,0,0,0,0,0,0,0,1,0,1,0,1,0,0,0,0,0,0,0,1,1,0,0,1,1,1,1,0,0,0,0,0,1,0,1,0,0,0,0,0,0,0,0,1,0,0,1,1,1,0,1,1,0,0,0,0,0,0,0,0,1,1,0,0,0,0,0,1,1,0,1,0,0,0,0,1,1,0,0,1,1,0,0,0,0,0,1,1,0,0,0,0,1,1,0,1,1,0,0,0,0,0,0,0,0,0,1,1,0,1,0,0,1,1,0,0,0,1,0,1,0,1,1,1,0,0,1,1,1,0,1,0,1,1,0,0,1,0,0,0,0,0,1,1,0,0,0,1,0,0,1,0,1,0,0,1,1,1,0,0,0,1,0,0,0,0,1,0,0,0,1,0,0,0,0,0,0,1,0,0,0,1,1,0,0,0,1,0,0,0,1,0,0,0,1,0,1,0,0,0,0,1,1,0,0,0,1,0,1,0,0,0,0,1,0,0,0,0,0,1,0,0,1,1,0,1,1,0,1,0,0,0,1,0,0,0,0,0,0,0,0,0,1,0,0,1,0,0,1,0,0,0,0,1,1,0,0,1,0,1,0,0,0,0,0,0,0,1,0,0,0,0,0,0,1,0,0,0,0,0,0,0,1,1,0,0,0,0,0,0,0,1,0,0,0,0,0,1,0,0,0,1,0,0,0,0,1,0,0,0,0,0,0,0,1,0,1,1,0,0,0,0,0,0,1,0,0,0,0,0,1,0,0,1,0,0,1,0,1,1,0,0,0,0,0,1,0,0,0,0,0,0,1,1,0,0,0,1,0,0,0,0,1,0,1,0,0,0,1,0,1,1,0,0,0,1,0,0,0,0,0,0,0,0,0,1,0,0,0,1,0,1,1,1,1,1,0,0,0,0,1,0,1,1,1,1,0,0,1,0,0,1,0,1,0,0,1,0,1,1,1,0,0,1,0,0,0,0,0,0,0,0,0,0,1,0,0,0,1,0,1,0,0,0,0,0,1,1,0,0,0,0,1,1,0,0,1,0,1,1,0,1,1,0,0,0,0,0,0,0,0,0,0,0,0,0,0,1,1,0,1,1,0,0,1,0,0,0,1,0,1,1,1,1,0,1,1,1,1,0,0,0,1,0,0,0,1,1,0,0,0,0,0,0,0,0,0,0,0,0,0,0,1,0,0,0,1,0,1,1,0,0,0,1,1,1,0,0,1,1,0,0,0,0,0,1,1,0,1,1,1,0,0,0,0,0,0,1,0,0,1,0,1,0,0,1,1,0,1,1,1,0,0,1,0,1,0,0,0,0,1,0,0,0,0,1,0,0,0,1,0,1,1,0,0,1,1,0,1,0,0,0,0,0,0,0,1,0,0,0,0,1,0,0,0,1,0,0,0,1,1,0,0,1,0,0,1,0,0,0,1,0,1,1,1,1,0,1,1,0,0,0,0,1,0,0,0,0,0,0,0,0,0,0,0,0,0,0,1,1,1,1,1,1,0,1,0,1,1,0,1,1,0,1,1,1,0,0,0,1,1,0,0,0,0,0,0,0,0,0,0,0,0,0,0,1,0,0,1,1,0,0,0,0,0,0,1,0,1,1,1,0,1,0,0,1,0,0,1,0,1,0,1,0,0,1,0,0,1,0,0,0,1,1,0,0,1,0,1,0,0,0,1,0,1,1,0,0,0,0,0,0,0,0,0,0,0,0,0,1,0,1,0,0,0,1,0,0,0,0,0,0,0,0,0,0,0,1,1,0,0,0,0,0,1,0,0,1,1,0,1,0,0,0,1,0,0,0,1,1,0,0,0,0,0,0,0,0,0,0,0,0,1,0,1,1,1,1,1,1,0,0,0,0,0,0,1,0,1,0,0,0,0,0,1,0,0,0,1,0,1,0,0,0,0,0,0,0,0,0,1,0,1,0,1,0,0,1,1,1,0,0,0,0,1,1,1,0,0,0,1,1,0,0,0,1,1,1,1,0,1,1,0,0,0,0,0,1,0,0,0,1,0,0,1,0,0,0,1,1,0,0,0,1,0,0,0,0,0,0,0,0,1,0,1,0,1,1,0,0,1,0,0,0,1,0,0,0,0,0,1,0,0,0,1,0,1,1,0,0,0,1,0,1,0,0,1,1,1,0,1,0,1,0,0,1,0,0,0,0,0,1,0,1,0,0,1,1,1,0,active
0,0,0,0,0,0,0,0,0,0,0,1,0,1,0,0,1,1,1,0,0,0,0,0,0,1,0,1,0,1,0,0,0,0,0,0,0,1,0,0,0,0,0,1,0,1,0,0,1,0,0,0,1,0,0,0,0,0,0,1,0,1,0,1,0,0,1,0,0,1,0,1,1,0,0,1,1,1,1,0,0,0,0,0,1,0,1,0,1,0,0,0,0,0,0,1,0,0,1,1,0,0,1,1,0,0,0,0,0,0,0,0,1,1,0,0,0,0,0,1,1,0,1,0,1,0,0,1,1,0,0,1,1,0,0,0,0,0,1,0,0,0,1,0,1,1,0,1,1,0,0,0,0,0,0,0,0,0,1,0,0,1,0,0,1,1,0,0,0,1,0,1,0,1,1,1,0,0,1,1,1,0,1,0,1,1,0,0,1,0,0,1,0,0,1,1,0,0,0,1,0,0,1,0,1,0,0,1,1,0,0,0,0,1,0,0,0,0,1,0,0,0,1,0,0,0,0,0,0,1,0,0,0,1,1,0,0,0,1,0,0,0,1,0,0,0,1,1,0,0,0,1,0,1,0,1,0,0,1,0,1,0,0,0,0,1,0,0,0,0,0,1,0,1,1,1,0,1,1,0,1,0,0,0,1,0,0,0,1,0,0,0,0,0,1,0,1,1,0,0,1,0,0,0,0,1,1,0,0,0,0,1,0,0,0,0,1,0,1,1,0,0,0,0,0,0,1,0,0,0,0,0,0,0,1,1,0,0,1,0,0,0,0,1,0,0,0,0,0,1,0,0,0,1,0,0,0,0,1,0,0,0,0,0,0,0,1,0,1,1,0,0,0,0,0,0,1,0,0,0,0,0,1,0,1,1,0,1,1,0,1,1,0,0,0,0,0,1,0,0,0,0,0,0,1,1,0,0,0,1,0,0,0,0,1,0,1,0,0,0,0,0,0,1,0,0,0,1,0,0,0,0,0,0,0,0,0,1,0,0,0,1,0,1,0,1,1,0,0,0,0,0,1,0,1,1,1,1,0,0,1,0,0,1,0,1,0,0,1,0,1,1,0,0,0,0,0,0,0,0,0,0,0,0,0,0,1,0,0,0,1,0,0,0,0,0,0,0,1,1,0,0,0,0,1,1,0,0,1,0,0,1,0,1,1,0,0,0,0,0,0,1,0,1,0,0,0,0,0,1,1,0,0,1,1,0,1,0,0,0,1,0,1,1,1,1,1,1,1,1,1,0,0,0,1,0,0,0,1,1,0,0,0,0,0,0,1,0,0,0,0,0,0,0,1,0,1,0,1,0,1,1,0,0,0,0,0,1,0,0,1,1,0,0,1,0,0,1,1,0,1,1,0,0,0,0,0,0,0,1,0,0,1,0,0,0,0,1,1,0,1,1,0,0,0,1,0,0,0,0,0,0,1,0,0,0,0,1,0,0,0,1,1,1,1,0,1,1,1,0,1,0,0,0,0,0,0,0,0,0,0,0,0,1,0,0,0,1,0,0,0,1,0,0,0,1,0,0,1,0,0,0,1,0,1,1,1,1,0,1,1,0,0,0,0,0,0,0,0,0,0,0,0,0,0,0,0,0,0,1,0,0,0,1,1,1,0,1,0,1,1,0,1,1,0,0,1,1,0,0,0,1,1,0,0,0,0,0,0,0,0,0,0,0,0,1,0,0,0,0,1,1,0,0,0,0,0,0,1,0,1,1,1,0,1,0,0,0,0,0,1,0,1,0,1,0,0,0,0,1,0,0,0,0,0,1,0,0,1,0,0,0,1,0,1,0,1,1,0,0,0,0,0,0,0,0,0,0,0,0,0,1,0,1,0,1,1,1,0,0,0,0,0,0,0,1,0,0,0,1,1,0,0,0,0,0,1,0,0,1,1,0,1,0,0,0,1,0,0,0,1,1,0,0,1,0,0,0,0,0,0,0,0,0,1,0,1,1,0,0,1,1,0,1,0,0,0,0,1,0,1,0,0,0,0,0,1,0,0,0,1,0,0,0,0,0,0,0,0,0,0,0,1,0,1,0,1,0,0,1,1,1,0,0,0,0,1,1,1,0,0,0,1,1,0,0,0,1,1,0,1,0,0,1,0,0,0,0,0,1,0,0,1,1,0,1,0,0,0,0,1,1,0,0,0,0,0,0,0,0,1,0,0,0,1,0,0,0,0,1,0,0,0,0,0,0,1,0,0,0,0,0,1,0,0,0,1,0,1,1,1,0,0,0,0,1,0,0,1,1,1,0,1,0,1,0,0,0,0,0,0,0,1,1,0,1,0,0,0,1,0,0,active
0,0,1,0,0,0,0,0,1,0,0,1,1,0,0,0,1,1,1,0,0,0,0,1,0,1,0,0,0,1,0,0,1,0,0,0,1,1,0,0,0,0,0,0,0,1,0,1,1,0,0,0,0,0,0,0,0,0,0,1,0,1,0,1,0,0,0,0,0,0,0,1,1,0,0,1,1,1,1,0,0,1,0,0,1,0,1,0,0,0,1,1,0,0,0,1,0,0,1,1,0,0,1,1,0,1,1,0,1,1,1,0,1,1,0,0,0,1,0,1,1,0,1,0,0,0,1,1,1,0,0,1,1,0,0,0,0,0,1,0,0,0,0,0,1,1,0,1,1,0,0,0,0,0,0,0,0,0,1,0,0,1,0,0,1,1,0,0,0,1,0,1,0,1,1,1,0,0,1,1,1,0,1,0,1,1,0,0,1,0,0,0,0,0,1,1,0,0,0,1,0,0,1,0,1,0,0,1,1,0,0,0,0,1,0,0,0,1,1,0,0,0,1,0,0,0,0,0,0,1,0,0,0,1,1,0,0,0,1,0,0,0,1,0,0,0,1,0,0,0,0,0,0,1,0,0,0,0,1,0,1,0,0,0,0,1,0,0,0,0,1,1,0,1,1,1,0,1,1,0,1,0,0,0,1,0,0,0,0,0,0,0,0,0,1,0,0,1,0,0,1,0,0,0,0,1,1,0,0,0,0,1,1,0,0,0,0,0,0,1,0,0,0,0,0,0,1,0,0,0,0,0,0,0,1,1,0,0,0,0,0,0,0,1,0,0,0,0,0,1,0,0,0,1,0,0,0,0,1,1,0,0,0,0,0,0,1,0,1,1,0,0,0,0,0,0,1,0,0,0,0,0,1,0,0,1,0,0,1,0,1,1,0,0,1,0,0,1,0,0,0,0,0,0,1,1,0,0,0,1,0,0,0,0,1,1,1,0,0,0,1,0,0,1,0,0,0,1,0,0,0,0,0,0,0,1,0,1,0,0,0,1,0,1,0,0,1,0,1,1,0,0,1,0,1,1,1,1,0,0,1,0,0,1,0,1,0,0,1,0,1,1,0,0,0,0,0,0,0,0,0,0,0,0,0,0,1,0,0,0,1,1,0,0,0,0,0,0,1,1,0,0,0,0,1,1,0,0,1,0,0,1,1,1,1,0,0,0,0,0,0,0,0,0,0,0,0,0,0,1,1,0,1,1,0,0,1,0,1,0,0,0,1,1,1,1,0,1,1,1,1,0,0,0,1,0,0,0,1,0,1,0,0,1,0,0,0,0,0,0,0,0,0,0,1,0,0,0,1,0,1,1,0,0,0,0,1,1,0,0,1,1,0,0,0,0,0,1,1,0,1,1,0,0,0,0,0,0,0,1,1,0,1,1,0,0,0,1,1,0,1,1,1,0,0,1,0,0,0,0,0,0,1,0,0,0,0,1,0,0,0,1,0,1,1,0,0,1,1,0,1,1,0,0,0,0,0,1,1,0,0,0,1,1,1,1,0,1,0,0,0,1,0,0,0,1,0,0,1,0,0,0,1,0,1,1,1,1,0,1,1,0,0,0,0,0,0,0,0,0,0,1,0,0,0,0,0,0,0,0,0,1,1,1,1,1,0,1,0,1,1,0,1,1,0,0,1,1,0,0,0,1,1,0,0,0,0,0,0,0,0,0,0,0,0,0,1,1,0,0,1,1,0,0,0,0,0,0,1,0,1,1,1,1,1,0,0,0,1,0,1,1,1,0,1,0,0,0,1,0,0,0,0,0,0,1,0,0,1,0,0,0,0,0,1,0,1,1,0,0,0,0,0,0,0,0,0,0,0,0,0,1,1,1,0,0,0,1,0,0,0,0,0,0,0,0,0,0,0,1,1,0,0,0,0,0,1,0,0,1,1,0,1,0,1,0,1,0,0,0,1,1,0,0,0,0,0,0,0,0,0,0,0,0,1,0,1,1,0,0,1,1,0,0,0,0,0,0,1,0,1,0,0,1,0,0,1,0,0,0,1,0,0,0,0,0,0,0,0,0,0,0,1,0,1,1,1,0,0,1,1,1,0,0,0,0,1,1,1,1,0,0,1,1,0,0,0,1,1,1,1,0,1,1,0,0,0,0,0,1,0,0,0,1,1,0,1,0,0,0,1,1,0,0,1,0,1,0,0,0,0,0,0,0,1,1,0,0,0,1,0,0,0,0,0,0,1,0,0,0,0,0,1,0,0,0,1,0,1,1,0,1,0,0,0,1,0,0,1,1,1,0,1,0,1,0,0,1,0,0,0,0,0,1,0,1,0,0,0,1,0,0,active
0,0,1,0,0,0,0,0,1,0,0,1,1,0,0,0,1,1,1,0,0,0,0,1,0,1,0,1,0,1,0,0,1,0,0,0,1,1,0,0,0,0,0,0,0,1,0,1,1,0,0,0,0,0,0,0,0,0,0,1,0,1,1,1,0,0,0,0,0,0,0,1,1,0,0,1,1,1,1,1,0,1,0,0,1,0,1,0,0,0,0,1,0,0,0,1,0,0,1,1,0,1,1,1,0,1,1,0,1,1,1,0,1,1,0,0,0,1,0,1,1,0,1,0,0,0,1,1,1,0,0,1,1,0,0,0,0,0,1,0,0,0,0,0,1,1,0,1,1,0,0,0,0,0,0,0,0,0,1,0,0,1,0,0,1,1,0,0,0,1,0,1,0,1,1,1,0,0,1,1,1,0,1,0,1,1,0,0,1,0,0,0,0,0,1,1,0,0,0,1,0,0,1,0,1,0,0,1,1,0,0,0,0,1,0,0,0,1,1,0,0,0,1,0,0,0,0,0,0,1,0,0,0,1,1,0,0,0,1,0,0,0,1,0,0,0,1,0,0,0,0,0,0,1,0,0,0,0,1,0,1,0,0,0,0,1,0,0,0,0,1,1,0,1,1,1,0,1,1,0,1,0,0,0,1,0,0,0,0,0,0,0,0,0,1,0,0,1,0,0,1,0,0,0,0,1,1,0,0,0,0,1,1,0,0,0,0,0,0,1,0,0,0,0,0,0,1,0,0,0,0,0,0,0,1,1,0,0,0,0,0,0,0,1,0,0,0,0,0,1,0,0,0,1,0,0,0,0,1,1,0,0,0,0,0,0,1,0,1,1,0,0,0,0,0,0,1,0,0,0,0,0,1,0,0,1,0,0,1,0,1,1,0,0,1,0,0,1,0,0,0,0,0,0,1,1,0,0,0,1,0,0,0,0,1,1,1,0,0,0,1,0,0,1,0,0,0,1,0,0,0,0,0,0,0,1,0,1,0,0,0,1,0,1,0,1,1,0,1,1,0,0,1,0,1,1,1,1,0,0,1,0,0,1,0,1,0,0,1,0,1,1,0,0,0,0,0,0,0,0,0,0,0,0,0,0,1,0,0,0,1,1,0,0,0,0,0,0,1,1,0,0,0,0,1,1,0,0,1,0,0,1,1,1,1,0,0,0,0,0,0,0,0,1,0,0,0,0,0,1,1,0,0,1,0,1,1,0,1,0,0,0,1,1,1,1,0,1,1,1,1,0,0,0,1,0,0,0,1,1,1,0,0,1,0,0,0,0,0,0,0,0,0,0,1,0,0,0,1,0,1,1,0,0,0,0,1,1,0,0,1,1,0,0,0,0,0,1,1,0,1,1,0,0,0,0,0,0,0,1,1,0,1,1,0,0,0,1,1,0,1,1,1,0,0,1,0,0,0,0,0,0,1,0,0,0,0,1,0,0,0,1,0,1,1,0,0,1,1,0,1,0,0,0,0,0,0,1,1,0,0,0,1,1,0,1,0,1,0,0,0,1,0,0,0,1,0,0,1,0,0,0,1,0,1,1,1,1,0,1,1,0,0,1,0,0,0,0,0,0,0,0,0,1,0,0,0,0,0,0,0,1,1,1,1,1,0,1,0,1,1,0,1,1,0,0,1,1,0,0,0,1,1,0,0,0,0,0,0,0,0,0,0,0,0,0,1,1,0,0,1,1,0,0,0,0,0,0,1,0,1,1,1,0,1,0,0,0,1,0,1,1,1,0,1,0,0,0,0,0,0,0,0,0,0,1,0,0,1,0,0,0,0,0,1,0,1,1,0,0,0,0,0,0,0,0,0,0,0,0,0,1,0,1,0,0,0,1,0,0,0,0,0,0,0,0,0,0,0,1,1,0,0,0,0,0,1,0,0,1,1,0,1,0,0,0,1,0,0,0,1,1,0,0,0,0,0,0,0,0,0,0,0,0,1,0,1,1,0,0,1,1,0,0,0,0,0,0,1,0,1,0,0,1,0,0,1,0,0,0,1,0,0,0,0,0,0,0,0,0,0,0,1,0,1,1,1,0,0,1,1,1,0,0,0,0,1,1,1,1,0,0,1,1,0,0,0,1,1,1,1,0,1,1,0,0,0,0,0,1,0,0,0,1,1,0,1,0,0,0,1,1,0,0,0,0,1,0,0,0,0,0,0,0,1,1,0,0,0,1,0,0,0,0,0,0,1,0,0,0,0,0,1,0,0,0,1,0,1,1,0,1,0,0,0,1,0,0,1,1,1,0,1,0,1,0,0,1,0,0,0,0,0,1,0,1,0,0,0,1,0,0,active
0,0,1,0,0,0,0,0,1,0,0,1,1,0,0,0,1,1,1,0,0,0,0,1,0,1,0,0,0,1,0,0,1,0,0,0,1,1,0,0,0,0,0,0,0,1,0,1,1,0,0,0,0,0,0,0,0,0,0,1,0,1,0,1,0,0,0,0,0,0,0,1,1,0,0,1,1,1,1,0,0,1,0,0,1,0,1,0,0,0,0,1,0,0,0,1,0,0,1,1,0,0,1,1,0,1,1,0,1,1,1,0,1,1,0,0,0,1,0,1,1,0,1,0,0,0,1,1,1,0,0,1,1,0,0,0,0,0,1,0,0,0,0,0,1,1,0,1,1,0,0,0,0,0,0,0,0,0,1,0,0,1,0,0,1,1,0,0,0,1,0,1,0,1,1,1,0,0,1,1,1,0,1,0,1,1,0,0,1,0,0,0,0,0,1,1,0,0,0,1,0,0,1,0,1,0,0,1,1,0,0,0,0,1,0,0,0,1,1,0,0,0,1,0,0,0,0,0,0,1,0,0,0,1,1,0,0,0,1,0,0,0,1,0,0,0,1,0,0,0,0,0,0,1,0,0,0,0,1,0,1,0,0,0,0,1,0,0,0,0,1,1,0,1,1,1,0,1,1,0,1,0,0,0,1,0,0,0,0,0,0,0,0,0,1,0,0,1,0,0,1,0,0,0,0,1,1,0,0,0,0,1,1,0,0,0,0,0,0,1,0,0,0,0,0,0,1,0,0,0,0,0,0,0,1,1,0,0,0,0,0,0,0,1,0,0,0,0,0,1,0,0,0,1,0,0,0,0,1,1,0,0,0,0,0,0,1,0,1,1,0,0,0,0,0,0,1,0,0,0,0,0,1,0,0,1,0,0,1,0,1,1,0,0,1,0,0,1,0,0,0,0,0,0,1,1,0,0,0,1,0,0,0,0,1,1,1,0,0,0,1,0,0,1,0,0,0,1,0,0,0,0,0,0,0,1,0,1,0,0,0,1,0,1,0,0,1,0,1,0,0,0,1,0,1,1,1,1,0,0,1,0,0,1,0,1,0,0,1,0,1,1,0,0,0,0,0,0,0,0,0,0,0,0,0,0,1,0,0,0,1,1,0,0,0,0,0,0,1,1,0,0,0,0,1,1,0,0,1,0,0,1,1,1,1,0,0,0,0,0,0,0,0,0,0,0,0,0,0,1,1,0,0,1,0,0,1,0,1,0,0,0,1,1,1,1,0,1,1,1,1,0,0,0,1,0,0,0,1,0,1,0,0,1,0,0,0,0,0,0,0,0,0,0,1,0,0,0,1,0,1,1,0,0,0,0,1,1,0,0,1,1,0,0,0,0,0,1,1,0,1,1,0,0,0,0,0,0,0,1,1,0,1,1,0,0,0,1,1,0,1,1,0,0,0,1,0,0,0,0,0,0,1,0,0,0,0,1,0,0,0,1,0,1,1,0,0,1,1,0,1,0,0,0,0,0,0,1,1,0,0,0,1,1,0,1,0,1,0,0,0,1,0,0,0,1,0,0,1,0,0,0,1,0,1,1,1,1,0,1,1,0,0,0,0,0,0,0,0,0,0,0,0,0,0,0,0,0,0,0,0,1,1,1,1,1,0,1,0,1,1,0,1,1,0,0,1,1,0,0,0,1,1,0,0,0,0,0,0,0,0,0,0,0,0,0,1,1,0,0,1,1,0,0,0,0,0,0,1,0,1,1,1,0,1,0,0,0,1,0,1,1,1,0,1,0,0,0,0,0,0,0,0,0,0,1,0,0,1,0,0,0,0,0,1,0,1,1,0,0,0,0,0,0,0,0,0,0,0,0,0,1,0,1,0,0,0,1,0,0,0,0,0,0,0,0,0,0,0,1,1,0,0,0,0,0,1,0,0,1,1,0,1,0,0,0,1,0,0,0,1,1,0,0,0,0,0,0,0,0,0,0,0,0,1,0,1,1,0,0,1,1,0,0,0,0,0,0,1,0,1,0,0,1,0,0,1,0,0,0,1,0,0,0,0,0,0,0,0,0,0,0,1,0,1,1,1,0,0,1,1,1,0,0,0,0,1,1,1,1,0,0,1,1,0,0,0,1,1,1,1,0,1,1,0,0,0,0,0,1,0,0,0,1,1,0,1,0,0,0,1,1,0,0,0,0,1,0,0,0,0,0,0,0,1,1,0,0,0,1,0,0,0,0,0,0,1,0,0,0,0,0,1,0,0,0,1,0,1,1,0,1,0,0,0,1,0,0,1,1,1,0,1,0,1,0,0,1,0,0,0,0,0,1,0,1,0,0,0,1,0,0,active
0,0,0,0,0,0,0,0,1,0,0,1,1,0,0,0,1,1,1,0,0,0,0,1,0,1,0,1,0,1,0,0,1,0,1,0,1,1,0,0,0,0,0,0,0,1,0,1,1,0,1,0,0,0,0,0,0,0,0,1,0,1,0,1,0,0,0,0,0,0,1,1,1,0,0,1,1,1,1,0,0,0,0,0,1,0,1,0,0,0,0,0,0,0,0,1,0,0,1,1,0,0,1,1,0,0,0,0,0,1,1,0,1,1,0,0,0,0,0,1,1,0,1,0,0,0,0,1,1,0,0,1,1,0,0,0,0,0,1,0,0,0,0,1,1,1,0,1,1,0,0,0,0,0,0,0,0,0,1,0,0,1,0,0,1,1,0,0,0,1,0,1,0,1,1,1,0,0,1,1,1,0,1,0,1,1,0,0,1,0,0,0,0,0,1,1,0,0,0,1,0,0,1,0,1,0,0,1,1,0,0,0,0,1,0,0,0,1,1,0,0,0,1,0,0,0,0,0,0,1,0,0,0,1,1,0,0,0,1,0,0,0,1,0,0,0,1,0,0,0,0,0,0,1,0,0,0,1,1,0,1,0,0,0,0,1,0,0,0,0,0,1,0,1,1,1,0,1,1,0,1,1,1,0,1,0,0,0,0,0,0,0,0,0,1,0,0,1,0,0,1,0,0,0,0,1,1,0,0,0,0,1,0,0,0,0,0,0,0,1,0,0,0,1,0,0,1,0,0,0,0,0,0,0,1,1,0,0,0,0,0,0,0,1,0,1,0,0,0,1,0,0,0,1,0,1,0,0,1,1,0,0,0,0,0,0,1,0,1,1,0,0,0,0,0,0,1,0,0,0,0,0,1,0,0,1,0,0,1,0,1,1,0,0,1,0,0,1,0,0,0,0,0,0,1,1,0,0,0,1,0,0,0,0,1,1,1,0,0,1,1,0,0,1,0,0,0,1,0,0,0,0,0,0,0,0,0,1,0,0,0,1,1,1,0,1,1,0,1,1,0,0,1,0,1,1,1,1,0,0,1,0,0,1,0,1,0,0,1,0,1,1,0,0,0,0,0,1,0,0,0,0,0,0,0,0,1,0,0,0,1,0,0,0,0,0,0,0,1,1,0,0,0,0,1,1,0,0,1,0,0,1,0,1,1,0,0,0,0,0,0,0,0,0,0,1,1,0,0,1,1,0,0,1,0,0,1,0,0,0,1,0,1,1,1,1,0,1,1,1,1,1,0,0,1,0,0,0,1,1,1,1,0,1,0,0,0,0,0,0,0,0,0,0,1,1,0,0,1,0,1,1,0,0,0,0,1,1,0,0,1,1,0,0,0,0,0,1,1,0,1,1,0,0,0,0,0,0,0,1,0,0,1,0,0,0,0,1,1,0,1,1,1,0,0,1,0,0,0,0,0,0,1,0,0,0,0,1,0,0,0,1,0,1,1,1,0,1,1,0,1,0,0,0,0,0,0,1,0,0,0,0,0,1,0,1,0,1,0,0,0,1,0,0,0,1,0,0,1,0,0,0,1,0,1,1,1,1,0,1,1,0,0,0,0,0,1,0,0,0,1,0,0,1,0,0,0,0,0,0,0,1,1,1,1,1,0,1,0,1,1,0,1,1,0,0,1,1,0,0,0,1,1,0,0,0,0,0,0,0,0,0,0,0,0,0,1,1,0,1,1,1,0,0,0,0,0,0,1,0,1,1,1,0,1,0,0,0,0,0,1,0,1,0,1,0,0,0,0,0,0,0,0,0,0,1,0,0,1,0,0,0,0,0,1,0,1,1,0,0,0,0,0,0,0,0,0,1,0,0,0,1,0,1,0,0,0,1,0,0,0,0,0,0,0,0,0,0,0,1,1,0,0,0,0,0,1,0,0,1,1,0,1,0,0,0,1,0,0,0,1,1,0,0,0,0,0,0,0,0,0,0,0,0,1,0,1,1,0,0,1,1,0,0,0,0,0,0,1,0,1,1,0,0,0,0,1,0,0,0,1,0,0,0,0,0,0,0,0,0,0,0,1,0,1,0,1,0,1,1,1,1,0,0,0,0,1,1,1,0,0,0,1,1,0,0,0,1,1,1,1,0,1,1,0,0,0,0,0,1,0,0,0,1,1,0,1,0,0,0,1,1,0,0,0,0,0,0,1,0,0,0,0,0,1,1,0,0,0,1,0,0,0,0,0,0,1,1,0,0,0,1,1,0,0,0,1,0,1,1,0,1,0,0,0,1,0,0,1,1,1,0,1,0,1,0,0,1,0,0,0,0,0,1,0,1,0,0,0,1,0,0,active
0,0,1,0,0,0,0,0,1,0,0,1,1,0,0,0,1,1,1,0,0,0,0,1,0,1,0,0,0,1,0,0,1,0,0,0,1,1,0,0,0,0,0,0,0,1,0,1,1,0,0,0,0,0,0,0,0,0,0,1,0,1,0,1,0,0,0,0,0,0,0,1,1,0,0,1,1,1,1,0,0,1,0,0,1,0,1,0,0,0,0,1,0,0,0,1,0,0,1,1,0,0,1,1,0,1,1,0,1,0,1,0,1,1,0,0,0,1,0,1,1,0,1,0,0,0,1,1,1,0,0,1,0,0,0,0,0,0,1,0,0,0,0,0,1,1,0,1,1,0,0,0,0,0,0,0,0,0,1,0,0,1,0,0,1,1,0,0,0,1,0,1,0,1,1,1,0,0,1,1,1,0,1,0,1,1,0,0,1,0,0,0,0,0,1,1,0,0,0,1,0,0,1,0,1,0,0,1,1,0,0,0,0,1,0,0,0,1,1,0,0,0,1,0,0,0,0,0,0,1,0,0,0,1,1,0,0,0,1,0,0,0,1,0,0,0,1,0,0,0,0,0,0,1,0,0,0,0,1,0,1,0,0,0,0,1,0,0,0,0,1,1,0,1,1,1,0,1,1,0,1,0,0,0,1,0,0,0,0,0,0,0,0,0,1,0,0,1,0,0,1,0,0,0,0,1,1,0,0,0,0,1,1,0,0,0,0,0,0,1,0,0,0,0,0,0,1,0,0,0,0,0,0,0,1,1,0,0,0,0,0,0,0,1,0,0,0,0,0,1,0,0,0,1,0,0,0,0,1,1,0,0,0,0,0,0,1,0,1,1,0,0,0,0,0,0,1,0,0,0,0,0,1,0,0,1,0,0,1,0,1,1,0,0,1,0,0,1,0,0,0,0,0,0,1,1,0,0,0,1,0,0,0,0,1,1,1,0,0,0,1,0,0,1,0,0,0,1,0,0,0,0,0,0,0,1,0,1,0,0,0,1,0,1,0,0,1,0,1,0,0,0,1,0,1,1,1,1,0,0,1,0,0,1,0,1,0,0,1,0,1,1,0,0,0,0,0,0,0,0,0,0,0,0,0,0,1,0,0,0,1,1,0,0,0,0,0,0,1,1,0,0,0,0,1,1,0,0,1,0,0,1,1,1,1,0,0,0,0,0,0,0,0,0,0,0,0,0,0,1,1,0,0,1,0,0,1,0,1,0,0,0,1,1,1,1,0,1,1,1,1,0,0,0,1,0,0,0,1,0,1,0,0,1,0,0,0,0,0,0,0,0,0,0,1,0,0,0,1,0,1,1,0,0,0,0,1,1,0,0,1,1,0,0,0,0,0,1,1,0,0,1,0,0,0,0,0,0,0,1,1,0,1,1,0,0,0,1,1,0,1,1,0,0,0,1,0,0,0,0,0,0,1,0,0,0,0,1,0,0,0,1,0,1,1,0,0,1,1,0,1,0,0,0,0,0,0,0,1,0,0,0,1,1,0,1,0,1,0,0,0,1,0,0,0,1,0,0,1,0,0,0,1,0,1,1,1,1,0,1,1,0,0,0,0,0,0,0,0,0,0,0,0,0,0,0,0,0,0,0,0,1,1,1,1,1,0,1,0,1,1,0,1,1,0,0,1,1,0,0,0,1,1,0,0,0,0,0,0,0,0,0,0,0,0,0,1,1,0,0,1,1,0,0,0,0,0,0,1,0,1,1,1,0,1,0,0,0,1,0,1,1,1,0,1,0,0,0,0,0,0,0,0,0,0,1,0,0,1,0,0,0,0,0,1,0,1,1,0,0,0,0,0,0,0,0,0,0,0,0,0,1,0,0,0,0,0,1,0,0,0,0,0,0,0,0,0,0,0,1,1,0,0,0,0,0,1,0,0,1,0,0,1,0,0,0,1,0,0,0,1,1,0,0,0,0,0,0,0,0,0,0,0,0,1,0,1,1,0,0,1,1,0,0,0,0,0,0,1,0,1,0,0,1,0,0,1,0,0,0,1,0,0,0,0,0,0,0,0,0,0,0,1,0,0,1,1,0,0,1,1,1,0,0,0,0,1,1,1,1,0,0,1,1,0,0,0,1,0,1,1,0,1,1,0,0,0,0,0,0,0,0,0,1,1,0,1,0,0,0,1,1,0,0,0,0,1,0,0,0,0,0,0,0,1,1,0,0,0,1,0,0,0,0,0,0,1,0,0,0,0,0,1,0,0,0,1,0,1,1,0,1,0,0,0,1,0,0,1,1,1,0,1,0,1,0,0,1,0,0,0,0,0,1,0,1,0,0,0,1,0,0,active
0,0,1,0,0,0,0,0,1,0,0,1,1,0,0,0,1,1,1,1,0,0,0,1,0,1,0,1,0,1,0,0,1,0,0,0,1,1,0,0,0,0,0,0,0,1,0,1,1,0,0,0,0,0,0,0,0,0,0,1,0,1,0,1,0,0,0,0,0,0,0,1,1,0,0,1,1,1,1,0,0,1,0,0,1,0,1,0,0,0,0,1,0,0,0,1,0,0,1,1,0,0,1,1,0,1,1,0,1,1,1,0,1,1,0,0,0,1,0,1,1,0,1,0,0,1,1,1,1,0,0,1,1,0,0,0,0,0,1,0,0,0,0,0,1,1,0,1,1,0,0,0,0,0,0,0,0,0,1,0,0,1,0,0,1,1,0,0,0,1,0,1,0,1,1,1,0,0,1,1,1,0,1,0,1,1,0,0,1,0,0,0,0,0,1,1,0,0,0,1,0,0,1,0,1,0,0,1,1,0,0,0,0,1,0,0,0,1,1,0,0,0,1,0,0,0,0,0,0,1,1,0,0,1,1,0,0,1,1,0,0,0,1,0,0,0,1,0,0,0,0,0,0,1,0,0,0,0,1,0,1,0,0,0,0,1,0,0,0,0,1,1,0,1,1,1,0,1,1,0,1,0,0,0,1,0,0,0,0,0,0,0,0,0,1,0,0,1,0,0,1,0,0,0,0,1,1,0,0,0,0,1,1,1,0,0,0,0,0,1,0,0,0,0,0,0,1,0,0,0,0,0,0,0,1,1,0,0,0,0,0,0,0,1,0,0,0,0,0,1,0,0,0,1,0,0,0,0,1,1,0,1,0,0,0,0,1,0,1,1,0,0,0,0,0,0,1,0,0,0,0,0,1,0,0,1,0,0,1,0,1,1,0,0,1,0,0,1,0,0,0,0,0,0,1,1,0,0,0,1,0,0,0,0,1,1,1,0,0,0,1,0,0,1,0,0,0,1,0,0,0,0,0,0,0,1,0,1,0,0,0,1,0,1,0,1,1,0,1,1,0,0,1,0,1,1,1,1,0,0,1,0,0,1,0,1,0,0,1,0,1,1,0,0,0,0,0,0,0,0,0,0,0,0,0,0,1,0,0,0,1,1,0,0,0,0,0,0,1,1,0,0,0,0,1,1,0,0,1,0,0,1,1,1,1,0,0,0,0,0,0,0,0,0,0,0,0,0,0,1,1,0,0,1,0,0,1,0,1,0,0,0,1,1,1,1,0,1,1,1,1,0,0,0,1,0,0,0,1,1,1,0,0,1,0,0,0,0,0,0,0,0,0,0,1,0,0,0,1,0,1,1,0,0,0,0,1,1,0,0,1,1,0,0,0,0,0,1,1,0,1,1,0,0,0,0,0,0,0,1,1,0,1,1,0,0,0,1,1,0,1,1,1,0,0,1,0,0,0,0,0,0,1,0,0,0,0,1,0,0,0,1,0,1,1,0,0,1,1,0,1,0,0,0,0,0,0,1,1,0,0,0,1,1,0,1,0,1,0,0,0,1,0,0,0,1,0,0,1,0,0,0,1,0,1,1,1,1,0,1,1,0,0,0,0,0,0,0,0,0,0,0,0,1,0,0,0,0,0,0,0,1,1,1,1,1,0,1,0,1,1,0,1,1,0,0,1,1,0,0,0,1,1,0,0,0,0,0,0,0,0,0,0,0,0,0,1,1,0,0,1,1,0,0,0,0,0,0,1,0,1,1,1,0,1,0,0,0,1,0,1,1,1,0,1,0,0,0,0,0,0,0,0,0,0,1,0,0,1,0,0,0,0,0,1,0,1,1,0,0,0,0,0,0,0,0,0,0,0,0,0,1,0,1,0,0,0,1,0,0,0,0,0,0,0,0,0,0,0,1,1,0,0,0,0,0,1,0,0,1,1,0,1,0,0,0,1,0,0,0,1,1,0,0,0,0,0,0,0,0,0,0,0,0,1,0,1,1,0,0,1,1,0,0,0,0,0,0,1,0,1,0,0,1,0,0,1,0,0,0,1,0,0,0,0,0,0,0,0,0,0,0,1,0,1,1,1,0,0,1,1,1,0,0,0,0,1,1,1,1,0,0,1,1,0,0,0,1,1,1,1,0,1,1,0,0,0,0,0,1,0,0,0,1,1,0,1,0,0,0,1,1,0,0,0,0,1,0,0,0,0,0,0,0,1,1,0,0,0,1,0,0,0,0,0,0,1,0,0,0,0,0,1,0,0,0,1,0,1,1,0,1,0,0,0,1,0,0,1,1,1,0,1,0,1,0,0,1,0,0,0,0,0,1,0,1,0,0,0,1,0,0,active
0,0,1,0,0,0,0,0,1,0,0,1,1,0,0,0,1,1,1,0,0,0,0,1,0,1,0,1,0,1,0,0,1,0,0,0,1,1,0,0,0,0,0,0,0,1,0,1,1,0,0,0,0,0,0,0,0,0,0,1,0,1,0,1,0,0,0,0,0,0,0,1,1,0,0,1,1,1,1,0,0,1,0,0,1,0,1,0,0,0,0,1,0,0,0,1,0,0,1,1,0,0,1,1,0,1,1,0,1,1,1,0,1,1,0,0,0,1,0,1,1,0,1,0,0,0,1,1,1,0,0,1,1,0,0,0,0,0,1,0,0,0,0,0,1,1,0,1,1,0,0,0,0,0,0,0,0,0,1,0,0,1,0,0,1,1,0,0,0,1,0,1,0,1,1,1,0,0,1,1,1,0,1,0,1,1,0,0,1,0,0,0,0,0,1,1,0,0,0,1,0,0,1,0,1,0,0,1,1,0,0,0,0,1,0,0,0,1,1,0,0,0,1,0,0,0,0,0,0,1,0,0,0,1,1,0,0,0,1,0,0,0,1,0,0,0,1,0,0,0,0,0,0,1,0,0,0,0,1,0,1,0,0,0,0,1,0,0,0,0,1,1,0,1,1,1,0,1,1,0,1,0,0,0,1,0,0,0,0,0,0,0,0,0,1,0,0,1,0,0,1,0,0,0,0,1,1,0,0,0,0,1,1,0,0,0,0,0,0,1,0,0,0,0,0,0,1,0,0,0,0,0,0,0,1,1,0,0,0,0,0,0,0,1,0,0,0,0,0,1,0,0,0,1,0,0,0,0,1,1,0,0,0,0,0,0,1,0,1,1,0,0,0,0,0,0,1,0,0,0,0,0,1,0,0,1,0,0,1,0,1,1,0,0,1,0,0,1,0,0,0,0,0,0,1,1,0,0,0,1,0,0,0,0,1,1,1,0,0,0,1,0,0,1,0,0,0,1,0,0,0,0,0,0,0,1,0,1,0,0,0,1,0,1,0,1,1,0,1,1,0,0,1,0,1,1,1,1,0,0,1,0,0,1,0,1,0,0,1,0,1,1,0,0,0,0,0,0,0,0,0,0,0,0,0,0,1,0,0,0,1,1,0,0,0,0,0,0,1,1,0,0,0,0,1,1,0,0,1,0,0,1,1,1,1,0,0,0,0,0,0,0,0,0,0,0,0,0,0,1,1,0,0,1,0,0,1,0,1,0,0,0,1,1,1,1,0,1,1,1,1,0,0,0,1,0,0,0,1,1,1,0,0,1,0,0,0,0,0,0,0,0,0,0,1,0,0,0,1,0,1,1,0,0,0,0,1,1,0,0,1,1,0,0,0,0,0,1,1,0,1,1,0,0,0,0,0,0,0,1,1,0,1,1,0,0,0,1,1,0,1,1,1,0,0,1,0,0,0,0,0,0,1,0,0,0,0,1,0,0,0,1,0,1,1,0,0,1,1,0,1,0,0,0,0,0,0,1,1,0,0,0,1,1,0,1,0,1,0,0,0,1,0,0,0,1,0,0,1,0,0,0,1,0,1,1,1,1,0,1,1,0,0,0,0,0,0,0,0,0,0,0,0,1,0,0,0,0,0,0,0,1,1,1,1,1,0,1,0,1,1,0,1,1,0,0,1,1,0,0,0,1,1,0,0,0,0,0,0,0,0,0,0,0,0,0,1,1,0,0,1,1,0,0,0,0,0,0,1,0,1,1,1,0,1,0,0,0,1,0,1,1,1,0,1,0,0,0,0,0,0,0,0,0,0,1,0,0,1,0,0,0,0,0,1,0,1,1,0,0,0,0,0,0,0,0,0,0,0,0,0,1,0,1,0,0,0,1,0,0,0,0,0,0,0,0,0,0,0,1,1,0,0,0,0,0,1,0,0,1,1,0,1,0,0,0,1,0,0,0,1,1,0,0,0,0,0,0,0,0,0,0,0,0,1,0,1,1,0,0,1,1,0,0,0,0,0,0,1,0,1,0,0,1,0,0,1,0,0,0,1,0,0,0,0,0,0,0,0,0,0,0,1,0,1,1,1,0,0,1,1,1,0,0,0,0,1,1,1,1,0,0,1,1,0,0,0,1,1,1,1,0,1,1,0,0,0,0,0,1,0,0,0,1,1,0,1,0,0,0,1,1,0,0,0,0,1,0,0,0,0,0,0,0,1,1,0,0,0,1,0,0,0,0,0,0,1,0,0,0,0,0,1,0,0,0,1,0,1,1,0,1,0,0,0,1,0,0,1,1,1,0,1,0,1,0,0,1,0,0,0,0,0,1,0,1,0,0,0,1,0,0,active
0,0,1,0,0,0,0,0,1,0,0,1,1,0,0,0,1,1,1,0,0,0,0,1,0,1,0,1,0,1,0,0,1,0,0,0,1,1,0,0,0,0,0,0,0,1,0,1,1,0,0,0,0,0,0,0,0,0,0,1,0,1,0,1,0,0,0,0,0,0,0,1,1,0,0,1,1,1,1,0,0,1,0,0,1,0,1,0,0,0,0,1,0,0,0,1,0,0,1,1,0,0,1,1,0,1,0,0,0,1,1,0,1,1,0,0,0,0,0,1,1,0,1,0,0,0,1,1,1,0,0,1,1,0,0,0,0,0,1,0,0,0,0,0,1,1,0,1,1,0,0,0,0,0,0,0,0,0,1,0,0,1,0,0,1,1,0,0,0,1,0,1,0,1,1,1,0,0,1,1,1,0,1,0,1,1,0,0,1,0,0,0,0,0,1,1,0,0,0,1,0,0,1,0,1,0,0,1,1,0,0,0,0,1,0,0,0,0,1,0,0,0,1,0,0,0,0,0,0,1,0,0,0,1,1,0,0,0,1,0,0,0,1,0,0,0,1,0,0,0,0,0,0,1,0,0,0,0,1,0,1,0,0,0,0,1,0,0,0,0,1,1,0,0,1,1,0,1,1,0,1,0,0,0,1,0,0,0,0,0,0,0,0,0,1,0,0,1,0,0,1,0,0,0,0,1,1,0,0,0,0,1,1,0,0,0,0,0,0,1,0,0,0,0,0,0,1,0,0,0,0,0,0,0,1,1,0,0,0,0,0,0,0,1,0,0,0,0,0,1,0,0,0,1,0,0,0,0,1,1,0,0,0,0,0,0,1,0,1,1,0,0,0,0,0,0,1,0,0,0,0,0,1,0,0,1,0,0,1,0,1,1,0,0,1,0,0,1,0,0,0,0,0,0,1,1,0,0,0,1,0,0,0,0,1,1,1,0,0,0,1,0,0,1,0,0,0,1,0,0,0,0,0,0,0,1,0,1,0,0,0,1,0,1,0,1,1,0,1,0,0,0,1,0,1,1,1,1,0,0,1,0,0,1,0,1,0,0,1,0,1,1,0,0,0,0,0,0,0,0,0,0,0,0,0,0,1,0,0,0,1,0,0,0,0,0,0,0,1,1,0,0,0,0,1,1,0,0,1,0,0,1,1,1,1,0,0,0,0,0,0,0,0,0,0,0,0,0,0,1,1,0,0,1,0,0,1,0,1,0,0,0,1,1,1,1,0,1,1,1,1,0,0,0,1,0,0,0,1,1,1,0,0,0,0,0,0,0,0,0,0,0,0,0,1,0,0,0,1,0,1,1,0,0,0,0,1,1,0,0,1,1,0,0,0,0,0,1,1,0,1,1,0,0,0,0,0,0,0,1,1,0,1,0,0,0,0,1,1,0,1,1,1,0,0,1,0,0,0,0,0,0,1,0,0,0,0,1,0,0,0,1,0,1,1,0,0,1,1,0,1,0,0,0,0,0,0,0,1,0,0,0,0,1,0,1,0,1,0,0,0,1,0,0,0,1,0,0,1,0,0,0,1,0,1,1,1,1,0,1,1,0,0,0,0,0,0,0,0,0,0,0,0,1,0,0,0,0,0,0,0,1,1,1,1,1,0,1,0,1,1,0,1,1,0,0,1,1,0,0,0,1,1,0,0,0,0,0,0,0,0,0,0,0,0,0,0,1,0,0,1,1,0,0,0,0,0,0,1,0,1,1,1,0,1,0,0,0,1,0,1,1,1,0,1,0,0,0,0,0,0,0,0,0,0,1,0,0,1,0,0,0,0,0,1,0,1,1,0,0,0,0,0,0,0,0,0,0,0,0,0,1,0,1,0,0,0,1,0,0,0,0,0,0,0,0,0,0,0,1,1,0,0,0,0,0,1,0,0,1,1,0,1,0,0,0,1,0,0,0,1,1,0,0,0,0,0,0,0,0,0,0,0,0,1,0,1,1,0,0,1,1,0,0,0,0,0,0,1,0,1,0,0,1,0,0,1,0,0,0,1,0,0,0,0,0,0,0,0,0,0,0,1,0,1,1,1,0,0,1,1,1,0,0,0,0,1,1,1,1,0,0,1,1,0,0,0,1,1,1,1,0,1,1,0,0,0,0,0,1,0,0,0,1,1,0,1,0,0,0,1,1,0,0,0,0,1,0,0,0,0,0,0,0,1,1,0,0,0,1,0,0,0,0,0,0,1,0,0,0,0,0,1,0,0,0,1,0,1,1,0,0,0,0,0,1,0,0,1,1,1,0,1,0,1,0,0,1,0,0,0,0,0,1,0,1,0,0,0,1,0,0,active
1,0,0,0,1,0,0,0,0,0,0,1,0,0,0,0,0,1,0,0,0,0,0,0,0,1,0,0,0,0,0,0,0,0,0,0,0,0,0,0,0,0,0,0,0,1,0,0,0,0,0,0,0,0,0,0,0,0,0,0,0,0,0,0,0,0,0,0,0,0,0,1,1,0,0,1,1,1,1,0,0,0,0,0,1,0,1,0,0,0,0,0,0,0,0,0,0,0,0,0,0,0,1,1,0,0,0,0,0,0,0,0,1,0,0,0,0,1,0,0,0,0,1,0,0,0,0,1,1,0,0,1,0,0,0,0,0,0,0,0,0,0,0,0,0,0,0,0,1,0,0,0,0,0,0,0,0,0,0,0,1,0,0,0,0,1,0,0,0,1,0,1,0,1,1,1,0,0,1,1,0,0,1,0,1,1,0,1,1,0,0,0,1,0,0,0,0,0,0,0,0,0,0,0,1,0,0,0,1,0,0,0,0,0,1,0,0,0,0,0,0,0,0,0,0,0,0,0,0,0,0,0,0,0,0,0,0,0,1,0,0,0,0,0,0,0,0,0,0,0,0,0,0,0,0,0,0,0,1,0,1,0,0,0,0,0,0,0,0,0,0,0,0,0,0,0,0,1,1,0,0,0,0,0,0,0,0,0,0,0,1,0,0,0,1,0,0,0,0,0,1,0,0,0,0,0,1,0,0,0,0,0,0,0,0,0,0,0,0,1,0,0,0,0,0,0,0,0,0,0,0,0,0,0,1,0,0,0,0,0,0,0,1,1,0,0,0,0,0,1,0,1,0,1,0,0,0,0,1,0,0,0,0,0,0,0,1,0,1,0,0,0,0,0,0,0,0,0,0,0,0,0,0,0,0,0,0,0,0,0,0,1,0,0,0,0,1,1,0,0,0,0,0,0,1,1,0,0,0,0,0,0,0,0,0,0,0,0,0,0,0,0,0,0,0,0,0,0,0,0,0,0,0,0,0,0,0,1,0,0,0,0,1,0,0,0,1,0,0,0,0,0,1,0,1,1,0,1,0,0,0,0,0,0,0,0,0,0,0,0,0,0,0,0,0,0,0,0,0,0,0,0,0,0,0,0,1,0,0,0,0,0,0,0,0,0,0,0,0,0,0,0,0,0,0,1,0,0,1,0,0,1,0,0,1,0,0,0,0,0,0,0,0,0,0,0,0,0,0,1,1,0,0,0,0,0,0,0,0,0,0,0,1,1,0,1,1,1,1,1,0,0,0,0,1,0,0,0,1,0,0,1,0,0,0,0,0,0,0,0,0,0,0,0,0,0,0,0,0,0,0,0,0,0,0,0,0,1,0,0,1,0,1,0,0,0,0,1,1,0,0,1,0,0,0,0,0,0,0,0,0,0,1,0,0,0,0,1,1,0,1,0,0,0,0,0,0,0,0,0,0,0,0,0,0,0,0,1,0,0,0,0,0,1,1,0,0,1,1,0,1,0,0,0,0,0,0,0,0,0,0,0,0,0,0,0,0,1,0,0,0,1,0,0,0,0,0,0,1,0,0,0,0,0,1,1,1,1,0,0,0,0,0,0,0,0,0,0,0,0,0,0,0,0,0,0,0,0,0,0,0,0,0,1,1,1,0,1,0,1,1,0,1,1,0,0,1,0,0,0,0,0,0,0,0,0,0,0,0,0,0,0,1,0,0,0,0,0,0,0,1,0,0,0,0,0,0,0,1,0,1,0,0,0,1,0,0,0,0,0,0,0,0,0,0,0,0,0,0,0,1,1,0,0,0,1,0,0,0,0,0,0,0,0,1,0,1,0,0,0,0,0,0,0,0,0,0,0,0,0,0,0,0,0,0,0,0,1,0,0,0,0,0,0,0,0,0,0,0,1,0,0,0,0,0,0,1,0,0,1,0,0,1,0,0,0,0,0,0,0,0,0,0,0,0,0,0,0,0,0,0,0,0,0,1,0,1,1,0,0,1,1,0,0,0,0,0,0,1,0,0,0,0,0,0,0,0,0,0,0,0,0,0,0,0,0,0,0,0,0,0,0,1,0,0,0,1,0,0,0,1,0,0,0,0,0,1,0,1,0,0,0,0,0,0,0,0,1,0,0,1,0,0,0,0,0,0,0,0,0,0,0,0,0,0,0,0,0,0,0,1,1,0,0,0,0,0,0,0,0,0,0,0,0,0,0,0,0,0,1,0,0,1,0,0,0,1,0,0,0,0,0,0,0,0,0,1,0,0,0,0,0,0,0,0,0,0,0,1,1,0,0,1,0,0,0,0,0,0,0,0,0,0,0,0,0,0,0,0,0,0,0,inactive
0,0,0,0,0,0,0,0,0,0,0,1,0,0,0,0,1,1,0,0,0,0,0,0,0,1,0,0,0,0,0,1,0,1,1,0,1,0,0,0,0,0,0,0,0,1,0,0,0,0,0,0,0,0,0,0,1,0,0,0,0,0,1,0,0,0,0,0,0,0,0,1,1,0,1,1,1,1,1,0,0,0,0,0,1,0,1,0,0,0,0,0,0,0,1,0,0,0,0,0,0,0,1,1,0,0,0,0,0,0,0,0,1,0,0,0,0,0,0,0,0,1,1,0,0,0,0,1,1,0,0,1,0,0,0,0,0,0,0,0,0,0,0,0,0,0,0,0,1,0,0,0,0,0,0,0,0,0,0,0,0,0,0,0,0,1,1,0,0,1,1,1,1,1,1,1,0,0,1,1,0,0,1,0,1,1,0,0,1,0,0,0,0,0,0,0,0,0,0,0,0,0,0,0,1,0,0,0,1,0,0,0,0,1,1,0,0,0,0,0,1,0,0,0,0,0,0,0,0,0,0,0,0,0,0,0,0,0,1,0,0,0,0,0,0,0,0,0,0,0,0,0,0,0,0,0,0,1,1,0,1,0,0,0,0,1,0,0,0,0,0,0,0,0,1,0,0,1,1,0,0,0,1,0,0,1,0,1,0,0,1,0,0,0,1,0,0,0,0,0,1,0,1,1,0,0,1,0,0,1,0,0,0,0,0,0,0,0,0,1,0,0,0,0,0,1,0,0,0,0,0,0,0,1,1,0,0,0,0,0,0,0,1,1,0,0,0,0,0,1,0,0,0,1,0,0,0,0,1,0,0,0,0,0,0,0,1,0,1,0,0,0,0,1,0,0,0,0,0,0,0,0,0,0,0,0,0,0,0,1,0,1,0,0,0,0,0,1,1,0,0,1,0,0,1,1,0,0,0,0,0,0,0,0,0,0,0,0,0,0,0,0,0,0,0,0,0,0,0,0,0,0,0,0,0,0,0,1,0,0,0,0,0,0,0,0,1,0,0,0,0,0,1,0,1,1,0,1,0,0,0,0,0,0,0,0,0,0,0,0,0,0,0,0,0,0,0,0,0,0,0,0,0,0,0,0,1,0,1,0,1,0,0,0,0,0,0,0,0,0,1,1,0,0,0,1,0,0,1,0,0,1,0,1,0,0,0,0,0,0,0,0,0,0,0,0,0,0,0,1,1,0,0,1,0,0,0,0,0,0,0,0,1,1,0,1,0,0,1,1,0,0,0,0,1,0,0,0,1,0,0,0,0,0,0,0,0,0,0,0,0,0,0,0,0,0,0,0,1,0,0,0,0,0,0,0,0,1,0,0,1,0,0,0,0,0,0,1,1,0,0,1,0,0,0,0,0,1,0,1,0,0,1,0,0,0,0,1,1,0,1,1,0,0,0,0,0,0,0,0,0,0,0,0,0,1,0,1,1,0,0,0,0,1,1,0,0,1,1,0,1,0,0,0,0,0,0,0,0,0,0,0,1,0,0,0,0,1,0,0,0,1,0,0,0,0,0,0,1,0,0,0,0,1,1,1,1,1,0,0,0,0,0,0,0,0,0,0,0,0,0,0,0,0,1,0,0,1,0,0,0,0,0,1,1,1,1,1,0,1,1,0,1,1,0,1,1,0,0,1,0,0,0,0,0,0,0,0,0,0,0,1,0,1,0,0,0,0,0,0,1,1,0,0,0,0,0,0,1,0,1,1,0,0,1,0,0,0,0,1,1,0,0,0,0,0,0,0,0,0,1,1,0,0,0,1,0,0,1,0,0,0,0,0,1,0,1,0,0,1,0,0,1,1,0,0,0,0,0,0,0,1,0,0,0,0,1,1,0,0,0,1,1,0,0,0,0,0,0,1,0,0,0,0,0,0,1,0,1,1,0,0,1,0,0,0,0,0,0,0,0,0,0,0,0,0,0,0,0,0,0,0,0,0,1,0,1,1,0,0,1,1,0,0,0,0,0,1,1,0,0,0,0,0,0,0,0,0,0,0,0,0,0,0,0,0,0,0,0,0,0,0,1,0,0,0,1,0,0,0,1,0,0,0,0,0,1,0,1,0,1,1,0,0,0,0,1,1,0,0,1,0,0,0,0,0,0,0,0,0,0,0,0,0,0,0,0,0,0,0,1,1,0,0,0,0,0,0,0,0,0,0,0,0,0,0,0,0,0,1,0,0,1,0,0,0,1,0,0,0,0,0,0,0,0,0,1,0,0,0,0,0,0,0,0,0,0,0,1,1,0,0,1,0,0,0,0,0,0,0,0,0,0,1,1,0,0,0,0,0,0,0,inactive
0,1,0,0,0,0,0,0,0,0,0,1,0,0,0,0,0,1,0,0,0,0,0,0,0,1,0,0,0,0,0,0,0,0,0,0,0,1,0,0,0,0,0,0,0,1,0,0,1,0,0,0,0,0,0,0,0,0,0,1,0,0,0,0,0,0,0,0,0,0,0,1,1,0,0,1,1,1,1,0,0,0,0,0,1,0,1,0,0,0,0,0,0,0,0,1,0,0,1,1,0,0,1,1,0,0,0,0,0,0,0,0,1,1,0,0,0,0,0,1,0,0,1,0,0,0,0,1,1,0,0,1,0,0,0,0,0,0,1,0,0,0,0,0,1,1,0,1,1,0,0,0,0,0,0,0,0,0,1,0,0,1,0,0,1,1,0,0,0,1,0,1,0,1,1,1,0,0,1,1,1,0,1,0,1,1,0,0,1,0,0,0,0,0,0,0,0,0,0,0,0,0,1,0,1,0,0,0,1,0,0,0,0,1,0,0,0,0,1,0,0,0,1,0,0,0,0,0,0,0,0,0,0,1,0,0,0,0,1,0,0,0,0,0,0,0,1,0,0,0,0,0,0,1,0,0,0,0,1,0,1,0,0,0,0,1,0,0,0,0,0,1,0,0,0,1,0,1,1,0,1,0,0,0,1,0,0,0,0,0,0,0,0,0,1,0,0,1,0,0,1,0,0,0,0,1,1,0,0,0,0,1,0,0,0,0,0,0,0,1,0,0,0,0,0,0,1,0,0,0,0,0,0,0,1,1,0,0,0,0,0,0,1,1,0,0,0,0,0,1,0,0,0,1,0,0,0,0,1,0,0,0,0,0,0,0,1,0,1,1,0,0,0,0,0,0,1,0,0,0,0,0,0,0,0,0,0,0,1,0,1,1,0,0,0,0,0,1,0,0,0,0,0,0,1,1,0,0,0,1,0,0,0,0,1,0,1,0,0,0,0,0,0,1,0,0,0,1,0,0,0,0,0,0,0,0,0,1,0,0,0,1,0,1,0,0,1,0,0,0,0,0,1,0,1,1,0,1,0,0,0,0,0,0,0,0,0,0,1,0,0,1,0,0,0,0,0,0,0,0,0,0,0,0,0,0,1,0,0,0,1,0,0,0,0,0,0,0,1,1,0,0,0,0,1,1,0,0,1,0,0,1,0,0,0,0,0,0,0,0,0,0,0,0,0,0,0,0,0,1,1,0,0,1,0,0,1,0,0,0,0,0,1,1,1,1,0,1,1,1,1,0,0,0,1,0,0,0,1,0,0,0,0,0,0,0,0,0,0,0,0,0,0,0,1,0,0,0,1,0,1,1,0,0,0,0,0,1,0,0,1,0,0,0,0,0,0,1,1,0,0,1,0,0,0,0,0,0,0,1,0,0,1,0,0,0,0,1,1,0,1,1,0,0,0,1,0,0,0,0,0,0,1,0,0,0,0,1,0,0,0,0,0,1,1,0,0,1,1,0,1,0,0,0,0,0,0,0,0,0,0,0,0,1,0,0,0,1,0,0,0,1,0,0,0,1,0,0,1,0,0,0,0,0,1,1,1,1,0,1,1,0,0,0,0,0,0,0,0,0,0,0,0,0,0,0,0,0,0,0,0,0,0,1,1,1,0,1,0,1,1,0,1,1,0,0,1,1,0,0,0,0,1,0,0,0,0,0,0,0,0,0,0,0,0,0,0,0,0,0,1,1,0,0,0,0,0,0,1,0,1,1,1,0,1,0,0,0,0,0,1,0,0,0,1,0,0,0,0,0,0,0,0,1,0,1,0,0,1,0,0,0,0,0,1,0,1,0,0,0,0,0,0,0,0,0,0,0,0,0,0,1,0,0,0,0,0,1,0,0,0,0,0,0,0,0,0,0,0,1,1,0,0,0,0,0,1,0,1,1,0,0,1,0,0,0,1,0,0,0,0,0,0,0,0,0,0,0,0,0,0,0,0,0,1,0,1,1,0,0,1,1,0,0,0,0,0,0,1,0,1,0,0,0,0,0,1,0,0,0,1,0,0,0,0,0,0,0,0,0,0,0,1,0,0,0,1,0,0,0,1,0,0,0,0,0,1,0,1,0,0,0,0,0,0,0,0,1,0,0,1,0,0,1,0,0,0,0,0,0,0,0,0,1,0,0,0,0,0,0,1,1,0,0,0,0,0,0,0,0,0,0,0,0,1,0,0,0,0,1,0,0,0,0,0,0,1,0,0,0,0,0,1,0,0,0,1,0,1,1,0,0,0,0,0,0,0,0,1,1,1,0,1,0,0,0,0,0,0,0,0,0,0,1,0,1,0,0,0,1,0,1,inactive
0,0,0,0,0,0,0,0,1,0,0,1,0,0,0,0,1,1,1,0,0,0,0,0,0,1,0,0,0,1,0,0,0,0,0,0,1,1,0,0,0,0,0,0,0,1,0,0,1,0,0,0,0,0,0,0,0,0,0,1,0,1,0,1,0,0,0,0,0,0,0,1,1,0,0,1,1,1,1,0,0,0,0,0,1,0,1,0,0,0,0,0,0,0,0,1,0,0,1,1,0,0,1,1,0,0,0,0,0,0,0,0,1,1,0,0,0,0,0,1,1,0,1,0,0,0,0,1,1,0,0,1,1,0,0,0,0,0,1,0,0,0,0,0,1,1,0,1,1,0,0,0,0,0,0,0,0,0,1,0,0,1,0,0,1,1,0,0,0,1,0,1,0,1,1,1,0,0,1,1,1,0,1,0,1,1,0,0,1,0,0,0,0,0,1,1,0,0,0,1,0,0,1,0,1,0,0,1,1,0,0,0,0,1,0,0,0,0,1,0,0,0,1,0,0,0,0,0,0,1,0,0,0,1,1,0,0,0,1,0,0,0,1,0,0,0,1,0,0,0,0,0,0,1,0,0,0,0,1,0,1,0,0,0,0,1,0,0,0,0,0,1,0,0,1,1,0,1,1,0,1,0,0,0,1,0,0,0,0,0,0,0,0,0,1,0,0,1,0,0,1,0,0,0,0,1,1,0,0,0,0,1,0,0,0,0,0,0,0,1,0,0,0,0,0,0,1,0,0,0,0,0,0,0,1,1,0,0,0,0,0,0,0,1,0,0,0,0,0,1,0,0,0,1,0,0,0,0,1,0,0,0,0,0,0,0,1,0,1,1,0,0,0,0,0,0,1,0,0,0,0,0,1,0,0,1,0,0,1,0,1,1,0,0,0,0,0,1,0,0,0,0,0,0,1,1,0,0,0,1,0,0,0,0,1,0,1,0,0,0,1,0,0,1,0,0,0,1,0,0,0,0,0,0,0,0,0,1,0,0,0,1,0,1,0,1,1,0,0,0,0,0,1,0,1,1,1,1,0,0,1,0,0,1,0,1,0,0,1,0,1,1,0,0,0,0,0,0,0,0,0,0,0,0,0,0,1,0,0,0,1,0,0,0,0,0,0,0,1,1,0,0,0,0,1,1,0,0,1,0,0,1,0,1,1,0,0,0,0,0,0,0,0,0,0,0,0,0,0,1,1,0,0,1,0,0,1,0,0,0,0,0,1,1,1,1,0,1,1,1,1,0,0,0,1,0,0,0,1,1,0,0,0,0,0,0,0,0,0,0,0,0,0,0,1,0,0,0,1,0,1,1,0,0,0,0,1,1,0,0,1,1,0,0,0,0,0,1,1,0,1,1,0,0,0,0,0,0,0,1,0,0,1,0,0,0,0,1,1,0,1,1,1,0,0,1,0,0,0,0,0,0,1,0,0,0,0,1,0,0,0,1,0,1,1,0,0,1,1,0,1,0,0,0,0,0,0,0,0,0,0,0,0,1,0,0,0,1,0,0,0,1,0,0,0,1,0,0,1,0,0,0,1,0,1,1,1,1,0,1,1,0,0,0,0,0,0,0,0,0,0,0,0,0,0,0,0,0,0,0,0,1,1,1,1,1,0,1,0,1,1,0,1,1,0,0,1,1,0,0,0,1,1,0,0,0,0,0,0,0,0,0,0,0,0,0,0,0,0,0,1,1,0,0,0,0,0,0,1,0,1,1,1,0,1,0,0,0,0,0,1,0,1,0,1,0,0,0,0,0,0,0,0,0,0,1,0,0,1,0,0,0,0,0,1,0,1,1,0,0,0,0,0,0,0,0,0,0,0,0,0,1,0,1,0,0,0,1,0,0,0,0,0,0,0,0,0,0,0,1,1,0,0,0,0,0,1,0,0,1,1,0,1,0,0,0,1,0,0,0,1,1,0,0,0,0,0,0,0,0,0,0,0,0,1,0,1,1,0,0,1,1,0,0,0,0,0,0,1,0,1,0,0,0,0,0,1,0,0,0,1,0,0,0,0,0,0,0,0,0,0,0,1,0,1,0,1,0,0,1,1,1,0,0,0,0,1,1,1,0,0,0,1,1,0,0,0,1,1,1,1,0,1,1,0,0,0,0,0,1,0,0,0,1,0,0,1,0,0,0,1,1,0,0,0,0,0,0,0,0,0,0,0,0,1,0,0,0,0,1,0,0,0,0,0,0,1,0,0,0,0,0,1,0,0,0,1,0,1,1,0,0,0,0,0,1,0,0,1,1,1,0,1,0,1,0,0,1,0,0,0,0,0,1,0,1,0,0,0,1,0,0,inactive
0,1,0,0,0,0,0,0,0,0,0,1,0,0,0,0,0,1,0,0,0,0,0,0,0,1,0,0,0,0,0,0,0,0,0,0,0,1,0,0,0,0,0,0,0,1,0,0,1,0,0,0,0,0,0,0,0,0,0,1,0,0,0,0,0,0,0,0,0,0,0,1,1,0,0,1,1,1,1,0,0,0,0,0,1,0,1,0,0,0,0,0,0,0,0,1,0,0,1,1,0,0,1,1,0,0,0,0,0,0,0,0,1,1,0,0,0,0,0,1,0,0,1,0,0,0,0,1,1,0,0,1,0,0,0,0,0,0,1,0,0,0,0,0,1,1,0,1,1,0,0,0,0,0,0,0,0,0,1,0,0,1,0,0,1,1,0,0,0,1,0,1,0,1,1,1,0,0,1,1,1,0,1,0,1,1,0,0,1,0,0,0,0,0,0,0,0,0,0,0,0,0,1,0,1,0,0,0,1,0,0,0,0,1,1,0,1,0,1,0,0,0,1,0,0,0,0,0,0,0,0,0,0,1,0,0,0,0,1,0,0,0,0,0,0,0,1,0,0,0,0,0,0,1,0,0,0,0,1,0,1,0,0,0,0,1,0,0,0,0,0,1,0,0,0,1,0,1,1,0,1,0,0,0,1,0,0,0,0,0,0,0,0,0,1,0,0,1,0,0,1,0,0,0,0,1,1,0,0,0,0,1,0,0,0,0,0,0,0,1,0,0,0,0,0,0,1,0,0,0,0,0,0,0,1,1,0,0,0,0,0,0,1,1,0,0,0,0,0,1,0,0,0,1,0,0,0,0,1,0,0,0,0,0,0,0,1,0,1,1,0,0,0,0,0,0,1,0,0,0,0,0,0,0,0,0,0,0,1,0,1,1,0,0,0,0,0,1,0,0,0,0,0,0,1,1,0,0,0,1,0,0,0,0,1,0,1,0,0,0,0,0,0,1,0,0,0,1,0,0,0,0,0,0,0,0,0,1,0,0,0,1,0,1,0,0,1,0,0,0,0,0,1,0,1,1,0,1,0,0,0,0,0,0,0,0,0,0,1,0,0,1,0,0,0,0,0,0,0,0,0,0,0,0,0,0,1,0,0,0,1,0,0,0,0,0,0,0,1,1,0,0,0,0,1,1,0,0,1,0,0,1,0,0,0,0,0,0,0,0,0,0,0,0,0,0,0,0,0,1,1,0,0,1,0,0,1,0,0,0,0,0,1,1,1,1,0,1,1,1,1,0,0,0,1,0,0,0,1,0,0,0,0,0,0,0,0,0,0,0,0,0,0,0,1,0,0,0,1,0,1,1,0,0,0,0,0,1,0,0,1,0,0,0,0,0,0,1,1,0,0,1,0,0,0,0,0,0,0,1,0,0,1,0,0,0,0,1,1,0,1,1,0,0,0,1,0,0,0,0,0,0,1,0,0,0,0,1,0,0,0,0,0,1,1,0,0,1,1,0,1,0,0,0,0,0,0,0,0,0,0,0,0,1,0,0,0,1,0,0,0,1,0,0,0,1,0,0,1,0,0,0,0,0,1,1,1,1,0,1,1,0,0,0,0,0,0,0,0,0,0,0,0,0,0,0,0,0,0,0,0,0,0,1,1,1,0,1,0,1,1,0,1,1,0,0,1,1,0,0,0,0,1,0,0,0,0,0,0,0,0,0,0,0,0,0,0,0,0,0,1,1,0,0,0,0,0,0,1,0,1,1,1,0,1,0,0,0,0,0,1,0,0,0,1,0,0,0,0,0,0,0,0,1,0,1,0,0,1,0,0,0,0,0,1,0,1,0,0,0,0,0,0,0,0,0,0,0,0,0,0,1,0,0,0,0,0,1,0,0,0,0,0,0,0,0,0,0,0,1,1,0,0,0,0,0,1,0,1,1,0,0,1,0,0,0,1,0,0,0,0,0,0,0,0,0,0,0,0,0,0,0,0,0,1,0,1,1,0,0,1,1,0,0,0,0,0,0,1,0,1,0,0,0,0,0,1,0,0,0,1,0,0,0,0,0,0,0,0,0,0,0,1,0,0,0,1,0,0,0,1,0,0,0,0,0,1,0,1,0,0,0,0,0,0,0,0,1,0,0,1,0,0,1,0,0,0,0,0,0,0,0,0,1,0,0,0,0,0,0,1,1,0,0,0,0,0,0,0,0,0,0,0,0,1,0,0,0,0,1,0,0,0,0,0,0,1,0,0,0,0,0,1,0,0,0,1,0,1,1,0,0,0,0,0,0,0,0,1,1,1,0,1,0,0,0,0,0,0,0,0,0,0,1,0,1,0,0,0,1,0,1,active
0,0,0,0,0,0,0,0,0,0,0,1,0,0,0,0,1,1,1,0,0,0,0,1,1,1,0,0,0,1,0,0,0,0,0,0,0,1,0,0,0,0,0,0,0,1,0,0,1,0,0,0,0,0,0,0,0,0,0,1,0,1,0,1,0,0,1,0,0,0,0,1,1,0,0,1,1,1,1,0,0,1,0,0,1,0,1,0,0,0,0,0,0,0,0,1,0,0,1,1,0,0,1,1,0,0,1,1,1,0,0,0,1,1,0,0,0,0,0,1,1,0,1,0,0,0,0,1,1,0,0,1,1,0,0,0,0,0,1,0,0,0,0,0,1,1,0,1,1,0,0,0,0,0,0,0,0,0,1,0,0,1,0,0,1,1,0,0,0,1,0,1,0,1,1,1,0,0,1,1,1,0,1,0,1,1,0,0,1,0,0,0,0,0,1,1,0,0,0,1,0,0,1,0,1,0,0,1,1,0,0,0,0,1,0,0,0,0,1,0,0,0,1,0,0,0,0,0,0,1,0,0,0,1,1,0,0,0,1,1,0,0,1,0,0,0,1,0,0,0,0,0,0,1,0,0,0,0,1,0,1,0,0,0,0,1,0,0,0,0,0,1,0,0,1,1,0,1,1,0,1,0,0,0,1,0,0,0,0,0,0,0,0,0,1,0,0,1,0,0,1,0,0,0,0,1,1,0,0,0,0,1,0,1,0,0,0,0,0,1,0,0,0,0,0,0,1,0,0,0,0,0,0,0,1,1,0,0,0,0,0,0,0,1,0,0,0,0,0,1,1,0,0,1,0,0,0,0,1,0,0,0,0,0,0,0,1,0,1,1,0,0,0,0,0,0,1,0,0,0,0,0,1,0,0,1,0,0,1,0,1,1,0,0,0,0,0,1,0,0,0,0,0,0,1,1,0,0,0,1,0,0,0,0,1,0,1,0,0,0,0,0,0,1,0,0,0,1,0,0,0,0,0,0,0,0,0,1,0,0,0,1,1,1,0,1,1,0,0,0,0,0,1,0,1,1,1,1,0,0,1,0,0,1,0,1,0,0,1,0,1,1,0,1,0,0,0,0,0,0,0,0,0,0,0,0,1,0,0,0,1,1,0,0,0,0,0,0,1,1,1,0,0,0,1,1,0,0,1,0,0,1,0,1,1,0,0,0,0,0,0,0,0,0,0,0,0,0,0,1,1,0,0,1,0,0,1,0,0,0,0,0,1,1,1,1,0,1,1,1,1,0,0,0,1,0,0,0,1,1,0,0,0,0,0,0,0,0,0,0,0,0,0,0,1,0,0,0,1,0,1,1,0,1,0,0,0,1,0,0,1,1,0,0,0,0,0,1,1,0,1,1,0,0,0,0,0,0,0,1,0,0,1,0,0,0,0,1,1,0,1,1,0,0,0,1,0,0,0,0,0,0,1,0,0,0,0,1,0,0,0,1,0,1,1,0,0,1,1,0,1,0,0,0,0,0,0,0,0,0,0,0,0,1,0,0,0,1,0,0,0,1,0,0,0,1,0,0,1,0,0,0,1,0,1,1,1,1,0,1,1,0,0,0,0,0,0,0,0,1,0,1,0,0,0,0,0,0,0,0,0,0,0,1,1,1,0,1,0,1,1,0,1,1,0,0,1,1,0,0,1,1,1,0,0,0,0,0,0,0,0,0,0,0,0,0,0,0,0,0,1,1,0,0,0,0,0,0,1,0,1,1,1,0,1,0,0,0,0,0,1,0,1,0,1,0,0,0,0,0,0,0,0,0,0,1,0,0,1,0,0,0,0,0,1,0,1,1,0,0,0,0,1,0,0,0,0,0,0,0,0,1,0,1,0,0,0,1,0,0,0,0,0,0,0,0,0,0,0,1,1,0,0,0,0,0,1,1,0,1,1,0,1,0,0,0,1,0,0,0,0,1,0,0,0,0,0,0,0,0,0,0,0,0,1,0,1,1,0,0,1,1,0,0,0,0,0,0,1,0,1,1,0,0,0,1,1,0,0,0,1,0,0,0,0,0,0,0,0,0,0,0,1,0,1,0,1,0,0,1,1,1,0,0,0,0,1,1,1,0,0,0,1,1,0,0,0,1,1,0,1,0,0,1,0,0,0,0,0,1,0,0,0,1,0,0,0,0,0,0,1,1,0,0,0,0,0,0,0,0,0,0,0,0,1,0,0,0,0,1,0,0,0,0,0,0,1,0,0,0,0,0,1,0,0,0,1,0,1,1,0,1,0,0,0,0,0,0,1,1,1,0,1,0,1,0,0,0,0,0,0,0,0,1,0,1,0,0,0,1,0,0,active
0,0,1,0,0,0,0,0,1,0,0,1,1,0,0,0,1,1,1,0,0,0,0,1,0,1,0,1,0,1,0,0,1,0,0,0,1,1,0,0,0,0,0,0,0,1,0,1,1,0,0,0,0,0,0,0,0,0,0,1,0,1,0,1,0,0,0,0,0,0,0,1,1,0,0,1,1,1,1,0,0,1,0,0,1,0,1,0,0,0,0,1,0,0,0,1,0,0,1,1,0,0,1,1,0,1,1,0,1,1,1,0,1,1,0,0,0,1,0,1,1,0,1,0,0,1,1,1,1,0,0,1,1,0,0,0,0,0,1,0,0,0,0,0,1,1,0,1,1,0,0,0,0,0,0,0,0,0,1,0,0,1,0,0,1,1,0,0,0,1,0,1,0,1,1,1,0,0,1,1,1,0,1,0,1,1,0,0,1,0,0,0,0,0,1,1,0,0,0,1,0,0,1,0,1,0,0,1,1,0,0,0,0,1,0,0,0,1,1,0,0,0,1,0,0,0,0,0,0,1,1,0,0,1,1,0,0,1,1,0,0,0,1,0,0,0,1,0,0,0,0,0,0,1,0,0,0,0,1,0,1,0,0,0,0,1,0,0,0,0,1,1,0,1,1,1,0,1,1,0,1,0,0,0,1,0,0,0,0,0,0,0,0,0,1,0,0,1,0,0,1,0,0,0,0,1,1,0,0,0,0,1,1,1,0,0,0,0,0,1,0,0,0,0,0,0,1,0,0,0,0,0,0,0,1,1,0,0,0,0,0,0,0,1,0,0,0,0,0,1,0,0,0,1,0,0,0,0,1,1,0,1,0,0,0,0,1,0,1,1,0,0,0,0,0,0,1,0,0,0,0,0,1,0,0,1,0,0,1,0,1,1,0,0,1,0,0,1,0,0,0,0,0,0,1,1,0,0,0,1,0,0,0,0,1,1,1,0,0,0,1,0,0,1,0,0,0,1,0,0,0,0,0,0,0,1,0,1,0,0,0,1,0,1,0,1,1,0,1,1,0,0,1,0,1,1,1,1,0,0,1,0,0,1,0,1,0,0,1,0,1,1,0,0,0,0,0,0,0,0,0,0,0,0,0,0,1,0,0,0,1,1,0,0,0,0,0,0,1,1,0,0,0,0,1,1,0,0,1,0,0,1,1,1,1,0,0,0,0,0,0,0,0,0,0,0,0,0,0,1,1,0,0,1,0,0,1,0,1,0,0,0,1,1,1,1,0,1,1,1,1,0,0,0,1,0,0,0,1,1,1,0,0,1,0,0,0,0,0,0,0,0,0,0,1,0,0,0,1,0,1,1,0,0,0,0,1,1,0,0,1,1,0,0,0,0,0,1,1,0,1,1,0,0,0,0,0,0,0,1,1,0,1,1,0,0,0,1,1,0,1,1,1,0,0,1,0,0,0,0,0,0,1,0,0,0,0,1,0,0,0,1,0,1,1,0,0,1,1,0,1,0,0,0,0,0,0,1,1,0,0,0,1,1,0,1,0,1,0,0,0,1,0,0,0,1,0,0,1,0,0,0,1,0,1,1,1,1,0,1,1,0,0,0,0,0,0,0,0,0,0,0,0,1,0,0,0,0,0,0,0,1,1,1,1,1,0,1,0,1,1,0,1,1,0,0,1,1,0,0,0,1,1,0,0,0,0,0,0,0,0,0,0,0,0,0,1,1,0,0,1,1,0,0,0,0,0,0,1,0,1,1,1,0,1,0,0,0,1,0,1,1,1,0,1,0,0,0,0,0,0,0,0,0,0,1,0,0,1,0,0,0,0,0,1,0,1,1,0,0,0,0,0,0,0,0,0,0,0,0,0,1,0,1,0,0,0,1,0,0,0,0,0,0,0,0,0,0,0,1,1,0,0,0,0,0,1,0,0,1,1,0,1,0,0,0,1,0,0,0,1,1,0,0,0,0,0,0,0,0,0,0,0,0,1,0,1,1,0,0,1,1,0,0,0,0,0,0,1,0,1,0,0,1,0,0,1,0,0,0,1,0,0,0,0,0,0,0,0,0,0,0,1,0,1,1,1,0,0,1,1,1,0,0,0,0,1,1,1,1,0,0,1,1,0,0,0,1,1,1,1,0,1,1,0,0,0,0,0,1,0,0,0,1,1,0,1,0,0,0,1,1,0,0,0,0,1,0,0,0,0,0,0,0,1,1,0,0,0,1,0,0,0,0,0,0,1,0,0,0,0,0,1,0,0,0,1,0,1,1,0,1,0,0,0,1,0,0,1,1,1,0,1,0,1,0,0,1,0,0,0,0,0,1,0,1,0,0,0,1,0,0,active
0,0,1,0,0,0,0,0,1,0,0,1,1,0,0,0,1,1,1,0,0,1,1,1,1,1,0,1,0,1,0,0,1,0,0,0,1,1,0,0,0,0,0,0,1,1,0,1,1,0,0,0,0,0,0,0,0,0,0,1,0,1,0,1,0,1,0,0,0,0,0,1,1,0,0,1,1,1,1,0,0,1,0,0,1,0,1,0,0,0,0,1,0,0,0,1,0,0,1,1,0,0,1,1,0,1,0,0,0,1,1,0,1,1,0,0,0,0,0,1,1,0,1,0,1,0,1,1,1,0,0,1,1,0,0,0,0,0,1,0,1,0,0,0,1,1,0,1,1,0,0,0,0,0,0,1,0,0,1,0,0,1,1,0,1,1,0,0,0,1,0,1,0,1,1,1,0,0,1,1,1,0,1,0,1,1,0,0,1,0,0,0,0,0,1,1,0,1,0,1,0,0,1,0,1,1,0,1,1,0,0,0,0,1,0,0,0,0,1,0,0,0,1,0,0,0,0,0,0,1,1,1,0,1,1,0,1,0,1,0,0,0,1,0,0,0,1,0,0,0,0,0,0,1,0,0,0,0,1,0,1,0,0,0,0,1,0,0,0,0,1,1,0,0,1,1,0,1,1,0,1,0,0,0,1,0,0,0,0,0,0,0,0,0,1,0,1,1,0,0,1,0,0,0,0,1,1,0,1,0,0,1,1,0,0,0,0,0,0,1,0,0,0,0,0,0,1,0,0,0,0,0,0,1,1,1,0,0,0,0,0,0,0,1,0,0,0,0,0,1,0,0,0,1,0,0,0,0,1,1,0,0,0,0,0,0,1,0,1,1,0,0,1,0,0,0,1,0,0,0,0,0,1,0,0,1,0,0,1,0,1,1,0,0,1,0,0,1,0,0,0,0,0,0,1,1,0,0,0,1,0,0,0,0,1,1,1,0,1,0,1,0,0,1,0,1,0,1,0,0,0,0,0,0,0,1,0,1,0,0,0,1,0,1,0,1,1,0,1,1,0,0,1,0,1,1,1,1,0,0,1,0,0,1,0,1,0,1,1,0,1,1,0,0,0,0,0,0,0,0,0,0,0,0,0,0,1,0,0,0,1,0,1,0,0,0,0,1,1,1,0,0,0,0,1,1,0,0,1,0,0,1,1,1,1,0,0,0,0,0,0,0,0,0,0,0,0,0,0,1,1,0,0,1,0,0,1,0,1,0,0,0,1,1,1,1,0,1,1,1,1,0,0,0,1,0,0,0,1,1,1,0,0,0,0,0,0,0,0,0,0,0,0,0,1,0,0,0,1,0,1,1,0,0,0,0,1,1,0,0,1,1,0,0,0,0,0,1,1,1,1,1,0,0,0,0,0,0,0,1,1,0,1,1,0,0,0,1,1,0,1,1,1,1,0,1,1,0,0,0,0,0,1,0,0,0,1,1,0,0,0,1,0,1,1,0,0,1,1,0,1,0,0,0,0,0,0,0,1,0,0,0,0,1,0,1,0,1,0,0,0,1,0,0,0,1,0,1,1,0,0,0,1,1,1,1,1,1,0,1,1,0,0,0,0,0,0,0,0,0,0,0,0,1,0,0,0,0,0,0,0,1,1,1,1,1,0,1,0,1,1,0,1,1,0,0,1,1,0,0,0,1,1,0,0,0,1,0,0,0,0,0,0,1,0,0,0,1,0,0,1,1,1,0,0,0,0,0,1,0,1,1,1,0,1,1,0,0,1,0,1,1,1,0,1,1,0,0,0,0,0,0,0,0,0,1,0,0,1,0,0,0,0,0,1,1,1,1,0,0,0,0,0,0,0,0,0,0,0,0,0,1,0,1,0,0,0,1,1,0,0,0,0,0,0,0,0,0,0,1,1,0,0,0,0,0,1,0,0,1,1,0,1,0,0,0,1,0,0,0,1,1,0,0,0,0,0,1,0,0,0,0,0,1,1,0,1,1,0,0,1,1,0,0,0,0,0,0,1,0,1,0,0,1,0,0,1,0,0,0,1,0,0,0,0,0,1,0,0,0,0,0,1,0,1,1,1,0,0,1,1,1,0,0,0,0,1,1,1,1,0,0,1,1,0,0,0,1,1,1,1,0,1,1,0,0,0,0,0,1,0,0,0,1,1,1,1,0,0,0,1,1,0,0,0,0,1,0,0,0,1,0,0,0,1,1,0,0,0,1,0,0,0,0,0,0,1,0,0,0,0,0,1,0,0,0,1,0,1,1,0,0,0,0,0,1,0,0,1,1,1,0,1,0,1,0,0,1,0,0,0,0,0,1,0,1,0,0,0,1,0,0,active
0,0,1,0,0,0,0,0,1,0,0,1,1,0,0,0,1,1,1,0,0,0,0,1,0,1,0,1,0,1,0,0,1,0,0,0,1,1,0,0,0,0,0,0,0,1,0,1,1,0,0,0,0,0,0,0,0,0,0,1,0,1,0,1,0,0,1,0,0,0,0,1,1,0,0,1,1,1,1,0,0,1,0,0,1,0,1,0,0,0,0,1,0,0,0,1,0,0,1,1,0,0,1,1,0,1,1,1,1,1,1,0,1,1,0,0,0,1,0,1,1,0,1,0,0,0,1,1,1,0,0,1,1,0,0,0,0,0,1,0,0,0,0,0,1,1,0,1,1,0,0,0,0,0,0,0,0,0,1,0,0,1,0,0,1,1,0,0,0,1,0,1,0,1,1,1,0,0,1,1,1,0,1,0,1,1,0,0,1,0,0,0,0,0,1,1,0,0,0,1,0,0,1,0,1,0,0,1,1,0,0,0,0,1,0,0,0,1,1,0,0,0,1,0,0,0,0,0,0,1,0,0,0,1,1,0,0,0,1,0,0,0,1,0,0,0,1,0,0,0,0,0,0,1,0,0,0,0,1,0,1,0,0,0,0,1,0,0,0,0,1,1,0,1,1,1,0,1,1,0,1,0,0,0,1,1,0,0,0,0,0,0,0,0,1,0,0,1,0,0,1,0,0,0,0,1,1,0,0,0,0,1,1,0,0,0,0,0,0,1,0,0,0,0,0,0,1,0,0,0,0,0,0,0,1,1,0,0,0,0,0,0,0,1,0,0,0,0,0,1,0,0,0,1,0,0,0,0,1,1,0,0,0,0,0,0,1,0,1,1,0,0,0,0,0,0,1,0,0,0,0,0,1,0,0,1,0,0,1,0,1,1,0,0,1,0,0,1,0,0,0,0,0,0,1,1,0,0,0,1,0,0,0,0,1,1,1,0,0,0,1,0,0,1,0,0,0,1,0,0,0,0,0,0,0,1,0,1,0,0,0,1,1,1,1,1,1,0,1,1,0,0,1,0,1,1,1,1,0,0,1,0,0,1,0,1,0,0,1,0,1,1,1,0,0,0,0,0,0,0,0,0,0,0,0,0,1,0,0,0,1,1,0,0,0,0,0,0,1,1,0,0,0,0,1,1,1,0,1,0,0,1,1,1,1,0,0,0,0,0,0,0,0,0,0,0,0,0,0,1,1,0,0,1,0,0,1,0,1,0,0,0,1,1,1,1,0,1,1,1,1,0,0,0,1,0,0,0,1,1,1,0,0,1,0,0,0,0,0,0,0,0,0,0,1,0,0,0,1,0,1,1,0,0,0,0,1,1,0,0,1,1,0,0,0,0,0,1,1,0,1,1,0,0,0,0,0,0,0,1,1,0,1,1,0,0,0,1,1,0,1,1,1,0,0,1,0,0,0,0,0,0,1,0,0,0,0,1,0,0,0,1,0,1,1,0,0,1,1,0,1,0,0,0,0,0,0,1,1,0,0,0,1,1,0,1,0,1,0,0,0,1,0,0,0,1,0,0,1,0,0,0,1,0,1,1,1,1,0,1,1,0,0,0,0,0,0,0,0,0,0,0,0,1,0,0,0,0,0,0,0,1,1,1,1,1,0,1,0,1,1,0,1,1,0,0,1,1,0,0,0,1,1,0,0,0,0,0,0,0,0,0,0,0,0,0,1,1,0,0,1,1,0,0,0,0,0,0,1,0,1,1,1,0,1,0,0,0,1,0,1,1,1,0,1,0,0,0,0,0,0,0,0,0,0,1,0,0,1,0,0,0,0,0,1,0,1,1,0,0,0,0,0,0,0,0,0,0,0,0,0,1,0,1,0,0,0,1,0,0,0,0,0,0,0,0,0,0,0,1,1,0,0,0,0,0,1,0,0,1,1,0,1,0,0,0,1,0,0,0,1,1,0,0,0,0,0,0,0,0,0,0,0,0,1,0,1,1,0,0,1,1,0,0,0,0,0,0,1,0,1,1,0,1,0,0,1,0,0,0,1,0,0,0,0,0,0,0,0,0,0,0,1,0,1,1,1,0,0,1,1,1,0,0,0,0,1,1,1,1,0,0,1,1,0,0,0,1,1,1,1,0,1,1,0,0,0,0,0,1,0,0,0,1,1,0,1,0,0,0,1,1,0,0,0,0,1,0,0,0,0,0,0,0,1,1,0,0,0,1,0,0,0,1,0,0,1,0,0,0,0,0,1,0,0,0,1,0,1,1,0,1,0,0,0,1,0,0,1,1,1,0,1,0,1,0,0,1,0,0,0,0,0,1,0,1,0,0,0,1,0,0,active
0,0,1,0,0,0,0,0,1,0,0,1,1,0,0,0,1,1,1,0,0,0,0,1,0,1,0,1,0,1,0,0,1,0,0,0,1,1,0,0,0,0,0,0,0,1,0,1,1,0,0,0,0,0,0,0,0,0,0,1,0,1,0,1,0,0,0,0,0,0,0,1,1,0,0,1,1,1,1,0,0,1,0,0,1,0,1,0,0,0,0,1,0,0,0,1,0,0,1,1,0,0,1,1,0,1,1,0,1,1,1,0,1,1,0,0,0,1,0,1,1,0,1,0,0,0,1,1,1,0,0,1,1,0,0,0,0,0,1,0,0,0,0,0,1,1,0,1,1,0,0,0,0,0,0,0,0,0,1,0,0,1,0,0,1,1,0,0,0,1,0,1,0,1,1,1,0,0,1,1,1,0,1,0,1,1,0,0,1,0,0,0,0,0,1,1,0,0,0,1,0,0,1,0,1,0,0,1,1,0,0,0,0,1,0,0,0,1,1,0,0,0,1,0,0,0,0,0,0,1,0,0,0,1,1,0,0,0,1,0,1,0,1,0,0,0,1,0,0,0,0,0,0,1,0,0,0,0,1,0,1,0,0,0,0,1,0,0,0,0,1,1,1,1,1,1,0,1,1,0,1,0,0,0,1,0,0,0,0,0,0,0,0,0,1,0,0,1,0,0,1,0,0,0,0,1,1,0,0,0,0,1,1,0,0,0,0,0,0,1,0,0,0,0,0,0,1,0,0,0,1,0,0,0,1,1,0,0,0,0,0,0,0,1,0,0,0,0,0,1,0,0,0,1,0,0,0,0,1,1,0,0,0,0,0,0,1,0,1,1,0,0,0,0,0,0,1,0,0,0,0,0,1,0,0,1,0,0,1,0,1,1,0,0,1,0,0,1,0,0,1,0,0,0,1,1,0,0,1,1,0,0,0,0,1,1,1,0,0,0,1,0,0,1,0,0,0,1,0,0,0,0,0,0,0,1,0,1,0,0,0,1,0,1,0,1,1,0,1,1,0,0,1,0,1,1,1,1,0,0,1,0,1,1,0,1,0,0,1,0,1,1,0,0,0,0,0,0,0,0,0,0,0,0,0,0,1,0,0,0,1,1,0,0,0,0,0,0,1,1,0,0,0,0,1,1,0,0,1,0,0,1,1,1,1,0,0,0,0,0,0,0,0,0,0,0,0,0,0,1,1,0,0,1,0,0,1,0,1,0,0,0,1,1,1,1,0,1,1,1,1,0,0,0,1,0,0,0,1,1,1,0,0,1,0,0,0,0,0,0,0,0,0,0,1,0,0,0,1,0,1,1,0,0,0,0,1,1,0,0,1,1,0,0,0,0,0,1,1,0,1,1,0,0,0,0,0,0,0,1,1,0,1,1,0,0,0,1,1,0,1,1,1,0,0,1,0,0,0,0,0,0,1,0,0,0,0,1,0,0,0,1,0,1,1,0,0,1,1,0,1,0,0,0,0,0,0,1,1,0,0,0,1,1,0,1,0,1,0,0,0,1,0,0,0,1,0,0,1,0,0,0,1,0,1,1,1,1,0,1,1,0,0,0,0,0,0,0,0,0,0,0,0,1,0,0,0,0,0,0,0,1,1,1,1,1,0,1,0,1,1,0,1,1,0,0,1,1,0,0,0,1,1,0,0,0,0,0,0,0,0,1,0,0,0,0,1,1,0,0,1,1,0,0,0,0,0,0,1,0,1,1,1,0,1,0,0,0,1,0,1,1,1,0,1,0,0,0,0,0,0,0,0,0,0,1,0,0,1,0,0,0,0,0,1,0,1,1,0,0,0,0,0,0,0,0,0,0,0,0,0,1,0,1,0,0,0,1,0,0,0,0,0,0,0,0,0,0,0,1,1,0,0,0,0,0,1,0,0,1,1,0,1,0,0,0,1,0,0,0,1,1,0,0,0,0,0,0,0,0,0,0,0,0,1,0,1,1,0,0,1,1,0,0,0,0,0,0,1,0,1,0,0,1,1,0,1,1,1,0,1,0,0,0,0,0,0,0,0,0,0,0,1,0,1,1,1,0,0,1,1,1,0,0,0,0,1,1,1,1,0,0,1,1,0,0,0,1,1,1,1,0,1,1,0,0,0,0,0,1,0,0,0,1,1,0,1,0,0,0,1,1,0,0,0,0,1,0,0,0,0,0,0,0,1,1,0,0,0,1,0,0,0,0,0,0,1,0,0,0,0,0,1,0,0,0,1,0,1,1,0,1,0,0,0,1,0,0,1,1,1,0,1,0,1,0,0,1,0,0,0,0,0,1,0,1,0,0,0,1,0,0,active
0,0,0,0,0,0,0,0,1,0,0,1,1,0,0,0,1,1,1,1,0,0,0,1,0,1,0,1,0,1,0,0,1,0,0,0,1,1,0,0,0,0,1,0,0,1,0,0,1,0,0,0,0,0,0,0,0,0,0,1,0,1,0,1,0,0,0,0,0,0,0,1,1,0,0,1,1,1,1,0,0,0,0,0,1,0,1,0,0,0,0,0,0,0,0,1,0,0,1,1,0,0,1,1,0,0,0,0,0,0,1,0,1,1,0,0,0,0,0,1,1,0,1,0,0,1,0,1,1,0,0,1,1,0,0,0,0,0,1,0,0,0,0,0,1,1,0,1,1,0,0,0,0,0,1,0,0,0,1,0,0,1,0,0,1,1,0,0,0,1,0,1,0,1,1,1,0,0,1,1,1,1,1,0,1,1,0,0,1,0,0,0,0,0,1,1,0,0,0,1,0,0,1,0,1,0,1,1,1,0,0,0,0,1,0,0,0,1,1,0,0,0,1,0,0,0,0,0,0,1,1,0,0,1,1,0,0,1,1,0,0,0,1,0,0,0,1,0,0,0,0,0,0,1,0,0,0,0,1,0,1,0,0,0,0,1,0,0,0,0,0,1,0,1,1,1,0,1,1,0,1,0,0,0,1,1,0,0,0,0,0,0,0,0,1,0,0,1,0,0,1,0,0,0,0,1,1,0,0,0,0,1,0,0,0,0,0,0,0,1,0,0,0,1,0,0,1,0,0,0,0,0,0,0,1,1,0,0,0,0,0,0,0,1,0,0,0,0,0,1,0,0,0,1,0,0,0,0,1,1,0,0,0,0,0,0,1,0,1,1,0,0,0,0,0,0,1,0,0,0,0,0,1,0,0,1,0,0,1,0,1,1,1,0,1,0,0,1,0,0,0,0,0,0,1,1,0,0,0,1,0,0,0,0,1,0,1,0,0,0,1,0,0,1,0,0,0,1,0,0,0,0,0,0,0,0,0,1,0,0,0,1,0,1,1,1,1,0,1,1,0,0,1,0,1,1,1,1,0,0,1,0,0,1,0,1,0,0,1,0,1,1,1,0,0,0,0,0,0,0,0,0,0,0,0,0,1,0,0,0,1,0,0,0,0,0,0,0,1,1,0,1,0,0,1,1,1,0,1,0,0,1,0,1,1,0,0,0,0,0,0,0,0,0,0,0,0,0,0,1,1,0,0,1,0,0,1,0,0,0,0,0,1,1,1,1,0,1,1,1,1,0,0,0,1,0,0,0,1,1,1,0,0,1,0,0,0,0,0,0,0,0,0,0,1,0,0,0,1,0,1,1,0,0,0,0,1,1,0,0,1,1,0,0,0,0,0,1,1,0,1,1,0,0,0,0,0,0,0,1,0,0,1,0,0,0,0,1,1,0,1,1,1,0,0,1,0,0,0,0,0,0,1,0,0,0,0,1,0,0,0,1,0,1,1,0,0,1,1,0,1,0,0,0,0,1,0,1,0,0,0,0,0,1,0,1,0,1,0,0,0,1,0,0,0,1,0,0,1,0,0,0,1,0,1,1,1,1,0,1,1,0,0,0,0,0,0,0,0,0,0,0,0,1,0,0,0,0,0,0,0,1,1,1,1,1,0,1,0,1,1,0,1,1,0,0,1,1,0,0,0,1,1,0,0,0,0,0,0,0,0,0,1,0,0,0,1,1,0,0,1,1,0,0,0,0,0,0,1,0,1,1,1,0,1,0,0,0,0,0,1,0,1,0,1,0,0,0,0,0,0,0,0,0,0,1,0,0,1,0,0,0,0,0,1,1,1,1,0,0,0,0,0,0,0,0,0,0,0,0,0,1,0,1,0,0,0,1,0,0,0,0,0,0,0,0,0,0,1,1,1,0,0,0,0,0,1,0,1,1,1,0,1,0,0,0,1,0,0,0,1,1,0,0,0,0,0,0,0,0,0,0,0,0,1,0,1,1,0,0,1,1,0,0,0,0,0,0,1,0,1,0,0,0,0,0,1,0,0,0,1,0,0,0,0,0,0,0,0,0,0,0,1,0,1,0,1,0,0,1,1,1,0,0,0,0,1,1,1,0,0,0,1,1,0,0,0,1,1,1,1,0,1,1,0,0,0,0,0,1,0,0,0,1,1,0,1,0,0,0,1,1,0,0,0,0,0,0,0,0,0,0,0,0,1,1,0,0,0,1,0,0,0,1,0,0,1,0,0,0,0,0,1,0,0,0,1,0,1,1,0,0,0,0,0,1,0,0,1,1,1,0,1,0,1,0,0,1,0,0,0,0,0,1,0,1,0,0,0,1,0,0,active
0,1,0,0,0,0,0,0,0,0,0,1,0,0,0,0,0,1,0,0,0,0,0,0,0,1,0,0,0,0,0,0,0,0,0,0,0,1,0,0,0,0,0,0,0,1,0,0,1,0,0,0,0,0,0,0,0,0,0,1,0,0,0,0,0,0,0,0,0,0,0,1,1,0,0,1,1,1,1,0,0,0,0,0,1,0,1,0,0,0,0,0,0,0,0,1,0,0,1,1,0,0,1,1,0,0,0,0,0,0,0,0,1,1,0,0,0,0,0,1,0,0,1,0,0,0,0,1,1,0,0,1,0,0,0,0,0,0,1,0,0,0,0,0,1,1,0,1,1,0,0,0,0,0,0,0,0,0,1,0,0,1,0,0,1,1,0,0,0,1,0,1,0,1,1,1,0,0,1,1,1,0,1,0,1,1,0,0,1,0,0,0,0,0,0,0,0,0,0,0,0,0,1,0,1,0,0,0,1,0,0,0,0,1,1,0,1,0,1,0,0,0,1,0,0,0,0,0,0,0,0,0,0,1,0,0,0,0,1,0,0,0,0,0,0,0,1,0,0,0,0,0,0,1,0,0,0,0,1,0,1,0,0,0,0,1,0,0,0,0,0,1,0,0,0,1,0,1,1,0,1,0,0,0,1,0,0,0,0,0,0,0,0,0,1,0,0,1,0,0,1,0,0,0,0,1,1,0,0,0,0,1,0,0,0,0,0,0,0,1,0,0,0,0,0,0,1,0,0,0,0,0,0,0,1,1,0,0,0,0,0,0,1,1,0,0,0,0,0,1,0,0,0,1,0,0,0,0,1,0,0,0,0,0,0,0,1,0,1,1,0,0,0,0,0,0,1,0,0,0,0,0,0,0,0,0,0,0,1,0,1,1,0,0,0,0,0,1,0,0,0,0,0,0,1,1,0,0,0,1,0,0,0,0,1,0,1,0,0,0,0,0,0,1,0,0,0,1,0,0,0,0,0,0,0,0,0,1,0,0,0,1,0,1,0,0,1,0,0,0,0,0,1,0,1,1,0,1,0,0,0,0,0,0,0,0,0,0,1,0,0,1,0,0,0,0,0,0,0,0,0,0,0,0,0,0,1,0,0,0,1,0,0,0,0,0,0,0,1,1,0,0,0,0,1,1,0,0,1,0,0,1,0,0,0,0,0,0,0,0,0,0,0,0,0,0,0,0,0,1,1,0,0,1,0,0,1,0,0,0,0,0,1,1,1,1,0,1,1,1,1,0,0,0,1,0,0,0,1,0,0,0,0,0,0,0,0,0,0,0,0,0,0,0,1,0,0,0,1,0,1,1,0,0,0,0,0,1,0,0,1,0,0,0,0,0,0,1,1,0,0,1,0,0,0,0,0,0,0,1,0,0,1,0,0,0,0,1,1,0,1,1,0,0,0,1,0,0,0,0,0,0,1,0,0,0,0,1,0,0,0,0,0,1,1,0,0,1,1,0,1,0,0,0,0,0,0,0,0,0,0,0,0,1,0,0,0,1,0,0,0,1,0,0,0,1,0,0,1,0,0,0,0,0,1,1,1,1,0,1,1,0,0,0,0,0,0,0,0,0,0,0,0,0,0,0,0,0,0,0,0,0,0,1,1,1,0,1,0,1,1,0,1,1,0,0,1,1,0,0,0,0,1,0,0,0,0,0,0,0,0,0,0,0,0,0,0,0,0,0,1,1,0,0,0,0,0,0,1,0,1,1,1,0,1,0,0,0,0,0,1,0,0,0,1,0,0,0,0,0,0,0,0,1,0,1,0,0,1,0,0,0,0,0,1,0,1,0,0,0,0,0,0,0,0,0,0,0,0,0,0,1,0,0,0,0,0,1,0,0,0,0,0,0,0,0,0,0,0,1,1,0,0,0,0,0,1,0,1,1,0,0,1,0,0,0,1,0,0,0,0,0,0,0,0,0,0,0,0,0,0,0,0,0,1,0,1,1,0,0,1,1,0,0,0,0,0,0,1,0,1,0,0,0,0,0,1,0,0,0,1,0,0,0,0,0,0,0,0,0,0,0,1,0,0,0,1,0,0,0,1,0,0,0,0,0,1,0,1,0,0,0,0,0,0,0,0,1,0,0,1,0,0,1,0,0,0,0,0,0,0,0,0,1,0,0,0,0,0,0,1,1,0,0,0,0,0,0,0,0,0,0,0,0,1,0,0,0,0,1,0,0,0,0,0,0,1,0,0,0,0,0,1,0,0,0,1,0,1,1,0,0,0,0,0,0,0,0,1,1,1,0,1,0,0,0,0,0,0,0,0,0,0,1,0,1,0,0,0,1,0,1,inactive
0,0,1,0,0,0,0,0,1,1,0,1,1,0,0,0,1,1,1,0,0,0,0,1,0,1,0,1,0,1,0,0,1,0,0,0,1,1,0,0,0,0,0,0,0,1,0,1,1,0,0,0,0,0,0,0,0,0,0,1,0,1,0,1,0,0,1,0,0,0,0,1,1,0,0,1,1,1,1,0,0,1,0,0,1,0,1,0,0,0,0,1,0,0,0,1,0,0,1,1,0,0,1,1,0,1,1,1,1,1,1,0,1,1,0,0,0,1,0,1,1,0,1,0,0,1,1,1,1,1,0,1,1,0,0,0,0,0,1,0,0,0,0,1,1,1,0,1,1,0,0,0,0,0,0,0,0,0,1,0,0,1,0,0,1,1,0,0,0,1,0,1,0,1,1,1,0,0,1,1,1,0,1,0,1,1,0,0,1,0,1,0,0,0,1,1,0,0,0,1,0,0,1,0,1,0,0,1,1,0,1,0,0,1,0,0,0,1,1,0,0,0,1,0,0,1,0,0,0,1,1,0,0,1,1,1,0,1,1,1,0,0,1,0,0,0,1,0,0,0,0,0,0,1,0,0,0,0,1,0,1,0,0,0,0,1,0,0,0,0,1,1,0,1,1,1,0,1,1,0,1,0,0,0,1,1,0,0,0,0,0,0,0,0,1,1,0,1,0,0,1,0,0,0,0,1,1,0,0,1,0,1,1,0,0,0,0,0,0,1,0,0,0,0,0,0,1,0,0,0,0,0,0,0,1,1,0,0,0,0,0,0,0,1,0,0,0,0,0,1,0,1,0,1,0,0,0,0,1,1,0,0,0,0,0,0,1,0,1,1,0,0,0,0,0,0,1,0,0,1,0,0,1,0,0,1,0,0,1,0,1,1,0,0,1,0,0,1,0,0,0,0,0,0,1,1,0,0,0,1,0,0,0,0,1,1,1,0,0,0,1,0,0,1,0,0,0,1,0,0,0,0,0,0,0,1,0,1,0,0,0,1,1,1,1,1,1,0,1,1,0,0,1,1,1,1,1,1,0,0,1,0,0,1,0,1,0,0,1,0,1,1,1,1,0,0,0,0,0,0,0,0,0,0,0,0,1,0,0,0,1,1,0,0,0,0,0,0,1,1,0,0,0,0,1,1,1,0,1,0,0,1,1,1,1,0,0,0,0,0,0,0,0,0,0,0,0,0,0,1,1,0,0,1,0,0,1,0,1,0,0,0,1,1,1,1,0,1,1,1,1,0,0,0,1,0,0,0,1,1,1,0,0,1,0,0,0,0,0,0,0,0,0,0,1,0,0,0,1,0,1,1,0,0,0,0,1,1,0,0,1,1,0,0,0,0,0,1,1,0,1,1,0,0,0,0,0,0,0,1,1,0,1,1,0,0,0,1,1,0,1,1,1,0,0,1,0,0,0,0,0,0,1,0,0,0,0,1,0,0,0,1,0,1,1,0,0,1,1,0,1,0,0,0,0,1,0,1,1,0,0,0,1,1,0,1,0,1,0,1,0,1,0,0,0,1,0,0,1,0,0,0,1,0,1,1,1,1,0,1,1,0,0,0,0,0,0,0,0,0,0,1,0,1,0,0,0,0,0,0,0,1,1,1,1,1,0,1,0,1,1,0,1,1,0,0,1,1,0,0,0,1,1,0,0,0,0,0,0,0,0,0,1,0,0,0,1,1,0,0,1,1,0,0,0,0,0,0,1,0,1,1,1,0,1,0,0,0,1,0,1,1,1,0,1,0,0,0,0,0,0,0,0,0,0,1,0,0,1,0,0,0,0,0,1,0,1,1,0,0,0,0,0,1,0,0,0,0,1,0,0,1,0,1,0,0,0,1,0,0,0,0,0,0,0,0,0,0,1,1,1,0,0,0,0,0,1,1,0,1,1,0,1,0,0,0,1,0,0,0,1,1,0,1,0,1,0,0,0,0,0,1,0,0,1,0,1,1,0,0,1,1,0,0,0,0,0,0,1,0,1,1,0,1,0,1,1,0,0,0,1,0,0,0,0,0,0,0,0,0,0,0,1,0,1,1,1,1,0,1,1,1,0,0,0,0,1,1,1,1,0,0,1,1,0,0,0,1,1,1,1,1,1,1,0,1,0,0,0,1,0,0,0,1,1,0,1,0,0,0,1,1,0,0,0,0,1,0,0,0,0,0,0,0,1,1,0,0,0,1,0,0,0,1,0,0,1,0,0,0,0,0,1,0,0,0,1,0,1,1,0,1,0,0,0,1,0,0,1,1,1,0,1,0,1,0,0,1,0,0,0,0,0,1,0,1,0,0,0,1,0,0,active
1,1,0,0,1,0,0,0,1,1,0,0,1,1,0,0,0,1,0,0,0,0,1,0,1,0,1,1,0,0,0,0,1,0,1,1,1,1,1,1,1,0,0,0,0,0,0,0,0,1,0,0,0,1,0,1,0,0,1,1,0,0,1,0,1,0,0,0,0,0,1,1,1,0,0,0,1,0,1,0,0,1,0,1,1,1,1,0,1,0,1,0,1,1,0,1,0,1,0,0,0,1,1,0,0,1,0,1,0,0,1,0,1,1,0,1,1,0,0,0,0,1,1,0,0,1,1,1,1,0,0,0,1,0,0,0,1,0,0,1,0,0,1,1,0,1,1,1,1,1,0,1,0,0,1,1,1,0,1,0,0,1,0,0,0,1,1,1,0,1,0,0,0,0,1,0,0,1,0,1,0,1,1,0,0,0,1,0,1,1,1,0,1,1,1,1,0,1,0,0,0,1,1,1,1,1,1,0,1,0,1,0,0,1,1,1,1,0,1,1,1,1,1,0,0,0,0,1,1,1,0,0,0,0,1,1,0,1,1,0,0,0,0,1,0,0,0,1,1,0,0,0,0,1,0,0,0,0,1,1,0,0,0,0,0,0,0,0,0,1,1,1,0,1,1,1,0,0,0,1,0,0,0,0,1,1,1,0,1,1,0,0,0,0,0,1,1,1,0,0,1,0,0,0,0,0,1,0,0,0,1,1,1,0,1,1,1,1,0,1,1,0,0,1,0,0,1,1,1,1,0,1,0,0,1,0,0,0,1,0,1,1,1,1,1,1,0,0,0,1,1,0,0,1,1,0,0,0,0,1,1,1,1,0,1,0,1,1,1,0,0,0,1,1,1,0,0,0,0,0,1,0,1,1,0,0,1,0,1,1,0,1,1,0,1,1,1,0,0,1,0,0,0,1,0,1,0,1,1,0,1,1,0,0,0,1,1,1,0,0,0,0,1,0,1,1,0,0,0,0,1,0,1,0,0,0,0,1,0,0,0,0,1,1,0,0,0,1,1,0,1,1,1,0,1,0,1,0,1,0,1,0,1,1,0,1,1,1,0,0,0,0,1,1,1,0,0,1,1,1,0,0,0,1,0,1,1,0,1,0,0,0,0,0,0,0,0,0,1,0,1,0,0,1,1,1,0,0,0,1,1,1,0,1,1,0,1,0,1,1,0,1,1,1,0,1,1,1,0,1,1,0,0,0,1,1,0,1,0,0,1,0,1,1,0,0,1,0,0,1,0,1,1,0,1,0,1,0,1,0,1,0,1,0,0,1,0,1,0,1,0,1,1,1,1,1,1,1,0,0,1,0,0,0,0,1,0,1,0,0,0,1,1,0,0,0,0,0,0,0,0,1,1,0,0,0,1,0,0,0,1,1,1,1,0,1,0,1,1,1,1,1,1,0,1,0,0,0,0,1,0,0,0,0,0,1,1,1,0,0,1,1,0,1,1,0,1,1,1,0,1,0,0,1,1,1,1,0,1,1,1,1,0,1,0,0,0,1,0,1,0,0,1,0,0,1,0,0,0,0,1,0,1,0,0,0,0,0,0,0,1,0,1,1,0,0,0,0,0,1,1,1,0,1,1,1,0,1,1,1,0,1,0,1,0,0,1,0,0,0,1,0,1,0,1,0,0,0,1,0,0,0,1,0,0,0,0,1,0,1,1,1,0,0,1,1,1,1,1,0,1,0,1,0,1,0,1,1,1,1,1,0,1,1,0,0,1,1,1,0,1,1,0,0,1,0,0,1,1,0,1,1,1,0,1,0,0,0,0,0,1,0,0,1,0,0,0,0,0,1,0,0,1,1,1,0,1,1,1,0,1,0,0,0,1,0,1,0,1,0,0,0,0,1,0,0,0,0,1,1,0,1,1,1,1,1,1,0,1,1,0,0,1,0,1,1,1,1,0,0,1,0,1,1,0,0,0,0,1,1,0,0,0,1,0,1,0,1,1,1,0,0,0,0,0,1,0,0,1,1,1,0,0,1,0,0,1,0,0,1,0,0,0,0,1,0,0,0,1,0,1,1,1,0,0,1,1,1,1,1,1,0,0,1,0,0,0,1,1,1,1,0,0,0,1,1,0,1,1,1,1,0,1,0,0,0,0,1,0,1,0,1,0,0,1,0,1,0,0,0,1,1,0,1,0,1,1,0,1,1,0,1,0,1,1,1,1,1,1,1,0,1,0,0,0,0,1,0,0,1,1,1,0,1,0,0,1,1,0,1,0,1,0,0,0,0,1,0,1,0,0,1,1,1,0,1,0,1,1,0,0,1,0,0,0,1,1,0,1,1,0,0,active
0,1,0,0,1,1,0,0,0,1,0,1,1,1,0,0,0,1,0,0,0,1,1,0,1,1,1,0,0,0,0,0,1,0,1,1,0,0,0,1,0,0,0,0,0,0,0,0,0,1,0,0,0,1,0,1,0,0,1,1,0,0,0,0,1,0,0,0,0,0,1,1,1,0,0,0,1,0,1,0,0,1,0,0,1,1,1,0,1,0,0,0,1,1,0,1,0,1,0,0,0,0,1,0,0,1,1,0,0,0,0,0,1,1,0,1,1,0,1,0,0,0,0,0,0,0,1,1,1,0,0,0,1,0,0,0,1,0,0,0,0,0,1,1,1,1,1,1,1,0,0,0,0,0,1,1,1,0,1,0,0,1,0,0,0,1,1,1,0,1,1,1,0,0,1,0,0,0,0,1,0,1,1,1,0,0,1,0,1,1,1,0,0,1,1,1,0,1,0,0,0,1,1,1,0,1,1,0,1,0,0,0,0,1,1,1,1,0,1,1,1,1,1,0,0,0,1,1,0,0,1,0,0,0,1,0,0,1,1,0,0,0,0,1,0,0,0,0,0,0,0,0,0,1,0,0,0,0,1,1,0,0,1,0,0,0,0,0,0,0,1,1,0,1,1,1,0,0,0,1,0,0,1,0,0,1,1,0,1,1,0,0,0,0,0,1,1,1,0,0,1,0,0,1,0,0,1,0,0,0,0,1,1,0,0,1,1,1,0,1,1,0,1,1,0,0,1,1,1,1,0,1,0,1,1,0,1,0,1,0,1,1,1,1,1,0,0,0,0,1,1,0,0,0,1,0,0,0,0,1,1,1,1,0,1,1,0,0,0,0,0,0,0,0,1,0,0,1,0,0,1,0,1,1,0,0,1,0,1,1,0,1,1,0,1,0,1,0,0,1,0,0,0,1,0,1,0,1,1,0,1,1,0,0,0,1,1,1,1,0,0,0,0,1,1,0,0,0,0,0,1,0,1,0,0,0,0,0,0,0,0,0,1,1,0,0,1,1,0,0,1,1,1,0,1,0,1,0,1,0,0,0,1,0,0,1,1,1,0,0,0,0,1,0,1,0,0,1,1,0,0,0,0,1,0,1,1,0,1,0,1,0,1,0,0,0,0,1,1,1,1,1,0,0,1,1,0,0,0,1,1,1,0,1,1,0,1,1,1,1,0,1,0,1,0,1,0,1,0,1,1,0,0,0,1,1,0,1,0,0,1,0,1,1,0,0,1,0,1,1,0,1,1,0,1,0,1,0,1,0,1,0,0,0,0,1,0,1,0,1,0,1,0,1,1,1,1,1,0,0,1,0,1,0,0,1,0,1,0,0,0,0,0,0,0,0,0,0,0,0,0,1,1,0,0,0,1,0,0,0,1,1,1,1,0,1,0,1,1,1,1,1,0,0,1,0,1,0,0,1,1,1,0,1,0,1,1,1,0,0,1,1,0,1,1,0,1,1,1,0,1,0,1,1,1,0,1,0,1,1,1,1,0,1,0,0,0,1,1,1,0,0,0,0,0,0,0,0,0,0,1,0,0,0,0,1,0,0,1,0,1,0,1,1,0,0,0,0,0,1,1,1,0,1,0,1,0,1,1,1,0,0,0,1,0,0,0,1,0,0,1,0,1,0,0,0,0,0,1,0,0,0,1,0,0,0,1,1,0,1,1,1,0,1,1,0,1,1,0,0,1,0,1,1,1,0,1,1,1,1,0,0,1,1,0,0,1,1,1,0,1,1,0,0,1,0,0,1,1,0,1,1,1,0,1,0,0,0,0,0,1,0,0,1,0,0,0,0,0,1,1,0,1,1,1,0,1,1,1,0,1,0,0,0,1,0,1,0,1,0,0,0,1,1,0,0,0,0,1,1,0,1,1,1,1,1,1,0,1,1,1,0,1,0,1,1,0,1,0,0,1,0,0,1,0,0,0,0,1,1,0,1,0,1,0,1,0,1,0,1,0,0,0,0,0,1,0,0,0,1,1,0,0,1,0,0,0,0,0,1,0,0,0,0,0,1,0,0,1,0,0,1,1,1,0,1,1,1,0,1,1,0,0,1,1,0,0,1,1,1,1,0,0,0,0,0,0,1,1,1,1,0,0,0,0,0,0,1,0,1,0,1,0,0,0,0,0,0,0,0,1,1,0,1,0,1,1,0,1,1,0,0,0,1,1,0,0,1,1,1,0,1,0,0,0,0,1,0,0,1,0,1,0,1,0,0,0,1,0,1,0,1,0,0,0,0,1,0,1,0,0,1,1,1,0,1,0,1,1,1,0,1,0,0,0,0,1,0,0,1,0,0,active
1,1,0,0,1,0,0,0,1,1,0,0,1,1,0,0,0,1,0,0,0,0,1,0,1,1,1,1,0,0,0,1,1,0,1,1,1,1,1,1,1,0,0,0,0,0,0,0,0,1,0,0,0,1,0,1,0,0,1,1,0,0,1,0,1,0,0,0,0,0,1,1,1,0,0,0,1,0,1,0,0,1,0,1,1,1,1,0,1,0,1,0,1,1,0,1,0,1,0,0,0,1,1,0,0,1,0,1,0,0,1,0,1,1,0,1,1,0,0,0,0,1,1,0,0,1,1,1,1,0,0,0,1,0,0,0,1,0,0,1,0,0,1,1,0,1,1,1,1,1,0,1,0,0,1,1,1,0,1,0,0,1,0,0,0,1,1,1,0,1,0,0,0,0,1,0,0,1,0,1,0,1,1,0,0,0,1,0,1,1,1,0,1,1,1,1,0,1,0,0,0,1,1,1,1,1,1,0,1,0,1,0,0,1,1,1,1,0,1,1,1,1,1,1,0,0,0,1,1,1,0,0,0,0,1,1,0,1,1,0,0,0,0,1,0,0,0,1,1,0,0,0,0,1,0,0,0,0,1,1,0,0,0,0,0,0,0,0,0,1,1,1,0,1,1,1,0,0,0,1,0,0,0,0,1,1,1,0,1,1,0,0,0,0,0,1,1,1,0,0,1,0,0,0,1,0,1,0,0,0,0,1,1,0,1,1,1,1,0,1,1,0,0,1,0,0,1,1,1,1,0,1,0,0,1,0,0,0,1,0,1,1,1,1,1,1,0,0,0,1,1,0,0,1,1,0,0,0,0,1,1,1,1,0,1,0,1,1,1,0,0,0,1,1,1,0,0,0,0,0,1,0,1,1,0,0,1,0,1,1,0,1,1,0,1,1,1,0,0,1,0,0,0,1,0,1,0,1,1,0,1,1,0,0,0,1,1,1,0,0,0,0,1,0,1,1,0,0,0,0,1,0,1,0,0,0,0,1,0,0,0,0,1,1,0,0,0,1,1,0,1,1,1,0,1,0,1,0,1,0,1,0,1,0,0,1,1,1,0,0,0,0,1,1,1,0,0,1,1,1,0,0,0,1,0,1,1,0,1,0,0,0,0,0,0,0,1,0,1,0,1,0,0,1,1,1,0,0,0,1,1,1,1,1,1,0,1,0,1,1,0,1,1,1,0,1,1,1,0,1,1,0,0,0,1,1,0,1,0,0,1,0,1,1,0,0,1,0,0,1,0,1,1,0,1,0,1,0,1,0,1,0,1,0,0,1,0,1,0,1,0,1,1,1,1,1,1,1,0,0,1,0,0,0,0,1,0,1,0,0,0,1,1,0,0,0,0,0,0,0,0,1,1,0,0,0,1,0,0,0,1,1,1,1,0,1,0,1,1,1,1,1,1,0,1,0,0,0,0,1,0,0,0,0,0,1,1,1,0,0,1,1,0,1,1,0,1,1,1,0,1,0,0,1,1,1,1,0,1,1,1,1,0,1,0,0,0,1,0,1,0,0,1,0,0,1,0,0,0,0,1,0,1,0,0,0,0,0,0,0,1,0,1,1,0,0,0,0,0,1,1,1,0,1,1,1,0,1,1,1,0,1,0,1,0,0,1,0,0,0,1,0,1,0,1,0,0,0,1,0,0,0,1,0,0,0,0,1,0,1,1,1,0,0,1,1,1,1,1,0,1,0,1,0,1,0,1,1,1,1,1,0,1,1,0,0,1,1,1,0,1,1,0,0,1,0,0,1,1,0,1,1,1,0,1,0,0,0,0,0,1,0,0,1,0,0,0,0,0,1,0,0,1,1,1,0,1,1,1,0,1,0,0,0,1,0,1,1,1,0,0,0,0,1,0,0,0,0,1,1,0,1,1,1,1,1,1,0,1,1,0,0,1,0,1,1,1,1,0,0,1,0,1,1,0,0,0,0,1,1,0,0,0,1,0,1,0,1,1,1,0,0,0,0,0,1,0,0,1,1,1,0,0,1,0,0,1,0,0,1,0,0,0,0,0,0,0,0,1,0,1,1,1,0,0,1,1,1,1,1,1,0,0,1,0,0,0,1,1,1,1,0,0,0,1,1,0,1,1,1,1,0,1,0,0,0,0,1,0,1,0,1,0,0,1,0,1,0,0,0,1,1,0,1,0,1,1,0,1,1,0,1,0,1,1,1,1,1,1,1,0,1,0,0,0,0,1,0,0,1,1,1,0,1,0,0,1,1,0,1,0,1,0,0,0,0,1,0,1,0,0,1,1,1,0,1,0,1,1,0,0,1,0,0,0,1,1,0,1,1,0,0,active
1,1,0,0,1,0,0,0,1,1,0,0,1,1,0,0,0,1,0,0,0,0,1,0,1,0,1,1,0,0,0,0,1,0,1,1,1,1,1,1,1,0,0,0,0,0,0,0,0,1,0,0,0,1,0,1,0,0,1,1,0,0,0,0,1,0,0,0,0,0,1,1,1,0,0,0,1,0,1,0,0,1,0,1,1,1,1,0,1,0,1,0,1,1,0,1,0,1,0,0,0,1,1,0,0,1,0,1,0,0,1,0,1,1,0,1,1,0,0,0,0,1,1,0,0,1,1,1,1,0,0,0,1,0,0,0,1,0,0,1,0,0,1,1,0,1,1,1,1,1,0,1,0,0,1,1,1,0,1,0,0,1,0,0,0,1,1,1,0,1,0,0,0,0,1,0,0,1,0,1,0,1,1,0,0,0,1,0,1,1,1,0,1,1,1,1,0,1,0,0,0,1,1,1,1,1,1,0,1,0,1,0,0,1,1,1,1,0,1,1,1,1,1,0,0,0,0,1,1,1,0,0,0,0,1,1,0,1,1,0,0,0,0,1,0,0,0,1,1,0,0,0,0,1,0,0,0,0,1,1,0,0,0,0,0,0,0,0,0,1,1,1,0,1,1,1,0,0,0,1,0,0,0,0,1,1,1,0,1,1,0,0,0,0,0,1,1,1,0,0,1,0,0,0,0,0,1,0,0,0,0,1,1,0,1,1,1,1,0,1,1,0,0,1,0,0,1,1,1,1,0,1,0,0,1,0,0,0,1,0,1,1,1,1,1,1,0,0,0,1,1,0,0,1,1,0,0,0,0,1,1,1,1,0,1,0,1,1,1,0,0,0,1,1,1,0,0,0,0,0,1,0,1,1,0,0,1,0,1,1,0,1,1,0,1,1,1,0,0,1,0,0,0,1,0,1,0,1,1,0,1,1,0,0,0,1,1,1,0,0,0,0,1,0,1,1,0,0,0,0,1,0,1,0,0,0,0,1,0,0,0,0,1,1,0,0,0,1,1,0,1,1,1,0,1,0,1,0,1,0,1,0,1,0,0,1,1,1,0,0,0,0,1,1,1,0,0,1,1,1,0,0,0,1,0,1,1,0,1,0,0,0,0,0,0,0,0,0,1,0,1,0,0,1,1,1,0,0,0,1,1,1,0,1,1,0,1,0,1,1,0,1,1,1,0,1,1,1,0,1,1,0,0,0,1,1,0,1,0,0,1,0,1,1,0,0,1,0,0,1,0,1,1,0,1,0,1,0,1,0,1,0,1,0,0,1,0,1,0,1,0,1,1,1,1,1,1,1,0,0,1,0,0,0,0,1,0,1,0,0,0,1,1,0,0,0,0,0,0,0,0,1,1,0,0,0,1,0,0,0,1,1,1,1,0,1,0,1,1,1,1,1,1,0,1,0,0,0,0,1,0,0,0,0,0,1,1,1,0,0,1,1,0,1,1,0,1,1,1,0,1,0,0,1,1,1,1,0,1,1,1,1,0,1,0,0,0,1,0,1,0,0,1,0,0,1,0,0,0,0,1,0,1,0,0,0,0,0,0,0,1,0,1,1,0,0,0,0,0,1,1,1,0,1,1,1,0,1,1,1,0,1,0,1,0,0,1,0,0,0,1,0,1,0,1,0,0,0,1,0,0,0,1,0,0,0,0,1,0,1,1,1,0,0,1,1,1,1,1,0,1,0,1,0,1,0,1,1,1,1,1,0,1,1,0,0,1,1,1,0,1,1,0,0,1,0,0,1,1,0,1,1,1,0,1,0,0,0,0,0,1,0,0,1,0,0,0,0,0,1,0,0,1,1,1,0,1,1,1,0,1,0,0,0,1,0,1,0,1,0,0,0,0,1,0,0,0,0,1,1,0,1,1,1,1,1,1,0,1,1,0,0,1,0,1,1,1,1,0,0,1,0,1,1,0,0,0,0,1,1,0,0,0,1,0,1,0,1,1,1,0,0,0,0,0,1,0,0,1,1,1,0,0,1,0,0,1,0,0,1,0,0,0,0,0,0,0,0,1,0,1,1,1,0,0,1,1,1,1,1,1,0,0,1,0,0,0,1,1,1,1,0,0,0,1,1,0,1,1,1,1,0,1,0,0,0,0,1,0,1,0,1,0,0,1,0,1,0,0,0,1,1,0,1,0,1,1,0,1,1,0,1,0,1,1,1,1,1,1,1,0,1,0,0,0,0,1,0,0,1,1,1,0,1,0,0,1,1,0,1,0,1,0,0,0,0,1,0,1,0,0,1,1,1,0,1,0,1,1,0,0,1,0,0,0,1,1,0,1,1,0,0,active
1,1,0,0,1,0,0,0,1,1,0,0,1,1,0,0,0,1,0,0,0,1,1,0,1,0,1,1,0,0,0,0,1,0,1,1,1,1,1,1,1,0,0,0,0,0,0,0,0,1,0,0,0,1,0,1,0,0,1,1,0,0,0,0,1,0,0,0,0,0,1,1,1,0,0,0,1,0,1,0,0,1,0,1,1,1,1,0,1,0,1,0,1,1,0,1,0,1,0,0,0,1,1,0,0,1,0,1,0,0,1,0,1,1,0,1,1,0,0,0,0,1,1,0,0,1,1,1,1,0,0,1,1,0,0,1,1,0,0,1,0,0,1,1,0,1,1,1,1,1,0,1,0,0,1,1,1,0,1,0,0,1,0,0,0,1,1,1,0,1,0,0,0,0,1,0,0,1,0,1,0,1,1,0,0,0,1,0,1,1,1,0,1,1,1,1,0,1,0,0,0,1,1,1,1,1,1,0,1,0,1,0,0,1,1,1,1,0,1,1,1,1,1,0,1,0,0,1,1,1,0,0,0,0,1,1,0,1,1,0,0,0,0,1,0,0,0,1,1,0,0,0,0,1,0,0,0,0,1,1,0,0,0,0,0,0,0,0,0,1,1,1,0,1,1,1,0,0,0,1,0,0,0,0,1,1,1,0,1,1,0,0,0,0,0,1,1,1,0,0,1,0,0,0,0,0,1,0,0,0,0,1,1,0,1,1,1,1,0,1,1,0,0,1,0,0,1,1,1,1,0,1,0,0,1,0,0,0,1,0,1,1,1,1,1,1,1,0,0,1,1,0,0,1,1,0,0,0,0,1,1,1,1,0,1,0,1,1,1,0,0,0,1,1,1,0,0,0,0,0,1,0,1,1,0,0,1,0,1,1,0,1,1,0,1,1,1,0,0,1,0,0,0,1,0,1,0,1,1,0,1,1,0,0,0,1,1,1,1,0,0,0,1,0,1,1,0,0,0,0,1,0,1,0,0,0,0,1,0,0,0,0,1,1,0,0,0,1,1,0,1,1,1,0,1,0,1,0,1,0,1,0,1,0,0,1,1,1,0,0,0,0,1,1,1,0,0,1,1,1,0,0,0,1,0,1,1,0,1,0,1,0,1,0,0,0,0,1,1,1,1,0,0,1,1,1,0,0,0,1,1,1,0,1,1,0,1,0,1,1,0,1,1,1,0,1,1,1,0,1,1,0,0,0,1,1,0,1,0,0,1,0,1,1,0,0,1,0,0,1,0,1,1,1,1,0,1,0,1,0,1,1,1,0,0,1,0,1,0,1,0,1,1,1,1,1,1,1,0,0,1,0,0,0,0,1,0,1,0,0,0,1,1,1,0,0,0,0,0,0,0,1,1,0,0,0,1,0,0,0,1,1,1,1,0,1,0,1,1,1,1,1,1,0,1,0,0,0,0,1,0,0,0,0,0,1,1,1,0,0,1,1,0,1,1,0,1,1,1,0,1,0,0,1,1,1,1,0,1,1,1,1,0,1,0,0,0,1,0,1,0,0,1,0,0,1,0,0,0,0,1,0,1,0,0,0,0,0,0,0,1,0,1,1,0,0,0,0,0,1,1,1,0,1,1,1,1,1,1,1,0,1,0,1,0,0,1,0,0,1,1,0,1,0,1,0,0,0,1,0,0,0,1,0,0,0,1,1,0,1,1,1,0,1,1,1,1,1,1,0,1,0,1,0,1,0,1,1,1,1,1,0,1,1,0,0,1,1,1,0,1,1,0,0,1,0,0,1,1,0,1,1,1,0,1,0,0,0,0,0,1,0,0,1,0,1,0,0,0,1,0,1,1,1,1,0,1,1,1,0,1,0,0,0,1,0,1,0,1,0,0,0,0,1,0,0,0,0,1,1,0,1,1,1,1,1,1,0,1,1,1,0,1,0,1,1,1,1,0,0,1,0,1,1,0,1,0,0,1,1,0,0,0,1,0,1,0,1,1,1,0,0,0,0,0,1,0,0,1,1,1,0,0,1,0,0,1,0,0,1,0,0,0,0,0,0,0,0,1,0,1,1,1,0,0,1,1,1,1,1,1,0,0,1,1,0,0,1,1,1,1,0,0,0,1,1,0,1,1,1,1,0,1,0,0,0,0,1,0,1,0,1,0,0,1,0,1,0,0,0,1,1,0,1,0,1,1,0,1,1,0,1,0,1,1,1,1,1,1,1,0,1,0,0,0,0,1,0,0,1,1,1,0,1,0,0,1,1,0,1,0,1,0,0,0,0,1,0,1,0,0,1,1,1,0,1,0,1,1,0,0,1,0,0,0,1,1,0,1,1,0,0,active
1,1,0,0,1,0,0,0,1,1,0,0,1,1,1,0,0,1,0,0,0,0,1,0,1,0,1,1,0,0,0,0,1,0,1,1,1,1,1,1,1,0,0,0,0,0,0,0,0,1,0,0,0,1,0,1,0,0,1,1,0,0,0,0,1,0,0,0,0,0,1,1,1,0,0,0,1,0,1,0,0,1,0,1,1,1,1,0,1,0,1,0,1,1,0,1,0,1,0,0,0,1,1,0,1,1,0,1,0,0,1,0,1,1,0,1,1,0,0,0,0,1,1,0,0,1,1,1,1,0,0,0,1,0,0,0,1,0,0,1,0,0,1,1,0,1,1,1,1,1,0,1,0,0,1,1,1,0,1,0,0,1,0,0,0,1,1,1,0,1,0,0,0,0,1,0,0,1,0,1,0,1,1,0,0,0,1,0,1,1,1,0,1,1,1,1,0,1,0,0,0,1,1,1,1,1,1,0,1,0,1,0,0,1,1,1,1,0,1,1,1,1,1,0,0,0,0,1,1,1,0,0,0,0,1,1,0,1,1,0,0,0,0,1,0,0,0,1,1,0,0,0,0,1,0,0,0,0,1,1,0,0,0,0,0,0,0,0,0,1,1,1,0,1,1,1,0,0,0,1,0,0,0,0,1,1,1,0,1,1,0,0,0,0,0,1,1,1,0,0,1,0,0,0,0,0,1,0,0,0,0,1,1,0,1,1,1,1,0,1,1,0,0,1,0,0,1,1,1,1,0,1,0,0,1,0,0,0,1,0,1,1,1,1,1,1,0,0,0,1,1,0,0,1,1,0,0,0,0,1,1,1,1,0,1,0,1,1,1,0,0,0,1,1,1,0,0,0,0,0,1,0,1,1,0,0,1,1,1,1,0,1,1,0,1,1,1,0,0,1,0,0,0,1,0,1,0,1,1,0,1,1,0,0,0,1,1,1,0,0,0,0,1,0,1,1,0,0,0,0,1,0,1,0,0,0,0,1,0,0,0,0,1,1,0,0,0,1,1,0,1,1,1,0,1,0,1,0,1,0,1,0,1,0,0,1,1,1,0,0,0,0,1,1,1,0,0,1,1,1,0,0,0,1,0,1,1,0,1,0,0,0,0,0,0,0,0,0,1,0,1,0,0,1,1,1,0,0,0,1,1,1,0,1,1,0,1,0,1,1,0,1,1,1,0,1,1,1,0,1,1,0,0,0,1,1,0,1,0,0,1,0,1,1,0,0,1,0,0,1,0,1,1,0,1,0,1,0,1,0,1,0,1,0,0,1,0,1,0,1,0,1,1,1,1,1,1,1,0,0,1,0,0,0,0,1,0,1,0,0,0,1,1,1,0,0,0,0,0,0,0,1,1,0,0,0,1,0,0,0,1,1,1,1,0,1,0,1,1,1,1,1,1,0,1,0,0,0,0,1,0,0,0,0,0,1,1,1,1,0,1,1,0,1,1,0,1,1,1,0,1,0,0,1,1,1,1,0,1,1,1,1,0,1,0,0,0,1,0,1,0,0,1,0,0,1,0,0,0,0,1,0,1,0,0,0,0,0,0,0,1,0,1,1,0,0,0,0,0,1,1,1,0,1,1,1,0,1,1,1,0,1,0,1,0,0,1,0,0,0,1,0,1,0,1,0,0,0,1,0,0,0,1,0,0,0,0,1,0,1,1,1,0,0,1,1,1,1,1,0,1,0,1,0,1,0,1,1,1,1,1,0,1,1,0,0,1,1,1,0,1,1,0,0,1,0,0,1,1,0,1,1,1,0,1,0,0,0,0,0,1,0,0,1,0,0,0,0,0,1,0,0,1,1,1,0,1,1,1,0,1,0,0,0,1,0,1,0,1,0,0,0,0,1,0,0,0,0,1,1,0,1,1,1,1,1,1,0,1,1,0,0,1,0,1,1,1,1,0,0,1,0,1,1,0,0,0,0,1,1,0,0,0,1,0,1,0,1,1,1,0,0,0,0,0,1,0,0,1,1,1,0,0,1,0,0,1,0,0,1,0,0,0,0,0,0,0,0,1,0,1,1,1,0,0,1,1,1,1,1,1,0,0,1,0,0,0,1,1,1,1,0,0,0,1,1,0,1,1,1,1,0,1,0,0,0,0,1,0,1,0,1,0,0,1,0,1,0,0,0,1,1,0,1,0,1,1,0,1,1,0,1,0,1,1,1,1,1,1,1,0,1,0,0,0,0,1,0,0,1,1,1,0,1,0,0,1,1,0,1,0,1,0,0,0,0,1,0,1,0,0,1,1,1,0,1,0,1,1,0,0,1,0,0,0,1,1,0,1,1,0,0,active
1,1,0,0,1,0,0,0,1,1,0,0,1,1,0,0,0,1,0,0,0,0,1,0,1,0,1,1,0,0,0,0,1,1,1,1,1,1,1,1,1,0,0,0,0,0,0,0,0,1,0,0,0,1,0,1,0,0,1,1,0,0,0,0,1,0,0,0,0,1,1,1,1,0,0,0,1,0,1,0,0,1,0,1,1,1,1,0,1,0,1,0,1,1,0,1,0,1,0,0,0,1,1,0,0,1,0,1,0,0,1,0,1,1,0,1,1,0,0,0,0,1,1,0,0,1,1,1,1,0,0,0,1,0,0,0,1,0,0,1,0,0,1,1,0,1,1,1,1,1,0,1,0,0,1,1,1,0,1,0,0,1,1,0,0,1,1,1,0,1,0,0,0,0,1,0,0,1,0,1,0,1,1,0,0,0,1,0,1,1,1,0,1,1,1,1,0,1,0,0,0,1,1,1,1,1,1,0,1,0,1,0,0,1,1,1,1,0,1,1,1,1,1,0,0,0,0,1,1,1,0,0,0,0,1,1,0,1,1,0,0,0,0,1,0,0,0,1,1,0,0,0,0,1,0,0,0,0,1,1,0,0,0,0,0,0,0,0,0,1,1,1,0,1,1,1,0,0,0,1,0,0,0,0,1,1,1,0,1,1,0,0,0,0,0,1,1,1,0,0,1,0,0,0,0,0,1,0,0,0,0,1,1,0,1,1,1,1,0,1,1,0,0,1,0,0,1,1,1,1,0,1,0,0,1,0,0,0,1,0,1,1,1,1,1,1,0,0,0,1,1,0,0,1,1,0,0,0,0,1,1,1,1,0,1,0,1,1,1,0,0,0,1,1,1,0,0,0,0,0,1,0,1,1,0,0,1,0,1,1,0,1,1,0,1,1,1,0,0,1,0,0,0,1,0,1,0,1,1,0,1,1,0,0,0,1,1,1,0,0,0,0,1,0,1,1,0,0,0,0,1,0,1,0,0,0,0,1,0,0,0,0,1,1,0,0,0,1,1,0,1,1,1,0,1,0,1,0,1,0,1,0,1,0,0,1,1,1,0,0,0,0,1,1,1,0,0,1,1,1,0,0,0,1,0,1,1,0,1,0,0,0,0,0,0,0,1,0,1,0,1,0,0,1,1,1,0,0,0,1,1,1,0,1,1,0,1,0,1,1,0,1,1,1,0,1,1,1,0,1,1,0,0,0,1,1,0,1,0,0,1,0,1,1,0,0,1,0,0,1,0,1,1,0,1,0,1,0,1,0,1,0,1,0,0,1,0,1,0,1,0,1,1,1,1,1,1,1,0,0,1,0,0,0,0,1,0,1,0,0,0,1,1,0,0,0,0,0,0,0,0,1,1,0,0,0,1,0,0,0,1,1,1,1,0,1,0,1,1,1,1,1,1,0,1,0,0,0,1,1,0,1,0,0,0,1,1,1,0,0,1,1,0,1,1,0,1,1,1,0,1,0,0,1,1,1,1,0,1,1,1,1,0,1,0,0,0,1,0,1,0,0,1,0,0,1,0,0,0,0,1,0,1,0,0,0,0,0,0,0,1,0,1,1,0,0,0,0,0,1,1,1,0,1,1,1,0,1,1,1,0,1,1,1,0,0,1,0,0,1,1,0,1,0,1,0,0,0,1,0,0,0,1,0,0,0,0,1,0,1,1,1,0,0,1,1,1,1,1,0,1,0,1,0,1,0,1,1,1,1,1,0,1,1,0,0,1,1,1,0,1,1,0,0,1,0,0,1,1,0,1,1,1,0,1,0,0,0,0,0,1,0,0,1,0,0,0,0,0,1,0,0,1,1,1,0,1,1,1,0,1,0,0,0,1,0,1,0,1,0,0,0,0,1,0,0,0,0,1,1,0,1,1,1,1,1,1,0,1,1,0,0,1,0,1,1,1,1,0,0,1,0,1,1,0,0,0,0,1,1,0,0,0,1,0,1,0,1,1,1,0,0,0,0,0,1,0,0,1,1,1,0,0,1,0,0,1,0,0,1,0,0,0,0,1,0,0,0,1,0,1,1,1,0,0,1,1,1,1,1,1,0,0,1,0,0,0,1,1,1,1,0,0,0,1,1,0,1,1,1,1,0,1,0,0,0,0,1,0,1,0,1,0,0,1,0,1,0,0,0,1,1,0,1,0,1,1,0,1,1,0,1,0,1,1,1,1,1,1,1,0,1,0,0,0,0,1,0,0,1,1,1,0,1,0,0,1,1,0,1,0,1,0,0,0,0,1,0,1,0,0,1,1,1,0,1,0,1,1,0,0,1,0,0,0,1,1,0,1,1,0,0,active
0,1,0,0,1,1,0,0,0,1,0,1,1,1,0,0,0,1,0,0,0,0,1,0,1,1,1,0,0,0,0,1,1,0,1,1,0,0,0,1,0,0,0,0,0,0,0,0,0,1,0,0,0,1,0,1,0,0,1,1,0,1,0,0,1,0,0,0,0,0,1,1,1,0,0,1,1,0,1,0,0,1,0,0,1,1,1,0,1,0,0,0,1,1,0,1,0,1,0,0,0,0,1,0,0,1,1,0,0,0,0,0,1,1,0,1,1,0,1,0,0,0,0,0,0,0,1,1,1,0,0,0,1,0,0,0,1,0,0,0,0,0,1,1,0,1,1,1,1,0,0,1,0,0,1,1,1,0,1,0,0,1,1,0,0,1,1,1,0,1,1,1,0,0,1,0,0,0,0,1,0,1,1,1,0,0,1,0,1,1,1,0,0,1,1,1,0,1,0,0,0,1,1,1,0,0,1,0,1,0,0,0,0,1,1,1,1,0,1,1,1,1,1,0,0,0,1,1,0,0,1,0,0,0,1,0,0,1,1,0,0,0,0,1,0,0,0,0,0,0,1,0,0,1,1,0,0,0,1,1,0,0,1,0,0,0,0,0,0,0,1,1,0,1,1,1,0,0,0,1,0,0,1,0,0,1,1,0,1,1,0,0,0,0,0,1,1,1,0,1,1,0,0,1,0,0,1,0,0,0,0,1,1,0,0,1,1,1,0,1,1,0,1,1,0,0,1,1,1,1,0,1,0,1,1,0,0,0,1,0,1,1,1,1,1,0,0,0,0,1,1,0,0,1,1,0,0,0,0,1,1,1,1,0,1,1,0,1,0,0,0,0,0,0,1,0,0,1,0,0,1,0,1,1,0,0,1,0,1,1,0,1,1,0,1,0,1,0,0,1,0,0,0,1,0,1,0,1,1,0,1,1,0,0,0,1,1,1,1,0,0,0,0,1,1,0,0,0,0,0,1,0,1,0,0,0,0,1,0,0,0,0,1,1,0,0,1,0,0,0,1,1,1,0,1,0,1,0,1,0,0,0,1,0,0,1,1,1,0,0,0,0,1,0,1,0,0,1,1,0,0,1,0,1,0,1,1,0,1,0,1,0,0,0,0,0,0,0,1,0,1,1,0,0,1,1,0,0,0,1,1,1,0,1,1,0,1,1,1,1,0,1,0,1,0,1,0,1,0,1,1,0,0,0,1,1,0,1,0,0,1,0,1,1,0,0,1,0,1,1,0,1,1,0,1,0,1,0,1,0,1,0,0,0,0,1,0,1,0,1,0,1,0,1,1,1,1,1,0,0,1,0,1,0,0,1,0,1,0,0,0,1,0,1,0,0,0,0,0,0,0,1,1,0,0,0,1,0,0,0,1,1,1,1,0,1,0,1,1,1,1,1,0,0,1,0,1,0,0,1,1,1,0,1,0,1,1,1,1,0,1,1,0,1,1,0,1,1,1,0,1,0,1,1,1,0,1,0,1,1,1,1,0,1,0,0,0,1,1,1,0,0,0,0,0,0,0,0,0,0,1,0,0,0,0,1,0,0,0,0,1,0,1,1,0,0,0,0,0,1,1,1,0,1,0,1,1,1,1,1,0,0,0,1,0,0,0,1,0,0,1,0,1,0,0,0,0,0,1,0,0,0,1,0,0,0,1,1,0,1,1,1,1,0,1,0,1,1,0,0,1,0,1,0,1,0,1,1,1,1,0,0,1,1,1,0,1,1,1,0,1,1,0,0,1,0,0,1,1,0,1,1,1,0,1,1,0,0,1,0,1,0,0,1,0,0,0,0,0,1,1,0,1,1,1,0,1,1,1,0,1,0,0,0,1,0,1,0,1,0,0,0,1,1,0,0,0,0,1,1,0,1,1,1,1,1,1,0,1,1,0,0,1,0,1,1,0,1,0,0,1,0,0,1,0,0,0,0,1,1,0,1,0,1,0,1,0,1,0,1,0,0,0,0,0,1,0,0,0,1,1,0,0,1,0,0,0,0,0,1,0,0,0,0,0,1,0,0,1,0,0,1,1,1,0,1,1,1,0,1,1,0,0,1,1,0,0,1,1,1,1,0,0,0,0,0,0,1,1,1,1,0,0,0,0,0,0,1,0,1,0,1,0,0,0,0,0,0,0,0,1,1,0,1,0,1,1,0,1,0,0,0,0,1,1,0,0,1,1,1,0,1,0,1,0,0,1,0,0,1,0,1,0,1,0,1,0,1,0,1,0,1,0,0,0,0,1,0,1,0,0,1,1,1,0,1,0,1,1,1,0,1,0,0,0,0,1,0,0,1,0,0,active
1,1,0,0,1,0,0,0,1,1,0,0,1,1,0,0,0,1,0,0,0,0,1,0,1,0,1,1,0,0,0,0,1,0,1,1,1,1,1,1,1,0,0,0,0,0,0,0,0,1,0,0,0,1,0,1,1,0,1,1,0,0,0,0,1,0,0,0,0,0,1,1,1,0,0,0,1,0,1,0,0,1,0,1,1,1,1,0,1,0,1,0,1,1,0,1,0,1,0,0,0,1,1,0,0,1,0,1,0,0,1,0,1,1,0,1,1,0,0,0,0,1,1,0,0,1,1,1,1,0,0,0,1,0,0,0,1,0,0,1,0,0,1,1,0,1,1,1,1,1,0,1,0,1,1,1,1,0,1,1,0,1,0,0,0,1,1,1,0,1,0,0,0,0,1,0,0,1,0,1,0,1,1,0,0,1,1,0,1,1,1,0,1,1,1,1,0,1,0,0,0,1,1,1,1,1,1,0,1,0,1,0,0,1,1,1,1,0,1,1,1,1,1,1,0,0,0,1,1,1,0,0,0,0,1,1,0,1,1,0,0,0,0,1,0,0,0,1,1,0,0,0,0,1,0,0,0,0,1,1,0,0,0,0,0,0,0,0,0,1,1,1,0,1,1,1,0,0,0,1,0,0,0,0,1,1,1,0,1,1,0,0,0,0,0,1,1,1,0,0,1,0,0,0,0,0,1,0,0,0,0,1,1,0,1,1,1,1,0,1,1,0,0,1,0,0,1,1,1,1,1,1,0,0,1,0,0,0,1,0,1,1,1,1,1,1,0,0,0,1,1,1,0,1,1,0,0,1,0,1,1,1,1,0,1,1,1,1,1,0,0,0,1,1,1,0,0,0,0,0,1,0,1,1,0,0,1,0,1,1,0,1,1,0,1,1,1,0,1,1,1,0,0,1,0,1,0,1,1,0,1,1,0,0,0,1,1,1,0,0,0,0,1,0,1,1,1,0,0,0,1,0,1,0,0,0,1,1,0,0,0,1,1,1,0,0,0,1,1,0,1,1,1,0,1,0,1,0,1,0,1,0,1,0,0,1,1,1,0,0,0,0,1,1,1,0,0,1,1,1,0,0,0,1,0,1,1,0,1,0,0,0,0,0,0,0,0,0,1,0,1,0,0,1,1,1,0,0,0,1,1,1,0,1,1,0,1,0,1,1,0,1,1,1,0,1,1,1,0,1,1,0,0,0,1,1,0,1,0,0,1,0,1,1,0,0,1,0,1,1,0,1,1,0,1,0,1,0,1,0,1,0,1,0,1,1,0,1,0,1,0,1,1,1,1,1,1,1,0,0,1,0,0,0,0,1,0,1,0,0,0,1,1,0,0,0,1,0,0,0,0,1,1,0,0,0,1,0,0,0,1,1,1,1,0,1,0,1,1,1,1,1,1,0,1,0,0,0,0,1,0,0,0,0,0,1,1,1,0,0,1,1,0,1,1,0,1,1,1,0,1,0,0,1,1,1,1,0,1,1,1,1,0,1,0,0,0,1,0,1,0,0,1,0,0,1,0,0,0,0,1,0,1,0,0,0,0,0,0,0,1,0,1,1,0,0,0,0,0,1,1,1,0,1,1,1,0,1,1,1,0,1,0,1,0,0,1,0,0,0,1,0,1,0,1,0,0,0,1,0,0,0,1,0,0,0,0,1,0,1,1,1,1,0,1,1,1,1,1,0,1,0,1,0,1,0,1,1,1,1,1,0,1,1,0,0,1,1,1,0,1,1,0,0,1,0,0,1,1,0,1,1,1,0,1,0,0,0,0,0,1,0,0,1,0,0,0,0,0,1,0,0,1,1,1,0,1,1,1,0,1,0,0,0,1,0,1,0,1,0,0,0,0,1,0,0,0,0,1,1,0,1,1,1,1,1,1,0,1,1,0,0,1,0,1,1,1,1,0,0,1,0,1,1,0,0,0,0,1,1,0,0,0,1,0,1,0,1,1,1,0,0,0,0,0,1,0,0,1,1,1,0,0,1,0,0,1,0,0,1,0,0,0,0,0,0,0,0,1,0,1,1,1,0,0,1,1,1,1,1,1,0,0,1,0,0,0,1,1,1,1,0,0,0,1,1,0,1,1,1,1,0,1,0,0,0,0,1,0,1,0,1,0,0,1,0,1,0,0,0,1,1,0,1,0,1,1,0,1,1,0,1,0,1,1,1,1,1,1,1,0,1,0,0,0,0,1,0,0,1,1,1,0,1,0,0,1,1,0,1,0,1,0,0,0,0,1,0,1,0,0,1,1,1,0,1,0,1,1,0,0,1,0,0,0,1,1,0,1,1,0,0,active
1,1,0,0,1,0,0,0,1,1,0,0,1,1,0,0,0,1,0,0,0,0,1,0,1,0,1,1,0,0,0,0,1,0,1,1,1,1,1,1,1,0,0,0,0,0,0,0,0,1,0,0,0,1,0,1,0,0,1,1,0,0,1,0,1,0,0,0,0,0,1,1,1,0,0,0,1,0,1,0,0,1,0,1,1,1,1,0,1,0,1,0,1,1,0,1,0,1,0,0,0,1,1,0,0,1,0,1,0,0,1,0,1,1,0,1,1,0,0,0,0,1,1,0,0,1,1,1,1,0,0,0,1,0,0,0,1,0,0,1,0,0,1,1,0,1,1,1,1,1,0,1,0,0,1,1,1,0,1,0,0,1,0,0,0,1,1,1,0,1,0,0,0,0,1,0,0,1,0,1,0,1,1,0,0,0,1,0,1,1,1,0,1,1,1,1,0,1,0,0,0,1,1,1,1,1,1,0,1,0,1,0,0,1,1,1,1,0,1,1,1,1,1,0,0,0,0,1,1,1,0,0,0,0,1,1,0,1,1,0,0,0,0,1,0,0,0,1,1,0,0,0,0,1,0,0,0,0,1,1,0,0,0,0,0,0,0,0,0,1,1,1,0,1,1,1,0,0,0,1,0,0,0,0,1,1,1,0,1,1,0,0,0,0,0,1,1,1,0,0,1,0,0,0,0,0,1,0,0,0,1,1,1,0,1,1,1,1,0,1,1,0,0,1,0,0,1,1,1,1,0,1,0,0,1,0,0,0,1,0,1,1,1,1,1,1,0,0,0,1,1,0,0,1,1,0,0,0,0,1,1,1,1,0,1,0,1,1,1,0,0,0,1,1,1,0,0,0,0,0,1,0,1,1,0,0,1,0,1,1,0,1,1,0,1,1,1,0,0,1,0,0,0,1,0,1,0,1,1,0,1,1,0,0,0,1,1,1,0,0,0,0,1,0,1,1,0,0,0,0,1,0,1,0,0,0,0,1,0,0,0,0,1,1,0,0,0,1,1,0,1,1,1,0,1,0,1,0,1,0,1,0,1,1,0,1,1,1,0,0,0,0,1,1,1,0,0,1,1,1,0,0,0,1,0,1,1,0,1,0,0,0,0,0,0,0,0,0,1,0,1,0,0,1,1,1,0,0,0,1,1,1,0,1,1,0,1,0,1,1,0,1,1,1,0,1,1,1,0,1,1,0,0,0,1,1,0,1,0,0,1,0,1,1,0,0,1,0,0,1,0,1,1,0,1,0,1,0,1,0,1,0,1,0,0,1,0,1,0,1,0,1,1,1,1,1,1,1,0,0,1,0,0,0,0,1,0,1,0,0,0,1,1,0,0,0,0,0,0,0,0,1,1,0,0,0,1,0,0,0,1,1,1,1,0,1,0,1,1,1,1,1,1,0,1,0,0,0,0,1,0,0,0,0,0,1,1,1,0,0,1,1,0,1,1,0,1,1,1,0,1,0,0,1,1,1,1,0,1,1,1,1,0,1,0,0,0,1,0,1,0,0,1,0,0,1,0,0,0,0,1,0,1,0,0,0,0,0,0,0,1,0,1,1,0,0,0,0,0,1,1,1,0,1,1,1,0,1,1,1,0,1,0,1,0,0,1,0,0,0,1,0,1,0,1,0,0,0,1,0,0,0,1,0,0,0,0,1,0,1,1,1,0,0,1,1,1,1,1,0,1,0,1,0,1,0,1,1,1,1,1,0,1,1,0,0,1,1,1,0,1,1,0,0,1,0,0,1,1,0,1,1,1,0,1,0,0,0,0,0,1,0,0,1,0,0,0,0,0,1,0,0,1,1,1,0,1,1,1,0,1,0,0,0,1,0,1,0,1,0,0,0,0,1,0,0,0,0,1,1,0,1,1,1,1,1,1,0,1,1,0,0,1,0,1,1,1,1,0,0,1,0,1,1,0,0,0,0,1,1,0,0,0,1,0,1,0,1,1,1,0,0,0,0,0,1,0,0,1,1,1,0,0,1,0,0,1,0,0,1,0,0,0,0,1,0,0,0,1,0,1,1,1,0,0,1,1,1,1,1,1,0,0,1,0,0,0,1,1,1,1,0,0,0,1,1,0,1,1,1,1,0,1,0,0,0,0,1,0,1,0,1,0,0,1,0,1,0,0,0,1,1,0,1,0,1,1,0,1,1,0,1,0,1,1,1,1,1,1,1,0,1,0,0,0,0,1,0,0,1,1,1,0,1,0,0,1,1,0,1,0,1,0,0,0,0,1,0,1,0,0,1,1,1,0,1,0,1,1,0,0,1,0,0,0,1,1,0,1,1,0,0,inactive
1,1,0,1,1,0,0,0,1,1,0,0,1,1,1,0,0,1,0,0,0,0,1,0,1,0,1,1,1,0,0,0,1,0,1,1,1,1,1,1,1,0,0,0,0,0,0,0,1,1,0,0,0,1,0,1,0,0,1,1,0,1,0,0,1,0,0,0,0,0,1,1,1,0,0,1,1,0,1,0,0,1,0,1,1,1,1,0,1,0,1,0,1,1,0,1,0,1,0,0,0,1,1,0,1,1,0,1,0,0,1,0,1,1,0,1,1,0,0,1,0,1,1,0,0,1,1,1,1,0,0,1,1,0,0,0,1,0,0,1,0,0,1,1,0,1,1,1,1,1,0,1,0,0,1,1,1,0,1,0,0,1,0,0,0,1,1,1,0,1,0,0,0,0,1,0,0,1,0,1,0,1,1,0,0,0,1,0,1,1,1,0,1,1,1,1,0,1,0,0,0,1,1,1,1,1,1,0,1,0,1,0,0,1,1,1,1,0,1,1,1,1,1,0,0,0,0,1,1,1,0,0,0,0,1,1,0,1,1,0,0,0,0,1,0,0,0,1,1,0,0,0,0,1,0,0,0,0,1,1,0,0,0,0,0,0,0,0,0,1,1,1,0,1,1,1,0,0,0,1,0,0,0,0,1,1,1,0,1,1,0,0,0,0,0,1,1,1,0,0,1,0,0,0,0,0,1,0,0,0,0,1,1,0,1,1,1,1,0,1,1,0,0,1,0,0,1,1,1,1,0,1,0,0,1,0,0,0,1,0,1,1,1,1,1,1,0,0,0,1,1,0,0,1,1,0,0,0,0,1,1,1,1,0,1,0,1,1,1,1,0,0,1,1,1,0,0,0,0,0,1,0,1,1,0,0,1,1,1,1,0,1,1,0,1,1,1,0,0,1,0,0,0,1,0,1,0,1,1,0,1,1,0,0,0,1,1,1,0,1,0,0,1,0,1,1,0,0,0,0,1,0,1,0,0,0,0,1,0,0,0,0,1,1,0,0,0,1,1,0,1,1,1,0,1,0,1,0,1,0,1,0,1,0,0,1,1,1,0,0,0,0,1,1,1,0,0,1,1,1,0,0,0,1,0,1,1,0,1,0,0,0,0,0,0,0,0,0,1,1,1,0,0,1,1,1,0,0,0,1,1,1,0,1,1,0,1,0,1,1,0,1,1,1,0,1,1,1,0,1,1,0,0,0,1,1,0,1,0,0,1,0,1,1,0,0,1,0,0,1,0,1,1,0,1,0,1,0,1,0,1,0,1,0,0,1,0,1,0,1,0,1,1,1,1,1,1,1,0,0,1,1,0,0,0,1,0,1,0,0,0,1,1,1,0,0,0,0,0,0,0,1,1,0,0,0,1,0,0,0,1,1,1,1,0,1,0,1,1,1,1,1,1,0,1,1,0,0,0,1,0,0,0,0,0,1,1,1,1,0,1,1,0,1,1,0,1,1,1,0,1,0,0,1,1,1,1,0,1,1,1,1,0,1,0,0,0,1,0,1,0,0,1,0,0,1,0,0,0,1,1,0,1,0,0,0,0,0,0,0,1,0,1,1,0,0,0,0,0,1,1,1,0,1,1,1,1,1,1,1,0,1,0,1,0,0,1,0,0,0,1,0,1,0,1,0,0,0,1,0,0,0,1,0,0,0,0,1,0,1,1,1,1,0,1,1,1,1,1,0,1,0,1,0,1,0,1,1,1,1,1,0,1,1,1,0,1,1,1,0,1,1,0,0,1,0,0,1,1,0,1,1,1,0,1,0,0,0,0,0,1,0,0,1,0,0,0,1,0,1,0,0,1,1,1,0,1,1,1,0,1,0,0,0,1,1,1,0,1,0,0,0,0,1,0,0,0,0,1,1,0,1,1,1,1,1,1,0,1,1,0,0,1,0,1,1,1,1,0,0,1,0,1,1,0,0,0,0,1,1,0,0,0,1,0,1,0,1,1,1,0,0,0,0,0,1,0,0,1,1,1,0,0,1,0,0,1,0,0,1,0,0,0,0,0,0,0,0,1,0,1,1,1,0,0,1,1,1,1,1,1,0,0,1,0,0,0,1,1,1,1,0,0,0,1,1,0,1,1,1,1,0,1,0,0,0,0,1,0,1,0,1,0,0,1,0,1,0,0,0,1,1,0,1,0,1,1,0,1,1,0,1,0,1,1,1,1,1,1,1,0,1,0,1,0,0,1,0,0,1,1,1,0,1,1,0,1,1,0,1,0,1,0,0,0,0,1,1,1,0,0,1,1,1,0,1,0,1,1,0,0,1,0,0,0,1,1,0,1,1,0,0,active
0,1,0,0,1,1,0,0,0,1,0,1,1,1,0,0,0,1,0,0,0,0,1,0,1,1,1,0,1,0,0,0,1,0,1,1,0,0,0,1,0,0,0,0,0,0,0,0,1,1,0,0,0,1,0,1,0,0,1,1,0,1,0,0,1,0,0,0,0,0,1,1,1,0,0,1,1,0,1,0,0,1,0,0,1,1,1,0,1,0,0,0,1,1,0,1,0,1,0,0,1,0,1,0,0,1,1,0,0,0,0,0,1,1,0,1,1,0,1,1,0,0,0,0,0,0,1,1,1,0,0,1,1,0,0,0,1,0,0,0,0,0,1,1,0,1,1,1,1,0,0,0,0,0,1,1,1,0,1,0,0,1,0,0,0,1,1,1,0,1,1,1,0,0,1,0,0,0,0,1,0,1,1,1,0,0,1,0,1,1,1,0,0,1,1,1,0,1,0,0,0,1,1,1,0,0,1,0,1,0,0,0,0,1,1,1,1,0,1,1,1,1,1,0,0,0,1,1,0,0,1,0,0,0,1,0,0,1,1,0,0,0,0,1,0,0,0,0,0,0,1,0,0,1,1,0,0,0,1,1,0,0,1,0,0,0,0,0,0,0,1,1,0,1,1,1,0,0,0,1,0,0,1,0,0,1,1,0,1,1,0,0,0,0,0,1,1,1,0,1,1,0,0,1,0,0,1,0,0,0,0,1,1,0,0,1,1,1,0,1,1,0,1,1,0,0,1,1,1,1,0,1,0,1,1,0,0,0,1,0,1,1,1,1,1,0,0,0,0,1,1,0,0,1,1,0,0,0,0,1,1,1,1,0,1,1,0,0,0,1,0,0,0,0,1,0,0,1,0,0,1,0,1,1,0,0,1,0,1,1,0,1,1,0,1,0,1,0,0,1,0,0,0,1,0,1,0,1,1,0,1,1,0,0,0,1,1,1,1,1,0,0,0,1,1,0,0,1,0,0,1,0,1,0,0,0,0,1,0,0,0,0,1,1,0,0,1,0,0,0,1,1,1,0,1,0,1,0,1,0,0,0,1,0,0,1,1,1,0,0,0,0,1,0,1,0,0,1,1,0,0,0,0,1,0,1,1,0,1,0,1,0,0,0,0,0,0,0,1,1,1,1,0,0,1,1,0,0,0,1,1,1,0,1,1,0,1,1,1,1,0,1,0,1,0,1,0,1,0,1,1,0,0,0,1,1,0,1,0,0,1,0,1,1,0,0,1,0,1,1,0,1,1,0,1,0,1,0,1,0,1,0,0,0,0,1,0,1,0,1,0,1,0,1,1,1,1,1,0,0,1,1,1,0,0,1,0,1,0,0,0,1,0,1,0,0,0,0,0,0,0,1,1,0,0,0,1,0,0,0,1,1,1,1,0,1,0,1,1,1,1,1,0,0,1,1,1,0,0,1,1,1,0,1,0,1,1,1,1,0,1,1,0,1,1,0,1,1,1,0,1,0,1,1,1,0,1,0,1,1,1,1,0,1,0,0,0,1,1,1,0,0,0,0,0,0,0,0,0,0,1,0,0,0,0,1,0,0,0,0,1,0,1,1,0,0,0,0,0,1,1,1,0,1,0,1,1,1,1,1,0,0,0,1,0,0,0,1,0,0,1,0,1,0,0,0,0,0,1,0,0,0,1,0,0,0,1,1,0,1,1,1,1,0,1,0,1,1,0,0,1,0,1,0,1,0,1,1,1,1,0,0,1,1,1,0,1,1,1,0,1,1,0,0,1,0,0,1,1,0,1,1,1,0,1,0,0,0,0,0,1,0,0,1,0,0,0,1,0,1,1,0,1,1,1,0,1,1,1,0,1,0,0,0,1,1,1,0,1,0,0,0,1,1,0,0,0,0,1,1,0,1,1,1,1,1,1,0,1,1,0,0,1,0,1,1,0,1,0,0,1,0,0,1,0,0,0,0,1,1,0,1,0,1,0,1,0,1,0,1,0,0,0,0,0,1,0,0,1,1,1,0,0,1,0,0,0,0,0,1,0,0,0,0,0,1,0,0,1,0,0,1,1,1,0,1,1,1,0,1,1,0,0,1,1,0,0,1,1,1,1,0,0,0,0,0,0,1,1,1,1,0,0,0,0,0,0,1,0,1,0,1,0,0,0,0,0,0,0,0,1,1,0,1,0,1,1,0,1,0,0,0,0,1,1,0,0,1,1,1,0,1,0,1,0,0,1,0,0,1,0,1,0,1,0,1,0,1,0,1,0,1,0,0,0,0,1,1,1,0,0,1,1,1,0,1,0,1,1,1,0,1,0,0,0,1,1,0,0,1,0,0,active
0,1,0,0,1,1,0,0,0,1,0,1,1,1,0,0,0,1,0,0,0,0,1,0,1,1,1,0,0,0,0,0,1,0,1,1,1,0,0,1,0,0,0,0,0,0,0,0,0,1,0,0,0,1,0,1,0,0,1,1,0,0,1,0,1,0,0,0,0,0,1,1,1,0,0,0,1,0,1,0,0,1,0,0,1,1,1,0,1,0,0,0,1,1,0,1,0,1,0,0,0,0,1,0,0,1,1,0,0,0,0,0,1,1,0,1,1,0,1,0,0,0,0,0,0,0,1,1,1,0,0,0,1,0,0,0,1,0,0,0,0,0,1,1,0,1,1,1,1,0,0,0,0,0,1,1,1,0,1,0,0,1,0,0,0,1,1,1,0,1,1,1,0,0,1,0,0,0,0,1,0,1,1,1,0,0,1,0,1,1,1,0,0,1,1,1,0,1,0,0,0,1,1,1,0,0,1,0,1,0,0,0,0,1,1,1,1,0,1,1,1,1,1,0,0,0,1,1,0,0,1,0,0,0,1,0,0,1,1,0,0,0,0,1,0,0,0,0,0,0,0,0,0,1,0,0,0,0,1,1,0,0,1,0,0,0,0,0,0,0,1,1,0,1,1,1,0,0,0,1,0,0,1,0,0,1,1,0,1,1,0,0,0,0,0,1,1,1,0,0,1,0,0,1,0,0,1,0,0,0,1,1,1,0,0,1,1,1,0,1,1,0,1,1,0,0,1,1,1,1,0,1,0,1,1,0,0,0,1,0,1,1,1,1,1,0,0,0,0,1,1,0,0,0,1,0,0,0,0,1,1,1,1,0,1,1,0,0,0,0,0,0,0,0,1,0,0,1,0,0,1,0,1,1,0,0,1,0,1,1,0,1,1,0,1,0,1,0,0,1,0,0,0,1,0,1,0,1,1,0,1,1,0,0,0,1,1,1,1,0,0,0,0,1,1,0,0,0,0,0,1,0,1,0,0,0,0,0,0,0,0,0,1,1,0,0,1,0,0,0,1,1,1,0,1,0,1,0,1,0,0,0,1,1,0,1,1,1,0,0,0,0,1,0,1,0,0,1,1,0,0,0,0,1,0,1,1,0,1,0,1,0,0,0,0,0,0,0,1,0,1,1,0,0,1,1,0,0,0,1,1,1,0,1,1,0,1,1,1,1,0,1,0,1,0,1,0,1,0,1,1,0,0,0,1,1,0,1,0,0,1,0,1,1,0,0,1,0,1,1,0,1,1,0,1,0,1,0,1,0,1,0,0,0,0,1,0,1,0,1,0,1,0,1,1,1,1,1,0,0,1,0,1,0,0,1,0,1,0,0,0,0,0,0,0,0,0,0,0,0,0,1,1,0,0,0,1,0,0,0,1,1,1,1,0,1,0,1,1,1,1,1,0,0,1,0,1,0,0,1,1,1,0,1,0,1,1,1,0,0,1,1,0,1,1,0,1,1,1,0,1,0,1,1,1,0,1,0,1,1,1,1,0,1,0,0,0,1,1,1,0,0,0,0,0,0,0,0,0,0,1,0,0,0,0,1,0,0,0,0,1,0,1,1,0,0,0,0,0,1,1,1,0,1,0,1,0,1,1,1,0,0,0,1,0,0,0,1,0,0,1,0,1,0,0,0,0,0,1,0,0,0,1,0,0,0,1,1,0,1,1,1,0,0,1,0,1,1,0,0,1,0,1,0,1,0,1,1,1,1,0,0,1,1,0,0,1,1,1,0,1,1,0,0,1,0,0,1,1,0,1,1,1,0,1,0,0,0,0,0,1,0,0,1,0,0,0,0,0,1,1,0,1,1,1,0,1,1,1,0,1,0,0,0,1,0,1,0,1,0,0,0,1,1,0,0,0,0,1,1,0,1,1,1,1,1,1,0,1,1,0,0,1,0,1,1,0,1,0,0,1,0,0,1,0,0,0,0,1,1,0,1,0,1,0,1,0,1,0,1,0,0,0,0,0,1,0,0,0,1,1,0,0,1,0,0,0,0,0,1,0,0,0,0,1,1,0,0,1,0,0,1,1,1,0,1,1,1,0,1,1,0,0,1,1,0,0,1,1,1,1,0,0,0,0,0,0,1,1,1,1,0,0,0,0,0,0,1,0,1,0,1,0,0,0,0,0,0,0,0,1,1,0,1,0,1,1,0,1,0,0,0,0,1,1,0,0,1,1,1,0,1,0,0,0,0,1,0,0,1,0,1,0,1,0,0,0,1,0,1,0,1,0,0,0,0,1,0,1,0,0,1,1,1,0,1,0,1,1,1,0,1,0,0,0,0,1,0,0,1,0,0,active
1,1,0,0,1,0,0,0,1,1,0,0,1,1,0,0,0,1,0,0,0,1,1,0,1,0,1,1,0,0,0,0,1,0,1,1,1,1,1,1,1,0,0,0,0,0,0,0,0,1,0,0,0,1,0,1,0,0,1,1,0,0,0,0,1,0,0,0,0,0,1,1,1,0,0,0,1,0,1,0,0,1,0,1,1,1,1,0,1,0,1,0,1,1,0,1,0,1,0,0,0,1,1,0,0,1,0,1,0,0,1,0,1,1,0,1,1,0,0,0,0,1,1,0,0,1,1,1,1,0,0,1,1,0,0,0,1,0,0,1,0,0,1,1,0,1,1,1,1,1,0,1,0,0,1,1,1,0,1,0,0,1,0,0,0,1,1,1,0,1,0,0,0,0,1,0,0,1,0,1,0,1,1,0,0,0,1,0,1,1,1,0,1,1,1,1,0,1,0,0,0,1,1,1,1,1,1,0,1,0,1,0,0,1,1,1,1,0,1,1,1,1,1,0,0,0,0,1,1,1,0,0,0,0,1,1,0,1,1,0,0,0,0,1,0,0,0,1,1,0,0,0,0,1,0,0,0,0,1,1,0,0,0,0,0,0,0,0,0,1,1,1,0,1,1,1,0,0,0,1,0,0,0,0,1,1,1,0,1,1,0,0,0,0,0,1,1,1,0,0,1,0,0,0,0,0,1,0,0,0,0,1,1,0,1,1,1,1,0,1,1,0,0,1,0,0,1,1,1,1,0,1,0,0,1,0,0,0,1,0,1,1,1,1,1,1,1,0,0,1,1,0,0,1,1,0,0,0,0,1,1,1,1,0,1,0,1,1,1,0,0,0,1,1,1,0,0,0,0,0,1,0,1,1,0,0,1,0,1,1,0,1,1,0,1,1,1,0,0,1,0,0,0,1,0,1,0,1,1,0,1,1,0,0,0,1,1,1,1,0,0,0,1,0,1,1,0,0,0,0,1,0,1,0,0,0,0,1,0,0,0,0,1,1,0,0,0,1,1,0,1,1,1,0,1,0,1,0,1,0,1,0,1,1,0,1,1,1,0,0,0,0,1,1,1,0,0,1,1,1,0,0,0,1,0,1,1,0,1,0,0,0,1,0,0,0,0,1,1,1,1,0,0,1,1,1,0,0,0,1,1,1,0,1,1,0,1,0,1,1,0,1,1,1,0,1,1,1,0,1,1,0,0,0,1,1,0,1,0,0,1,0,1,1,0,0,1,1,0,1,0,1,1,1,1,0,1,0,1,0,1,0,1,0,0,1,0,1,0,1,0,1,1,1,1,1,1,1,0,0,1,0,0,0,0,1,0,1,0,0,0,1,1,1,0,0,0,0,0,1,0,1,1,0,0,0,1,0,0,0,1,1,1,1,0,1,0,1,1,1,1,1,1,0,1,1,0,0,0,1,0,0,0,0,0,1,1,1,0,0,1,1,0,1,1,0,1,1,1,0,1,0,0,1,1,1,1,0,1,1,1,1,0,1,0,0,0,1,0,1,0,0,1,0,0,1,0,0,0,0,1,0,1,0,0,0,0,0,0,0,1,0,1,1,0,0,0,0,0,1,1,1,0,1,1,1,0,1,1,1,0,1,0,1,0,0,1,0,0,1,1,0,1,0,1,0,0,0,1,0,0,0,1,0,0,0,1,1,0,1,1,1,0,1,1,1,1,1,1,0,1,0,1,0,1,0,1,1,1,1,1,0,1,1,0,0,1,1,1,0,1,1,0,0,1,0,0,1,1,0,1,1,1,0,1,0,0,0,0,0,1,0,0,1,0,1,0,0,0,1,0,0,1,1,1,0,1,1,1,0,1,0,0,0,1,0,1,0,1,0,0,0,0,1,0,0,0,0,1,1,0,1,1,1,1,1,1,0,1,1,1,0,1,0,1,1,1,1,0,0,1,0,1,1,0,0,0,0,1,1,0,0,0,1,0,1,0,1,1,1,0,0,0,0,0,1,0,0,1,1,1,0,0,1,0,0,1,0,0,1,0,0,0,0,0,0,1,0,1,0,1,1,1,0,0,1,1,1,1,1,1,0,0,1,1,0,0,1,1,1,1,0,0,0,1,1,0,1,1,1,1,0,1,0,0,0,0,1,0,1,0,1,0,0,1,0,1,0,0,0,1,1,0,1,0,1,1,0,1,1,0,1,0,1,1,1,1,1,1,1,0,1,0,0,0,0,1,0,0,1,1,1,0,1,0,0,1,1,0,1,0,1,0,0,0,0,1,0,1,0,0,1,1,1,0,1,0,1,1,0,1,1,0,0,0,1,1,0,1,1,0,0,active
1,1,0,0,1,0,0,0,1,1,0,0,1,1,0,0,0,1,0,0,0,0,1,0,1,0,1,1,0,0,0,0,1,0,1,1,1,1,1,1,1,0,0,0,0,0,0,0,0,1,0,0,0,1,0,1,1,0,1,1,0,0,0,0,1,0,0,0,0,0,1,1,1,0,0,0,1,0,1,0,0,1,0,1,1,1,1,0,1,0,1,0,1,1,0,1,0,1,0,0,0,1,1,0,0,1,0,1,0,0,1,0,1,1,0,1,1,0,0,0,0,1,1,0,0,1,1,1,1,0,0,0,1,0,0,0,1,0,0,1,0,0,1,1,0,1,1,1,1,1,0,1,0,0,1,1,1,0,1,1,0,1,0,0,0,1,1,1,0,1,0,0,0,0,1,0,0,1,0,1,0,1,1,0,0,0,1,0,1,1,1,0,1,1,1,1,0,1,0,0,0,1,1,1,1,1,1,0,1,0,1,1,0,1,1,1,1,0,1,1,1,1,1,1,0,0,0,1,1,1,0,0,0,0,1,1,0,1,1,0,0,0,0,1,0,0,0,1,1,0,0,0,0,1,0,0,0,0,1,1,0,0,0,0,0,0,0,0,0,1,1,1,0,1,1,1,0,0,0,1,0,0,0,0,1,1,1,0,1,1,0,0,0,0,0,1,1,1,0,0,1,0,0,0,0,0,1,0,0,0,0,1,1,0,1,1,1,1,0,1,1,0,0,1,0,0,1,1,1,1,0,1,0,0,1,0,0,0,1,0,1,1,1,1,1,1,0,0,0,1,1,1,0,1,1,0,0,0,0,1,1,1,1,0,1,1,1,1,1,0,0,0,1,1,1,0,0,0,0,0,1,0,1,1,0,0,1,0,1,1,0,1,1,0,1,1,1,0,0,1,0,0,0,1,0,1,0,1,1,0,1,1,0,0,0,1,1,1,0,0,0,0,1,0,1,1,0,0,0,0,1,0,1,0,0,0,0,1,0,0,0,0,1,1,0,0,1,1,1,0,1,1,1,0,1,0,1,0,1,0,1,0,1,0,0,1,1,1,0,0,0,0,1,1,1,0,0,1,1,1,0,0,0,1,0,1,1,0,1,0,0,0,0,0,0,0,0,0,1,0,1,0,0,1,1,1,0,0,0,1,1,1,0,1,1,0,1,0,1,1,0,1,1,1,0,1,1,1,0,1,1,1,0,0,1,1,0,1,0,0,1,0,1,1,0,0,1,0,1,1,0,1,1,0,1,0,1,0,1,0,1,0,1,0,0,1,0,1,0,1,0,1,1,1,1,1,1,1,0,0,1,0,0,0,0,1,0,1,0,0,0,1,1,0,0,0,1,0,0,0,0,1,1,0,0,0,1,0,0,0,1,1,1,1,0,1,0,1,1,1,1,1,1,0,1,0,0,0,0,1,0,0,0,0,0,1,1,1,0,0,1,1,0,1,1,0,1,1,1,0,1,0,0,1,1,1,1,0,1,1,1,1,0,1,0,0,0,1,0,1,0,0,1,0,0,1,0,0,0,0,1,0,1,0,0,0,0,0,0,0,1,0,1,1,0,1,0,0,0,1,1,1,0,1,1,1,0,1,1,1,0,1,0,1,0,0,1,0,0,0,1,0,1,0,1,0,0,0,1,0,0,0,1,0,0,0,0,1,0,1,1,1,1,0,1,1,1,1,1,0,1,0,1,0,1,0,1,1,1,1,1,0,1,1,0,0,1,1,1,0,1,1,0,0,1,0,1,1,1,0,1,1,1,0,1,0,1,0,0,0,1,0,0,1,0,0,0,0,0,1,0,0,1,1,1,0,1,1,1,0,1,0,0,0,1,0,1,0,1,0,0,0,0,1,0,0,0,0,1,1,0,1,1,1,1,1,1,0,1,1,0,0,1,0,1,1,1,1,0,0,1,0,1,1,0,0,0,0,1,1,0,0,0,1,0,1,0,1,1,1,0,0,0,0,0,1,0,0,1,1,1,0,0,1,0,0,1,0,0,1,0,0,0,0,0,0,0,0,1,0,1,1,1,0,0,1,1,1,1,1,1,0,0,1,0,0,0,1,1,1,1,0,0,0,1,1,0,1,1,1,1,0,1,0,0,0,0,1,0,1,0,1,0,0,1,0,1,0,0,0,1,1,0,1,0,1,1,0,1,1,0,1,0,1,1,1,1,1,1,1,0,1,0,0,0,0,1,0,0,1,1,1,0,1,0,0,1,1,0,1,0,1,0,0,0,0,1,0,1,0,0,1,1,1,0,1,0,1,1,0,0,1,0,0,0,1,1,0,1,1,0,0,active
0,1,0,0,1,1,0,0,0,1,0,1,1,1,0,0,0,1,0,0,0,0,1,0,1,1,1,0,0,0,0,0,1,0,1,1,0,0,0,1,0,0,0,0,0,0,0,0,0,1,0,0,0,1,0,1,0,0,1,1,0,0,0,0,1,0,0,0,0,0,1,1,1,0,0,0,1,0,1,0,0,1,0,0,1,1,1,0,1,0,0,0,1,1,0,1,0,1,0,0,0,0,1,0,0,1,1,0,0,0,0,0,1,1,0,1,1,0,1,0,0,0,0,0,0,0,1,1,1,0,0,0,1,0,0,0,1,0,0,0,0,0,1,1,0,1,1,1,1,0,0,0,0,0,1,1,1,0,1,0,0,1,0,0,0,1,1,1,0,1,1,1,0,0,1,0,0,0,0,1,0,1,1,1,0,0,1,0,1,1,1,0,0,1,1,1,0,1,0,0,0,1,1,1,0,0,1,0,1,0,0,0,0,1,1,1,1,0,1,1,1,1,1,0,0,0,1,1,0,0,1,0,0,0,1,0,0,1,1,0,0,0,0,1,0,0,0,0,0,0,0,0,0,1,0,0,0,0,1,1,0,0,1,0,0,0,0,0,0,0,1,1,0,1,1,1,0,0,0,1,0,0,1,0,0,1,1,0,1,1,0,0,0,0,0,1,1,1,0,0,1,0,0,1,0,0,1,0,0,0,0,1,1,0,0,1,1,1,0,1,1,0,1,1,0,0,1,1,1,1,0,1,0,1,1,0,0,0,1,0,1,1,1,1,1,0,0,0,0,1,1,0,0,0,1,0,0,0,0,1,1,1,1,0,1,1,0,0,0,0,0,0,0,0,1,0,0,1,0,0,1,0,1,1,0,0,1,0,1,1,0,1,1,0,1,0,1,0,0,1,0,0,0,1,0,1,0,1,1,0,1,1,0,0,0,1,1,1,1,0,0,0,0,1,1,0,0,0,0,0,1,0,1,0,0,0,0,0,0,0,0,0,1,1,0,0,1,0,0,0,1,1,1,0,1,0,1,0,1,0,0,0,1,0,0,1,1,1,0,0,0,0,1,0,1,0,0,1,1,0,0,0,0,1,0,1,1,0,1,0,1,0,0,0,0,0,0,0,1,0,1,1,0,0,1,1,0,0,0,1,1,1,0,1,1,0,1,1,1,1,0,1,0,1,0,1,0,1,0,1,1,0,0,0,1,1,0,1,0,0,1,0,1,1,0,0,1,0,1,1,0,1,1,0,1,0,1,0,1,0,1,0,0,0,0,1,0,1,0,1,0,1,0,1,1,1,1,1,0,0,1,0,1,0,0,1,0,1,0,0,0,0,0,0,0,0,0,0,0,0,0,1,1,0,0,0,1,0,0,0,1,1,1,1,0,1,0,1,1,1,1,1,0,0,1,0,1,0,0,1,1,1,0,1,0,1,1,1,0,0,1,1,0,1,1,0,1,1,1,0,1,0,1,1,1,0,1,0,1,1,1,1,0,1,0,0,0,1,1,1,0,0,0,0,0,0,0,0,0,0,1,0,0,0,0,1,0,0,0,0,1,0,1,1,0,0,0,0,0,1,1,1,0,1,0,1,0,1,1,1,0,0,0,1,0,0,0,1,0,0,1,0,1,0,0,0,0,0,1,0,0,0,1,0,0,0,1,1,0,1,1,1,0,0,1,0,1,1,0,0,1,0,1,0,1,0,1,1,1,1,0,0,1,1,0,0,1,1,1,0,1,1,0,0,1,0,0,1,1,0,1,1,1,0,1,0,0,0,0,0,1,0,0,1,0,0,0,0,0,1,1,0,1,1,1,0,1,1,1,0,1,0,0,0,1,0,1,0,1,0,0,0,1,1,0,0,0,0,1,1,0,1,1,1,1,1,1,0,1,1,0,0,1,0,1,1,0,1,0,0,1,0,0,1,0,0,0,0,1,1,0,1,0,1,0,1,0,1,0,1,0,0,0,0,0,1,0,0,0,1,1,0,0,1,0,0,0,0,0,1,0,0,0,0,0,1,0,0,1,0,0,1,1,1,0,1,1,1,0,1,1,0,0,1,1,0,0,1,1,1,1,0,0,0,0,0,0,1,1,1,1,0,0,0,0,0,0,1,0,1,0,1,0,0,0,0,0,0,0,0,1,1,0,1,0,1,1,0,1,0,0,0,0,1,1,0,0,1,1,1,0,1,0,0,0,0,1,0,0,1,0,1,0,1,0,0,0,1,0,1,0,1,0,0,0,0,1,0,1,0,0,1,1,1,0,1,0,1,1,1,0,1,0,0,0,0,1,0,0,1,0,0,active
1,1,0,1,1,0,0,0,1,1,0,0,1,1,0,0,0,1,0,0,0,0,1,0,1,0,1,1,0,0,0,0,1,0,1,1,1,1,1,1,1,0,0,0,0,0,0,0,1,1,0,1,0,1,0,1,0,0,1,1,0,0,0,0,1,0,0,0,0,0,1,1,1,0,0,0,1,0,1,0,0,1,0,1,1,1,1,0,1,0,1,0,1,1,0,1,0,1,0,0,1,1,1,0,0,1,0,1,0,0,1,0,1,1,0,1,1,0,0,0,0,1,1,0,0,1,1,1,1,0,0,0,1,0,0,0,1,0,0,1,0,0,1,1,0,1,1,1,1,1,0,1,0,0,1,1,1,0,1,0,0,1,0,0,0,1,1,1,0,1,0,0,0,1,1,0,0,1,0,1,0,1,1,0,0,0,1,0,1,1,1,0,1,1,1,1,0,1,0,0,0,1,1,1,1,1,1,0,1,0,1,0,0,1,1,1,1,0,1,1,1,1,1,0,0,0,0,1,1,1,0,0,0,0,1,1,0,1,1,0,0,0,0,1,0,0,0,1,1,0,0,0,0,1,0,0,0,0,1,1,0,0,0,0,0,0,0,0,0,1,1,1,0,1,1,1,1,0,0,1,0,0,0,0,1,1,1,0,1,1,0,0,0,0,0,1,1,1,0,0,1,0,0,0,0,0,1,0,0,0,0,1,1,0,1,1,1,1,0,1,1,0,0,1,0,0,1,1,1,1,0,1,0,0,1,0,0,0,1,0,1,1,1,1,1,1,0,0,0,1,1,0,0,1,1,0,0,0,0,1,1,1,1,0,1,0,1,1,1,0,0,0,1,1,1,1,0,0,0,0,1,0,1,1,0,0,1,0,1,1,0,1,1,0,1,1,1,0,0,1,0,0,0,1,0,1,1,1,1,0,1,1,1,0,0,1,1,1,0,0,0,0,1,0,1,1,0,0,0,0,1,0,1,0,0,0,0,1,0,0,0,0,1,1,0,0,0,1,1,0,1,1,1,0,1,0,1,0,1,0,1,0,1,0,0,1,1,1,0,0,0,0,1,1,1,0,1,1,1,1,0,0,0,1,0,1,1,0,1,0,0,0,0,0,0,0,1,0,1,0,1,0,0,1,1,1,0,0,0,1,1,1,0,1,1,0,1,0,1,1,0,1,1,1,0,1,1,1,0,1,1,0,0,0,1,1,0,1,1,0,1,0,1,1,0,0,1,0,0,1,0,1,1,0,1,0,1,0,1,0,1,0,1,0,0,1,0,1,0,1,0,1,1,1,1,1,1,1,0,0,1,0,0,0,0,1,0,1,0,0,0,1,1,0,0,0,0,0,0,0,0,1,1,0,0,0,1,0,0,0,1,1,1,1,0,1,0,1,1,1,1,1,1,0,1,0,0,0,0,1,0,0,0,0,0,1,1,1,0,0,1,1,0,1,1,0,1,1,1,0,1,0,0,1,1,1,1,0,1,1,1,1,0,1,0,0,0,1,0,1,1,0,1,0,0,1,0,0,0,0,1,0,1,0,0,0,0,0,0,0,1,0,1,1,0,0,0,0,0,1,1,1,0,1,1,1,0,1,1,1,0,1,0,1,0,0,1,0,0,0,1,0,1,0,1,0,0,0,1,0,0,0,1,0,0,0,0,1,0,1,1,1,0,0,1,1,1,1,1,0,1,0,1,0,1,0,1,1,1,1,1,0,1,1,0,0,1,1,1,0,1,1,0,0,1,0,0,1,1,0,1,1,1,0,1,0,0,0,0,0,1,0,0,1,0,0,1,0,0,1,0,0,1,1,1,0,1,1,1,0,1,0,0,0,1,0,1,0,1,0,0,0,0,1,0,0,0,0,1,1,0,1,1,1,1,1,1,0,1,1,1,1,1,0,1,1,1,1,0,0,1,0,1,1,0,1,0,0,1,1,0,0,0,1,0,1,0,1,1,1,0,0,0,0,0,1,0,0,1,1,1,1,0,1,0,0,1,0,0,1,0,0,0,0,0,0,0,0,1,0,1,1,1,0,0,1,1,1,1,1,1,0,0,1,0,0,0,1,1,1,1,0,0,0,1,1,0,1,1,1,1,0,1,0,0,0,0,1,0,1,0,1,0,0,1,0,1,0,0,0,1,1,1,1,0,1,1,0,1,1,0,1,0,1,1,1,1,1,1,1,0,1,0,0,0,1,1,0,0,1,1,1,0,1,0,0,1,1,0,1,0,1,0,0,0,0,1,0,1,0,0,1,1,1,0,1,0,1,1,0,0,1,0,0,0,1,1,0,1,1,0,0,active
1,1,0,0,1,0,0,0,1,1,0,0,1,1,0,0,0,1,0,0,0,1,1,0,1,0,1,1,0,0,0,0,1,0,1,1,1,1,1,1,1,0,0,0,0,0,0,0,0,1,0,0,0,1,0,1,0,0,1,1,0,0,0,0,1,0,0,0,0,0,1,1,1,0,0,0,1,0,1,0,0,1,0,1,1,1,1,0,1,0,1,0,1,1,0,1,0,1,0,0,0,1,1,0,0,1,0,1,0,0,1,0,1,1,0,1,1,0,0,0,0,1,1,0,0,1,1,1,1,0,0,1,1,0,0,0,1,0,0,1,0,0,1,1,0,1,1,1,1,1,0,1,0,0,1,1,1,0,1,0,0,1,0,0,0,1,1,1,0,1,0,0,0,0,1,0,0,1,0,1,0,1,1,0,0,0,1,0,1,1,1,0,1,1,1,1,0,1,0,0,0,1,1,1,1,1,1,0,1,0,1,0,0,1,1,1,1,0,1,1,1,1,1,0,0,0,0,1,1,1,0,0,0,0,1,1,0,1,1,0,0,0,0,1,0,0,0,1,1,0,0,0,0,1,0,0,0,0,1,1,0,0,0,0,0,0,0,0,0,1,1,1,0,1,1,1,0,0,0,1,0,0,0,0,1,1,1,0,1,1,0,0,0,0,0,1,1,1,0,0,1,0,0,0,0,0,1,0,0,0,0,1,1,0,1,1,1,1,0,1,1,0,0,1,0,0,1,1,1,1,0,1,0,0,1,0,0,0,1,0,1,1,1,1,1,1,1,0,0,1,1,0,0,1,1,0,0,0,0,1,1,1,1,0,1,0,1,1,1,0,0,0,1,1,1,0,0,0,0,0,1,0,1,1,0,0,1,0,1,1,0,1,1,0,1,1,1,0,0,1,0,0,0,1,0,1,0,1,1,0,1,1,0,0,0,1,1,1,1,0,0,0,1,0,1,1,0,0,0,0,1,0,1,0,0,0,0,1,0,0,0,0,1,1,0,0,0,1,1,0,1,1,1,0,1,0,1,0,1,0,1,0,1,0,0,1,1,1,0,0,0,0,1,1,1,0,0,1,1,1,0,0,0,1,0,1,1,0,1,0,0,0,1,0,0,0,0,1,1,1,1,0,0,1,1,1,0,0,0,1,1,1,0,1,1,0,1,0,1,1,0,1,1,1,0,1,1,1,0,1,1,0,0,0,1,1,0,1,0,0,1,0,1,1,0,0,1,0,0,1,0,1,1,1,1,0,1,0,1,0,1,0,1,0,0,1,0,1,0,1,0,1,1,1,1,1,1,1,0,0,1,0,0,0,0,1,0,1,0,0,0,1,1,1,0,0,0,0,0,0,0,1,1,0,0,0,1,0,0,0,1,1,1,1,0,1,0,1,1,1,1,1,1,0,1,0,0,0,0,1,0,0,0,0,0,1,1,1,0,0,1,1,0,1,1,0,1,1,1,0,1,0,0,1,1,1,1,0,1,1,1,1,0,1,0,0,0,1,0,1,0,0,1,0,0,1,0,0,0,0,1,0,1,0,0,0,0,0,0,0,1,0,1,1,0,0,0,0,0,1,1,1,0,1,1,1,0,1,1,1,0,1,0,1,0,0,1,0,0,1,1,0,1,0,1,0,0,0,1,0,0,0,1,0,0,0,1,1,0,1,1,1,0,1,1,1,1,1,1,0,1,0,1,0,1,0,1,1,1,1,1,0,1,1,0,0,1,1,1,0,1,1,0,0,1,0,0,1,1,0,1,1,1,0,1,0,0,0,0,0,1,0,0,1,0,1,0,0,0,1,0,0,1,1,1,0,1,1,1,0,1,0,0,0,1,0,1,0,1,0,0,0,0,1,0,0,0,0,1,1,0,1,1,1,1,1,1,0,1,1,1,0,1,0,1,1,1,1,0,0,1,0,1,1,0,0,0,0,1,1,0,0,0,1,0,1,0,1,1,1,0,0,0,0,0,1,0,0,1,1,1,0,0,1,0,0,1,0,0,1,0,0,0,0,0,0,0,0,1,0,1,1,1,0,0,1,1,1,1,1,1,0,0,1,1,0,0,1,1,1,1,0,0,0,1,1,0,1,1,1,1,0,1,0,0,0,0,1,0,1,0,1,0,0,1,0,1,0,0,0,1,1,0,1,0,1,1,0,1,1,0,1,0,1,1,1,1,1,1,1,0,1,0,0,0,0,1,0,0,1,1,1,0,1,0,0,1,1,0,1,0,1,0,0,0,0,1,0,1,0,0,1,1,1,0,1,0,1,1,0,0,1,0,0,0,1,1,0,1,1,0,0,active
0,1,0,0,1,1,0,0,0,1,0,1,1,1,0,0,1,1,0,0,1,0,1,0,1,1,1,0,0,1,0,0,1,0,1,1,1,0,0,1,1,0,0,0,0,0,0,0,0,1,0,0,0,1,0,1,0,0,1,1,0,0,1,0,1,1,1,0,1,0,1,1,1,0,0,0,1,0,1,0,0,1,0,0,1,1,1,0,1,0,0,0,1,1,0,1,0,1,0,0,0,0,1,0,0,1,1,0,0,0,0,0,1,1,0,1,1,0,1,0,0,0,0,0,0,0,1,1,1,0,0,0,1,0,0,0,1,0,0,0,0,0,1,1,0,1,1,1,1,0,0,0,1,0,1,1,1,0,1,0,0,1,0,0,0,1,1,1,0,1,1,1,0,0,1,1,0,0,0,1,0,1,1,1,0,0,1,0,1,1,1,0,1,1,1,1,0,1,0,1,0,1,1,1,0,0,1,0,1,0,0,0,0,1,1,1,1,0,1,1,1,1,1,0,1,0,1,1,0,0,1,0,0,0,1,0,0,1,1,0,0,0,0,1,0,0,1,0,0,0,0,0,0,1,0,0,0,0,1,1,0,0,1,0,1,0,0,0,0,0,1,1,0,1,1,1,0,0,0,1,0,0,1,0,0,1,1,0,1,1,0,0,0,0,0,1,1,1,0,0,1,1,0,1,0,0,1,0,0,0,1,1,1,0,0,1,1,1,0,1,1,0,1,1,0,0,1,1,1,1,0,1,0,1,1,0,1,0,1,0,1,1,1,1,1,0,0,0,0,1,1,1,0,0,1,0,0,0,0,1,1,1,1,0,1,1,0,0,0,0,0,0,0,0,1,1,0,1,0,0,1,0,1,1,0,0,1,0,1,1,0,1,1,0,1,0,1,0,0,1,0,0,0,1,0,1,0,1,1,0,1,1,0,0,0,1,1,1,1,0,0,0,0,1,1,0,0,0,0,1,1,0,1,0,0,0,1,0,0,0,0,0,1,1,0,0,1,0,0,0,1,1,1,0,1,0,1,0,1,0,0,0,1,1,0,1,1,1,0,0,0,0,1,0,1,0,1,1,1,0,0,0,0,1,0,1,1,0,1,0,1,0,0,0,0,0,1,0,1,0,1,1,0,0,1,1,0,0,0,1,1,1,0,1,1,0,1,1,1,1,0,1,0,1,0,1,0,1,0,1,1,0,1,0,1,1,0,1,0,0,1,0,1,1,0,0,1,0,1,1,0,1,1,0,1,0,1,0,1,0,1,0,0,0,0,1,0,1,0,1,0,1,0,1,1,1,1,1,0,0,1,0,1,0,0,1,0,1,0,0,0,0,0,0,0,0,0,0,0,0,0,1,1,0,0,0,1,0,0,0,1,1,1,1,0,1,0,1,1,1,1,1,0,0,1,0,1,0,0,1,1,1,0,1,0,1,1,1,0,1,1,1,0,1,1,0,1,1,1,0,1,0,1,1,1,0,1,0,1,1,1,1,0,1,0,0,0,1,1,1,0,0,0,0,0,0,0,0,0,0,1,0,0,0,0,1,0,1,0,0,1,0,1,1,0,0,0,0,0,1,1,1,0,1,0,1,0,1,1,1,0,0,0,1,0,0,0,1,1,0,1,0,1,0,0,1,0,0,1,0,0,0,1,0,0,0,1,1,0,1,1,1,0,0,1,0,1,1,0,0,1,0,1,0,1,0,1,1,1,1,0,0,1,1,0,0,1,1,1,0,1,1,0,0,1,0,0,1,1,0,1,1,1,0,1,0,0,0,0,0,1,0,0,1,0,0,0,0,0,1,1,0,1,1,1,0,1,1,1,0,1,0,0,0,1,0,1,0,1,0,0,0,1,1,0,0,0,0,1,1,0,1,1,1,1,1,1,0,1,1,0,0,1,0,1,1,0,1,0,0,1,0,0,1,0,0,0,0,1,1,0,1,0,1,0,1,0,1,0,1,0,0,0,1,0,1,0,0,0,1,1,0,0,1,0,0,0,0,0,1,0,0,0,0,1,1,0,0,1,0,0,1,1,1,0,1,1,1,0,1,1,0,0,1,1,0,0,1,1,1,1,0,0,0,0,0,0,1,1,1,1,0,0,0,0,1,0,1,0,1,0,1,0,0,0,0,0,0,0,1,1,1,0,1,0,1,1,0,1,1,1,0,0,1,1,0,1,1,1,1,0,1,0,0,0,0,1,0,1,1,0,1,1,1,0,0,0,1,0,1,0,1,0,0,0,0,1,0,1,0,0,1,1,1,0,1,0,1,1,1,0,1,0,0,0,0,1,0,0,1,0,0,active
0,1,0,0,1,1,0,0,0,1,0,1,1,1,0,0,0,1,0,0,0,0,1,0,1,1,1,0,0,0,0,0,1,0,1,1,0,0,0,1,0,0,0,0,0,0,0,0,0,1,0,0,0,1,0,1,0,0,1,1,0,1,0,0,1,0,0,0,0,0,1,1,1,0,0,1,1,0,1,0,0,1,0,0,1,1,1,0,1,0,0,0,1,1,0,1,0,1,0,0,0,0,1,0,0,1,1,0,0,0,0,0,1,1,0,1,1,0,1,0,0,0,0,0,0,0,1,1,1,0,0,0,1,0,0,0,1,0,0,0,0,0,1,1,0,1,1,1,1,0,0,1,0,0,1,1,1,0,1,0,0,1,1,0,0,1,1,1,0,1,1,1,0,0,1,0,0,0,0,1,0,1,1,1,0,0,1,0,1,1,1,0,0,1,1,1,0,1,0,0,0,1,1,1,0,0,1,0,1,0,0,0,0,1,1,1,1,0,1,1,1,1,1,0,0,0,1,1,0,0,1,0,0,0,1,0,0,1,1,0,0,0,0,1,0,0,0,0,0,0,1,0,0,1,1,0,0,0,1,1,0,0,1,0,0,0,0,0,0,0,1,1,0,1,1,1,0,0,0,1,0,0,1,0,0,1,1,0,1,1,0,0,0,0,0,1,1,1,0,1,1,0,0,1,0,0,1,0,0,0,0,1,1,0,0,1,1,1,0,1,1,0,1,1,0,0,1,1,1,1,0,1,0,1,1,0,0,0,1,0,1,1,1,1,1,0,0,0,0,1,1,0,0,1,1,0,0,0,0,1,1,1,1,0,1,1,0,0,0,0,0,0,0,0,1,0,0,1,0,0,1,0,1,1,0,0,1,0,1,1,0,1,1,0,1,0,1,0,0,1,0,0,0,1,0,1,0,1,1,0,1,1,0,0,0,1,1,1,1,0,0,0,0,1,1,0,0,0,0,0,1,0,1,0,0,0,0,1,0,0,0,0,1,1,0,0,1,0,0,0,1,1,1,0,1,0,1,0,1,0,0,0,1,0,0,1,1,1,0,0,0,0,1,0,1,0,0,1,1,0,0,1,0,1,0,1,1,0,1,0,1,0,0,0,0,0,0,0,1,0,1,1,0,0,1,1,0,0,0,1,1,1,0,1,1,0,1,1,1,1,0,1,0,1,0,1,0,1,0,1,1,0,0,0,1,1,0,1,0,0,1,0,1,1,0,0,1,0,1,1,0,1,1,0,1,0,1,0,1,0,1,0,0,0,0,1,0,1,0,1,0,1,0,1,1,1,1,1,0,0,1,0,1,0,0,1,0,1,0,0,0,1,0,1,0,0,0,0,0,0,0,1,1,0,0,0,1,0,0,0,1,1,1,1,0,1,0,1,1,1,1,1,0,0,1,0,1,0,0,1,1,1,0,1,0,1,1,1,1,0,1,1,0,1,1,0,1,1,1,0,1,0,1,1,1,0,1,0,1,1,1,1,0,1,0,0,0,1,1,1,0,0,0,0,0,0,0,0,0,0,1,0,0,0,0,1,0,0,0,0,1,0,1,1,0,0,0,0,0,1,1,1,0,1,0,1,1,1,1,1,0,0,0,1,0,0,0,1,0,0,1,0,1,0,0,0,0,0,1,0,0,0,1,0,0,0,1,1,0,1,1,1,1,0,1,0,1,1,0,0,1,0,1,0,1,0,1,1,1,1,0,0,1,1,1,0,1,1,1,0,1,1,0,0,1,0,0,1,1,0,1,1,1,0,1,1,0,0,1,0,1,0,0,1,0,0,0,0,0,1,1,0,1,1,1,0,1,1,1,0,1,0,0,0,1,0,1,0,1,0,0,0,1,1,0,0,0,0,1,1,0,1,1,1,1,1,1,0,1,1,0,0,1,0,1,1,0,1,0,0,1,0,0,1,0,0,0,0,1,1,0,1,0,1,0,1,0,1,0,1,0,0,0,0,0,1,0,0,0,1,1,0,0,1,0,0,0,0,0,1,0,0,0,0,0,1,0,0,1,0,0,1,1,1,0,1,1,1,0,1,1,0,0,1,1,0,0,1,1,1,1,0,0,0,0,0,0,1,1,1,1,0,0,0,0,0,0,1,0,1,0,1,0,0,0,0,0,0,0,0,1,1,0,1,0,1,1,0,1,0,0,0,0,1,1,0,0,1,1,1,0,1,0,1,0,0,1,0,0,1,0,1,0,1,0,1,0,1,0,1,0,1,0,0,0,0,1,0,1,0,0,1,1,1,0,1,0,1,1,1,0,1,0,0,0,0,1,0,0,1,0,0,active
0,1,0,0,1,1,0,0,0,1,0,1,1,1,0,0,0,1,0,0,0,0,1,0,1,1,1,0,0,0,0,0,1,0,1,1,0,0,0,1,0,0,0,0,0,0,0,0,0,1,0,0,0,1,0,1,1,0,1,1,0,0,0,0,1,0,0,0,0,0,1,1,1,0,0,0,1,0,1,0,0,1,0,0,1,1,1,0,1,0,0,0,1,1,0,1,0,1,0,0,0,0,1,0,0,1,1,0,0,0,0,0,1,1,0,1,1,0,1,0,0,0,0,0,0,0,1,1,1,0,0,0,1,0,0,0,1,0,0,0,0,0,1,1,0,1,1,1,1,0,0,1,0,0,1,1,1,0,1,1,0,1,0,0,0,1,1,1,0,1,1,1,0,0,1,0,0,0,0,1,0,1,1,1,0,1,1,0,1,1,1,0,1,1,1,1,0,1,0,0,0,1,1,1,0,0,1,0,1,0,0,0,0,1,1,1,1,0,1,1,1,1,1,1,0,0,1,1,0,0,1,0,0,0,1,0,0,1,1,0,0,0,0,1,0,0,0,0,0,0,0,0,0,1,0,0,0,0,1,1,0,0,1,0,0,0,0,1,0,0,1,1,0,1,1,1,0,0,0,1,0,0,1,0,0,1,1,0,1,1,0,0,0,0,0,1,1,1,0,0,1,0,0,1,0,0,1,0,0,0,0,1,1,0,0,1,1,1,0,1,1,0,1,1,0,0,1,1,1,1,0,1,0,1,1,0,0,0,1,0,1,1,1,1,1,0,0,0,0,1,1,1,0,0,1,0,0,1,0,1,1,1,1,0,1,1,0,0,0,0,0,0,0,1,1,0,0,1,0,0,1,0,1,1,0,0,1,0,1,1,0,1,1,0,1,0,1,0,0,1,0,0,0,1,1,1,0,1,1,0,1,1,0,0,0,1,1,1,1,0,0,0,0,1,1,0,1,0,0,0,1,0,1,0,0,0,1,0,0,0,0,1,1,1,0,0,1,0,0,0,1,1,1,0,1,0,1,0,1,0,0,0,1,0,0,1,1,1,0,0,0,0,1,0,1,0,0,1,1,0,0,0,0,1,0,1,1,0,1,0,1,0,0,0,0,0,0,0,1,0,1,1,0,0,1,1,0,0,0,1,1,1,0,1,1,0,1,1,1,1,0,1,0,1,0,1,0,1,0,1,1,0,0,0,1,1,0,1,0,0,1,0,1,1,0,0,1,0,1,1,0,1,1,0,1,0,1,0,1,0,1,0,0,0,1,1,0,1,0,1,0,1,0,1,1,1,1,1,0,0,1,0,1,0,0,1,0,1,0,0,0,0,0,0,0,0,1,0,0,0,0,1,1,0,0,0,1,0,0,0,1,1,1,1,0,1,0,1,1,1,1,1,0,0,1,0,1,0,0,1,1,1,0,1,0,1,1,1,0,0,1,1,0,1,1,0,1,1,1,0,1,0,1,1,1,0,1,0,1,1,1,1,0,1,0,0,0,1,1,1,0,0,0,0,0,0,0,0,0,0,1,0,0,0,0,1,0,0,0,0,1,0,1,1,0,0,0,0,0,1,1,1,0,1,0,1,0,1,1,1,0,0,0,1,0,0,0,1,0,0,1,0,1,0,0,0,0,0,1,0,0,0,1,0,0,0,1,1,0,1,1,1,1,0,1,0,1,1,0,0,1,0,1,0,1,0,1,1,1,1,0,0,1,1,0,0,1,1,1,0,1,1,0,0,1,0,0,1,1,0,1,1,1,0,1,0,0,0,0,0,1,0,0,1,0,0,0,0,0,1,1,0,1,1,1,0,1,1,1,0,1,0,0,0,1,0,1,0,1,0,0,0,1,1,0,0,0,0,1,1,0,1,1,1,1,1,1,0,1,1,0,0,1,0,1,1,0,1,0,0,1,0,0,1,0,0,0,0,1,1,0,1,0,1,0,1,0,1,0,1,0,0,0,0,1,1,0,0,0,1,1,0,0,1,0,0,0,0,0,1,0,0,0,0,0,1,0,0,1,0,0,1,1,1,0,1,1,1,0,1,1,0,0,1,1,0,0,1,1,1,1,0,0,0,0,0,0,1,1,1,1,0,0,0,0,0,0,1,0,1,0,1,0,0,0,0,0,0,0,0,1,1,0,1,0,1,1,0,1,0,0,0,0,1,1,0,0,1,1,1,0,1,0,0,0,0,1,0,0,1,0,1,0,1,0,0,0,1,0,1,0,1,0,0,0,0,1,0,1,0,0,1,1,1,0,1,0,1,1,1,0,1,0,0,0,0,1,0,0,1,0,0,active
1,1,0,1,1,0,0,0,1,1,0,0,1,1,1,0,0,1,0,0,0,0,1,0,1,0,1,1,1,0,0,0,1,0,1,1,1,1,1,1,1,0,0,0,0,0,0,0,1,1,0,0,0,1,0,1,0,0,1,1,0,1,0,0,1,0,0,0,0,0,1,1,1,0,0,1,1,0,1,0,0,1,0,1,1,1,1,0,1,0,1,0,1,1,0,1,0,1,0,0,0,1,1,0,1,1,0,1,0,0,1,0,1,1,0,1,1,0,0,1,0,1,1,0,0,1,1,1,1,0,0,1,1,0,0,0,1,0,0,1,0,0,1,1,0,1,1,1,1,1,0,1,0,0,1,1,1,0,1,0,0,1,0,0,0,1,1,1,0,1,0,0,0,0,1,0,0,1,0,1,0,1,1,0,0,0,1,0,1,1,1,0,1,1,1,1,0,1,0,0,0,1,1,1,1,1,1,0,1,0,1,0,0,1,1,1,1,0,1,1,1,1,1,0,0,0,0,1,1,1,0,0,0,0,1,1,0,1,1,0,0,0,0,1,0,0,0,1,1,0,0,0,0,1,0,0,0,0,1,1,0,0,0,0,0,0,0,0,0,1,1,1,0,1,1,1,0,1,0,1,0,0,0,0,1,1,1,0,1,1,0,0,0,0,0,1,1,1,0,0,1,0,0,0,0,0,1,0,0,0,0,1,1,0,1,1,1,1,0,1,1,0,0,1,0,0,1,1,1,1,0,1,0,0,1,0,0,0,1,0,1,1,1,1,1,1,0,0,0,1,1,0,0,1,1,0,0,0,0,1,1,1,1,0,1,0,1,1,1,1,0,0,1,1,1,0,0,0,0,0,1,0,1,1,0,0,1,1,1,1,0,1,1,0,1,1,1,0,0,1,0,0,0,1,0,1,0,1,1,1,1,1,0,0,0,1,1,1,0,1,0,0,1,0,1,1,0,0,0,0,1,0,1,0,0,0,0,1,0,0,0,0,1,1,0,0,0,1,1,0,1,1,1,0,1,0,1,0,1,0,1,0,1,0,0,1,1,1,0,0,0,0,1,1,1,0,0,1,1,1,0,0,0,1,0,1,1,0,1,0,0,0,0,0,0,0,0,0,1,1,1,0,0,1,1,1,0,0,0,1,1,1,0,1,1,0,1,0,1,1,0,1,1,1,0,1,1,1,0,1,1,0,0,0,1,1,0,1,0,0,1,0,1,1,0,0,1,0,0,1,0,1,1,0,1,0,1,0,1,0,1,0,1,0,0,1,0,1,0,1,0,1,1,1,1,1,1,1,0,0,1,1,0,0,0,1,0,1,0,0,0,1,1,1,0,0,0,0,0,0,0,1,1,0,0,0,1,0,0,0,1,1,1,1,0,1,0,1,1,1,1,1,1,0,1,1,0,0,0,1,0,0,0,0,0,1,1,1,1,0,1,1,0,1,1,0,1,1,1,0,1,0,0,1,1,1,1,0,1,1,1,1,0,1,0,0,0,1,0,1,0,0,1,0,0,1,0,0,0,1,1,0,1,0,0,0,0,0,0,0,1,0,1,1,0,0,0,0,0,1,1,1,0,1,1,1,1,1,1,1,0,1,0,1,0,0,1,0,0,0,1,0,1,0,1,0,0,1,1,0,0,0,1,0,0,0,0,1,0,1,1,1,1,0,1,1,1,1,1,0,1,0,1,0,1,0,1,1,1,1,1,0,1,1,1,0,1,1,1,0,1,1,0,0,1,0,0,1,1,0,1,1,1,0,1,0,0,0,0,0,1,0,0,1,0,0,0,1,0,1,0,0,1,1,1,0,1,1,1,0,1,0,0,0,1,1,1,0,1,0,0,0,0,1,0,0,0,0,1,1,0,1,1,1,1,1,1,0,1,1,0,0,1,0,1,1,1,1,0,0,1,0,1,1,0,0,0,0,1,1,0,0,0,1,0,1,0,1,1,1,0,0,0,0,0,1,0,0,1,1,1,0,0,1,0,0,1,0,0,1,0,0,0,0,0,0,0,0,1,0,1,1,1,0,0,1,1,1,1,1,1,0,0,1,0,0,0,1,1,1,1,0,0,0,1,1,0,1,1,1,1,0,1,0,0,0,0,1,0,1,0,1,0,1,1,0,1,0,0,0,1,1,0,1,0,1,1,0,1,1,0,1,0,1,1,1,1,1,1,1,0,1,0,1,0,0,1,0,0,1,1,1,0,1,1,0,1,1,0,1,0,1,0,0,0,0,1,1,1,0,0,1,1,1,0,1,0,1,1,0,0,1,0,0,0,1,1,0,1,1,0,0,active
1,0,0,0,1,0,0,0,0,0,0,1,0,0,0,0,0,1,0,0,0,0,0,0,0,1,0,0,0,0,0,0,0,0,0,0,0,0,0,0,0,0,0,0,0,1,0,0,0,0,0,0,0,0,0,0,0,0,0,0,0,0,0,0,0,0,0,0,0,0,0,1,1,0,0,1,1,1,1,0,0,0,0,0,1,0,1,0,0,0,0,0,0,0,0,0,0,0,0,0,0,0,1,1,0,0,0,0,0,0,0,0,1,0,0,0,0,1,0,0,0,0,1,0,0,0,0,1,1,0,0,1,0,0,0,0,0,0,0,0,0,0,0,0,0,0,0,0,1,0,0,0,0,0,0,0,0,0,0,0,1,0,0,0,0,1,0,0,0,1,0,1,0,1,1,1,0,0,1,1,0,0,1,0,1,1,0,1,1,0,0,0,1,0,0,0,0,0,0,0,0,0,0,0,1,0,0,0,1,0,0,0,0,0,1,0,0,0,0,0,0,0,0,0,0,0,0,0,0,0,0,0,0,0,0,0,0,0,1,0,0,0,0,0,0,0,0,0,0,0,0,0,0,0,0,0,0,0,1,0,1,0,0,0,0,0,0,0,0,0,0,0,0,0,0,0,0,1,1,0,0,0,0,0,0,0,0,0,0,0,0,0,0,0,1,0,0,0,0,0,1,0,0,0,0,0,1,0,0,0,0,0,0,0,0,0,0,0,0,1,0,0,0,0,0,0,0,0,0,0,0,0,0,0,1,0,0,0,0,0,0,0,1,1,0,0,0,0,0,1,0,1,0,1,0,0,0,0,1,0,0,0,0,0,0,0,1,0,1,0,0,0,0,0,0,0,0,0,0,0,0,0,0,0,0,0,0,0,0,0,0,1,0,0,0,0,1,1,0,0,0,0,0,0,1,1,0,0,0,0,0,0,0,0,0,0,0,0,0,0,0,0,0,0,0,0,0,0,0,0,0,0,0,0,0,0,0,1,0,0,0,0,1,0,0,0,1,0,0,0,0,0,1,0,1,1,0,1,0,0,0,0,0,0,0,0,0,0,0,0,0,0,0,0,0,0,0,0,0,0,0,0,0,0,0,0,1,0,0,0,0,0,0,0,0,0,0,0,0,0,0,0,0,0,0,1,0,0,1,0,0,1,0,0,1,0,0,0,0,0,0,0,0,0,0,0,0,0,0,1,1,0,0,0,0,0,0,0,0,0,0,0,1,1,0,1,1,1,1,1,0,0,0,0,1,0,0,0,1,0,0,1,0,0,0,0,0,0,0,0,0,0,0,0,0,0,0,0,0,0,0,0,0,0,0,0,0,1,0,0,1,0,1,0,0,0,0,1,1,0,0,1,0,0,0,0,0,0,0,0,0,0,1,0,0,0,0,1,1,0,1,0,0,0,0,0,0,0,0,0,0,0,0,0,0,0,0,1,0,0,0,0,0,1,1,0,0,1,1,0,1,0,0,0,0,0,0,0,0,0,0,0,0,0,0,0,0,1,0,0,0,1,0,0,0,0,0,0,1,0,0,0,0,0,1,1,1,1,0,0,0,0,0,0,0,0,0,0,0,0,0,0,0,0,0,0,0,0,0,0,0,0,0,1,1,1,0,1,0,1,1,0,1,1,0,0,0,0,0,0,0,0,0,0,0,0,0,0,0,0,0,0,1,0,0,0,0,0,0,0,1,0,0,0,0,0,0,0,1,0,1,0,0,0,1,0,0,0,0,0,0,0,0,0,0,0,0,0,0,0,0,0,0,0,0,1,0,0,0,0,0,0,0,0,1,0,1,0,0,0,0,0,0,0,0,0,0,0,0,0,0,0,0,0,0,0,0,0,0,0,0,0,0,0,0,0,0,0,0,1,0,0,0,0,0,0,1,0,0,1,0,0,1,0,0,0,0,0,0,0,0,0,0,0,0,0,0,0,0,0,0,0,0,0,1,0,1,1,0,0,1,1,0,0,0,0,0,0,1,0,0,0,0,0,0,0,0,0,0,0,0,0,0,0,0,0,0,0,0,0,0,0,1,0,0,0,1,0,0,0,1,0,0,0,0,0,1,0,1,0,0,0,0,0,0,0,0,1,0,0,1,0,0,0,0,0,0,0,0,0,0,0,0,0,0,0,0,0,0,0,1,1,0,0,0,0,0,0,0,0,0,0,0,0,0,0,0,0,0,1,0,0,0,0,0,0,1,0,0,0,0,0,0,0,0,0,1,0,0,0,0,0,0,0,0,0,0,0,1,1,0,0,1,0,0,0,0,0,0,0,0,0,0,0,0,0,0,0,0,0,0,0,inactive
1,0,0,0,1,0,0,0,0,0,0,1,0,0,0,0,0,1,0,0,0,0,0,0,0,1,0,0,0,0,0,0,0,0,0,0,0,0,0,0,0,0,0,0,0,1,0,0,0,0,0,0,0,0,0,0,0,0,0,0,0,0,0,0,0,0,0,0,0,0,0,1,1,0,0,1,1,0,1,0,0,0,0,0,1,0,1,0,0,0,0,0,0,0,0,0,0,0,0,0,0,0,1,1,0,0,0,0,0,0,0,0,1,0,0,0,0,1,0,0,0,0,1,0,0,0,0,1,1,0,0,0,0,0,0,0,0,0,0,0,0,0,0,0,0,0,0,0,1,0,0,0,0,0,0,0,0,0,0,0,1,0,0,0,0,1,0,0,0,1,0,1,0,1,1,1,0,0,1,1,0,0,1,0,1,1,0,1,1,0,0,0,1,0,0,0,0,0,0,0,0,0,0,0,1,0,0,0,1,0,0,0,0,0,1,0,0,0,0,0,0,0,0,0,0,0,0,0,0,0,0,0,0,0,0,0,0,0,1,0,0,0,0,0,0,0,0,0,0,0,0,0,0,0,0,0,0,0,1,0,1,0,0,0,0,0,0,0,0,0,0,0,0,0,0,0,0,1,1,0,0,0,0,0,0,0,0,0,0,0,1,0,0,0,1,0,0,0,0,0,1,0,0,0,0,0,1,0,0,0,0,0,0,0,0,0,0,0,0,1,0,0,0,0,0,0,0,0,0,0,0,0,0,0,1,0,0,0,0,0,0,0,1,1,0,0,0,0,0,1,0,1,0,1,0,0,0,0,1,0,0,0,0,0,0,0,1,0,1,0,0,0,0,0,0,0,0,0,0,0,0,0,0,0,0,0,0,0,0,0,0,1,0,0,0,0,1,1,0,0,0,0,0,0,0,1,0,0,0,0,0,0,0,0,0,0,0,0,0,0,0,0,0,0,0,0,0,0,0,0,0,0,0,0,0,0,0,1,0,0,0,0,1,0,0,0,1,0,0,0,0,0,1,0,1,1,0,1,0,0,0,0,0,0,0,0,0,0,0,0,0,0,0,0,0,0,0,0,0,0,0,0,0,0,0,0,1,0,0,0,0,0,0,0,0,0,0,0,0,0,0,0,0,0,0,1,0,0,0,0,0,1,0,0,1,0,0,0,0,0,0,0,0,0,0,0,0,0,0,1,1,0,0,0,0,0,0,0,0,0,0,0,1,1,0,1,1,1,1,1,0,0,0,0,1,0,0,0,1,0,0,1,0,0,0,0,0,0,0,0,0,0,0,0,0,0,0,0,0,0,0,0,0,0,0,0,0,1,0,0,1,0,1,0,0,0,0,1,1,0,0,1,0,0,0,0,0,0,0,0,0,0,1,0,0,0,0,1,1,0,1,0,0,0,0,0,0,0,0,0,0,0,0,0,0,0,0,1,0,0,0,0,0,1,1,0,0,1,1,0,1,0,0,0,0,0,0,0,0,0,0,0,0,0,0,0,0,1,0,0,0,1,0,0,0,0,0,0,1,0,0,0,0,0,1,1,1,1,0,0,0,0,0,0,0,0,0,0,0,0,0,0,0,0,0,0,0,0,0,0,0,0,0,1,1,1,0,1,0,0,1,0,1,1,0,0,1,0,0,0,0,0,0,0,0,0,0,0,0,0,0,0,1,0,0,0,0,0,0,0,1,0,0,0,0,0,0,0,1,0,1,0,0,0,0,0,0,0,0,0,0,0,0,0,0,0,0,0,0,0,1,1,0,0,0,1,0,0,0,0,0,0,0,0,1,0,1,0,0,0,0,0,0,0,0,0,0,0,0,0,0,0,0,0,0,0,0,1,0,0,0,0,0,0,0,0,0,0,0,1,0,0,0,0,0,0,1,0,0,1,0,0,1,0,0,0,0,0,0,0,0,0,0,0,0,0,0,0,0,0,0,0,0,0,1,0,1,1,0,0,1,1,0,0,0,0,0,0,1,0,0,0,0,0,0,0,0,0,0,0,0,0,0,0,0,0,0,0,0,0,0,0,0,0,0,0,1,0,0,0,1,0,0,0,0,0,1,0,1,0,0,0,0,0,0,0,0,1,0,0,1,0,0,0,0,0,0,0,0,0,0,0,0,0,0,0,0,0,0,0,1,1,0,0,0,0,0,0,0,0,0,0,0,0,0,0,0,0,0,1,0,0,1,0,0,0,1,0,0,0,0,0,0,0,0,0,1,0,0,0,0,0,0,0,0,0,0,0,1,1,0,0,1,0,0,0,0,0,0,0,0,0,0,0,0,0,0,0,0,0,0,0,inactive
1,0,0,0,1,0,0,0,0,0,0,1,0,0,0,0,1,1,0,0,0,0,0,0,0,1,0,0,0,0,0,1,0,1,1,0,1,0,0,0,0,0,0,0,0,1,0,0,0,0,0,0,0,0,0,0,1,0,0,0,0,0,1,0,0,0,0,0,0,0,0,1,1,0,1,1,1,1,1,0,0,0,0,0,1,0,1,0,0,0,0,0,0,0,1,0,0,0,0,0,0,0,1,1,0,0,0,0,1,0,0,0,1,1,0,0,0,1,0,0,0,1,1,0,0,0,0,1,1,0,0,1,0,0,0,0,0,0,0,0,0,0,0,0,0,0,1,0,1,0,0,0,0,0,0,1,0,0,0,0,1,0,0,0,0,1,1,0,0,1,1,1,0,1,1,1,0,0,1,1,0,0,1,0,1,1,0,1,1,0,0,1,1,0,0,0,0,0,0,0,0,0,0,0,1,0,0,0,1,0,0,0,0,1,1,0,0,0,0,0,1,0,0,0,0,0,0,0,0,0,0,0,0,0,0,1,0,0,1,0,0,0,0,0,0,0,0,0,0,0,0,0,0,0,0,0,0,0,1,0,1,0,0,0,0,1,0,0,0,0,0,0,0,0,1,0,0,1,1,0,0,0,1,0,0,0,0,1,0,0,0,0,0,0,1,0,0,0,0,0,1,0,1,1,0,0,1,0,0,1,0,0,0,0,0,0,0,0,0,1,0,0,0,0,0,1,0,0,0,0,0,0,0,1,1,0,0,0,0,0,0,0,1,1,0,0,0,0,0,1,0,1,0,1,0,0,0,0,1,0,0,0,0,0,0,0,1,0,1,0,0,0,0,1,0,0,0,0,0,0,0,0,0,0,0,0,0,0,0,1,0,1,0,0,0,0,1,1,1,0,0,1,0,0,1,1,0,0,0,0,0,0,0,0,0,0,0,0,0,0,0,0,0,0,0,0,0,0,0,0,0,0,0,0,0,0,0,1,0,0,0,0,1,0,1,0,1,0,0,0,0,0,1,0,1,1,0,1,0,0,0,0,0,0,0,0,0,0,0,0,0,0,0,0,0,0,1,0,0,0,0,0,0,0,0,0,1,0,1,0,1,0,0,0,0,0,0,0,0,0,1,1,0,0,0,1,0,0,1,0,0,1,0,1,1,0,0,0,1,0,0,0,0,0,0,0,0,0,0,1,1,0,0,0,0,0,0,0,0,0,0,1,1,1,1,1,1,1,1,1,0,0,0,0,1,0,0,0,1,1,0,1,0,0,0,0,0,0,0,0,0,0,0,0,0,0,0,0,1,0,0,0,0,0,0,0,0,1,0,0,1,0,1,0,0,0,0,1,1,0,0,1,0,0,0,0,0,1,0,1,0,0,1,0,0,0,0,1,1,0,1,0,0,0,0,0,1,0,0,0,0,0,0,0,0,1,0,1,1,0,0,0,0,1,1,0,0,1,1,0,1,0,0,0,0,0,0,0,0,0,0,0,1,0,0,0,0,1,0,0,0,1,0,0,0,0,0,0,1,0,0,0,0,1,1,1,1,1,0,0,0,0,0,0,0,1,0,0,0,0,0,0,0,0,1,0,0,1,0,0,0,0,0,1,1,1,1,1,0,1,1,0,1,1,0,0,0,0,0,1,0,0,0,0,0,0,0,0,1,0,0,1,1,1,0,0,1,1,0,0,1,1,0,0,0,0,0,0,1,0,1,1,0,0,1,0,0,0,0,1,1,0,0,0,0,0,0,0,0,0,1,0,0,0,0,1,0,0,1,0,0,0,0,0,1,0,1,0,0,1,0,0,1,1,0,0,0,0,0,0,0,0,1,1,0,0,0,0,0,0,0,1,1,0,0,0,0,0,0,1,0,0,0,0,0,0,1,0,1,1,0,0,1,0,0,0,0,0,0,0,0,0,0,0,0,0,0,0,0,0,0,0,0,0,1,0,1,1,0,0,1,1,0,0,0,0,0,1,1,0,0,0,0,0,0,0,0,0,0,0,0,0,0,0,0,0,0,0,0,0,0,0,1,0,0,0,1,1,0,0,1,0,0,0,0,0,1,0,1,0,1,1,0,0,0,0,1,1,0,0,1,0,0,0,0,0,0,0,0,0,0,0,0,0,0,0,0,0,0,0,1,1,0,0,0,0,0,0,0,0,0,0,0,0,0,0,0,0,0,1,0,0,0,0,0,0,1,0,0,0,0,0,0,0,0,0,1,0,0,0,0,0,0,0,0,0,0,0,1,1,0,0,1,0,0,0,0,0,0,0,0,0,0,1,1,0,0,0,0,0,0,0,inactive
1,0,0,0,1,0,0,0,0,0,0,1,0,0,0,0,0,1,0,0,0,0,0,0,0,1,0,0,0,0,0,0,0,0,0,0,0,0,0,0,0,0,0,0,0,1,0,0,0,0,0,0,0,0,0,0,0,0,0,0,0,0,0,0,0,0,0,0,0,0,0,1,1,0,0,1,1,1,1,0,0,0,0,0,1,0,1,0,0,0,0,0,0,0,0,0,0,0,0,0,0,0,1,1,0,0,0,0,0,0,0,0,1,0,0,0,0,1,0,0,0,0,1,0,0,0,0,1,1,0,0,1,0,0,0,0,0,0,0,0,0,0,0,0,0,0,0,0,1,0,0,0,0,0,0,0,0,0,0,0,1,0,0,0,0,1,0,0,0,1,0,1,0,1,1,1,0,0,1,1,0,0,1,0,1,1,0,1,1,0,0,0,1,0,0,0,0,0,0,0,0,0,0,0,1,0,0,0,1,0,0,0,0,0,1,0,0,0,0,0,0,0,0,0,0,0,0,0,0,0,0,0,0,0,0,0,0,0,1,0,0,0,0,0,0,0,0,0,0,0,0,0,0,0,0,0,0,0,1,0,1,0,0,0,0,0,0,0,0,0,0,0,0,0,0,0,0,1,1,0,0,0,0,0,0,0,0,0,0,0,1,0,0,0,1,0,0,0,0,0,1,0,0,0,0,0,1,0,0,0,0,0,0,0,0,0,0,0,0,1,0,0,0,0,0,0,0,0,0,0,0,0,0,0,1,0,0,0,0,0,0,0,1,1,0,0,0,0,0,1,0,1,0,1,0,0,0,0,1,0,0,0,0,0,0,0,1,0,1,0,0,0,0,0,0,0,0,0,0,0,0,0,0,0,0,0,0,0,0,0,0,1,0,0,0,0,1,1,0,0,0,0,0,0,1,1,0,0,0,0,0,0,0,0,0,0,0,0,0,0,0,0,0,0,0,0,0,0,0,0,0,0,0,0,0,0,0,1,0,0,0,0,1,0,0,0,1,0,0,0,0,0,1,0,1,1,0,1,0,0,0,0,0,0,0,0,0,0,0,0,0,0,0,0,0,0,0,0,0,0,0,0,0,0,0,0,1,0,0,0,0,0,0,0,0,0,0,0,0,0,0,0,0,0,0,1,0,0,1,0,0,1,0,0,1,0,0,0,0,0,0,0,0,0,0,0,0,0,0,1,1,0,0,0,0,0,0,0,0,0,0,0,1,1,0,1,1,1,1,1,0,0,0,0,1,0,0,0,1,0,0,1,0,0,0,0,0,0,0,0,0,0,0,0,0,0,0,0,0,0,0,0,0,0,0,0,0,1,0,0,1,0,1,0,0,0,0,1,1,0,0,1,0,0,0,0,0,0,0,0,0,0,1,0,0,0,0,1,1,0,1,0,0,0,0,0,0,0,0,0,0,0,0,0,0,0,0,1,0,0,0,0,0,1,1,0,0,1,1,0,1,0,0,0,0,0,0,0,0,0,0,0,0,0,0,0,0,1,0,0,0,1,0,0,0,0,0,0,1,0,0,0,0,0,1,1,1,1,0,0,0,0,0,0,0,0,0,0,0,0,0,0,0,0,0,0,0,0,0,0,0,0,0,1,1,1,0,1,0,1,1,0,1,1,0,0,0,0,0,0,0,0,0,0,0,0,0,0,0,0,0,0,1,0,0,0,0,0,0,0,1,0,0,0,0,0,0,0,1,0,1,0,0,0,1,0,0,0,0,0,0,0,0,0,0,0,0,0,0,0,0,1,0,0,0,1,0,0,0,0,0,0,0,0,1,0,1,0,0,0,0,0,0,0,0,0,0,0,0,0,0,0,0,0,0,0,0,1,0,0,0,0,0,0,0,0,0,0,0,1,0,0,0,0,0,0,1,0,0,1,0,0,1,0,0,0,0,0,0,0,0,0,0,0,0,0,0,0,0,0,0,0,0,0,1,0,1,1,0,0,1,1,0,0,0,0,0,0,1,0,0,0,0,0,0,0,0,0,0,0,0,0,0,0,0,0,0,0,0,0,0,0,1,0,0,0,1,0,0,0,1,0,0,0,0,0,1,0,1,0,0,0,0,0,0,0,0,1,0,0,1,0,0,0,0,0,0,0,0,0,0,0,0,0,0,0,0,0,0,0,1,1,0,0,0,0,0,0,0,0,0,0,0,0,0,0,0,0,0,1,0,0,0,0,0,0,1,0,0,0,0,0,0,0,0,0,1,0,0,0,0,0,0,0,0,0,0,0,1,1,0,0,1,0,0,0,0,0,0,0,0,0,0,0,0,0,0,0,0,0,0,0,inactive
1,0,0,0,1,0,0,0,0,0,0,1,0,0,0,0,0,1,0,0,0,0,0,0,0,1,0,0,0,0,0,0,0,0,0,0,0,0,0,0,0,0,0,0,0,1,0,0,0,0,0,0,0,0,0,0,0,0,0,0,0,0,0,0,0,0,0,0,0,0,0,1,1,0,0,0,1,0,1,0,0,0,0,0,1,0,1,0,0,0,0,0,0,0,0,0,0,0,0,0,0,0,1,1,0,0,0,0,0,0,0,0,1,0,0,0,0,1,0,0,0,0,0,0,0,0,0,1,1,0,0,1,0,0,0,0,0,0,0,0,0,0,0,0,0,0,0,0,1,0,0,0,0,0,0,0,0,0,0,0,1,0,0,0,0,1,0,0,0,1,0,1,0,1,1,1,0,0,1,1,0,0,1,0,1,1,0,1,1,0,0,0,1,0,0,0,0,0,0,0,0,0,0,0,1,0,0,0,1,0,0,0,0,0,1,0,0,0,0,0,0,0,0,0,0,0,0,0,0,0,0,0,0,0,0,0,0,0,1,0,0,0,0,0,0,0,0,0,0,0,0,0,0,0,0,0,0,0,1,0,1,0,0,0,0,0,0,0,0,0,0,0,0,0,0,0,0,1,1,0,0,0,0,0,0,0,0,0,0,0,0,0,0,0,1,0,0,0,0,0,1,0,0,0,0,0,1,0,0,0,0,0,0,0,0,0,0,0,0,0,0,0,0,0,0,0,0,0,0,0,0,0,0,0,1,0,0,0,0,0,0,0,1,1,0,0,0,0,0,1,0,1,0,0,0,0,0,0,1,0,0,0,0,0,0,0,1,0,0,0,0,0,0,0,0,0,0,0,0,0,0,0,0,0,0,0,0,0,0,0,0,1,0,0,0,0,1,1,0,0,0,0,0,0,1,1,0,0,0,0,0,0,0,0,0,0,0,0,0,0,0,0,0,0,0,0,0,0,0,0,0,0,0,0,0,0,0,1,0,0,0,0,1,0,0,0,1,0,0,0,0,0,1,0,1,1,0,1,0,0,0,0,0,0,0,0,0,0,0,0,0,0,0,0,0,0,0,0,0,0,0,0,0,0,0,0,1,0,0,0,0,0,0,0,0,0,0,0,0,0,0,0,0,0,0,1,0,0,1,0,0,1,0,0,1,0,0,0,0,0,0,0,0,0,0,0,0,0,0,1,1,0,0,0,0,0,0,0,0,0,0,0,1,1,0,0,1,1,1,1,0,0,0,0,1,0,0,0,1,0,0,1,0,0,0,0,0,0,0,0,0,0,0,0,0,0,0,0,0,0,0,0,0,0,0,0,0,1,0,0,1,0,1,0,0,0,0,1,1,0,0,1,0,0,0,0,0,0,0,0,0,0,1,0,0,0,0,1,1,0,1,0,0,0,0,0,0,0,0,0,0,0,0,0,0,0,0,1,0,0,0,0,0,1,1,0,0,1,1,0,1,0,0,0,0,0,0,0,0,0,0,0,0,0,0,0,0,1,0,0,0,1,0,0,0,0,0,0,1,0,0,0,0,0,1,1,1,1,0,0,0,0,0,0,0,0,0,0,0,0,0,0,0,0,0,0,0,0,0,0,0,0,0,1,1,0,0,1,0,1,1,0,1,1,0,0,0,0,0,0,0,0,0,0,0,0,0,0,0,0,0,0,1,0,0,0,0,0,0,0,1,0,0,0,0,0,0,0,1,0,1,0,0,0,1,0,0,0,0,0,0,0,0,0,0,0,0,0,0,0,0,0,0,0,0,1,0,0,0,0,0,0,0,0,1,0,1,0,0,0,0,0,0,0,0,0,0,0,0,0,0,0,0,0,0,0,0,0,0,0,0,0,0,0,0,0,0,0,0,1,0,0,0,0,0,0,1,0,0,1,0,0,1,0,0,0,0,0,0,0,0,0,0,0,0,0,0,0,0,0,0,0,0,0,1,0,1,1,0,0,1,1,0,0,0,0,0,0,1,0,0,0,0,0,0,0,0,0,0,0,0,0,0,0,0,0,0,0,0,0,0,0,1,0,0,0,1,0,0,0,1,0,0,0,0,0,1,0,1,0,0,0,0,0,0,0,0,1,0,0,1,0,0,0,0,0,0,0,0,0,0,0,0,0,0,0,0,0,0,0,1,1,0,0,0,0,0,0,0,0,0,0,0,0,0,0,0,0,0,1,0,0,0,0,0,0,1,0,0,0,0,0,0,0,0,0,1,0,0,0,0,0,0,0,0,0,0,0,1,1,0,0,1,0,0,0,0,0,0,0,0,0,0,0,0,0,0,0,0,0,0,0,inactive
1,0,0,0,1,0,0,0,0,0,0,1,0,0,0,0,0,1,0,0,0,0,0,0,0,1,0,0,0,0,0,0,0,0,0,0,0,0,0,0,0,0,0,0,0,1,0,0,0,0,0,0,0,0,0,0,0,0,0,0,0,0,0,0,0,0,0,0,0,0,0,1,1,0,0,1,1,1,1,0,0,0,0,0,1,0,1,0,0,0,0,0,0,0,0,0,0,0,0,0,0,0,1,1,0,0,0,0,0,0,0,0,1,0,0,0,0,1,0,0,0,0,1,0,0,0,0,1,1,0,0,1,0,0,0,0,0,0,0,0,0,0,0,0,0,0,0,0,1,0,0,0,0,0,0,0,0,0,0,0,1,0,0,0,0,1,0,0,0,1,0,1,0,1,1,1,0,0,1,1,0,0,1,0,1,1,0,1,1,0,0,0,1,0,0,0,0,0,0,0,0,0,0,0,1,0,0,0,1,0,0,0,0,0,1,0,0,0,0,0,0,0,0,0,0,0,0,0,0,0,0,0,0,0,0,0,0,0,1,0,0,0,0,0,0,0,0,0,0,0,0,0,0,0,0,0,0,0,1,0,1,0,0,0,0,0,0,0,0,0,0,0,0,0,0,0,0,1,1,0,0,0,0,0,0,0,0,0,0,0,1,0,0,0,1,0,0,0,0,0,1,0,0,0,0,0,1,0,0,0,0,0,0,0,0,0,0,0,0,1,0,0,0,0,0,0,0,0,0,0,0,0,0,0,1,0,0,0,0,0,0,0,1,1,0,0,0,0,0,1,0,1,0,1,0,0,0,0,1,0,0,0,0,0,0,0,1,0,1,0,0,0,0,0,0,0,0,0,0,0,0,0,0,0,0,0,0,0,0,0,0,1,0,0,0,0,1,1,0,0,0,0,0,0,1,1,0,0,0,0,0,0,0,0,0,0,0,0,0,0,0,0,0,0,0,0,0,0,0,0,0,0,0,0,0,0,0,1,0,0,0,0,1,0,0,0,1,0,0,0,0,0,1,0,1,1,0,1,0,0,0,0,0,0,0,0,0,0,0,0,0,0,0,0,0,0,0,0,0,0,0,0,0,0,0,0,1,0,0,0,0,0,0,0,0,0,0,0,0,0,0,0,0,0,0,1,0,0,1,0,0,1,0,0,1,0,0,0,0,0,0,0,0,0,0,0,0,0,0,1,1,0,0,0,0,0,0,0,0,0,0,0,1,1,0,1,1,1,1,1,0,0,0,0,1,0,0,0,1,0,0,1,0,0,0,0,0,0,0,0,0,0,0,0,0,0,0,0,0,0,0,0,0,0,0,0,0,1,0,0,1,0,1,0,0,0,0,1,1,0,0,1,0,0,0,0,0,0,0,0,0,0,1,0,0,0,0,1,1,0,1,0,0,0,0,0,0,0,0,0,0,0,0,0,0,0,0,1,0,0,0,0,0,1,1,0,0,1,1,0,1,0,0,0,0,0,0,0,0,0,0,0,0,0,0,0,0,1,0,0,0,1,0,0,0,0,0,0,1,0,0,0,0,0,1,1,1,1,0,0,0,0,0,0,0,0,0,0,0,0,0,0,0,0,0,0,0,0,0,0,0,0,0,1,1,1,0,1,0,1,1,0,1,1,0,0,0,0,0,0,0,0,0,0,0,0,0,0,0,0,0,0,1,0,0,0,0,0,0,0,1,0,0,0,0,0,0,0,1,0,1,0,0,0,1,0,0,0,0,0,0,0,0,0,0,0,0,0,0,0,1,1,0,0,0,1,0,0,0,0,0,0,0,0,1,0,1,0,0,0,0,0,0,0,0,0,0,0,0,0,0,0,0,0,0,0,0,1,0,0,0,0,0,0,0,0,0,0,0,1,0,0,0,0,0,0,1,0,0,1,0,0,1,0,0,0,0,0,0,0,0,0,0,0,0,0,0,0,0,0,0,0,0,0,1,0,1,1,0,0,1,1,0,0,0,0,0,0,1,0,0,0,0,0,0,0,0,0,0,0,0,0,0,0,0,0,0,0,0,0,0,0,1,0,0,0,1,0,0,0,1,0,0,0,0,0,1,0,1,0,0,0,0,0,0,0,0,1,0,0,1,0,0,0,0,0,0,0,0,0,0,0,0,0,0,0,0,0,0,0,1,1,0,0,0,0,0,0,0,0,0,0,0,0,0,0,0,0,0,1,0,0,0,0,0,0,1,0,0,0,0,0,0,0,0,0,1,0,0,0,0,0,0,0,0,0,0,0,1,1,0,0,1,0,0,0,0,0,0,0,0,0,0,0,0,0,0,0,0,0,0,0,inactive
1,0,0,0,1,0,0,0,0,0,0,1,0,0,0,0,0,1,0,0,0,0,0,0,0,0,0,0,0,0,0,0,0,0,0,0,0,0,0,0,0,0,0,0,0,1,0,0,0,0,0,0,0,0,0,0,0,0,0,0,0,0,0,0,0,0,0,0,0,0,0,1,1,0,0,1,1,1,1,0,0,0,0,0,1,0,1,0,0,0,0,0,0,0,0,0,0,0,0,0,0,0,1,1,0,0,0,0,0,0,0,0,0,0,0,0,0,1,0,0,0,0,1,0,0,0,0,1,1,0,0,1,0,0,0,0,0,0,0,0,0,0,0,0,0,0,0,0,1,0,0,0,0,0,0,0,0,0,0,0,1,0,0,0,0,1,0,0,0,0,0,1,0,1,1,1,0,0,1,1,0,0,1,0,1,1,0,1,1,0,0,0,0,0,0,0,0,0,0,0,0,0,0,0,0,0,0,0,1,0,0,0,0,0,0,0,0,0,0,0,0,0,0,0,0,0,0,0,0,0,0,0,0,0,0,0,0,0,1,0,0,0,0,0,0,0,0,0,0,0,0,0,0,0,0,0,0,0,1,0,1,0,0,0,0,0,0,0,0,0,0,0,0,0,0,0,0,0,1,0,0,0,0,0,0,0,0,0,0,0,1,0,0,0,1,0,0,0,0,0,1,0,0,0,0,0,1,0,0,0,0,0,0,0,0,0,0,0,0,1,0,0,0,0,0,0,0,0,0,0,0,0,0,0,1,0,0,0,0,0,0,0,0,0,0,0,0,0,0,1,0,1,0,1,0,0,0,0,1,0,0,0,0,0,0,0,1,0,1,0,0,0,0,0,0,0,0,0,0,0,0,0,0,0,0,0,0,0,0,0,0,1,0,0,0,0,1,0,0,0,0,0,0,0,1,1,0,0,0,0,0,0,0,0,0,0,0,0,0,0,0,0,0,0,0,0,0,0,0,0,0,0,0,0,0,0,0,1,0,0,0,0,0,0,0,0,1,0,0,0,0,0,1,0,1,1,0,1,0,0,0,0,0,0,0,0,0,0,0,0,0,0,0,0,0,0,0,0,0,0,0,0,0,0,0,0,1,0,0,0,0,0,0,0,0,0,0,0,0,0,0,0,0,0,0,1,0,0,1,0,0,1,0,0,1,0,0,0,0,0,0,0,0,0,0,0,0,0,0,1,1,0,0,0,0,0,0,0,0,0,0,0,1,1,0,1,1,1,1,1,0,0,0,0,1,0,0,0,1,0,0,1,0,0,0,0,0,0,0,0,0,0,0,0,0,0,0,0,0,0,0,0,0,0,0,0,0,1,0,0,0,0,1,0,0,0,0,1,1,0,0,1,0,0,0,0,0,0,0,0,0,0,1,0,0,0,0,1,1,0,1,0,0,0,0,0,0,0,0,0,0,0,0,0,0,0,0,1,0,0,0,0,0,1,1,0,0,1,1,0,1,0,0,0,0,0,0,0,0,0,0,0,0,0,0,0,0,1,0,0,0,1,0,0,0,0,0,0,1,0,0,0,0,0,1,0,1,1,0,0,0,0,0,0,0,0,0,0,0,0,0,0,0,0,0,0,0,0,0,0,0,0,0,1,1,1,0,1,0,1,1,0,1,0,0,0,1,0,0,0,0,0,0,0,0,0,0,0,0,0,0,0,1,0,0,0,0,0,0,0,1,0,0,0,0,0,0,0,1,0,1,0,0,0,1,0,0,0,0,0,0,0,0,0,0,0,0,0,0,0,1,1,0,0,0,1,0,0,0,0,0,0,0,0,1,0,0,0,0,0,0,0,0,0,0,0,0,0,0,0,0,0,0,0,0,0,0,1,0,0,0,0,0,0,0,0,0,0,0,1,0,0,0,0,0,0,1,0,0,1,0,0,1,0,0,0,0,0,0,0,0,0,0,0,0,0,0,0,0,0,0,0,0,0,1,0,1,1,0,0,1,1,0,0,0,0,0,0,1,0,0,0,0,0,0,0,0,0,0,0,0,0,0,0,0,0,0,0,0,0,0,0,1,0,0,0,1,0,0,0,1,0,0,0,0,0,0,0,1,0,0,0,0,0,0,0,0,1,0,0,1,0,0,0,0,0,0,0,0,0,0,0,0,0,0,0,0,0,0,0,1,1,0,0,0,0,0,0,0,0,0,0,0,0,0,0,0,0,0,1,0,0,1,0,0,0,1,0,0,0,0,0,0,0,0,0,0,0,0,0,0,0,0,0,0,0,0,0,0,0,0,0,1,0,0,0,0,0,0,0,0,0,0,0,0,0,0,0,0,0,0,0,inactive
1,0,0,0,1,0,0,0,0,0,0,1,0,0,0,0,0,1,0,0,0,0,0,0,0,1,0,0,0,0,0,0,0,0,0,0,0,0,0,0,0,0,0,0,0,1,0,0,0,0,0,0,0,0,0,0,0,0,0,0,0,0,0,0,0,0,0,0,0,0,0,1,1,0,0,1,1,1,1,0,0,0,0,0,1,0,1,0,0,0,0,0,0,0,0,0,0,0,0,0,0,0,1,1,0,0,0,0,0,0,0,0,1,0,0,0,0,1,0,0,0,0,1,0,0,0,0,1,1,0,0,1,0,0,0,0,0,0,0,0,0,0,0,0,0,0,0,0,1,0,0,0,0,0,0,0,0,0,0,0,1,0,0,0,0,1,0,0,0,1,0,1,0,1,1,1,0,0,1,1,0,0,1,0,1,1,0,1,1,0,0,0,1,0,0,0,0,0,0,0,0,0,0,0,1,0,0,0,1,0,0,0,0,0,1,0,0,0,0,0,0,0,0,0,0,0,0,0,0,0,0,0,0,0,0,0,0,0,1,0,0,0,0,0,0,0,0,0,0,0,0,0,0,0,0,0,0,0,1,0,1,0,0,0,0,0,0,0,0,0,0,0,0,0,0,0,0,1,1,0,0,0,0,0,0,0,0,0,0,0,0,0,0,0,1,0,0,0,0,0,1,0,0,0,0,0,1,0,0,0,0,0,0,0,0,0,0,0,0,1,0,0,0,0,0,0,0,0,0,0,0,0,0,0,1,0,0,0,0,0,0,0,1,1,0,0,0,0,0,1,0,1,0,1,0,0,0,0,1,0,0,0,0,0,0,0,1,0,1,0,0,0,0,0,0,0,0,0,0,0,0,0,0,0,0,0,0,0,0,0,0,1,0,0,0,0,1,1,0,0,0,0,0,0,1,1,0,0,0,0,0,0,0,0,0,0,0,0,0,0,0,0,0,0,0,0,0,0,0,0,0,0,0,0,0,0,0,1,0,0,0,0,1,0,0,0,1,0,0,0,0,0,1,0,1,1,0,1,0,0,0,0,0,0,0,0,0,0,0,0,0,0,0,0,0,0,0,0,0,0,0,0,0,0,0,0,1,0,0,0,0,0,0,0,0,0,0,0,0,0,0,0,0,0,0,1,0,0,1,0,0,1,0,0,1,0,0,0,0,0,0,0,0,0,0,0,0,0,0,1,1,0,0,0,0,0,0,0,0,0,0,0,1,1,0,1,1,1,1,1,0,0,0,0,1,0,0,0,1,0,0,1,0,0,0,0,0,0,0,0,0,0,0,0,0,0,0,0,0,0,0,0,0,0,0,0,0,1,0,0,1,0,1,0,0,0,0,1,1,0,0,1,0,0,0,0,0,0,0,0,0,0,1,0,0,0,0,1,1,0,1,0,0,0,0,0,0,0,0,0,0,0,0,0,0,0,0,1,0,0,0,0,0,1,1,0,0,1,1,0,1,0,0,0,0,0,0,0,0,0,0,0,0,0,0,0,0,1,0,0,0,1,0,0,0,0,0,0,1,0,0,0,0,0,1,1,1,1,0,0,0,0,0,0,0,0,0,0,0,0,0,0,0,0,0,0,0,0,0,0,0,0,0,1,1,1,0,1,0,1,1,0,1,1,0,0,1,0,0,0,0,0,0,0,0,0,0,0,0,0,0,0,1,0,0,0,0,0,0,0,1,0,0,0,0,0,0,0,1,0,1,0,0,0,1,0,0,0,0,0,0,0,0,0,0,0,0,0,0,0,1,1,0,0,0,1,0,0,0,0,0,0,0,0,1,0,1,0,0,0,0,0,0,0,0,0,0,0,0,0,0,0,0,0,0,0,0,0,0,0,0,0,0,0,0,0,0,0,0,1,0,0,0,0,0,0,1,0,0,1,0,0,1,0,0,0,0,0,0,0,0,0,0,0,0,0,0,0,0,0,0,0,0,0,1,0,1,1,0,0,1,1,0,0,0,0,0,0,1,0,0,0,0,0,0,0,0,0,0,0,0,0,0,0,0,0,0,0,0,0,0,0,1,0,0,0,1,0,0,0,1,0,0,0,0,0,1,0,1,0,0,0,0,0,0,0,0,1,0,0,1,0,0,0,0,0,0,0,0,0,0,0,0,0,0,0,0,0,0,0,1,1,0,0,0,0,0,0,0,0,0,0,0,0,0,0,0,0,0,1,0,0,1,0,0,0,1,0,0,0,0,0,0,0,0,0,1,0,0,0,0,0,0,0,0,0,0,0,1,1,0,0,1,0,0,0,0,0,0,0,0,0,0,0,0,0,0,0,0,0,0,0,inactive
1,0,0,0,1,0,0,0,0,0,0,1,0,0,0,0,0,1,0,0,0,0,0,0,0,1,0,0,0,0,0,0,0,0,0,0,0,0,0,0,0,0,0,0,0,1,0,0,0,0,0,0,0,0,0,0,0,0,0,0,0,0,0,0,0,0,0,0,0,0,0,1,1,0,0,1,1,1,1,0,0,0,0,0,1,0,1,0,0,0,0,0,0,0,0,0,0,0,0,0,0,0,1,1,0,0,0,0,0,0,0,0,1,0,0,0,0,1,0,0,0,0,1,0,0,0,0,1,1,0,0,1,0,0,0,0,0,0,0,0,0,0,0,0,0,0,0,0,1,0,0,0,0,0,0,0,0,0,0,0,1,0,0,0,0,1,0,0,0,1,0,1,0,1,1,1,0,0,1,1,0,0,1,0,1,1,0,1,1,0,0,0,1,0,0,0,0,0,0,0,0,0,0,0,1,0,0,0,1,0,0,0,0,0,1,0,0,0,0,0,0,0,0,0,0,0,0,0,0,0,0,0,0,0,0,0,0,0,1,0,0,0,0,0,0,0,0,0,0,0,0,0,0,0,0,0,0,0,1,0,1,0,0,0,0,0,0,0,0,0,0,0,0,0,0,0,0,1,1,0,0,0,0,0,0,0,0,0,0,0,1,0,0,0,1,0,0,0,0,0,1,0,0,0,0,0,1,0,0,0,0,0,0,0,0,0,0,0,0,1,0,0,0,0,0,0,0,0,0,0,0,0,0,0,1,0,0,0,0,0,0,0,1,1,0,0,0,0,0,1,0,1,0,1,0,0,0,0,1,0,0,0,0,0,0,0,1,0,1,0,0,0,0,0,0,0,0,0,0,0,0,0,0,0,0,0,0,0,0,0,0,1,0,0,0,0,1,1,0,0,0,0,0,0,1,1,0,0,0,0,0,0,0,0,0,0,0,0,0,0,0,0,0,0,0,0,0,0,0,0,0,0,0,0,0,0,0,1,0,0,0,0,1,0,0,0,1,0,0,0,0,0,1,0,1,1,0,1,0,0,0,0,0,0,0,0,0,0,0,0,0,0,0,0,0,0,0,0,0,0,0,0,0,0,0,0,1,0,0,0,0,0,0,0,0,0,0,0,0,0,0,0,0,0,0,1,0,0,1,0,0,1,0,0,1,0,0,0,0,0,0,0,0,0,0,0,0,0,0,1,1,0,0,0,0,0,0,0,0,0,0,0,1,1,0,1,1,1,1,1,0,0,0,0,1,0,0,0,1,0,0,1,0,0,0,0,0,0,0,0,0,0,0,0,0,0,0,0,0,0,0,0,0,0,0,0,0,1,0,0,1,0,1,0,0,0,0,1,1,0,0,1,0,0,0,0,0,0,0,0,0,0,1,0,0,0,0,1,1,0,1,0,0,0,0,0,0,0,0,0,0,0,0,0,0,0,0,1,0,0,0,0,0,1,1,0,0,1,1,0,1,0,0,0,0,0,0,0,0,0,0,0,0,0,0,0,0,1,0,0,0,1,0,0,0,0,0,0,1,0,0,0,0,0,1,1,1,1,0,0,0,0,0,0,0,0,0,0,0,0,0,0,0,0,0,0,0,0,0,0,0,0,0,1,1,1,0,1,0,1,1,0,1,1,0,0,1,0,0,0,0,0,0,0,0,0,0,0,0,0,0,0,1,0,0,0,0,0,0,0,1,0,0,0,0,0,0,0,1,0,1,0,0,0,1,0,0,0,0,0,0,0,0,0,0,0,0,0,0,0,1,1,0,0,0,1,0,0,0,0,0,0,0,0,1,0,1,0,0,0,0,0,0,0,0,0,0,0,0,0,0,0,0,0,0,0,0,1,0,0,0,0,0,0,0,0,0,0,0,1,0,0,0,0,0,0,1,0,0,1,0,0,1,0,0,0,0,0,0,0,0,0,0,0,0,0,0,0,0,0,0,0,0,0,1,0,1,1,0,0,1,1,0,0,0,0,0,0,1,0,0,0,0,0,0,0,0,0,0,0,0,0,0,0,0,0,0,0,0,0,0,0,1,0,0,0,1,0,0,0,1,0,0,0,0,0,1,0,1,0,0,0,0,0,0,0,0,1,0,0,1,0,0,0,0,0,0,0,0,0,0,0,0,0,0,0,0,0,0,0,1,1,0,0,0,0,0,0,0,0,0,0,0,0,0,0,0,0,0,1,0,0,1,0,0,0,1,0,0,0,0,0,0,0,0,0,1,0,0,0,0,0,0,0,0,0,0,0,1,1,0,0,1,0,0,0,0,0,0,0,0,0,0,0,0,0,0,0,0,0,0,0,inactive
0,0,0,0,0,0,0,0,0,0,0,1,0,0,0,0,0,1,0,0,0,0,0,0,0,1,0,0,0,0,0,0,0,0,0,0,0,0,0,0,0,0,0,0,0,1,0,0,0,0,0,0,0,0,0,0,0,0,0,0,0,0,0,0,0,0,0,0,0,0,0,1,1,0,0,1,1,1,1,0,0,0,0,0,1,0,1,0,0,0,0,0,0,0,0,0,0,0,0,0,0,0,1,1,0,0,0,0,0,0,0,0,1,0,0,0,0,0,0,0,0,0,1,0,0,0,0,1,1,0,0,1,0,0,0,0,0,0,0,0,0,0,0,0,0,0,0,0,1,0,0,0,0,0,0,0,0,0,0,0,0,0,0,0,0,1,0,0,0,1,0,1,0,1,1,1,0,0,1,1,0,0,1,0,1,1,0,0,1,0,0,0,0,0,0,0,0,0,0,0,0,0,0,0,1,0,0,0,1,0,0,0,0,0,1,0,0,0,0,0,0,0,0,0,0,0,0,0,0,0,0,0,0,0,0,0,0,0,1,0,0,0,0,0,0,0,0,0,0,0,0,0,0,0,0,0,0,0,1,0,1,0,0,0,0,0,0,0,0,0,0,0,0,0,0,0,0,1,1,0,0,0,0,0,0,0,0,0,0,0,1,0,0,0,1,0,0,0,0,0,1,0,0,0,0,0,1,0,0,0,0,0,0,0,0,0,0,0,0,1,0,0,0,0,0,0,0,0,0,0,0,0,0,0,1,0,0,0,0,0,0,0,1,1,0,0,0,0,0,1,0,0,0,1,0,0,0,0,1,0,0,0,0,0,0,0,1,0,1,0,0,0,0,0,0,0,0,0,0,0,0,0,0,0,0,0,0,0,0,0,0,1,0,0,0,0,0,1,0,0,0,0,0,0,1,1,0,0,0,0,0,0,0,0,0,0,0,0,0,0,0,0,0,0,0,0,0,0,0,0,0,0,0,0,0,0,0,1,0,0,0,0,0,0,0,0,1,0,0,0,0,0,1,0,1,1,0,1,0,0,0,0,0,0,0,0,0,0,0,0,0,0,0,0,0,0,0,0,0,0,0,0,0,0,0,0,1,0,0,0,0,0,0,0,0,0,0,0,0,0,0,0,0,0,0,1,0,0,1,0,0,1,0,0,0,0,0,0,0,0,0,0,0,0,0,0,0,0,0,1,1,0,0,0,0,0,0,0,0,0,0,0,1,1,0,1,0,0,1,1,0,0,0,0,1,0,0,0,1,0,0,0,0,0,0,0,0,0,0,0,0,0,0,0,0,0,0,0,0,0,0,0,0,0,0,0,0,1,0,0,1,0,0,0,0,0,0,1,1,0,0,1,0,0,0,0,0,0,0,0,0,0,1,0,0,0,0,1,1,0,1,0,0,0,0,0,0,0,0,0,0,0,0,0,0,0,0,1,0,0,0,0,0,1,1,0,0,1,1,0,1,0,0,0,0,0,0,0,0,0,0,0,0,0,0,0,0,1,0,0,0,1,0,0,0,0,0,0,1,0,0,0,0,0,1,1,1,1,0,0,0,0,0,0,0,0,0,0,0,0,0,0,0,0,0,0,0,0,0,0,0,0,0,1,1,1,0,1,0,1,1,0,1,1,0,0,1,0,0,0,0,0,0,0,0,0,0,0,0,0,0,0,0,0,0,0,0,0,0,0,1,0,0,0,0,0,0,0,1,0,1,0,0,0,1,0,0,0,0,0,0,0,0,0,0,0,0,0,0,0,1,1,0,0,0,1,0,0,0,0,0,0,0,0,1,0,1,0,0,0,0,0,0,0,0,0,0,0,0,0,0,0,0,0,0,0,0,1,0,0,0,0,0,0,0,0,0,0,0,1,0,0,0,0,0,0,1,0,0,1,0,0,1,0,0,0,0,0,0,0,0,0,0,0,0,0,0,0,0,0,0,0,0,0,1,0,1,1,0,0,1,1,0,0,0,0,0,0,1,0,0,0,0,0,0,0,0,0,0,0,0,0,0,0,0,0,0,0,0,0,0,0,1,0,0,0,1,0,0,0,1,0,0,0,0,0,1,0,1,0,0,0,0,0,0,0,0,1,0,0,1,0,0,0,0,0,0,0,0,0,0,0,0,0,0,0,0,0,0,0,1,1,0,0,0,0,0,0,0,0,0,0,0,0,0,0,0,0,0,1,0,0,1,0,0,0,1,0,0,0,0,0,0,0,0,0,1,0,0,0,0,0,0,0,0,0,0,0,1,1,0,0,1,0,0,0,0,0,0,0,0,0,0,0,0,0,0,0,0,0,0,0,inactive
1,0,0,0,1,0,0,0,0,0,0,1,0,0,0,0,1,1,0,0,0,0,0,0,0,1,0,0,0,0,0,1,0,1,1,0,1,0,0,0,0,0,0,0,0,1,0,0,0,0,0,0,0,0,0,0,1,0,0,0,0,0,1,0,0,0,0,0,0,0,0,1,1,0,1,1,1,1,1,0,0,0,0,0,1,0,1,0,0,0,0,0,0,0,1,0,0,0,0,0,0,0,1,1,0,0,0,0,1,0,0,0,1,1,0,0,0,1,0,0,0,1,1,0,0,0,0,1,1,0,0,1,0,0,0,0,0,0,0,0,0,0,0,0,0,0,1,0,1,0,0,0,0,0,0,1,0,0,0,0,1,0,0,0,0,1,1,0,0,1,1,1,0,1,1,1,0,0,1,1,0,0,1,0,1,1,0,1,1,0,0,1,1,0,0,0,0,0,0,0,0,0,0,0,1,0,0,0,1,0,0,0,0,1,1,0,0,0,0,0,1,0,0,0,0,0,0,0,0,0,0,0,0,0,0,1,0,0,1,0,0,0,0,0,0,0,0,0,0,0,0,0,0,0,0,0,0,0,1,0,1,0,0,0,0,1,0,0,0,0,0,0,0,0,1,0,0,1,1,0,0,0,1,0,0,0,0,1,0,0,0,0,0,0,1,0,0,0,0,0,1,0,1,1,0,0,1,0,0,1,0,0,0,0,0,0,0,0,0,1,0,0,0,0,0,1,0,0,0,0,0,0,0,1,1,0,0,0,0,0,0,0,1,1,0,0,0,0,0,1,0,1,0,1,0,0,0,0,1,0,0,0,0,0,0,0,1,0,1,0,0,0,0,1,0,0,0,0,0,0,0,0,0,0,0,0,0,0,0,1,0,1,0,0,0,0,1,1,1,0,0,1,0,0,1,1,0,0,0,0,0,0,0,0,0,0,0,0,0,0,0,0,0,0,0,0,0,0,0,0,0,0,0,0,0,0,0,1,0,0,0,0,1,0,1,0,1,0,0,0,0,0,1,0,1,1,0,1,0,0,0,0,0,0,0,0,0,0,0,0,0,0,0,0,0,0,1,0,0,0,0,0,0,0,0,0,1,0,1,0,1,0,0,0,0,0,0,0,0,0,1,1,0,0,0,1,0,0,1,0,0,1,0,1,1,0,0,0,1,0,0,0,0,0,0,0,0,0,0,1,1,0,0,0,0,0,0,0,0,0,0,1,1,1,1,1,1,1,1,1,0,0,0,0,1,0,0,0,1,1,0,1,0,0,0,0,0,0,0,0,0,0,0,0,0,0,0,0,1,0,0,0,0,0,0,0,0,1,0,0,1,0,1,0,0,0,0,1,1,0,0,1,0,0,0,0,0,1,0,1,0,0,1,0,0,0,0,1,1,0,1,0,0,0,0,0,1,0,0,0,0,0,0,0,0,1,0,1,1,0,0,0,0,1,1,0,0,1,1,0,1,0,0,0,0,0,0,0,0,0,0,0,1,0,0,0,0,1,0,0,0,1,0,0,0,0,0,0,1,0,0,0,0,1,1,1,1,1,0,0,0,0,0,0,0,1,0,0,0,0,0,0,0,0,1,0,0,1,0,0,0,0,0,1,1,1,1,1,0,1,1,0,1,1,0,0,0,0,0,1,0,0,0,0,0,0,0,0,1,0,0,1,1,1,0,0,1,1,0,0,1,1,0,0,0,0,0,0,1,0,1,1,0,0,1,0,0,0,0,1,1,0,0,0,0,0,0,0,0,0,1,0,0,0,0,1,0,0,1,0,0,0,0,0,1,0,1,0,0,1,0,0,1,1,0,0,0,0,0,0,0,0,1,1,0,0,0,0,0,0,0,1,1,0,0,0,0,0,0,1,0,0,0,0,0,0,1,0,1,1,0,0,1,0,0,0,0,0,0,0,0,0,0,0,0,0,0,0,0,0,0,0,0,0,1,0,1,1,0,0,1,1,0,0,0,0,0,1,1,0,0,0,0,0,0,0,0,0,0,0,0,0,0,0,0,0,0,0,0,0,0,0,1,0,0,0,1,1,0,0,1,0,0,0,0,0,1,0,1,0,1,1,0,0,0,0,1,1,0,0,1,0,0,0,0,0,0,0,0,0,0,0,0,0,0,0,0,0,0,0,1,1,0,0,0,0,0,0,0,0,0,0,0,0,0,0,0,0,0,1,0,0,0,0,0,0,1,0,0,0,0,0,0,0,0,0,1,0,0,0,0,0,0,0,0,0,0,0,1,1,0,0,1,0,0,0,0,0,0,0,0,0,0,1,1,0,0,0,0,0,0,0,inactive
1,0,0,0,1,0,0,0,0,0,0,1,0,0,0,0,0,1,0,0,0,0,0,0,0,1,0,0,1,0,0,0,0,0,0,0,0,0,0,0,0,0,0,0,0,1,0,0,0,0,0,0,0,0,0,0,0,0,0,0,0,0,0,0,0,0,0,0,0,0,0,1,1,0,0,1,1,1,1,0,0,0,0,0,1,0,1,0,0,0,0,0,0,0,0,0,0,0,0,0,0,0,1,1,0,0,0,0,0,0,0,0,1,0,0,0,0,1,0,0,0,0,1,0,0,0,0,1,1,0,0,1,0,0,0,0,0,0,0,0,0,0,0,0,0,0,0,0,1,0,0,0,0,0,0,0,0,0,0,1,1,0,0,0,0,1,0,0,0,1,0,1,0,1,1,1,0,0,1,1,0,0,1,0,1,1,0,1,1,0,0,0,1,0,0,0,0,0,0,0,0,0,0,0,1,0,0,0,1,0,0,0,0,0,1,0,0,0,0,0,1,0,0,0,0,0,0,0,0,0,0,0,1,1,1,0,0,0,1,0,0,0,0,0,0,0,0,0,0,0,0,0,0,0,0,0,0,0,1,0,1,0,0,0,0,0,0,0,0,0,0,0,0,0,0,0,0,1,1,0,1,0,0,0,0,0,0,0,0,0,1,0,0,0,1,0,0,0,0,0,1,0,0,0,0,0,1,0,0,0,0,0,0,0,0,0,0,0,0,1,0,0,0,0,0,0,0,0,0,0,0,0,0,0,1,0,0,0,0,0,0,0,1,1,0,0,0,0,0,1,0,1,0,1,0,0,0,0,1,0,0,0,0,0,0,0,1,0,1,0,0,0,0,0,0,0,0,0,0,0,0,0,0,0,0,0,0,0,0,0,0,1,0,0,0,0,1,1,0,0,0,0,0,0,1,1,0,0,0,0,0,0,0,0,0,0,0,0,0,0,1,0,0,0,0,0,0,0,0,0,0,0,0,0,0,0,0,1,0,0,0,0,1,0,0,0,1,0,0,0,0,0,1,0,1,1,0,1,0,0,0,0,0,0,0,0,0,0,0,0,0,0,0,0,0,0,0,0,0,1,0,0,0,0,0,0,1,0,0,0,0,0,0,0,0,0,0,0,0,0,0,0,0,0,0,1,0,0,1,0,0,1,0,0,1,1,0,0,0,0,0,0,0,0,0,0,0,0,0,1,1,0,0,0,0,0,0,0,0,0,0,0,1,1,0,1,1,1,1,1,0,0,0,0,1,0,0,0,1,0,0,1,0,0,0,0,0,0,0,0,0,0,0,0,0,0,0,0,0,0,0,0,0,0,0,0,0,1,0,0,1,0,1,0,0,0,0,1,1,0,0,1,0,0,0,0,0,0,0,0,0,0,1,0,0,0,0,1,1,0,1,0,0,0,0,0,1,0,0,0,0,0,0,0,0,0,0,1,0,0,0,0,0,1,1,0,0,1,1,0,1,0,0,0,0,0,0,0,0,0,0,0,0,0,0,0,0,1,0,0,0,1,0,0,0,0,0,0,1,0,0,0,0,0,1,1,1,1,0,0,0,0,0,0,0,0,1,0,0,0,0,0,0,0,0,0,1,0,0,0,0,0,0,1,1,1,0,1,0,1,1,0,1,1,0,0,1,0,0,0,0,0,0,0,0,0,0,0,0,0,0,0,1,0,0,0,0,0,0,0,1,0,0,0,0,0,0,0,1,0,1,0,0,0,1,0,0,0,0,0,0,0,0,0,0,0,0,0,0,0,1,1,0,0,0,1,0,0,0,0,0,0,0,0,1,0,1,0,0,0,0,0,0,0,0,0,0,0,0,0,0,0,0,0,0,0,0,1,0,0,0,0,0,0,0,0,0,0,0,1,0,0,0,0,0,0,1,0,0,1,0,0,1,0,0,0,0,0,0,0,0,0,0,0,0,0,0,0,0,0,0,0,0,0,1,0,1,1,0,0,1,1,0,0,0,0,0,0,1,0,0,0,0,0,0,0,0,0,0,0,0,0,0,0,0,0,0,0,0,0,0,0,1,0,0,0,1,0,0,0,1,0,0,0,0,0,1,0,1,0,0,0,0,0,0,0,0,1,0,0,1,0,0,0,0,0,0,0,0,0,0,0,0,0,0,0,0,0,0,0,1,1,0,0,0,0,0,0,0,0,0,0,0,0,0,1,0,0,0,1,0,0,1,0,0,0,1,0,0,0,0,0,0,0,0,0,1,0,0,0,0,0,0,0,0,0,0,0,1,1,0,0,1,0,0,0,0,0,0,0,0,0,0,0,0,0,0,0,0,0,0,0,inactive
1,0,0,0,1,0,0,0,0,0,0,1,0,0,0,0,0,1,0,0,0,0,0,0,0,1,0,0,0,0,0,0,0,0,0,0,0,0,0,0,0,0,0,0,0,1,0,0,0,0,0,0,0,0,0,0,0,0,0,0,0,0,0,0,0,0,0,0,0,0,0,1,1,0,0,1,1,1,1,0,0,0,0,0,1,0,1,0,0,0,0,0,0,0,0,0,0,0,0,0,0,0,1,1,0,0,0,0,0,0,0,0,1,0,0,0,0,1,0,0,0,0,1,0,0,0,0,1,1,0,0,1,0,0,0,0,0,0,0,0,0,0,0,0,0,0,0,0,1,0,0,0,0,0,0,0,0,0,0,0,1,0,0,0,0,1,0,0,0,1,0,0,0,1,1,1,0,0,1,1,0,0,1,0,1,1,0,1,1,0,0,0,1,0,0,0,0,0,0,0,0,0,0,0,1,0,0,0,1,0,0,0,0,0,1,0,0,0,0,0,0,0,0,0,0,0,0,0,0,0,0,0,0,0,0,0,0,0,1,0,0,0,0,0,0,0,0,0,0,0,0,0,0,0,0,0,0,0,1,0,1,0,0,0,0,0,0,0,0,0,0,0,0,0,0,0,0,1,1,0,0,0,0,0,0,0,0,0,0,0,0,0,0,0,1,0,0,0,0,0,1,0,0,0,0,0,1,0,0,0,0,0,0,0,0,0,0,0,0,1,0,0,0,0,0,0,0,0,0,0,0,0,0,0,1,0,0,0,0,0,0,0,1,1,0,0,0,0,0,1,0,1,0,1,0,0,0,0,1,0,0,0,0,0,0,0,1,0,1,0,0,0,0,0,0,0,0,0,0,0,0,0,0,0,0,0,0,0,0,0,0,1,0,0,0,0,1,1,0,0,0,0,0,0,1,1,0,0,0,0,0,0,0,0,0,0,0,0,0,0,0,0,0,0,0,0,0,0,0,0,0,0,0,0,0,0,0,1,0,0,0,0,1,0,0,0,1,0,0,0,0,0,1,0,1,1,0,1,0,0,0,0,0,0,0,0,0,0,0,0,0,0,0,0,0,0,0,0,0,0,0,0,0,0,0,0,1,0,0,0,0,0,0,0,0,0,0,0,0,0,0,0,0,0,0,1,0,0,1,0,0,1,0,0,1,0,0,0,0,0,0,0,0,0,0,0,0,0,0,1,1,0,0,0,0,0,0,0,0,0,0,0,1,1,0,1,1,1,1,1,0,0,0,0,1,0,0,0,1,0,0,1,0,0,0,0,0,0,0,0,0,0,0,0,0,0,0,0,0,0,0,0,0,0,0,0,0,1,0,0,1,0,1,0,0,0,0,1,1,0,0,1,0,0,0,0,0,0,0,0,0,0,1,0,0,0,0,1,1,0,1,0,0,0,0,0,0,0,0,0,0,0,0,0,0,0,0,1,0,0,0,0,0,1,1,0,0,1,1,0,1,0,0,0,0,0,0,0,0,0,0,0,0,0,0,0,0,1,0,0,0,1,0,0,0,0,0,0,1,0,0,0,0,0,1,1,1,1,0,0,0,0,0,0,0,0,0,0,0,0,0,0,0,0,0,0,0,0,0,0,0,0,0,1,1,1,0,1,0,1,1,0,1,1,0,0,0,0,0,0,0,0,0,0,0,0,0,0,0,0,0,0,1,0,0,0,0,0,0,0,1,0,0,0,0,0,0,0,1,0,1,0,0,0,1,0,0,0,0,0,0,0,0,0,0,0,0,0,0,0,0,0,0,0,0,1,0,0,0,0,0,0,0,0,1,0,1,0,0,0,0,0,0,0,0,0,0,0,0,0,0,0,0,0,0,0,0,0,0,0,0,0,0,0,0,0,0,0,0,1,0,0,0,0,0,0,1,0,0,1,0,0,1,0,0,0,0,0,0,0,0,0,0,0,0,0,0,0,0,0,0,0,0,0,1,0,1,1,0,0,0,0,0,0,0,0,0,0,1,0,0,0,0,0,0,0,0,0,0,0,0,0,0,0,0,0,0,0,0,0,0,0,1,0,0,0,1,0,0,0,1,0,0,0,0,0,1,0,1,0,0,0,0,0,0,0,0,1,0,0,1,0,0,0,0,0,0,0,0,0,0,0,0,0,0,0,0,0,0,0,1,1,0,0,0,0,0,0,0,0,0,0,0,0,0,0,0,0,0,1,0,0,0,0,0,0,1,0,0,0,0,0,0,0,0,0,1,0,0,0,0,0,0,0,0,0,0,0,1,1,0,0,1,0,0,0,0,0,0,0,0,0,0,0,0,0,0,0,0,0,0,0,inactive
0,0,0,0,0,0,0,0,0,0,0,1,0,0,0,0,0,1,0,0,0,0,0,0,0,1,0,0,0,0,0,0,0,0,0,0,0,0,0,0,0,0,0,0,0,1,0,0,0,0,0,0,0,0,0,0,0,0,0,0,0,0,0,0,0,0,0,0,0,0,0,1,1,0,0,1,1,1,1,0,0,0,0,0,1,0,1,0,0,0,0,0,0,0,0,0,0,0,0,0,0,0,1,1,0,0,0,0,0,0,0,0,1,0,0,0,0,0,0,0,0,0,1,0,0,0,0,1,1,0,0,1,0,0,0,0,0,0,0,0,0,0,0,0,0,0,0,0,1,0,0,0,0,0,0,0,0,0,0,0,0,0,0,0,0,1,0,0,0,1,0,1,0,1,1,1,0,0,1,1,0,0,1,0,1,1,0,0,1,0,0,0,0,0,0,0,0,0,0,0,0,0,0,0,1,0,0,0,1,0,0,0,0,0,1,0,0,0,0,0,0,0,0,0,0,0,0,0,0,0,0,0,0,0,0,0,0,0,1,0,0,0,0,0,0,0,0,0,0,0,0,0,0,0,0,0,0,0,1,0,1,0,0,0,0,0,0,0,0,0,0,0,0,0,0,0,0,1,1,0,0,0,0,0,0,0,0,0,0,0,1,0,0,0,1,0,0,0,0,0,1,0,0,0,0,0,1,0,0,0,0,0,0,0,0,0,0,0,0,1,0,0,0,0,0,0,0,0,0,0,0,0,0,0,1,0,0,0,0,0,0,0,1,1,0,0,0,0,0,1,0,0,0,1,0,0,0,0,1,0,0,0,0,0,0,0,1,0,1,0,0,0,0,0,0,0,0,0,0,0,0,0,0,0,0,0,0,0,0,0,0,1,0,0,0,0,0,1,0,0,0,0,0,0,1,1,0,0,0,0,0,0,0,0,0,0,0,0,0,0,0,0,0,0,0,0,0,0,0,0,0,0,0,0,0,0,0,1,0,0,0,0,0,0,0,0,1,0,0,0,0,0,1,0,1,1,0,1,0,0,0,0,0,0,0,0,0,0,0,0,0,0,0,0,0,0,0,0,0,0,0,0,0,0,0,0,1,0,0,0,0,0,0,0,0,0,0,0,0,0,0,0,0,0,0,1,0,0,1,0,0,1,0,0,0,0,0,0,0,0,0,0,0,0,0,0,0,0,0,1,1,0,0,0,0,0,0,0,0,0,0,0,1,1,0,1,0,0,1,1,0,0,0,0,1,0,0,0,1,0,0,0,0,0,0,0,0,0,0,0,0,0,0,0,0,0,0,0,0,0,0,0,0,0,0,0,0,1,0,0,1,0,0,0,0,0,0,1,1,0,0,1,0,0,0,0,0,0,0,0,0,0,1,0,0,0,0,1,1,0,1,0,0,0,0,0,0,0,0,0,0,0,0,0,0,0,0,1,0,0,0,0,0,1,1,0,0,1,1,0,1,0,0,0,0,0,0,0,0,0,0,0,0,0,0,0,0,1,0,0,0,1,0,0,0,0,0,0,1,0,0,0,0,0,1,1,1,1,0,0,0,0,0,0,0,0,0,0,0,0,0,0,0,0,0,0,0,0,0,0,0,0,0,1,1,1,0,1,0,1,1,0,1,1,0,0,1,0,0,0,0,0,0,0,0,0,0,0,0,0,0,0,0,0,0,0,0,0,0,0,1,0,0,0,0,0,0,0,1,0,1,0,0,0,1,0,0,0,0,0,0,0,0,0,0,0,0,0,0,0,1,1,0,0,0,1,0,0,0,0,0,0,0,0,1,0,1,0,0,0,0,0,0,0,0,0,0,0,0,0,0,0,0,0,0,0,0,1,0,0,0,0,0,0,0,0,0,0,0,1,0,0,0,0,0,0,1,0,0,1,0,0,1,0,0,0,0,0,0,0,0,0,0,0,0,0,0,0,0,0,0,0,0,0,1,0,1,1,0,0,1,1,0,0,0,0,0,0,1,0,0,0,0,0,0,0,0,0,0,0,0,0,0,0,0,0,0,0,0,0,0,0,1,0,0,0,1,0,0,0,1,0,0,0,0,0,1,0,1,0,0,0,0,0,0,0,0,1,0,0,1,0,0,0,0,0,0,0,0,0,0,0,0,0,0,0,0,0,0,0,1,1,0,0,0,0,0,0,0,0,0,0,0,0,0,0,0,0,0,1,0,0,1,0,0,0,1,0,0,0,0,0,0,0,0,0,1,0,0,0,0,0,0,0,0,0,0,0,1,1,0,0,1,0,0,0,0,0,0,0,0,0,0,0,0,0,0,0,0,0,0,0,inactive
1,0,0,0,1,0,0,0,0,0,0,1,0,0,0,0,0,1,0,0,0,0,0,0,0,1,0,0,0,0,0,0,0,0,0,0,0,0,0,0,0,0,0,0,0,1,0,0,0,0,0,0,0,0,0,0,0,0,0,0,0,0,0,0,0,0,0,0,0,0,0,1,1,0,0,1,1,1,1,0,0,0,0,0,1,0,1,0,0,0,0,0,0,0,0,0,0,0,0,0,0,0,1,1,0,0,0,0,0,0,0,0,1,0,0,0,0,1,0,0,0,0,1,0,0,0,0,1,1,0,0,1,0,0,0,0,0,0,0,0,0,0,0,0,0,0,0,0,1,0,0,0,0,0,0,0,0,0,0,0,1,0,0,0,0,1,0,0,0,1,0,1,0,1,1,1,0,0,1,1,0,0,1,0,1,1,0,1,1,0,0,0,1,0,0,0,0,0,0,0,0,0,0,0,1,0,0,0,1,0,0,0,0,0,1,0,0,0,0,0,0,0,0,0,0,0,0,0,0,0,0,0,0,0,0,0,0,0,1,0,0,0,0,0,0,0,0,0,0,0,0,0,0,0,0,0,0,0,1,0,1,0,0,0,0,0,0,0,0,0,0,0,0,0,0,0,0,1,1,0,0,0,0,0,0,0,0,0,0,0,1,0,0,0,1,0,0,0,0,0,1,0,0,0,0,0,1,0,0,0,0,0,0,0,0,0,0,0,0,1,0,0,0,0,0,0,0,0,0,0,0,0,0,0,1,0,0,0,0,0,0,0,1,1,0,0,0,0,0,1,0,1,0,1,0,0,0,0,1,0,0,0,0,0,0,0,1,0,1,0,0,0,0,0,0,0,0,0,0,0,0,0,0,0,0,0,0,0,0,0,0,1,0,0,0,0,1,1,0,0,0,0,0,0,1,1,0,0,0,0,0,0,0,0,0,0,0,0,0,0,0,0,0,0,0,0,0,0,0,0,0,0,0,0,0,0,0,1,0,0,0,0,1,0,0,0,1,0,0,0,0,0,1,0,1,1,0,1,0,0,0,0,0,0,0,0,0,0,0,0,0,0,0,0,0,0,0,0,0,0,0,0,0,0,0,0,1,0,0,0,0,0,0,0,0,0,0,0,0,0,0,0,0,0,0,1,0,0,1,0,0,1,0,0,1,0,0,0,0,0,0,0,0,0,0,0,0,0,0,1,1,0,0,0,0,0,0,0,0,0,0,0,1,1,0,1,1,1,1,1,0,0,0,0,1,0,0,0,1,0,0,1,0,0,0,0,0,0,0,0,0,0,0,0,0,0,0,0,0,0,0,0,0,0,0,0,0,1,0,0,1,0,1,0,0,0,0,1,1,0,0,1,0,0,0,0,0,0,0,0,0,0,1,0,0,0,0,1,1,0,1,0,0,0,0,0,0,0,0,0,0,0,0,0,0,0,0,1,0,0,0,0,0,1,1,0,0,1,1,0,1,0,0,0,0,0,0,0,0,0,0,0,0,0,0,0,0,1,0,0,0,1,0,0,0,0,0,0,1,0,0,0,0,0,1,1,1,1,0,0,0,0,0,0,0,0,0,0,0,0,0,0,0,0,0,0,0,0,0,0,0,0,0,1,1,1,0,1,0,1,1,0,1,1,0,0,1,0,0,0,0,0,0,0,0,0,0,0,0,0,0,0,1,0,0,0,0,0,0,0,1,0,0,0,0,0,0,0,1,0,1,0,0,0,1,0,0,0,0,0,0,0,0,0,0,0,0,0,0,0,1,1,0,0,0,1,0,0,0,0,0,0,0,0,1,0,1,0,0,0,0,0,0,0,0,0,0,0,0,0,0,0,0,0,0,0,0,1,0,0,0,0,0,0,0,0,0,0,0,1,0,0,0,0,0,0,1,0,0,1,0,0,1,0,0,0,0,0,0,0,0,0,0,0,0,0,0,0,0,0,0,0,0,0,1,0,1,1,0,0,1,1,0,0,0,0,0,0,1,0,0,0,0,0,0,0,0,0,0,0,0,0,0,0,0,0,0,0,0,0,0,0,1,0,0,0,1,0,0,0,1,0,0,0,0,0,1,0,1,0,0,0,0,0,0,0,0,1,0,0,1,0,0,0,0,0,0,0,0,0,0,0,0,0,0,0,0,0,0,0,1,1,0,0,0,0,0,0,0,0,0,0,0,0,0,0,0,0,0,1,0,0,1,0,0,0,1,0,0,0,0,0,0,0,0,0,1,0,0,0,0,0,0,0,0,0,0,0,1,1,0,0,1,0,0,0,0,0,0,0,0,0,0,0,0,0,0,0,0,0,0,0,inactive
1,0,0,0,1,0,0,0,0,0,0,1,0,0,0,0,0,1,0,0,0,0,0,0,0,1,0,0,0,0,0,0,0,0,0,0,0,0,0,0,0,0,0,0,0,1,0,0,0,0,0,0,0,0,0,0,0,0,0,0,0,0,0,0,0,0,0,0,0,0,0,1,1,0,0,1,1,1,1,0,0,0,0,0,1,0,1,0,0,0,0,0,0,0,0,0,0,0,0,0,0,0,1,1,0,0,0,0,0,0,0,0,1,0,0,0,0,1,0,0,0,0,1,0,0,0,0,1,1,0,0,1,0,0,0,0,0,0,0,0,0,0,0,0,0,0,0,0,1,0,0,0,0,0,0,0,0,0,0,0,1,0,0,0,0,1,0,0,0,1,0,1,0,1,1,1,0,0,1,1,0,0,1,0,1,1,0,1,1,0,0,0,1,0,0,0,0,0,0,0,0,0,0,0,1,0,0,0,1,0,0,0,0,0,1,0,0,0,0,0,0,0,0,0,0,0,0,0,0,0,0,0,0,0,0,0,0,0,1,0,0,0,0,0,0,0,0,0,0,0,0,0,0,0,0,0,0,0,1,0,1,0,0,0,0,0,0,0,0,0,0,0,0,0,0,0,0,1,1,0,0,0,0,0,0,0,0,0,0,0,1,0,0,0,1,0,0,0,0,0,1,0,0,0,0,0,1,0,0,0,0,0,0,0,0,0,0,0,0,1,0,0,0,0,0,0,0,0,0,0,0,0,0,0,1,0,0,0,0,0,0,0,1,1,0,0,0,0,0,1,0,1,0,1,0,0,0,0,1,0,0,0,0,0,0,0,1,0,1,0,0,0,0,0,0,0,0,0,0,0,0,0,0,0,0,0,0,0,0,0,0,1,0,0,0,0,1,1,0,0,0,0,0,0,1,1,0,0,0,0,0,0,0,0,0,0,0,0,0,0,0,0,0,0,0,0,0,0,0,0,0,0,0,0,0,0,0,1,0,0,0,0,1,0,0,0,1,0,0,0,0,0,1,0,1,1,0,1,0,0,0,0,0,0,0,0,0,0,0,0,0,0,0,0,0,0,0,0,0,0,0,0,0,0,0,0,1,0,0,0,0,0,0,0,0,0,0,0,0,0,0,0,0,0,0,1,0,0,0,0,0,1,0,0,1,0,0,0,0,0,0,0,0,0,0,0,0,0,0,1,1,0,0,0,0,0,0,0,0,0,0,0,1,1,0,1,1,1,1,1,0,0,0,0,1,0,0,0,1,0,0,1,0,0,0,0,0,0,0,0,0,0,0,0,0,0,0,0,0,0,0,0,0,0,0,0,0,1,0,0,1,0,1,0,0,0,0,1,1,0,0,1,0,0,0,0,0,0,0,0,0,0,1,0,0,0,0,1,1,0,1,0,0,0,0,0,0,0,0,0,0,0,0,0,0,0,0,1,0,0,0,0,0,1,1,0,0,1,1,0,1,0,0,0,0,0,0,0,0,0,0,0,0,0,0,0,0,1,0,0,0,1,0,0,0,0,0,0,1,0,0,0,0,0,1,1,1,1,0,0,0,0,0,0,0,0,0,0,0,0,0,0,0,0,0,0,0,0,0,0,0,0,0,1,1,1,0,1,0,1,1,0,1,1,0,0,1,0,0,0,0,0,0,0,0,0,0,0,0,0,0,0,1,0,0,0,0,0,0,0,1,0,0,0,0,0,0,0,1,0,1,0,0,0,1,0,0,0,0,0,0,0,0,0,0,0,0,0,0,0,1,1,0,0,0,1,0,0,0,0,0,0,0,0,1,0,1,0,0,0,0,0,0,0,0,0,0,0,0,0,0,0,0,0,0,0,0,1,0,0,0,0,0,0,0,0,0,0,0,1,0,0,0,0,0,0,1,0,0,1,0,0,1,0,0,0,0,0,0,0,0,0,0,0,0,0,0,0,0,0,0,0,0,0,1,0,1,1,0,0,1,1,0,0,0,0,0,0,1,0,0,0,0,0,0,0,0,0,0,0,0,0,0,0,0,0,0,0,0,0,0,0,1,0,0,0,1,0,0,0,1,0,0,0,0,0,1,0,1,0,0,0,0,0,0,0,0,1,0,0,1,0,0,0,0,0,0,0,0,0,0,0,0,0,0,0,0,0,0,0,1,1,0,0,0,0,0,0,0,0,0,0,0,0,0,0,0,0,0,1,0,0,1,0,0,0,1,0,0,0,0,0,0,0,0,0,1,0,0,0,0,0,0,0,0,0,0,0,1,1,0,0,1,0,0,0,0,0,0,0,0,0,0,0,0,0,0,0,0,0,0,0,inactive
1,0,0,0,1,0,0,0,0,0,0,1,0,0,0,0,0,1,0,0,0,0,0,0,0,1,0,0,0,0,0,0,0,0,0,0,0,0,0,0,0,0,0,0,0,1,0,0,0,0,0,0,0,0,0,0,0,0,0,0,0,0,0,0,0,0,0,0,0,0,0,1,1,0,0,1,1,1,1,0,0,0,0,0,1,0,1,0,0,0,0,0,0,0,0,0,0,0,0,0,0,0,1,1,0,0,0,0,0,0,0,0,1,0,0,0,0,1,0,0,0,0,1,0,0,0,0,1,1,0,0,1,0,0,0,0,0,0,0,0,0,0,0,0,0,0,0,0,1,0,0,0,0,0,0,0,0,0,0,0,1,0,0,0,0,1,0,0,0,1,0,1,0,1,1,1,0,0,1,1,0,0,1,0,1,1,0,1,1,0,0,0,1,0,0,0,0,0,0,0,0,0,0,0,1,0,0,0,1,0,0,0,0,0,1,0,0,0,0,0,0,0,0,0,0,0,0,0,0,0,0,0,0,0,0,0,0,0,1,0,0,0,0,0,0,0,0,0,0,0,0,0,0,0,0,0,0,0,1,0,1,0,0,0,0,0,0,0,0,0,0,0,0,0,0,0,0,1,1,0,0,0,0,0,0,0,0,0,0,0,1,0,0,0,1,0,0,0,0,0,1,0,0,0,0,0,1,0,0,0,0,0,0,0,0,0,0,0,0,1,0,0,0,0,0,0,0,0,0,0,0,0,0,0,1,0,0,0,0,0,0,0,1,1,0,0,0,0,0,1,0,1,0,1,0,0,0,0,1,0,0,0,0,0,0,0,1,0,1,0,0,0,0,0,0,0,0,0,0,0,0,0,0,0,0,0,0,0,0,0,0,1,0,0,0,0,1,1,0,0,0,0,0,0,1,1,0,0,0,0,0,0,0,0,0,0,0,0,0,0,0,0,0,0,0,0,0,0,0,0,0,0,0,0,0,0,0,1,0,0,0,0,1,0,0,0,1,0,0,0,0,0,1,0,1,1,0,1,0,0,0,0,0,0,0,0,0,0,0,0,0,0,0,0,0,0,0,0,0,0,0,0,0,0,0,0,1,0,0,0,0,0,0,0,0,0,0,0,0,0,0,0,0,0,0,1,0,0,1,0,0,1,0,0,1,0,0,0,0,0,0,0,0,0,0,0,0,0,0,1,1,0,0,0,0,0,0,0,0,0,0,0,1,1,0,1,1,1,1,1,0,0,0,0,1,0,0,0,1,0,0,1,0,0,0,0,0,0,0,0,0,0,0,0,0,0,0,0,0,0,0,0,0,0,0,0,0,1,0,0,1,0,1,0,0,0,0,1,1,0,0,1,0,0,0,0,0,0,0,0,0,0,1,0,0,0,0,1,1,0,1,0,0,0,0,0,0,0,0,0,0,0,0,0,0,0,0,1,0,0,0,0,0,1,1,0,0,1,1,0,1,0,0,0,0,0,0,0,0,0,0,0,0,0,0,0,0,1,0,0,0,1,0,0,0,0,0,0,1,0,0,0,0,0,1,1,1,1,0,0,0,0,0,0,0,0,0,0,0,0,0,0,0,0,0,0,0,0,0,0,0,0,0,1,1,1,0,1,0,1,1,0,1,1,0,0,1,0,0,0,0,0,0,0,0,0,0,0,0,0,0,0,1,0,0,0,0,0,0,0,1,0,0,0,0,0,0,0,1,0,1,0,0,0,1,0,0,0,0,0,0,0,0,0,0,0,0,0,0,0,1,1,0,0,0,1,0,0,0,0,0,0,0,0,1,0,1,0,0,0,0,0,0,0,0,0,0,0,0,0,0,0,0,0,0,0,0,1,0,0,0,0,0,0,0,0,0,0,0,1,0,0,0,0,0,0,1,0,0,1,0,0,1,0,0,0,0,0,0,0,0,0,0,0,0,0,0,0,0,0,0,0,0,0,1,0,1,1,0,0,1,1,0,0,0,0,0,0,1,0,0,0,0,0,0,0,0,0,0,0,0,0,0,0,0,0,0,0,0,0,0,0,1,0,0,0,1,0,0,0,1,0,0,0,0,0,1,0,1,0,0,0,0,0,0,0,0,1,0,0,1,0,0,0,0,0,0,0,0,0,0,0,0,0,0,0,0,0,0,0,1,1,0,0,0,0,0,0,0,0,0,0,0,0,0,0,0,0,0,1,0,0,1,0,0,0,1,0,0,0,0,0,0,0,0,0,1,0,0,0,0,0,0,0,0,0,0,0,1,1,0,0,1,0,0,0,0,0,0,0,0,0,0,0,0,0,0,0,0,0,0,0,inactive
1,0,0,0,1,0,0,0,0,0,0,1,0,0,0,0,0,1,0,0,0,0,0,0,0,1,0,0,0,0,0,0,0,0,0,0,0,0,0,0,0,0,0,0,0,1,0,0,0,0,0,0,0,0,0,0,0,0,0,0,0,0,0,0,0,0,0,0,0,0,0,1,1,0,0,1,1,1,1,0,0,0,0,0,1,0,1,0,0,0,0,0,0,0,0,0,0,0,0,0,0,0,1,1,0,0,0,0,0,0,0,0,1,0,0,0,0,1,0,0,0,0,1,0,0,0,0,1,1,0,0,1,0,0,0,0,0,0,0,0,0,0,0,0,0,0,0,0,1,0,0,0,0,0,0,0,0,0,0,0,1,0,0,0,0,1,0,0,0,1,0,1,0,1,1,1,0,0,1,1,0,0,1,0,1,1,0,1,1,0,0,0,1,0,0,0,0,0,0,0,0,0,0,0,1,0,0,0,1,0,0,0,0,0,1,0,0,0,0,0,0,0,0,0,0,0,0,0,0,0,0,0,0,0,0,0,0,0,1,0,0,0,0,0,0,0,0,0,0,0,0,0,0,0,0,0,0,0,1,0,1,0,0,0,0,0,0,0,0,0,0,0,0,0,0,0,0,1,1,0,0,0,0,0,0,0,0,0,0,0,1,0,0,0,1,0,0,0,0,0,1,0,0,0,0,0,1,0,0,0,0,0,0,0,0,0,0,0,0,1,0,0,0,0,0,0,0,0,0,0,0,0,0,0,1,0,0,0,0,0,0,0,1,1,0,0,0,0,0,1,0,1,0,1,0,0,0,0,1,0,0,0,0,0,0,0,1,0,1,0,0,0,0,0,0,0,0,0,0,0,0,0,0,0,0,0,0,0,0,0,0,1,0,0,0,0,1,1,0,0,0,0,0,0,1,1,0,0,0,0,0,0,0,0,0,0,0,0,0,0,0,0,0,0,0,0,0,0,0,0,0,0,0,0,0,0,0,1,0,0,0,0,1,0,0,0,1,0,0,0,0,0,1,0,1,1,0,1,0,0,0,0,0,0,0,0,0,0,0,0,0,0,0,0,0,0,0,0,0,0,0,0,0,0,0,0,1,0,0,0,0,0,0,0,0,0,0,0,0,0,0,0,0,0,0,1,0,0,1,0,0,1,0,0,1,0,0,0,0,0,0,0,0,0,0,0,0,0,0,1,1,0,0,0,0,0,0,0,0,0,0,0,1,1,0,1,1,1,1,1,0,0,0,0,1,0,0,0,1,0,0,1,0,0,0,0,0,0,0,0,0,0,0,0,0,0,0,0,0,0,0,0,0,0,0,0,0,1,0,0,1,0,1,0,0,0,0,1,1,0,0,1,0,0,0,0,0,0,0,0,0,0,1,0,0,0,0,1,1,0,1,0,0,0,0,0,0,0,0,0,0,0,0,0,0,0,0,1,0,0,0,0,0,1,1,0,0,1,1,0,1,0,0,0,0,0,0,0,0,0,0,0,0,0,0,0,0,1,0,0,0,1,0,0,0,0,0,0,1,0,0,0,0,0,1,1,1,1,0,0,0,0,0,0,0,0,0,0,0,0,0,0,0,0,0,0,0,0,0,0,0,0,0,1,1,1,0,1,0,1,1,0,1,1,0,0,0,0,0,0,0,0,0,0,0,0,0,0,0,0,0,0,1,0,0,0,0,0,0,0,1,0,0,0,0,0,0,0,1,0,1,0,0,0,1,0,0,0,0,0,0,0,0,0,0,0,0,0,0,0,0,1,0,0,0,1,0,0,0,0,0,0,0,0,1,0,1,0,0,0,0,0,0,0,0,0,0,0,0,0,0,0,0,0,0,0,0,1,0,0,0,0,0,0,0,0,0,0,0,1,0,0,0,0,0,0,1,0,0,1,0,0,1,0,0,0,0,0,0,0,0,0,0,0,0,0,0,0,0,0,0,0,0,0,1,0,1,1,0,0,1,1,0,0,0,0,0,0,1,0,0,0,0,0,0,0,0,0,0,0,0,0,0,0,0,0,0,0,0,0,0,0,1,0,0,0,1,0,0,0,1,0,0,0,0,0,1,0,1,0,0,0,0,0,0,0,0,1,0,0,1,0,0,0,0,0,0,0,0,0,0,0,0,0,0,0,0,0,0,0,1,1,0,0,0,0,0,0,0,0,0,0,0,0,0,0,0,0,0,1,0,0,0,0,0,0,1,0,0,0,0,0,0,0,0,0,1,0,0,0,0,0,0,0,0,0,0,0,1,1,0,0,1,0,0,0,0,0,0,0,0,0,0,0,0,0,0,0,0,0,0,0,inactive
1,0,0,0,1,0,0,0,0,0,0,1,0,0,0,0,0,1,0,0,0,0,0,0,0,1,0,0,0,0,0,0,0,0,0,0,0,0,0,0,0,0,0,0,0,1,0,0,0,0,0,0,0,0,0,0,0,0,0,0,0,0,0,0,0,0,0,0,0,0,0,1,1,0,0,1,1,1,1,0,0,0,0,0,1,0,1,0,0,0,0,0,0,0,0,0,0,0,0,0,0,0,1,1,0,0,0,0,0,0,0,0,1,0,0,0,0,1,0,0,0,0,1,0,0,0,0,1,1,0,0,1,0,0,0,0,0,0,0,0,0,0,0,0,0,0,0,0,1,0,0,0,0,0,0,0,0,0,0,0,1,0,0,0,0,1,0,0,0,1,0,1,0,1,1,1,0,0,1,1,0,0,1,0,1,1,0,1,1,0,0,0,1,0,0,0,0,0,0,0,0,0,0,0,1,0,0,0,1,0,0,0,0,0,1,0,0,0,0,0,0,0,0,0,0,0,0,0,0,0,0,0,0,0,0,0,0,0,1,0,0,0,0,0,0,0,0,0,0,0,0,0,0,0,0,0,0,0,1,0,1,0,0,0,0,0,0,0,0,0,0,0,0,0,0,0,0,1,1,0,0,0,0,0,0,0,0,0,0,0,1,0,0,0,1,0,0,0,0,0,1,0,0,0,0,0,1,0,0,0,0,0,0,0,0,0,0,0,0,1,0,0,0,0,0,0,0,0,0,0,0,0,0,0,1,0,0,0,0,0,0,0,1,1,0,0,0,0,0,1,0,1,0,1,0,0,0,0,1,0,0,0,0,0,0,0,1,0,1,0,0,0,0,0,0,0,0,0,0,0,0,0,0,0,0,0,0,0,0,0,0,1,0,0,0,0,1,1,0,0,0,0,0,0,1,1,0,0,0,0,0,0,0,0,0,0,0,0,0,0,0,0,0,0,0,0,0,0,0,0,0,0,0,0,0,0,0,1,0,0,0,0,1,0,0,0,1,0,0,0,0,0,1,0,1,1,0,1,0,0,0,0,0,0,0,0,0,0,0,0,0,0,0,0,0,0,0,0,0,0,0,0,0,0,0,0,1,0,0,0,0,0,0,0,0,0,0,0,0,0,0,0,0,0,0,1,0,0,1,0,0,1,0,0,1,0,0,0,0,0,0,0,0,0,0,0,0,0,0,1,1,0,0,0,0,0,0,0,0,0,0,0,1,1,0,1,1,1,1,1,0,0,0,0,1,0,0,0,1,0,0,1,0,0,0,0,0,0,0,0,0,0,0,0,0,0,0,0,0,0,0,0,0,0,0,0,0,1,0,0,1,0,1,0,0,0,0,1,1,0,0,1,0,0,0,0,0,0,0,0,0,0,1,0,0,0,0,1,1,0,1,0,0,0,0,0,0,0,0,0,0,0,0,0,0,0,0,1,0,0,0,0,0,1,1,0,0,1,1,0,1,0,0,0,0,0,0,0,0,0,0,0,0,0,0,0,0,1,0,0,0,1,0,0,0,0,0,0,1,0,0,0,0,0,1,1,1,1,0,0,0,0,0,0,0,0,0,0,0,0,0,0,0,0,0,0,0,0,0,0,0,0,0,1,1,1,0,1,0,1,1,0,1,1,0,0,1,0,0,0,0,0,0,0,0,0,0,0,0,0,0,0,1,0,0,0,0,0,0,0,1,0,0,0,0,0,0,0,1,0,1,0,0,0,1,0,0,0,0,0,0,0,0,0,0,0,0,0,0,0,1,1,0,0,0,1,0,0,0,0,0,0,0,0,1,0,1,0,0,0,0,0,0,0,0,0,0,0,0,0,0,0,0,0,0,0,0,1,0,0,0,0,0,0,0,0,0,0,0,1,0,0,0,0,0,0,1,0,0,1,0,0,1,0,0,0,0,0,0,0,0,0,0,0,0,0,0,0,0,0,0,0,0,0,1,0,1,1,0,0,1,1,0,0,0,0,0,0,1,0,0,0,0,0,0,0,0,0,0,0,0,0,0,0,0,0,0,0,0,0,0,0,1,0,0,0,1,0,0,0,1,0,0,0,0,0,1,0,1,0,0,0,0,0,0,0,0,1,0,0,1,0,0,0,0,0,0,0,0,0,0,0,0,0,0,0,0,0,0,0,1,1,0,0,0,0,0,0,0,0,0,0,0,0,0,0,0,0,0,1,0,0,1,0,0,0,1,0,0,0,0,0,0,0,0,0,1,0,0,0,0,0,0,0,0,0,0,0,1,1,0,0,1,0,0,0,0,0,0,0,0,0,0,0,0,0,0,0,0,0,0,0,inactive
1,0,0,0,1,0,0,0,0,0,0,1,0,0,0,0,0,1,0,0,0,0,0,0,0,1,0,0,0,0,0,0,0,0,0,0,0,0,0,0,0,0,0,0,0,1,0,0,0,0,0,0,0,0,0,0,0,0,0,0,0,0,0,0,0,0,0,0,0,0,0,1,1,0,0,1,1,1,1,0,0,0,0,0,1,0,1,0,0,0,0,0,0,0,0,0,0,0,0,0,0,0,1,1,0,0,0,0,0,0,0,0,1,0,0,0,0,1,0,0,0,0,1,0,0,0,0,1,1,0,0,1,0,0,0,0,0,0,0,0,0,0,0,0,0,0,0,0,1,0,0,0,0,0,0,0,0,0,0,0,1,0,0,0,0,1,0,0,0,1,0,1,0,1,1,1,0,0,1,1,0,0,1,0,1,1,0,1,1,0,0,0,1,0,0,0,0,0,0,0,0,0,0,0,1,0,0,0,1,0,0,0,0,0,1,0,0,0,0,0,0,0,0,0,0,0,0,0,0,0,0,0,0,0,0,0,0,0,1,0,0,0,0,0,0,0,0,0,0,0,0,0,0,0,0,0,0,0,1,0,1,0,0,0,0,0,0,0,0,0,0,0,0,0,0,0,0,1,1,0,0,0,0,0,0,0,0,0,0,0,1,0,0,0,1,0,0,0,0,0,1,0,0,0,0,0,1,0,0,0,0,0,0,0,0,0,0,0,0,1,0,0,0,0,0,0,0,0,0,0,0,0,0,0,1,0,0,0,0,0,0,0,1,1,0,0,0,0,0,1,0,1,0,1,0,0,0,0,1,0,0,0,0,0,0,0,1,0,1,0,0,0,0,0,0,0,0,0,0,0,0,0,0,0,0,0,0,0,0,0,0,1,0,0,0,0,1,1,0,0,0,0,0,0,1,1,0,0,0,0,0,0,0,0,0,0,0,0,0,0,0,0,0,0,0,0,0,0,0,0,0,0,0,0,0,0,0,1,0,0,0,0,1,0,0,0,1,0,0,0,0,0,1,0,1,1,0,1,0,0,0,0,0,0,0,0,0,0,0,0,0,0,0,0,0,0,0,0,0,0,0,0,0,0,0,0,1,0,0,0,0,0,0,0,0,0,0,0,0,0,0,0,0,0,0,1,0,0,1,0,0,1,0,0,1,0,0,0,0,0,0,0,0,0,0,0,0,0,0,1,1,0,0,0,0,0,0,0,0,0,0,0,1,1,0,1,1,1,1,1,0,0,0,0,1,0,0,0,1,0,0,1,0,0,0,0,0,0,0,0,0,0,0,0,0,0,0,0,0,0,0,0,0,0,0,0,0,1,0,0,1,0,1,0,0,0,0,1,1,0,0,1,0,0,0,0,0,0,0,0,0,0,1,0,0,0,0,1,1,0,1,0,0,0,0,0,0,0,0,0,0,0,0,0,0,0,0,1,0,0,0,0,0,1,1,0,0,1,1,0,1,0,0,0,0,0,0,0,0,0,0,0,0,0,0,0,0,1,0,0,0,1,0,0,0,0,0,0,1,0,0,0,0,0,1,1,1,1,0,0,0,0,0,0,0,0,0,0,0,0,0,0,0,0,0,0,0,0,0,0,0,0,0,1,1,1,0,1,0,1,1,0,1,1,0,0,1,0,0,0,0,0,0,0,0,0,0,0,0,0,0,0,1,0,0,0,0,0,0,0,1,0,0,0,0,0,0,0,1,0,1,0,0,0,1,0,0,0,0,0,0,0,0,0,0,0,0,0,0,0,1,1,0,0,0,1,0,0,0,0,0,0,0,0,1,0,1,0,0,0,0,0,0,0,0,0,0,0,0,0,0,0,0,0,0,0,0,1,0,0,0,0,0,0,0,0,0,0,0,1,0,0,0,0,0,0,1,0,0,1,0,0,1,0,0,0,0,0,0,0,0,0,0,0,0,0,0,0,0,0,0,0,0,0,1,0,1,1,0,0,1,1,0,0,0,0,0,0,1,0,0,0,0,0,0,0,0,0,0,0,0,0,0,0,0,0,0,0,0,0,0,0,1,0,0,0,1,0,0,0,1,0,0,0,0,0,1,0,1,0,0,0,0,0,0,0,0,1,0,0,1,0,0,0,0,0,0,0,0,0,0,0,0,0,0,0,0,0,0,0,1,1,0,0,0,0,0,0,0,0,0,0,0,0,0,0,0,0,0,1,0,0,1,0,0,0,1,0,0,0,0,0,0,0,0,0,1,0,0,0,0,0,0,0,0,0,0,0,1,1,0,0,1,0,0,0,0,0,0,0,0,0,0,0,0,0,0,0,0,0,0,0,inactive
1,0,0,0,1,0,0,0,0,0,0,1,0,0,0,0,0,1,0,0,0,0,0,0,0,1,0,0,0,0,0,0,0,0,0,0,0,0,0,0,0,0,0,0,0,1,0,0,0,0,0,0,0,0,0,0,0,0,0,0,0,0,0,0,0,0,0,0,0,0,0,1,1,0,0,1,1,1,1,0,0,0,0,0,1,0,1,0,0,0,0,0,0,0,0,0,0,0,0,0,0,0,1,1,0,0,0,0,0,0,0,0,1,0,0,0,0,1,0,0,0,0,1,0,0,0,0,1,1,0,0,1,0,0,0,0,0,0,0,0,0,0,0,0,0,0,0,0,1,0,0,0,0,0,0,0,0,0,0,0,1,0,0,0,0,1,0,0,0,1,0,1,0,1,1,1,0,0,1,1,0,0,1,0,1,1,0,1,1,0,0,0,1,0,0,0,0,0,0,0,0,0,0,0,1,0,0,0,1,0,0,0,0,0,1,0,0,0,0,0,0,0,0,0,0,0,0,0,0,0,0,0,0,0,0,0,0,0,1,0,0,0,0,0,0,0,0,0,0,0,0,0,0,0,0,0,0,0,1,0,1,0,0,0,0,0,0,0,0,0,0,0,0,0,0,0,0,1,1,0,0,0,0,0,0,0,0,0,0,0,1,0,0,0,1,0,0,0,0,0,1,0,0,0,0,0,1,0,0,0,0,0,0,0,0,0,0,0,0,1,0,0,0,0,0,0,0,0,0,0,0,0,0,0,1,0,0,0,0,0,0,0,1,1,0,0,0,0,0,1,0,1,0,1,0,0,0,0,1,0,0,0,0,0,0,0,1,0,1,0,0,0,0,0,0,0,0,0,0,0,0,0,0,0,0,0,0,0,0,0,0,1,0,0,0,0,1,1,0,0,0,0,0,0,1,1,0,0,0,0,0,0,0,0,0,0,0,0,0,0,0,0,0,0,0,0,0,0,0,0,0,0,0,0,0,0,0,1,0,0,0,0,1,0,0,0,1,0,0,0,0,0,1,0,1,1,0,1,0,0,0,0,0,0,0,0,0,0,0,0,0,0,0,0,0,0,0,0,0,0,0,0,0,0,0,0,1,0,0,0,0,0,0,0,0,0,0,0,0,0,0,0,0,0,0,1,0,0,1,0,0,1,0,0,1,0,0,0,0,0,0,0,0,0,0,0,0,0,0,1,1,0,0,0,0,0,0,0,0,0,0,0,1,1,0,1,1,1,1,1,0,0,0,0,1,0,0,0,1,0,0,1,0,0,0,0,0,0,0,0,0,0,0,0,0,0,0,0,0,0,0,0,0,0,0,0,0,1,0,0,1,0,1,0,0,0,0,1,1,0,0,1,0,0,0,0,0,0,0,0,0,0,1,0,0,0,0,1,1,0,1,0,0,0,0,0,0,0,0,0,0,0,0,0,0,0,0,1,0,0,0,0,0,1,1,0,0,1,1,0,1,0,0,0,0,0,0,0,0,0,0,0,0,0,0,0,0,1,0,0,0,1,0,0,0,0,0,0,1,0,0,0,0,0,1,1,1,1,0,0,0,0,0,0,0,0,0,0,0,0,0,0,0,0,0,0,0,0,0,0,0,0,0,1,1,1,0,1,0,1,1,0,1,1,0,0,1,0,0,0,0,0,0,0,0,0,0,0,0,0,0,0,1,0,0,0,0,0,0,0,1,0,0,0,0,0,0,0,1,0,1,0,0,0,1,0,0,0,0,0,0,0,0,0,0,0,0,0,0,0,1,1,0,0,0,1,0,0,0,0,0,0,0,0,1,0,1,0,0,0,0,0,0,0,0,0,0,0,0,0,0,0,0,0,0,0,0,1,0,0,0,0,0,0,0,0,0,0,0,1,0,0,0,0,0,0,1,0,0,1,0,0,1,0,0,0,0,0,0,0,0,0,0,0,0,0,0,0,0,0,0,0,0,0,1,0,1,1,0,0,1,1,0,0,0,0,0,0,1,0,0,0,0,0,0,0,0,0,0,0,0,0,0,0,0,0,0,0,0,0,0,0,1,0,0,0,1,0,0,0,1,0,0,0,0,0,1,0,1,0,0,0,0,0,0,0,0,1,0,0,1,0,0,0,0,0,0,0,0,0,0,0,0,0,0,0,0,0,0,0,1,1,0,0,0,0,0,0,0,0,0,0,0,0,0,0,0,0,0,1,0,0,1,0,0,0,1,0,0,0,0,0,0,0,0,0,1,0,0,0,0,0,0,0,0,0,0,0,1,1,0,0,1,0,0,0,0,0,0,0,0,0,0,0,0,0,0,0,0,0,0,0,inactive
1,0,0,0,1,0,0,0,0,0,0,1,0,0,0,0,0,1,0,0,0,0,0,0,0,1,0,0,0,0,0,0,0,0,0,0,0,0,0,0,0,0,0,0,0,1,0,0,0,0,0,0,0,0,0,0,0,0,0,0,0,0,0,0,0,0,0,0,0,0,0,1,1,0,0,1,1,1,1,0,0,0,0,0,1,0,1,0,0,0,0,0,0,0,0,0,0,0,0,0,0,0,1,1,0,0,0,0,0,0,0,0,1,0,0,0,0,1,0,0,0,0,1,0,0,0,0,1,1,0,0,1,0,0,0,0,0,0,0,0,0,0,0,0,0,0,0,0,1,0,0,0,0,0,0,0,0,0,0,0,1,0,0,0,0,1,0,0,0,1,0,1,0,1,1,1,0,0,1,1,0,0,1,0,1,1,0,1,1,0,0,0,1,0,0,0,0,0,0,0,0,0,0,0,1,0,0,0,1,0,0,0,0,0,1,0,0,0,0,0,0,0,0,0,0,0,0,0,0,0,0,0,0,0,0,0,0,0,1,0,0,0,0,0,0,0,0,0,0,0,0,0,0,0,0,0,0,0,1,0,1,0,0,0,0,0,0,0,0,0,0,0,0,0,0,0,0,1,1,0,0,0,0,0,0,0,0,0,0,0,1,0,0,0,1,0,0,0,0,0,1,0,0,0,0,0,1,0,0,0,0,0,0,0,0,0,0,0,0,1,0,0,0,0,0,0,0,0,0,0,0,0,0,0,1,0,0,0,0,0,0,0,1,1,0,0,0,0,0,1,0,1,0,1,0,0,0,0,1,0,0,0,0,0,0,0,1,0,1,0,0,0,0,0,0,0,0,0,0,0,0,0,0,0,0,0,0,0,0,0,0,1,0,0,0,0,1,1,0,0,0,0,0,0,1,1,0,0,0,0,0,0,0,0,0,0,0,0,0,0,0,0,0,0,0,0,0,0,0,0,0,0,0,0,0,0,0,1,0,0,0,0,1,0,0,0,1,0,0,0,0,0,1,0,1,1,0,1,0,0,0,0,0,0,0,0,0,0,0,0,0,0,0,0,0,0,0,0,0,0,0,0,0,0,0,0,1,0,0,0,0,0,0,0,0,0,0,0,0,0,0,0,0,0,0,1,0,0,1,0,0,1,0,0,1,0,0,0,0,0,0,0,0,0,0,0,0,0,0,1,1,0,0,0,0,0,0,0,0,0,0,0,1,1,0,1,1,1,1,1,0,0,0,0,1,0,0,0,1,0,0,1,0,0,0,0,0,0,0,0,0,0,0,0,0,0,0,0,0,0,0,0,0,0,0,0,0,1,0,0,1,0,1,0,0,0,0,1,1,0,0,1,0,0,0,0,0,0,0,0,0,0,1,0,0,0,0,1,1,0,1,0,0,0,0,0,0,0,0,0,0,0,0,0,0,0,0,1,0,0,0,0,0,1,1,0,0,1,1,0,1,0,0,0,0,0,0,0,0,0,0,0,0,0,0,0,0,1,0,0,0,1,0,0,0,0,0,0,1,0,0,0,0,0,1,1,1,1,0,0,0,0,0,0,0,0,0,0,0,0,0,0,0,0,0,0,0,0,0,0,0,0,0,1,1,1,0,1,0,1,1,0,1,1,0,0,1,0,0,0,0,0,0,0,0,0,0,0,0,0,0,0,1,0,0,0,0,0,0,0,1,0,0,0,0,0,0,0,1,0,1,0,0,0,1,0,0,0,0,0,0,0,0,0,0,0,0,0,0,0,1,1,0,0,0,1,0,0,0,0,0,0,0,0,1,0,1,0,0,0,0,0,0,0,0,0,0,0,0,0,0,0,0,0,0,0,0,1,0,0,0,0,0,0,0,0,0,0,0,1,0,0,0,0,0,0,1,0,0,1,0,0,1,0,0,0,0,0,0,0,0,0,0,0,0,0,0,0,0,0,0,0,0,0,1,0,1,1,0,0,1,1,0,0,0,0,0,0,1,0,0,0,0,0,0,0,0,0,0,0,0,0,0,0,0,0,0,0,0,0,0,0,1,0,0,0,1,0,0,0,1,0,0,0,0,0,1,0,1,0,0,0,0,0,0,0,0,1,0,0,1,0,0,0,0,0,0,0,0,0,0,0,0,0,0,0,0,0,0,0,1,1,0,0,0,0,0,0,0,0,0,0,0,0,0,0,0,0,0,1,0,0,1,0,0,0,1,0,0,0,0,0,0,0,0,0,1,0,0,0,0,0,0,0,0,0,0,0,1,1,0,0,1,0,0,0,0,0,0,0,0,0,0,0,0,0,0,0,0,0,0,0,inactive
1,0,0,0,1,0,0,0,0,0,0,1,0,0,0,0,0,1,0,0,0,0,0,0,0,1,0,0,0,0,0,0,0,0,0,0,0,0,0,0,0,0,0,0,0,1,0,0,0,0,0,0,0,0,0,0,0,0,0,0,0,0,0,0,0,0,0,0,0,0,0,1,1,0,0,1,1,1,1,0,0,0,0,0,1,0,1,0,0,0,0,0,0,0,0,0,0,0,0,0,0,0,1,1,0,0,0,0,0,0,0,0,1,0,0,0,0,1,0,0,0,0,1,0,0,0,0,1,1,0,0,1,0,0,0,0,0,0,0,0,0,0,0,0,0,0,0,0,1,0,0,0,0,0,0,0,0,0,0,0,1,0,0,0,0,1,0,0,0,1,0,1,0,1,1,1,0,0,1,1,0,0,1,0,1,1,0,1,1,0,0,0,1,0,0,0,0,0,0,0,0,0,0,0,1,0,0,0,1,0,0,0,0,0,1,0,0,0,0,0,0,0,0,0,0,0,0,0,0,0,0,0,0,0,0,0,0,0,1,0,0,0,0,0,0,0,0,0,0,0,0,0,0,0,0,0,0,0,1,0,1,0,0,0,0,0,0,0,0,0,0,0,0,0,0,0,0,1,1,0,0,0,0,0,0,0,0,0,0,0,1,0,0,0,1,0,0,0,0,0,1,0,0,0,0,1,1,0,0,0,0,0,0,0,0,0,0,0,0,1,0,0,0,0,0,0,0,0,0,0,0,0,0,0,1,1,0,0,0,0,0,0,1,1,0,0,0,0,0,1,0,1,0,1,0,0,0,0,1,0,0,0,0,0,0,0,1,0,1,0,0,0,0,0,0,0,1,0,0,0,0,0,0,0,0,0,0,0,0,0,0,1,0,0,0,0,1,1,0,0,0,0,0,0,1,1,0,0,0,0,0,0,0,0,0,0,0,0,0,0,0,0,0,0,0,0,0,0,0,0,0,0,0,0,0,0,0,1,0,0,0,0,1,0,0,0,1,0,0,0,0,0,1,0,1,1,0,1,0,0,0,0,0,0,0,0,0,0,0,0,0,0,0,0,0,0,0,0,0,0,0,0,0,0,0,0,1,0,0,0,0,0,0,0,0,0,0,0,0,0,0,0,0,0,0,1,0,0,1,0,0,1,0,0,1,0,0,0,0,0,0,0,0,0,0,0,0,0,0,1,1,0,0,1,0,0,0,0,0,0,0,0,1,1,0,1,1,1,1,1,0,0,0,0,1,0,0,0,1,0,0,1,0,0,0,0,0,0,0,0,0,0,0,0,0,0,0,0,0,0,0,0,0,0,0,0,0,1,0,0,1,0,1,0,0,0,0,1,1,0,0,1,0,0,0,0,0,0,0,0,0,0,1,0,0,0,0,1,1,0,1,1,0,0,0,0,0,0,0,0,0,0,0,0,0,0,0,1,0,0,0,0,0,1,1,0,0,1,1,0,1,0,0,0,0,0,0,0,0,0,0,0,0,0,0,0,0,1,0,0,0,1,0,0,0,0,0,0,1,0,0,0,0,0,1,1,1,1,0,0,0,0,0,0,0,0,0,0,0,0,0,0,0,0,0,0,0,0,0,0,0,0,0,1,1,1,0,1,0,1,1,0,1,1,0,0,1,0,0,0,0,0,0,0,0,0,0,0,0,0,0,0,1,0,0,0,0,0,0,0,1,0,0,0,0,0,0,0,1,0,1,1,0,0,1,0,0,0,0,0,0,0,0,0,0,0,0,0,0,0,1,1,0,0,0,1,0,0,0,0,0,0,0,0,1,0,1,0,0,0,0,0,0,0,0,0,0,0,0,0,0,0,0,0,0,0,0,1,0,0,0,0,0,0,0,0,0,0,0,1,0,0,0,0,0,0,1,0,0,1,0,0,1,0,0,0,0,0,0,0,0,0,0,0,0,0,0,0,0,0,0,0,0,0,1,0,1,1,0,0,1,1,0,0,0,0,0,0,1,0,0,0,0,0,0,0,0,0,0,0,0,0,0,0,0,0,0,0,0,0,0,0,1,0,0,0,1,0,0,0,1,0,0,0,0,0,1,0,1,0,0,0,0,0,0,0,0,1,0,0,1,0,0,0,0,0,0,0,0,0,0,0,0,0,0,0,0,0,0,0,1,1,0,0,0,0,0,0,0,0,0,0,0,0,0,0,0,0,0,1,0,0,1,0,0,0,1,0,0,0,0,0,0,0,0,0,1,0,0,0,0,0,0,0,0,0,0,0,1,1,1,0,1,0,0,0,0,0,0,0,0,0,0,0,0,0,0,0,0,0,0,0,inactive
1,0,0,0,1,0,0,0,0,0,0,1,0,0,0,0,0,1,0,0,0,0,0,0,0,1,0,0,0,0,0,0,0,0,0,0,0,0,0,0,0,0,0,0,0,1,0,0,0,0,0,0,0,0,0,0,0,0,0,0,0,0,0,0,0,0,0,0,0,0,0,1,1,0,0,1,1,1,1,0,0,0,0,0,1,0,1,0,0,0,0,0,0,0,0,0,0,0,0,0,0,0,1,1,0,0,0,0,0,0,0,0,1,0,0,0,0,1,0,0,0,0,1,0,0,0,0,1,1,0,0,1,0,0,0,0,0,0,0,0,0,0,0,0,0,0,0,0,1,0,0,0,0,0,0,0,0,0,0,0,1,0,0,0,0,1,0,0,0,1,0,1,0,1,1,1,0,0,1,1,0,0,1,0,1,1,0,1,1,0,0,0,1,0,0,0,0,0,0,0,0,0,0,0,1,0,0,0,1,0,0,0,0,0,1,0,0,0,0,0,0,0,0,0,0,0,0,0,0,0,0,0,0,0,0,0,0,0,1,0,0,0,0,0,0,0,0,0,0,0,0,0,0,0,0,0,0,0,1,0,1,0,0,0,0,0,0,0,0,0,0,0,0,0,0,0,0,1,1,0,0,0,0,0,0,0,0,0,0,0,0,0,0,0,1,0,0,0,0,0,1,0,0,0,0,0,1,0,0,0,0,0,0,0,0,0,0,0,0,1,0,0,0,0,0,0,0,0,0,0,0,0,0,0,1,0,0,0,0,0,0,0,1,1,0,0,0,0,0,1,0,1,0,1,0,0,0,0,1,0,0,0,0,0,0,0,1,0,1,0,0,0,0,0,0,0,0,0,0,0,0,0,0,0,0,0,0,0,0,0,0,1,0,0,0,0,1,1,0,0,0,0,0,0,1,1,0,0,0,0,0,0,0,0,0,0,0,0,0,0,0,0,0,0,0,0,0,0,0,0,0,0,0,0,0,0,0,1,0,0,0,0,1,0,0,0,1,0,0,0,0,0,1,0,1,1,0,1,0,0,0,0,0,0,0,0,0,0,0,0,0,0,0,0,0,0,0,0,0,0,0,0,0,0,0,0,1,0,0,0,0,0,0,0,0,0,0,0,0,0,0,0,0,0,0,1,0,0,1,0,0,1,0,0,1,0,0,0,0,0,0,0,0,0,0,0,0,0,0,1,1,0,0,0,0,0,0,0,0,0,0,0,1,1,0,1,1,1,1,1,0,0,0,0,1,0,0,0,1,0,0,1,0,0,0,0,0,0,0,0,0,0,0,0,0,0,0,0,0,0,0,0,0,0,0,0,0,1,0,0,1,0,1,0,0,0,0,1,1,0,0,1,0,0,0,0,0,0,0,0,0,0,1,0,0,0,0,1,1,0,1,0,0,0,0,0,0,0,0,0,0,0,0,0,0,0,0,1,0,0,0,0,0,1,1,0,0,1,1,0,1,0,0,0,0,0,0,0,0,0,0,0,0,0,0,0,0,1,0,0,0,1,0,0,0,0,0,0,1,0,0,0,0,0,1,1,1,1,0,0,0,0,0,0,0,0,0,0,0,0,0,0,0,0,0,0,0,0,0,0,0,0,0,1,1,1,0,1,0,1,1,0,1,1,0,0,1,0,0,0,0,0,0,0,0,0,0,0,0,0,0,0,1,0,0,0,0,0,0,0,1,0,0,0,0,0,0,0,1,0,1,0,0,0,1,0,0,0,0,0,0,0,0,0,0,0,0,0,0,0,1,1,0,0,0,1,0,0,0,0,0,0,0,0,1,0,1,0,0,0,0,0,0,0,0,0,0,0,0,0,0,0,0,0,0,0,0,0,0,0,0,0,0,0,0,0,0,0,0,1,0,0,0,0,0,0,1,0,0,1,0,0,1,0,0,0,0,0,0,0,0,0,0,0,0,0,0,0,0,0,0,0,0,0,1,0,1,1,0,0,1,1,0,0,0,0,0,0,1,0,0,0,0,0,0,0,0,0,0,0,0,0,0,0,0,0,0,0,0,0,0,0,1,0,0,0,1,0,0,0,1,0,0,0,0,0,1,0,1,0,0,0,0,0,0,0,0,1,0,0,1,0,0,0,0,0,0,0,0,0,0,0,0,0,0,0,0,0,0,0,1,1,0,0,0,0,0,0,0,0,0,0,0,0,0,0,0,0,0,1,0,0,1,0,0,0,1,0,0,0,0,0,0,0,0,0,1,0,0,0,0,0,0,0,0,0,0,0,1,1,0,0,1,0,0,0,0,0,0,0,0,0,0,0,0,0,0,0,0,0,0,0,inactive
0,0,0,0,1,0,1,0,0,0,0,1,0,0,0,0,0,1,1,0,0,0,1,0,0,1,0,0,0,0,0,0,0,0,0,0,0,0,0,0,1,0,0,0,0,1,0,0,0,0,0,0,0,0,0,0,0,0,0,0,0,0,0,0,0,0,0,0,0,0,0,1,1,0,0,1,1,1,1,0,0,0,0,0,1,0,1,0,0,0,0,0,0,0,0,0,0,0,0,0,0,0,1,1,0,0,0,0,0,0,0,0,1,0,0,0,0,1,0,0,0,0,1,0,0,0,0,1,1,0,0,1,0,0,0,0,0,0,0,0,0,0,0,0,0,0,0,0,1,0,0,0,0,0,0,0,0,0,0,1,0,0,0,0,0,1,0,0,0,1,0,1,0,1,1,1,0,0,1,1,0,0,1,0,1,1,0,0,1,0,0,0,0,0,0,0,0,0,0,0,0,0,0,0,1,0,1,0,1,0,0,0,0,0,1,0,0,0,0,0,0,0,0,0,0,0,0,0,0,0,0,0,0,0,0,0,0,0,1,0,0,0,0,0,0,0,0,0,0,0,0,0,0,0,0,0,0,0,1,0,1,0,1,0,0,0,0,0,0,0,0,0,0,0,0,0,0,1,1,0,0,0,0,0,0,0,0,0,0,0,1,0,0,0,1,0,1,0,0,0,1,0,0,0,0,1,1,0,0,0,0,0,0,0,0,0,0,0,0,1,0,0,0,0,0,0,0,0,0,0,0,0,0,0,1,0,0,0,0,0,0,0,1,1,0,0,0,0,0,1,0,1,0,1,0,0,0,0,1,0,0,0,0,0,0,0,1,0,1,0,0,0,0,0,0,0,0,0,0,0,0,0,0,0,0,0,0,0,0,0,0,1,0,0,0,0,0,1,0,0,0,0,0,0,1,1,0,0,0,0,0,0,0,0,0,0,0,0,0,0,0,0,1,0,0,0,0,0,0,0,0,0,0,0,0,0,0,1,0,0,0,0,0,0,0,0,1,0,0,0,1,0,1,0,1,1,0,1,0,0,0,0,0,0,0,0,0,0,0,0,0,0,0,0,0,0,0,0,0,0,0,0,0,0,0,0,1,0,0,0,0,0,0,0,0,0,0,0,0,0,0,0,0,0,0,1,0,0,1,0,0,1,0,0,0,0,0,0,0,0,0,0,0,0,0,0,0,0,0,1,1,0,0,0,0,0,0,0,0,0,0,0,1,1,0,1,0,0,1,1,0,0,0,0,1,0,0,0,1,0,0,0,0,0,0,0,0,0,0,0,0,0,0,0,0,0,0,0,0,0,0,0,0,0,0,0,0,1,0,0,1,0,0,0,0,0,0,1,1,0,0,1,0,0,0,0,0,0,0,0,0,0,1,0,0,0,0,1,1,0,1,0,0,0,0,0,0,0,0,0,0,0,0,0,0,0,0,1,0,0,0,0,0,1,1,0,0,1,1,0,1,0,0,0,0,0,0,0,0,0,0,0,0,0,0,0,0,1,0,0,0,1,0,0,0,0,0,0,1,0,0,0,0,0,1,1,1,1,0,0,0,0,0,0,0,0,0,0,0,0,0,0,0,0,0,0,1,0,1,0,0,0,0,1,1,1,0,1,0,1,1,0,1,1,0,0,1,0,0,0,0,0,0,1,0,0,0,0,0,0,0,0,1,0,0,0,0,0,0,0,1,0,0,0,0,0,0,1,1,0,1,0,0,0,1,0,0,0,0,0,0,0,0,0,0,0,0,0,0,0,1,1,0,0,0,1,0,0,0,0,0,0,0,0,1,0,1,0,0,0,0,0,0,0,0,0,0,0,0,0,0,0,0,0,0,0,0,1,0,0,0,0,0,0,0,0,0,0,0,1,0,0,0,1,0,0,1,0,0,1,1,0,1,0,0,0,0,0,0,0,0,0,0,0,0,0,0,0,0,0,0,0,0,0,1,0,1,1,0,0,1,1,0,0,0,0,0,0,1,0,0,0,0,0,0,0,0,0,0,0,0,0,0,0,0,0,0,0,0,0,0,0,1,0,0,0,1,0,0,0,1,0,0,0,0,0,1,0,1,0,0,0,0,0,0,0,0,1,0,0,1,0,0,0,0,0,0,0,0,0,0,0,0,0,0,0,0,0,0,0,1,1,0,0,0,0,0,0,0,0,0,0,0,0,0,1,0,0,0,1,0,0,1,0,0,0,1,0,0,0,0,0,0,0,0,0,1,0,0,0,0,0,0,0,0,0,0,0,1,1,0,0,1,0,0,0,0,0,0,0,0,0,0,0,0,0,0,0,0,0,0,0,inactive
0,0,0,0,0,0,0,0,0,0,0,1,0,0,0,0,0,1,0,0,0,0,0,0,0,1,0,0,0,0,0,0,0,0,0,0,0,0,0,0,0,0,0,0,0,1,0,0,0,0,0,0,0,0,0,0,0,0,0,0,0,0,0,0,0,0,0,0,0,0,0,1,1,0,0,1,1,1,1,0,0,0,0,0,1,0,1,0,0,0,0,0,0,0,0,0,0,0,0,0,0,0,1,1,0,0,0,0,0,0,0,0,1,0,0,0,0,0,0,0,0,0,1,0,0,0,0,1,1,0,0,1,0,0,0,0,0,0,0,0,0,0,0,0,0,0,0,0,1,0,0,0,0,0,0,0,0,0,0,0,0,0,0,0,0,1,0,0,0,1,0,1,0,1,1,1,0,0,1,1,0,0,1,0,1,1,0,0,1,0,0,0,0,0,0,0,0,0,0,0,0,0,0,0,1,0,0,0,1,0,0,0,0,0,1,0,0,0,0,0,0,0,0,0,0,0,0,0,0,0,0,0,0,0,0,0,0,0,1,0,0,0,0,0,0,0,0,0,0,0,0,0,0,0,0,0,0,0,1,0,1,0,0,0,0,0,0,0,0,0,0,0,0,0,0,0,0,1,1,0,0,0,0,0,0,0,0,0,0,0,1,0,0,0,1,0,0,0,0,0,1,0,0,0,0,0,1,0,0,0,0,0,0,0,0,0,0,0,0,1,0,0,0,0,0,0,0,0,0,0,0,0,0,0,1,0,0,0,0,0,0,0,1,1,0,0,0,0,0,1,0,0,0,1,0,0,0,0,1,0,0,0,0,0,0,0,1,0,1,0,0,0,0,0,0,0,0,0,0,0,0,0,0,0,0,0,0,0,0,0,0,1,0,0,0,0,0,1,0,0,0,0,0,0,1,1,0,0,0,0,0,0,0,0,0,0,0,0,0,0,0,0,0,0,0,0,0,0,0,0,0,0,0,0,0,0,0,1,0,0,0,0,0,0,0,0,1,0,0,0,0,0,1,0,1,1,0,1,0,0,0,0,0,0,0,0,0,0,0,0,0,0,0,0,0,0,0,0,0,0,0,0,0,0,0,0,1,0,0,0,0,0,0,0,0,0,0,0,0,0,0,0,0,0,0,1,0,0,1,0,0,1,0,0,0,0,0,0,0,0,0,0,0,0,0,0,0,0,0,1,1,0,0,0,0,0,0,0,0,0,0,0,1,1,0,1,0,0,1,1,0,0,0,0,1,0,0,0,1,0,0,0,0,0,0,0,0,0,0,0,0,0,0,0,0,0,0,0,0,0,0,0,0,0,0,0,0,1,0,0,1,0,0,0,0,0,0,1,1,0,0,1,0,0,0,0,0,0,0,0,0,0,1,0,0,0,0,1,1,0,1,0,0,0,0,0,0,0,0,0,0,0,0,0,0,0,0,1,0,0,0,0,0,1,1,0,0,1,1,0,1,0,0,0,0,0,0,0,0,0,0,0,0,0,0,0,0,1,0,0,0,1,0,0,0,0,0,0,1,0,0,0,0,0,1,1,1,1,0,0,0,0,0,0,0,0,0,0,0,0,0,0,0,0,0,0,0,0,0,0,0,0,0,1,1,1,0,1,0,1,1,0,1,1,0,0,1,0,0,0,0,0,0,0,0,0,0,0,0,0,0,0,0,0,0,0,0,0,0,0,1,0,0,0,0,0,0,0,1,0,1,0,0,0,1,0,0,0,0,0,0,0,0,0,0,0,0,0,0,0,1,1,0,0,0,1,0,0,0,0,0,0,0,0,1,0,1,0,0,0,0,0,0,0,0,0,0,0,0,0,0,0,0,0,0,0,0,1,0,0,0,0,0,0,0,0,0,0,0,1,0,0,0,0,0,0,1,0,0,1,0,0,1,0,0,0,0,0,0,0,0,0,0,0,0,0,0,0,0,0,0,0,0,0,1,0,1,1,0,0,1,1,0,0,0,0,0,0,1,0,0,0,0,0,0,0,0,0,0,0,0,0,0,0,0,0,0,0,0,0,0,0,1,0,0,0,1,0,0,0,1,0,0,0,0,0,1,0,1,0,0,0,0,0,0,0,0,1,0,0,1,0,0,0,0,0,0,0,0,0,0,0,0,0,0,0,0,0,0,0,1,1,0,0,0,0,0,0,0,0,0,0,0,0,0,0,0,0,0,1,0,0,1,0,0,0,1,0,0,0,0,0,0,0,0,0,1,0,0,0,0,0,0,0,0,0,0,0,1,1,0,0,1,0,0,0,0,0,0,0,0,0,0,0,0,0,0,0,0,0,0,0,inactive
0,0,0,1,1,1,1,1,0,0,1,1,0,1,0,0,0,0,0,0,0,0,1,0,0,1,0,0,0,0,1,1,0,1,0,1,1,1,0,0,0,0,0,0,0,0,0,1,1,0,0,0,0,1,0,1,0,0,1,0,0,0,1,0,1,0,0,0,0,0,1,0,1,1,0,1,0,1,1,1,1,1,0,0,1,1,1,0,0,0,0,0,0,0,0,1,0,0,0,1,0,1,0,0,0,0,0,0,0,1,0,1,0,1,0,0,0,0,0,1,1,0,0,0,1,0,1,1,1,1,1,1,0,1,0,0,0,0,0,1,1,1,1,1,1,1,1,1,0,0,0,1,0,0,0,1,1,0,1,0,0,1,0,0,0,1,0,0,0,0,0,0,0,1,0,0,0,0,0,1,1,0,1,0,0,1,1,0,0,0,0,1,0,0,0,1,0,0,0,0,0,0,1,0,0,0,0,0,0,0,0,1,0,1,0,0,0,0,0,0,0,0,1,1,1,0,1,0,0,1,1,0,1,0,0,1,0,0,1,0,1,0,0,0,0,0,0,0,0,0,0,0,0,1,1,0,0,0,0,1,1,1,1,1,1,1,1,0,1,0,0,1,1,0,1,0,1,1,0,0,0,1,0,0,1,0,0,0,0,0,0,0,0,1,0,1,1,1,0,0,1,1,0,1,0,0,0,0,1,0,0,1,0,1,0,0,0,0,0,1,0,0,0,0,0,0,1,1,1,0,1,0,0,1,0,1,0,1,0,0,0,0,0,1,0,0,0,1,0,1,1,0,1,0,0,1,1,0,1,0,0,0,0,0,0,0,1,0,1,1,0,0,0,0,1,0,0,1,0,0,1,0,0,1,0,0,0,0,1,1,1,0,0,1,0,0,0,1,1,0,1,0,0,0,0,1,0,0,1,1,0,0,1,0,1,0,0,0,0,0,0,0,0,0,0,1,0,0,0,0,0,0,0,0,0,1,0,0,0,0,0,0,0,1,0,0,1,1,1,1,0,1,1,1,1,1,0,1,0,1,1,0,0,0,1,0,0,0,0,0,1,1,0,0,1,0,1,0,0,0,0,0,0,0,1,0,1,0,1,0,0,0,0,0,0,0,0,0,1,1,1,0,0,0,0,0,0,0,0,0,0,0,0,0,0,0,0,0,0,0,0,0,0,0,1,0,0,0,1,1,0,0,0,0,0,0,0,1,1,0,0,0,1,0,1,1,1,0,0,0,0,0,0,1,0,1,0,0,0,1,0,0,0,0,0,0,0,0,0,0,0,0,1,0,1,0,0,0,0,0,1,1,0,0,0,0,1,0,1,0,0,0,0,0,1,0,1,0,0,0,0,0,0,0,1,1,1,0,0,0,0,0,0,1,0,0,0,0,0,0,0,0,0,0,0,1,1,0,1,0,0,1,1,0,1,0,0,1,1,0,0,0,1,1,1,1,1,0,0,0,0,0,0,0,0,0,0,0,0,0,0,0,0,1,1,0,0,0,1,0,0,0,1,1,1,0,0,1,0,0,0,0,0,0,0,0,0,0,0,0,0,0,0,0,0,0,0,0,0,0,0,0,0,0,0,0,1,1,1,0,0,0,0,0,0,0,0,1,0,1,1,0,0,0,0,0,0,1,0,0,0,0,0,0,0,0,0,0,0,1,1,1,0,0,1,0,0,1,1,0,0,0,0,0,0,0,0,0,0,0,0,0,1,0,0,0,0,0,0,0,1,0,0,0,0,0,1,0,1,0,0,0,0,0,0,0,0,0,0,1,0,0,1,0,0,0,1,1,0,0,1,0,0,0,0,0,0,0,0,0,0,1,1,0,0,1,1,0,1,0,1,1,0,1,0,0,1,1,0,1,1,0,1,0,1,0,0,0,0,0,1,0,0,0,1,0,0,0,1,0,0,0,0,0,1,0,0,0,0,0,0,0,0,0,0,0,1,0,0,0,1,0,0,0,0,0,0,0,1,0,1,1,0,1,1,0,1,0,0,0,0,0,1,0,0,0,0,0,0,0,0,0,0,1,1,0,0,0,0,0,0,0,1,0,0,0,1,0,1,1,0,0,0,0,1,1,1,1,0,0,0,1,0,1,0,0,0,1,0,1,0,1,0,1,1,1,0,0,1,1,0,0,1,1,0,0,1,0,1,1,0,0,1,0,0,0,0,0,0,1,0,0,0,0,0,1,1,0,0,0,0,1,0,1,0,1,0,0,0,1,1,0,0,0,0,0,0,0,1,0,1,0,0,0,0,1,0,0,0,0,0,0,1,1,0,1,0,0,0,0,0,0,active
0,0,0,1,1,1,1,1,0,0,1,1,0,0,0,0,0,0,0,0,0,0,0,0,0,0,0,0,0,0,0,0,0,1,0,0,1,0,0,0,0,0,0,0,0,0,0,1,0,0,0,0,0,1,0,1,0,0,1,0,0,0,1,0,1,0,0,0,0,0,0,0,1,0,0,1,0,1,1,1,0,0,0,0,1,1,1,0,0,0,0,0,0,0,0,0,0,0,0,0,0,0,0,0,0,0,0,0,0,1,0,1,0,1,0,0,0,0,0,0,1,0,0,0,1,0,1,1,1,1,1,0,0,1,0,0,0,0,0,1,1,1,0,0,1,1,1,0,0,0,0,1,0,0,0,1,1,0,1,0,0,0,0,0,0,0,0,0,0,0,0,0,0,0,0,0,0,0,0,1,0,0,0,0,0,1,1,0,0,0,0,1,0,0,0,0,0,0,0,0,0,0,0,0,0,0,0,0,0,0,0,0,0,0,0,0,0,0,0,0,0,0,0,1,1,0,1,0,0,1,1,0,1,0,0,1,0,0,1,0,0,0,0,0,0,0,0,0,0,0,0,0,0,0,0,0,0,0,0,1,1,0,0,1,1,1,0,0,1,0,0,0,0,0,0,0,1,0,0,0,0,0,0,0,1,0,0,0,0,0,0,0,0,0,0,1,1,1,0,0,1,1,0,0,0,0,0,0,1,0,0,0,0,1,0,0,0,0,0,1,0,0,0,0,0,0,1,1,1,0,1,0,0,1,0,0,0,1,0,0,0,0,0,1,0,0,0,1,0,0,0,0,1,0,0,1,1,0,1,0,1,0,0,0,0,0,1,0,1,0,0,0,0,0,1,0,0,1,0,0,1,0,0,1,1,0,0,0,1,1,0,0,0,1,0,0,0,1,0,0,0,0,0,0,0,1,0,0,1,1,0,0,1,0,1,0,0,0,0,0,0,0,0,0,0,0,0,0,0,0,0,0,0,0,0,1,0,0,0,0,0,0,0,1,0,0,1,0,0,1,0,0,0,1,1,1,0,1,0,1,0,0,0,0,1,0,0,0,0,0,1,0,0,0,1,0,1,0,0,0,0,0,0,0,1,0,1,0,1,0,0,0,0,0,0,0,0,0,1,0,1,0,0,0,0,0,0,0,0,0,0,0,0,0,0,0,0,0,0,0,0,0,0,0,1,0,0,0,1,1,0,0,0,0,0,0,0,0,1,0,0,0,1,0,1,1,1,0,0,0,0,1,0,0,0,0,0,0,0,1,0,0,0,0,0,0,0,0,0,0,0,0,1,0,1,0,0,0,0,0,1,0,0,0,0,0,0,0,1,0,0,0,0,0,0,0,1,0,0,0,0,0,0,0,1,0,0,0,0,0,0,0,0,1,0,0,0,0,0,0,0,0,0,0,0,1,1,0,1,0,0,1,1,0,1,0,0,1,1,0,0,0,0,1,1,1,1,0,0,0,0,0,0,0,0,0,0,0,0,0,0,0,0,0,1,0,0,0,0,0,0,0,0,1,0,0,0,1,0,0,0,0,0,0,0,0,0,0,0,0,0,0,0,0,0,0,0,0,0,0,0,0,0,0,0,0,1,1,0,0,0,0,0,0,0,0,0,0,0,1,1,0,0,0,0,0,0,1,0,0,0,0,0,0,0,0,0,0,0,1,1,0,0,0,1,0,0,1,1,0,0,0,0,0,1,0,0,0,0,0,0,0,0,0,0,0,0,0,0,0,1,0,0,0,0,0,1,0,0,0,0,0,0,0,0,0,0,0,0,1,0,0,1,0,0,0,1,1,0,0,1,0,1,0,0,0,0,0,0,0,0,1,1,0,0,1,1,0,1,0,0,1,0,1,0,0,1,1,0,1,0,0,1,0,0,0,0,0,0,0,1,0,0,0,1,0,0,0,1,0,0,0,0,0,1,0,0,0,0,1,0,0,0,0,0,0,1,0,0,0,1,0,0,0,0,0,0,0,1,0,0,1,0,1,0,0,0,0,0,0,0,0,1,0,0,0,0,0,0,0,0,0,0,0,1,0,0,0,0,0,0,0,1,0,0,0,1,0,1,1,0,0,0,0,1,1,1,1,0,0,0,1,0,1,0,0,0,1,0,1,0,1,0,0,1,1,0,0,1,1,0,0,0,1,0,0,1,0,1,1,0,0,1,0,0,0,0,0,0,1,0,0,0,0,0,1,0,0,0,0,0,0,0,0,0,1,0,0,0,1,1,0,0,0,0,0,0,0,0,0,1,0,0,0,0,1,0,0,0,0,0,0,1,1,0,0,0,0,0,0,0,0,active
0,0,0,1,1,1,1,1,0,0,1,1,0,0,0,1,0,0,0,0,0,0,0,0,0,0,0,0,0,0,0,0,0,0,0,0,1,0,1,0,1,0,0,0,0,0,0,1,0,0,0,0,0,1,0,1,0,0,1,0,0,0,1,0,1,0,0,0,0,0,0,0,1,0,0,1,0,1,1,1,0,0,0,1,1,1,1,0,0,0,0,0,0,0,0,0,0,0,0,0,0,0,0,0,0,0,0,0,0,1,0,1,0,1,0,0,0,0,0,0,1,0,0,0,1,0,1,1,1,1,1,0,0,1,0,0,0,0,0,1,0,1,0,0,1,1,1,1,0,0,0,1,0,0,0,1,1,0,0,0,0,0,0,0,0,0,0,0,0,0,0,0,0,0,0,0,1,0,0,1,0,0,0,0,0,1,1,0,0,0,0,1,0,0,0,0,0,0,0,0,0,0,0,0,0,0,0,0,0,0,0,0,0,0,0,0,0,0,0,0,0,0,0,1,1,0,1,1,0,1,1,0,1,0,0,1,0,0,1,0,0,0,0,0,0,0,0,0,0,0,0,0,0,0,0,0,0,0,0,0,1,0,0,1,1,1,0,0,1,0,0,0,0,0,0,0,1,0,0,0,0,0,1,0,1,0,0,0,0,0,0,0,0,0,0,1,1,1,0,0,1,1,0,0,0,0,0,0,1,1,0,0,0,1,0,1,1,0,0,1,0,0,0,0,0,1,1,1,1,0,1,0,0,1,0,0,0,1,0,0,0,0,0,1,0,0,0,0,0,0,0,0,1,0,0,0,0,0,1,0,0,0,0,0,0,0,1,0,0,0,0,0,0,0,1,0,0,0,0,0,1,0,0,1,0,0,0,0,1,1,1,0,0,1,0,0,0,1,0,0,0,1,0,0,1,1,0,0,1,1,0,0,1,0,1,0,0,0,0,0,0,0,0,0,0,0,0,0,0,0,0,0,0,0,0,1,0,0,0,0,0,0,0,1,0,0,1,0,0,0,0,0,0,1,0,1,0,1,0,1,0,0,0,0,1,0,0,0,0,0,1,0,0,0,1,0,1,0,0,0,0,0,0,0,1,0,1,0,1,0,0,0,0,0,0,0,0,0,0,0,1,0,0,0,0,0,0,0,1,0,0,0,0,0,0,0,0,0,0,0,0,0,0,0,0,0,0,0,1,1,0,0,0,0,0,0,0,0,1,0,0,0,1,0,0,1,0,0,0,0,0,0,0,0,0,0,0,0,0,1,0,0,0,0,0,0,0,0,0,0,0,0,0,0,1,0,0,0,0,0,1,0,0,0,0,0,0,0,1,0,0,0,0,0,0,0,1,0,0,0,0,0,0,0,1,0,0,0,0,0,0,0,0,0,0,0,0,0,0,0,0,0,0,0,0,1,0,0,1,0,0,1,1,0,1,0,0,1,0,0,0,0,0,1,1,0,1,0,0,1,0,0,0,0,0,0,0,0,0,1,0,0,0,0,1,0,0,0,0,0,0,0,0,0,0,0,0,1,0,0,0,0,0,0,0,0,0,0,0,0,0,0,0,0,0,0,0,0,0,0,1,0,0,0,0,0,0,1,0,0,0,0,0,0,0,0,0,0,0,1,1,0,0,0,0,0,0,1,0,0,0,0,0,0,0,0,0,0,0,1,1,1,0,0,0,0,0,1,0,0,0,0,0,0,0,0,0,0,0,0,0,0,0,0,0,0,0,0,0,0,1,0,0,0,0,0,1,0,0,0,0,1,0,0,0,0,0,0,0,1,0,0,1,0,0,0,1,1,0,0,1,0,0,0,0,0,0,0,0,0,0,1,1,0,0,1,1,0,1,0,0,1,0,1,0,0,0,1,0,1,0,0,1,0,0,0,0,0,0,0,1,0,0,0,1,0,0,0,1,0,0,0,0,0,0,0,0,0,0,0,0,0,0,0,0,0,1,0,0,0,1,0,0,0,0,0,0,0,1,0,0,1,0,0,0,0,0,0,0,0,0,0,1,0,0,0,0,0,0,0,0,0,0,0,1,0,0,0,0,0,0,0,1,0,0,0,0,0,1,1,0,0,0,0,1,1,1,1,0,0,0,1,0,1,0,1,0,1,0,1,0,1,0,0,1,1,0,0,1,1,0,0,0,1,0,0,1,0,1,1,0,0,0,0,0,0,0,0,0,1,0,0,0,0,0,0,0,0,0,0,0,0,0,0,0,1,0,0,0,1,1,0,0,0,0,0,0,0,0,0,1,0,0,0,0,1,0,0,0,0,0,0,1,1,0,0,0,0,0,0,0,0,active
0,1,0,0,0,0,0,0,0,1,0,0,0,0,0,0,0,1,0,0,1,1,0,1,0,0,0,1,0,0,0,1,1,1,1,0,0,1,0,0,0,1,0,1,0,1,1,1,1,1,1,0,1,0,0,0,1,1,0,0,0,1,1,1,0,0,1,1,0,1,1,1,0,1,0,1,1,1,0,1,1,1,1,1,1,1,1,0,0,0,0,0,0,0,0,1,1,1,1,1,1,1,1,1,1,0,1,1,1,0,1,1,0,1,0,1,1,1,0,1,1,0,0,0,0,1,1,1,1,1,0,1,1,1,1,0,0,0,1,0,0,0,1,1,1,1,0,1,1,0,0,1,0,0,0,1,0,0,1,0,0,1,1,1,0,1,0,0,0,0,0,1,1,1,1,1,0,0,1,1,1,1,1,1,1,0,1,0,1,0,0,1,0,0,0,0,1,1,0,0,0,0,1,1,0,1,0,0,0,0,0,1,0,1,0,1,0,0,0,0,1,0,1,1,1,0,1,0,0,1,1,0,0,1,0,1,0,0,1,0,0,1,0,0,0,1,0,1,0,0,0,0,0,1,0,0,1,1,1,1,1,1,1,1,0,1,1,0,0,1,1,1,0,1,1,0,0,1,1,0,1,1,1,1,1,1,1,1,0,0,1,1,1,0,0,0,1,1,0,0,1,0,1,0,1,0,1,0,1,1,1,1,0,1,1,0,1,0,0,1,1,0,1,0,0,1,1,1,1,1,1,0,0,1,1,0,0,0,1,0,1,1,0,1,1,0,1,1,0,1,0,0,1,1,0,1,0,1,1,0,0,0,0,1,0,0,1,0,1,1,1,0,1,1,1,0,0,1,0,0,0,0,1,1,1,1,1,1,1,1,1,1,0,0,0,0,0,1,0,0,0,0,0,1,0,0,0,1,0,1,0,0,1,1,1,0,1,1,1,0,0,1,1,0,1,1,0,0,1,1,0,0,0,0,1,0,1,1,0,1,0,0,1,1,0,0,1,1,1,1,1,1,0,0,1,0,0,0,1,0,1,0,1,1,0,0,0,1,0,1,0,1,0,1,0,0,0,0,0,0,1,0,1,1,1,0,1,0,0,0,0,1,1,1,0,0,1,1,1,1,1,1,0,1,0,0,0,1,1,0,1,0,1,1,0,0,0,0,0,1,0,0,0,1,0,0,0,1,1,1,0,1,0,1,1,1,0,1,0,0,0,0,1,0,0,1,0,1,1,1,1,0,0,1,1,1,0,0,0,1,1,1,1,0,0,0,1,0,1,1,1,1,0,1,1,1,1,0,0,1,0,1,0,0,0,0,1,1,0,0,0,0,0,0,1,1,1,0,0,1,0,0,1,0,1,0,0,0,0,0,0,1,0,1,0,1,0,1,1,0,1,1,1,0,0,1,1,0,0,0,1,1,1,0,1,0,0,1,0,0,0,0,1,1,1,1,1,0,0,0,0,0,0,0,0,1,0,0,0,0,0,1,1,1,1,0,0,0,0,1,1,0,1,1,1,1,0,0,1,0,0,1,0,1,1,0,0,0,0,0,0,1,0,1,0,0,0,0,0,1,1,1,0,1,0,0,1,0,0,0,0,1,0,1,1,0,0,0,1,1,1,0,0,1,0,0,0,1,1,0,1,1,0,0,1,0,1,1,0,1,1,1,0,1,0,1,0,0,0,0,1,0,1,1,0,1,1,0,0,1,1,1,1,0,1,1,0,0,0,1,0,1,1,0,1,1,1,0,1,0,1,1,1,1,0,0,0,0,0,0,1,0,1,1,0,1,1,1,1,1,1,0,1,1,0,0,0,1,1,0,0,0,1,0,0,0,1,0,1,1,0,0,0,0,1,1,0,1,1,1,1,1,1,0,1,1,0,1,1,1,0,0,0,1,0,0,0,0,1,1,0,0,1,0,0,1,1,1,0,1,0,0,0,1,1,1,0,1,1,0,0,0,0,1,0,0,1,0,1,0,1,1,1,0,0,1,1,1,0,0,1,0,1,0,0,1,1,0,0,0,0,1,1,0,1,1,1,0,0,0,0,1,1,0,1,1,1,1,1,0,1,0,0,1,1,1,1,1,0,0,1,1,0,1,0,1,1,0,1,0,1,1,1,1,0,0,0,0,0,1,0,0,1,1,1,1,1,0,1,0,1,0,0,0,0,0,0,1,1,1,0,0,0,0,0,1,0,0,0,0,1,1,1,1,1,0,0,0,1,1,1,1,0,0,1,0,1,1,1,1,1,1,0,0,1,1,0,0,0,0,0,0,0,1,1,1,1,0,0,1,1,0,active
0,1,0,0,0,0,0,0,0,1,0,0,0,0,0,0,0,0,0,0,1,1,0,0,0,0,0,1,0,0,0,0,1,1,0,0,0,1,0,0,0,0,0,1,0,1,1,0,1,0,0,0,0,0,0,0,0,1,0,0,0,1,1,0,0,0,1,0,0,0,1,1,0,0,0,1,1,1,0,1,0,1,0,1,1,0,1,0,0,0,0,0,0,0,0,1,1,0,1,1,0,1,0,0,0,0,1,1,1,0,1,0,0,1,0,1,1,1,0,1,1,0,0,0,0,1,0,0,1,1,0,1,0,0,0,0,0,0,1,0,0,0,0,0,1,1,0,1,1,0,0,1,0,0,0,1,0,0,1,0,0,1,1,0,0,0,0,0,0,0,0,0,0,0,0,0,0,0,1,1,1,0,0,1,1,0,0,0,1,0,0,0,0,0,0,0,0,1,0,0,0,0,1,1,0,1,0,0,0,0,0,0,0,1,0,0,0,0,0,0,0,0,1,0,1,0,1,0,0,1,1,0,0,1,0,1,0,0,1,0,0,0,0,0,0,0,0,0,0,0,0,0,0,1,0,0,1,0,1,1,1,1,0,1,0,1,1,0,0,0,1,1,0,1,0,0,0,1,1,0,0,0,0,1,0,1,0,0,0,0,0,0,0,0,0,0,1,1,0,0,1,0,0,0,1,0,0,0,1,1,1,1,0,0,1,0,1,0,0,1,0,0,1,0,0,0,1,0,0,1,1,0,0,0,0,0,0,0,0,0,1,1,0,1,1,0,1,1,0,1,0,0,1,0,0,1,0,0,1,0,0,0,0,1,0,0,0,0,1,1,0,0,1,0,1,0,0,0,0,0,0,0,1,1,0,0,0,1,1,1,0,1,0,0,0,0,0,0,0,0,0,0,0,1,0,0,0,1,0,1,0,0,0,1,1,0,1,0,1,0,0,1,0,0,0,0,0,0,0,1,0,0,0,0,1,0,1,0,0,1,0,0,1,1,0,0,1,0,1,1,0,0,0,0,1,0,0,0,0,0,1,0,0,1,0,0,0,1,0,0,0,1,0,0,0,0,0,0,0,0,1,0,0,1,1,0,1,0,0,0,0,1,1,0,0,0,1,1,1,1,1,1,0,1,0,0,0,1,1,0,1,0,0,1,0,0,0,0,0,1,0,0,0,1,0,0,0,0,1,1,0,0,0,1,1,1,0,1,0,0,0,0,1,0,0,0,0,1,0,1,1,0,0,1,1,0,0,0,0,1,0,0,0,0,0,0,0,0,1,0,1,1,0,1,1,0,0,0,0,1,0,1,0,0,0,0,1,0,0,0,0,0,0,0,0,0,1,0,0,1,0,0,1,0,0,0,0,0,0,0,0,1,0,1,0,1,0,1,1,0,1,1,0,0,0,1,1,0,0,0,1,1,1,0,1,0,0,1,0,0,0,0,0,1,1,1,1,0,0,0,0,0,0,0,0,0,0,0,0,0,0,1,1,1,1,0,0,0,0,0,1,0,1,1,1,1,0,0,1,0,0,0,0,0,0,0,0,0,0,0,0,0,0,1,0,0,0,0,0,1,1,0,0,1,0,0,1,0,0,0,0,1,0,1,0,0,0,0,0,1,1,0,0,0,0,0,0,1,1,0,1,1,0,0,1,0,1,1,0,1,0,0,0,1,0,1,0,0,0,0,1,0,1,1,0,0,1,0,0,0,0,1,1,0,1,1,0,0,0,1,0,0,1,0,1,1,1,0,1,0,1,0,0,1,0,0,0,0,0,0,0,0,0,0,0,1,1,1,1,0,1,0,0,0,0,0,0,1,1,0,0,0,0,0,0,0,1,0,1,0,0,0,0,0,1,0,0,0,1,1,1,0,1,0,1,1,0,1,1,1,0,0,0,0,0,0,0,0,1,1,0,0,1,0,0,0,0,1,0,1,0,0,0,1,0,1,0,0,0,0,0,0,0,1,0,0,0,0,1,0,1,1,1,0,0,0,0,0,0,0,1,0,0,0,0,1,1,0,0,0,0,0,1,0,0,0,0,0,0,0,0,1,1,0,1,0,1,1,1,0,1,0,0,0,1,1,1,1,0,0,1,0,0,1,0,1,0,0,1,0,1,1,1,1,0,0,0,0,0,0,0,0,1,1,1,1,1,0,1,0,1,0,0,0,0,0,0,0,0,1,0,0,0,0,0,1,0,0,0,0,0,0,0,0,0,0,0,0,1,1,0,0,0,0,0,0,1,0,0,1,1,0,0,0,1,1,0,0,0,0,0,0,0,1,0,1,1,0,0,1,1,0,active
1,0,0,0,1,0,0,0,0,0,0,1,0,0,0,0,0,1,0,0,0,0,0,0,0,1,0,0,0,0,0,0,0,0,0,0,0,0,0,0,0,0,0,0,0,1,0,0,0,0,0,0,0,0,0,0,0,0,0,0,0,0,0,0,0,0,0,0,0,0,0,1,1,0,0,1,1,1,1,0,0,0,0,0,1,0,1,0,0,0,0,0,0,0,0,0,0,0,0,0,0,0,1,1,0,0,0,0,0,0,0,0,1,0,0,0,0,1,0,0,0,0,1,0,0,0,0,1,1,0,0,1,0,0,0,0,0,0,0,0,0,0,0,0,0,0,0,0,1,0,0,0,0,0,0,0,0,0,0,0,1,0,0,0,0,1,0,0,0,1,0,1,0,1,1,1,0,0,1,1,0,0,1,0,1,1,0,1,1,0,0,0,1,0,0,0,0,0,0,0,0,0,0,0,1,0,0,0,1,0,0,0,0,0,1,0,0,0,0,0,0,0,0,0,0,0,0,0,0,0,0,0,0,0,0,0,0,0,1,0,0,0,0,0,0,0,0,0,0,0,0,0,0,0,0,0,0,0,1,0,1,0,0,0,0,0,0,0,0,0,0,0,0,0,0,0,0,1,1,0,0,0,0,0,0,0,0,0,0,0,1,0,0,0,1,0,0,0,0,0,1,0,0,0,0,0,1,0,0,0,0,0,0,0,0,0,0,0,0,1,0,0,0,0,0,0,0,0,0,0,0,0,0,0,1,0,0,0,0,0,0,0,1,1,0,0,0,0,0,1,0,1,0,1,0,0,0,0,1,0,0,0,0,0,0,0,1,0,1,0,0,0,0,0,0,0,0,0,0,0,0,0,0,0,0,0,0,0,0,0,0,1,0,0,0,0,1,1,0,0,0,0,0,0,1,1,0,0,0,0,0,0,0,0,0,0,0,0,0,0,0,0,0,0,0,0,0,0,0,0,0,0,0,0,0,0,0,1,0,0,0,0,1,0,0,0,1,0,0,0,0,0,1,0,1,1,0,1,0,0,0,0,0,0,0,0,0,0,0,0,0,0,0,0,0,0,0,0,0,0,0,0,0,0,0,0,1,0,0,0,0,0,0,0,0,0,0,0,0,0,0,0,0,0,0,1,0,0,1,0,0,1,0,0,1,0,0,0,0,0,0,0,0,0,0,0,0,0,0,1,1,0,0,0,0,0,0,0,0,0,0,0,1,1,0,1,1,1,1,1,0,0,0,0,1,0,0,0,1,0,0,1,0,0,0,0,0,0,0,0,0,0,0,0,0,0,0,0,0,0,0,0,0,0,0,0,0,1,0,0,1,0,1,0,0,0,0,1,1,0,0,1,0,0,0,0,0,0,0,0,0,0,1,0,0,0,0,1,1,0,1,0,0,0,0,0,0,0,0,0,0,0,0,0,0,0,0,1,0,0,0,0,0,1,1,0,0,1,1,0,1,0,0,0,0,0,0,0,0,0,0,0,0,0,0,0,0,1,0,0,0,1,0,0,0,0,0,0,1,0,0,0,0,0,1,1,1,1,0,0,0,0,0,0,0,0,0,0,0,0,0,0,0,0,0,0,0,0,0,0,0,0,0,1,1,1,0,1,0,1,1,0,1,1,0,0,0,0,0,0,0,0,0,0,0,0,0,0,0,0,0,0,1,0,0,0,0,0,0,0,1,0,0,0,0,0,0,0,1,0,1,0,0,0,1,0,0,0,0,0,0,0,0,0,0,0,0,0,0,0,1,1,0,0,0,1,0,0,0,0,0,0,0,0,1,0,1,0,0,0,0,0,0,0,0,0,0,0,0,0,0,0,0,0,0,0,0,1,0,0,0,0,0,0,0,0,0,0,0,1,0,0,0,0,0,0,1,0,0,1,0,0,1,0,0,0,0,0,0,0,0,0,0,0,0,0,0,0,0,0,0,0,0,0,1,0,1,1,0,0,1,1,0,0,0,0,0,0,1,0,0,0,0,0,0,0,0,0,0,0,0,0,0,0,0,0,0,0,0,0,0,0,1,0,0,0,1,0,0,0,1,0,0,0,0,0,1,0,1,0,0,0,0,0,0,0,0,1,0,0,1,0,0,0,0,0,0,0,0,0,0,0,0,0,0,0,0,0,0,0,1,1,0,0,0,0,0,0,0,0,0,0,0,0,0,0,0,0,0,1,0,0,0,0,0,0,1,0,0,0,0,0,0,0,0,0,1,0,0,0,0,0,0,0,0,0,0,0,1,1,0,0,1,0,0,0,0,0,0,0,0,0,0,0,0,0,0,0,0,0,0,0,inactive
0,0,0,0,0,0,0,0,0,0,0,1,0,0,0,0,0,1,0,0,0,0,0,0,0,1,1,0,0,0,0,0,0,0,0,0,0,1,0,0,0,0,1,0,0,1,0,0,1,0,0,0,0,0,0,0,0,0,0,1,0,0,1,0,0,0,0,0,0,0,0,1,1,0,0,1,1,1,1,0,0,0,0,0,1,0,1,0,1,0,0,0,0,0,0,1,0,0,1,1,0,1,1,1,0,0,0,0,0,0,0,0,1,1,0,0,0,0,0,1,0,0,1,0,0,0,0,1,1,0,0,1,0,0,0,0,0,0,1,0,0,0,0,0,1,1,0,1,1,0,0,0,0,0,0,0,0,0,1,0,0,1,0,0,1,1,0,0,0,1,0,1,0,1,1,1,0,0,1,1,1,1,1,0,1,1,0,0,1,0,0,0,0,0,0,0,0,0,0,0,0,0,1,0,1,0,1,0,1,0,0,0,0,1,1,0,1,0,1,0,0,0,1,0,0,0,0,0,0,0,1,0,0,1,0,0,0,0,1,0,0,0,0,0,0,0,1,0,0,0,0,0,0,1,0,0,0,0,1,0,1,0,0,0,0,1,0,0,0,0,0,1,0,0,0,1,0,1,1,0,1,0,0,0,1,0,0,0,0,0,0,0,0,0,1,0,0,1,0,0,1,0,0,0,0,1,1,0,0,0,0,1,0,0,0,0,0,0,0,1,0,0,0,1,0,0,1,0,0,0,0,0,0,0,1,1,0,0,0,0,0,0,1,1,0,0,0,0,0,1,0,0,0,1,1,0,0,0,1,0,0,0,0,0,0,0,1,0,1,1,0,0,0,0,0,0,1,0,0,0,0,0,0,0,0,0,0,0,1,0,1,1,1,0,0,0,0,1,0,0,0,0,0,0,0,1,0,0,0,1,0,0,0,0,1,0,1,0,0,0,0,0,0,1,0,0,1,1,0,0,0,0,0,0,0,0,0,1,0,0,0,1,0,1,0,0,1,0,0,0,0,0,1,0,1,1,0,1,0,0,0,0,0,1,0,0,0,0,1,0,0,1,0,0,0,0,0,0,0,0,0,0,0,0,0,0,1,0,0,0,1,0,0,0,0,0,0,0,1,1,0,1,0,0,1,1,0,0,1,0,0,1,0,0,0,0,0,0,0,0,0,0,0,1,0,0,0,0,0,1,1,0,0,1,0,1,1,0,0,0,0,0,1,1,1,1,0,1,1,1,1,0,0,0,1,0,0,0,1,0,0,0,0,0,0,0,0,0,0,0,0,0,0,0,1,0,0,0,1,0,1,1,0,0,0,0,0,1,0,0,1,0,0,0,0,0,0,1,1,0,0,1,0,0,0,0,0,0,0,1,0,0,1,0,0,0,0,1,1,0,1,1,0,0,0,1,0,0,0,0,0,0,1,0,0,0,0,1,0,0,0,0,0,1,1,0,0,1,1,0,1,0,0,0,0,0,0,0,0,0,0,0,0,1,0,0,0,1,0,0,0,1,0,0,0,1,0,0,1,0,0,0,0,0,1,1,1,1,0,1,1,0,0,0,0,0,0,0,0,0,0,0,0,0,0,0,0,0,0,0,0,0,0,1,1,1,0,1,0,0,1,0,1,1,0,0,1,1,0,0,0,0,1,0,0,0,0,0,0,0,0,0,0,0,0,0,0,0,0,0,1,1,0,0,0,0,0,0,1,0,1,1,1,0,1,0,0,0,0,0,1,0,0,0,1,0,0,0,0,0,0,0,0,1,0,1,0,0,1,0,0,0,0,0,1,0,1,0,0,0,0,0,0,0,0,0,0,0,0,0,0,1,0,0,0,0,0,1,0,0,0,0,0,0,0,0,0,0,1,1,1,0,0,0,0,0,1,0,1,1,0,0,1,0,0,0,1,0,0,0,0,0,0,0,0,0,0,0,0,0,0,0,0,0,1,0,1,1,0,0,1,1,0,0,0,0,0,0,1,0,1,0,0,0,0,0,1,0,0,0,1,0,0,0,0,0,0,0,0,0,0,0,1,0,0,0,1,0,0,0,1,0,0,0,0,0,1,0,1,0,0,0,1,0,0,0,0,1,0,0,1,0,0,1,0,0,0,0,0,0,1,0,0,1,0,0,0,0,0,0,1,1,0,0,0,0,0,0,0,0,0,0,0,0,1,0,0,0,0,1,0,0,0,0,0,0,1,0,0,0,0,0,1,0,0,0,1,0,1,1,0,0,0,0,0,0,0,0,1,1,1,0,1,0,0,0,0,0,0,0,0,0,0,1,0,1,0,0,0,1,0,1,active
0,0,0,0,0,0,0,0,0,0,0,1,0,0,0,0,0,1,0,0,0,0,0,0,0,1,1,0,0,0,0,0,0,0,0,0,0,1,0,0,0,0,1,0,0,1,0,0,1,0,0,0,0,0,0,0,0,0,0,1,0,0,1,0,0,0,0,0,0,0,0,1,1,0,0,1,1,1,1,0,0,0,0,0,1,0,1,0,1,0,0,0,0,0,0,1,0,0,1,1,0,1,1,1,0,0,0,0,0,0,0,0,1,1,0,0,0,0,0,1,0,0,0,0,0,0,0,1,1,0,0,1,0,0,0,0,0,0,1,0,0,0,0,0,1,1,0,1,1,0,0,0,0,0,0,0,0,0,1,0,0,1,0,0,1,1,0,0,0,1,0,1,0,1,1,1,0,0,1,1,1,1,1,0,1,1,0,0,1,0,0,0,0,0,0,0,0,0,0,0,0,0,1,0,1,0,1,0,1,0,0,0,0,1,1,0,1,0,1,0,0,0,1,0,0,0,0,0,0,0,1,0,0,1,0,0,0,0,1,0,0,0,0,0,0,0,1,0,0,0,0,0,0,1,0,0,0,0,1,0,1,0,0,0,0,1,0,0,0,0,0,1,0,0,0,1,0,1,1,0,1,0,0,0,1,0,0,0,0,0,0,0,0,0,1,0,0,1,0,0,1,0,0,0,0,1,1,0,0,0,0,1,0,0,0,0,0,0,0,0,0,0,0,1,0,0,1,0,0,0,0,0,0,0,1,1,0,0,0,0,0,0,1,1,0,0,0,0,0,1,0,0,0,1,1,0,0,0,1,0,0,0,0,0,0,0,1,0,1,1,0,0,0,0,0,0,1,0,0,0,0,0,0,0,0,0,0,0,1,0,1,1,1,0,0,0,0,1,0,0,0,0,0,0,0,1,0,0,0,1,0,0,0,0,1,0,1,0,0,0,0,0,0,1,0,0,1,1,0,0,0,0,0,0,0,0,0,1,0,0,0,1,0,1,0,0,1,0,0,0,0,0,1,0,1,1,0,1,0,0,0,0,0,1,0,0,0,0,1,0,0,1,0,0,0,0,0,0,0,0,0,0,0,0,0,0,1,0,0,0,1,0,0,0,0,0,0,0,1,1,0,1,0,0,1,1,0,0,1,0,0,1,0,0,0,0,0,0,0,0,0,0,0,1,0,0,0,0,0,0,1,0,0,1,0,1,1,0,0,0,0,0,1,1,1,0,0,1,0,1,1,0,0,0,1,0,0,0,1,0,0,0,0,0,0,0,0,0,0,0,0,0,0,0,1,0,0,0,1,0,1,1,0,0,0,0,0,1,0,0,1,0,0,0,0,0,0,1,1,0,0,1,0,0,0,0,0,0,0,1,0,0,1,0,0,0,0,1,1,0,1,1,0,0,0,1,0,0,0,0,0,0,1,0,0,0,0,1,0,0,0,0,0,1,1,0,0,1,1,0,1,0,0,0,0,0,0,0,0,0,0,0,0,1,0,0,0,1,0,0,0,0,0,0,0,1,0,0,1,0,0,0,0,0,1,1,1,1,0,1,1,0,0,0,0,0,0,0,0,0,0,0,0,0,0,0,0,0,0,0,0,0,0,1,1,0,0,1,0,0,1,0,1,1,0,0,1,1,0,0,0,0,1,0,0,0,0,0,0,0,0,0,0,0,0,0,0,0,0,0,1,1,0,0,0,0,0,0,1,0,1,1,1,0,1,0,0,0,0,0,1,0,0,0,1,0,0,0,0,0,0,0,0,1,0,1,0,0,1,0,0,0,0,0,1,0,1,0,0,0,0,0,0,0,0,0,0,0,0,0,0,1,0,0,0,0,0,1,0,0,0,0,0,0,0,0,0,0,1,1,1,0,0,0,0,0,1,0,1,1,0,0,1,0,0,0,1,0,0,0,0,0,0,0,0,0,0,0,0,0,0,0,0,0,1,0,1,0,0,0,1,1,0,0,0,0,0,0,1,0,1,0,0,0,0,0,1,0,0,0,1,0,0,0,0,0,0,0,0,0,0,0,1,0,0,0,1,0,0,0,1,0,0,0,0,0,1,0,1,0,0,0,1,0,0,0,0,1,0,0,1,0,0,1,0,0,0,0,0,0,1,0,0,1,0,0,0,0,0,0,1,1,0,0,0,0,0,0,0,0,0,0,0,0,1,0,0,0,0,1,0,0,0,0,0,0,1,0,0,0,0,0,1,0,0,0,1,0,1,1,0,0,0,0,0,0,0,0,1,1,0,0,1,0,0,0,0,0,0,0,0,0,0,1,0,1,0,0,0,1,0,1,active
0,1,0,0,0,0,0,0,0,0,0,1,0,0,0,0,0,1,0,0,0,0,0,0,0,1,0,0,0,0,0,0,0,0,0,0,0,1,0,0,0,0,0,0,0,1,0,0,1,0,0,0,0,0,0,0,0,0,0,1,0,0,1,0,0,0,0,0,0,0,0,1,1,0,0,1,1,1,1,0,0,0,0,0,1,0,1,0,0,0,0,0,0,0,0,1,0,0,1,1,0,1,1,1,0,0,0,0,0,0,0,0,1,1,0,0,0,0,0,1,0,0,1,0,0,0,0,1,1,0,0,1,0,0,0,0,0,0,1,0,0,0,0,0,1,1,0,1,1,0,0,0,0,0,0,0,0,0,1,0,0,1,0,0,1,1,0,0,0,1,0,1,0,1,1,1,0,0,1,1,1,0,1,0,1,1,0,0,1,0,0,0,0,0,0,0,0,0,0,0,0,0,1,0,1,0,0,0,1,0,0,0,0,1,1,0,1,0,1,0,0,0,1,0,0,0,0,0,0,0,0,0,0,1,0,0,0,0,1,0,0,0,0,0,0,0,1,0,0,0,0,0,0,1,0,0,0,0,1,0,1,0,0,0,0,1,0,0,0,0,0,1,0,0,0,1,0,1,1,0,1,0,0,0,1,0,0,0,0,0,1,0,0,0,1,0,0,1,0,0,1,0,0,0,0,0,1,0,0,0,0,1,0,0,0,0,0,0,0,1,0,0,0,0,0,0,1,0,0,0,0,0,0,0,1,0,0,0,0,0,0,0,1,1,0,0,0,0,0,1,0,0,0,1,0,0,0,0,1,0,0,0,0,0,0,0,1,0,1,1,0,0,0,0,0,0,0,0,0,0,0,0,0,0,0,0,0,0,1,0,1,1,0,0,0,0,0,1,0,0,0,0,0,0,1,1,0,0,0,1,0,0,0,0,1,0,1,0,0,0,0,0,0,1,0,0,0,1,0,0,0,0,0,0,0,0,0,1,0,0,0,1,0,1,0,0,1,0,0,0,0,0,1,0,1,1,0,1,0,0,0,0,0,1,0,0,0,0,1,0,0,1,0,0,0,0,0,0,0,0,0,0,0,0,0,0,1,0,0,0,1,0,0,0,0,0,0,0,1,1,0,0,0,0,1,1,0,0,1,0,0,1,0,0,0,0,0,0,0,0,0,0,0,1,0,0,0,0,0,1,1,0,0,0,0,1,1,0,0,0,0,0,1,1,1,1,0,1,1,1,1,0,0,0,1,0,0,0,1,0,0,0,0,0,0,0,0,0,0,0,0,0,0,0,1,0,0,0,1,0,1,1,0,0,0,0,0,1,0,0,1,0,0,0,0,0,0,1,1,0,0,1,0,0,0,0,0,0,0,1,0,0,1,0,0,0,0,1,1,0,1,1,0,0,0,1,0,0,0,0,0,0,1,0,0,0,0,1,0,0,0,0,0,1,1,0,0,1,1,0,1,0,0,0,0,0,0,0,0,0,0,0,0,1,0,0,0,1,0,0,0,1,0,0,0,1,0,0,1,0,0,0,0,0,1,1,1,1,0,1,1,0,0,0,0,0,0,0,0,0,0,0,0,0,0,0,0,0,0,0,0,0,0,1,1,1,0,1,0,1,1,0,1,1,0,0,1,1,0,0,0,0,1,0,0,0,0,0,0,0,0,0,0,0,0,0,0,0,0,0,1,1,0,0,0,0,0,0,1,0,1,1,1,0,1,0,0,0,0,0,1,0,0,0,1,0,0,0,0,0,1,1,0,1,0,1,0,0,1,0,0,0,0,0,1,0,1,0,0,0,0,0,0,0,0,0,0,0,0,0,0,1,0,0,0,0,0,1,0,0,0,0,0,0,0,0,0,0,0,1,1,0,0,0,0,0,1,0,1,1,0,0,1,0,0,0,1,0,0,0,0,0,0,0,0,0,0,0,0,0,0,0,0,0,1,0,1,1,0,0,1,1,0,0,0,0,0,0,1,0,1,0,0,0,0,0,1,0,0,0,1,0,0,0,0,0,0,0,0,0,0,0,1,0,0,0,1,0,0,0,1,0,0,0,0,0,1,0,1,0,0,0,0,0,0,0,0,1,0,0,1,0,0,1,0,0,0,0,0,0,1,0,0,1,0,0,0,0,0,0,1,1,0,0,0,0,0,0,0,0,0,0,0,0,1,0,0,0,0,1,0,0,1,0,0,0,1,0,0,0,0,0,1,0,0,0,1,0,1,1,0,0,0,0,0,0,0,0,1,1,0,0,1,0,0,0,0,0,0,0,0,0,0,1,0,1,0,0,0,1,0,1,active
0,1,0,0,0,0,0,0,0,0,0,1,0,0,0,0,0,1,0,0,0,0,0,0,0,1,0,0,0,0,0,0,0,0,0,0,0,1,0,0,0,0,0,0,0,1,0,0,1,0,0,0,0,0,0,0,0,0,0,1,0,0,0,0,0,0,0,0,0,0,0,1,1,0,0,1,1,1,1,0,0,0,0,0,1,0,1,0,0,0,0,0,0,0,0,1,0,0,1,1,0,0,1,1,0,0,0,0,0,0,0,0,1,1,0,0,0,0,0,1,0,0,1,0,0,0,0,1,1,0,0,1,0,0,0,0,0,0,1,0,0,0,0,0,1,1,0,1,1,0,0,0,0,0,0,0,0,0,1,0,0,1,0,0,1,1,0,0,0,1,0,1,0,1,1,1,0,0,1,1,1,0,1,0,1,1,0,0,1,0,0,0,0,0,0,0,0,0,0,0,0,0,1,0,1,0,0,0,1,0,0,0,0,1,1,0,1,0,1,0,0,0,1,0,0,0,0,0,0,0,0,0,0,1,0,0,0,0,1,0,0,0,0,0,0,0,1,0,0,0,0,0,0,1,0,0,0,0,1,0,1,0,0,0,0,1,0,0,0,0,0,1,0,0,0,1,0,1,1,0,1,0,0,0,1,0,0,0,0,0,1,0,0,0,1,0,0,1,0,0,1,0,0,0,0,0,1,0,0,0,0,1,0,0,0,0,0,0,0,1,0,0,0,0,0,0,1,0,0,0,0,0,0,0,1,0,0,0,0,0,0,0,1,1,0,0,0,0,0,1,0,0,0,1,0,0,0,0,1,0,0,0,0,0,0,0,1,0,1,1,0,0,0,0,0,0,0,0,0,0,0,0,0,0,0,0,0,0,1,0,1,1,0,0,0,0,0,1,0,0,0,0,0,0,1,1,0,0,0,1,0,0,0,0,1,0,1,0,0,0,0,0,0,1,0,0,0,1,0,0,0,0,0,0,0,0,0,1,0,0,0,1,0,1,0,0,1,0,0,0,0,0,1,0,1,1,0,1,0,0,0,0,0,0,0,0,0,0,1,0,0,1,0,0,0,0,0,0,0,0,0,0,0,0,0,0,1,0,0,0,1,0,0,0,0,0,0,0,1,1,0,0,0,0,1,1,0,0,1,0,0,1,0,0,0,0,0,0,0,0,0,0,0,0,0,0,0,0,0,1,1,0,0,0,0,0,1,0,0,0,0,0,1,1,1,1,0,1,1,1,1,0,0,0,1,0,0,0,1,0,0,0,0,0,0,0,0,0,0,0,0,0,0,0,1,0,0,0,1,0,1,1,0,0,0,0,0,1,0,0,1,0,0,0,0,0,0,1,1,0,0,1,0,0,0,0,0,0,0,1,0,0,1,0,0,0,0,1,1,0,1,1,0,0,0,1,0,0,0,0,0,0,1,0,0,0,0,1,0,0,0,0,0,1,1,0,0,1,1,0,1,0,0,0,0,0,0,0,0,0,0,0,0,1,0,0,0,1,0,0,0,1,0,0,0,1,0,0,1,0,0,0,0,0,1,1,1,1,0,1,1,0,0,0,0,0,0,0,0,0,0,0,0,0,0,0,0,0,0,0,0,0,0,1,1,1,0,1,0,1,1,0,1,1,0,0,1,1,0,0,0,0,1,0,0,0,0,0,0,0,0,0,0,0,0,0,0,0,0,0,1,1,0,0,0,0,0,0,1,0,1,1,1,0,1,0,0,0,0,0,1,0,0,0,1,0,0,0,0,0,1,1,0,1,0,1,0,0,1,0,0,0,0,0,1,0,1,0,0,0,0,0,0,0,0,0,0,0,0,0,0,1,0,0,0,0,0,1,0,0,0,0,0,0,0,0,0,0,0,1,1,0,0,0,0,0,1,0,1,1,0,0,1,0,0,0,1,0,0,0,0,0,0,0,0,0,0,0,0,0,0,0,0,0,1,0,1,1,0,0,1,1,0,0,0,0,0,0,1,0,1,0,0,0,0,0,1,0,0,0,1,0,0,0,0,0,0,0,0,0,0,0,1,0,0,0,1,0,0,0,1,0,0,0,0,0,1,0,1,0,0,0,0,0,0,0,0,1,0,0,1,0,0,1,0,0,0,0,0,0,0,0,0,1,0,0,0,0,0,0,1,1,0,0,0,0,0,0,0,0,0,0,0,0,1,0,0,0,0,1,0,0,1,0,0,0,1,0,0,0,0,0,1,0,0,0,1,0,1,1,0,0,0,0,0,0,0,0,1,1,0,0,1,0,0,0,0,0,0,0,0,0,0,1,0,1,0,0,0,1,0,1,inactive
0,0,0,0,0,0,0,0,0,0,0,1,0,0,0,0,0,1,0,0,0,0,0,0,0,1,1,0,0,0,0,0,0,0,0,0,0,0,0,0,0,0,1,0,0,1,0,0,0,0,0,0,0,0,0,0,0,0,0,1,0,0,0,0,0,0,1,0,0,1,0,1,1,0,0,1,1,1,1,0,0,0,0,0,1,0,1,0,0,0,0,0,0,0,0,1,0,0,0,0,0,1,1,1,0,0,1,1,1,0,0,0,1,0,0,0,0,0,0,0,0,0,1,0,0,0,0,1,1,0,0,1,0,0,1,0,0,0,1,0,0,0,0,0,0,0,0,0,1,0,0,0,0,0,0,0,0,0,1,0,0,1,0,0,0,1,0,0,0,1,0,1,0,1,1,1,0,0,1,1,0,1,1,0,1,1,0,0,1,0,0,0,0,0,0,0,0,0,0,0,0,0,0,1,1,0,0,0,1,0,0,0,0,1,1,0,0,1,0,0,0,0,1,0,0,1,0,0,0,0,1,0,0,0,0,0,0,0,1,0,0,0,0,0,0,0,0,0,0,0,0,0,0,1,0,0,0,0,1,0,1,0,0,0,0,0,0,1,0,0,0,1,0,0,0,0,0,1,1,0,0,0,0,1,0,0,0,0,0,0,1,0,0,0,1,0,1,0,0,0,1,0,0,0,0,0,1,0,0,0,0,1,0,0,0,1,0,0,0,1,0,0,0,1,0,0,0,0,0,0,0,0,0,0,1,0,0,0,0,0,0,0,1,1,0,0,0,0,0,1,0,0,0,1,1,0,0,0,1,0,0,0,0,0,0,0,1,0,1,0,0,0,0,0,0,0,0,0,0,0,0,0,0,0,0,0,0,0,0,1,0,1,1,0,0,0,0,1,0,0,0,0,0,0,1,1,0,0,0,1,0,0,0,1,1,0,0,0,0,0,0,0,0,0,0,0,0,1,0,0,0,0,0,0,0,0,0,1,0,0,0,0,1,0,0,0,1,0,0,0,0,0,1,0,1,1,0,1,0,0,0,0,0,0,0,0,0,0,0,0,0,0,0,0,0,0,0,0,0,0,0,0,0,0,0,0,1,0,0,0,0,1,0,0,0,0,0,0,1,0,0,1,0,0,0,1,0,0,1,0,0,1,0,0,0,0,0,0,0,0,0,0,0,0,0,0,0,0,0,1,1,0,0,0,0,0,0,0,0,0,0,0,1,1,0,1,0,0,1,1,0,0,0,0,1,0,0,0,1,0,0,0,0,0,0,0,0,0,0,0,0,0,0,0,1,0,0,0,0,0,0,0,0,0,0,0,0,1,0,0,1,0,0,0,0,0,0,1,1,0,0,1,0,0,0,0,0,0,0,0,0,0,1,0,0,0,0,1,1,0,1,1,0,0,0,0,0,0,0,0,0,0,0,0,0,0,0,1,0,0,0,0,0,1,1,0,0,1,1,0,1,0,0,0,0,0,0,0,0,0,0,0,0,1,0,0,0,1,0,1,0,1,0,0,0,0,0,0,1,0,0,0,0,0,1,1,1,1,0,0,0,0,0,0,0,0,0,0,0,0,0,0,0,0,0,0,0,0,0,0,0,0,0,1,1,1,0,1,0,1,1,0,1,1,0,0,1,0,0,0,0,0,0,0,0,0,0,0,0,0,0,0,1,0,0,0,0,0,0,0,1,0,0,0,0,0,0,0,1,0,1,1,0,0,1,0,0,0,0,0,1,0,0,0,0,0,0,0,0,0,1,1,0,0,0,1,0,0,1,0,0,0,0,0,1,0,1,0,0,0,0,0,0,0,0,0,0,0,0,0,0,0,0,0,0,0,0,1,0,0,0,0,0,0,0,0,0,0,1,1,0,0,0,0,0,0,1,0,1,1,0,0,1,0,0,0,0,0,0,0,0,0,0,0,0,0,0,0,0,0,0,0,0,0,1,0,1,1,0,0,1,1,0,0,0,0,0,0,1,0,0,1,0,0,0,0,0,0,0,0,0,0,0,0,0,0,0,0,0,0,0,0,1,0,0,0,1,0,0,0,1,0,0,0,0,0,1,0,1,0,0,0,1,0,0,0,0,1,0,0,1,1,0,0,0,0,0,0,0,0,0,0,0,0,0,0,0,0,0,0,1,1,0,0,0,0,0,0,0,0,0,0,0,0,0,0,0,0,0,1,0,0,1,0,0,0,1,0,0,0,0,0,0,0,0,0,1,0,0,0,0,0,0,0,0,1,0,0,1,1,0,0,1,0,0,0,0,0,0,0,0,0,0,0,0,0,0,0,0,0,0,0,inactive
0,0,0,0,0,0,0,0,0,0,0,1,0,0,0,0,0,1,0,0,0,0,0,0,0,1,0,0,0,0,0,0,0,0,0,0,0,0,0,0,0,0,0,0,0,1,0,0,0,0,0,0,0,0,0,0,0,0,0,0,0,0,0,0,0,0,0,0,0,0,0,1,1,0,0,1,1,1,1,0,0,0,0,0,1,0,1,0,0,0,0,0,0,0,0,0,0,0,0,0,0,0,1,1,0,0,0,0,0,0,0,0,1,0,0,0,0,0,0,0,0,0,1,0,0,0,0,1,1,0,0,1,0,0,0,0,0,0,0,0,0,0,0,0,0,0,0,0,1,0,0,0,0,0,0,0,0,0,0,0,0,0,0,0,0,1,0,0,0,1,0,1,0,1,1,1,0,0,1,1,0,0,1,0,1,1,0,0,1,0,0,0,0,0,0,0,0,0,0,0,0,0,0,0,1,0,0,0,1,0,0,0,0,1,1,0,1,0,0,0,0,0,0,0,0,0,0,0,0,0,0,0,0,0,0,0,0,0,1,0,0,0,0,0,0,0,0,0,0,0,0,0,0,0,0,0,0,0,1,0,1,0,0,0,0,0,0,0,0,0,0,0,0,0,0,0,0,1,1,0,0,0,0,0,0,0,0,0,0,0,1,0,0,0,1,0,0,1,0,0,1,0,0,0,0,0,1,0,0,0,0,0,0,0,0,0,0,0,0,1,0,0,0,0,0,0,0,0,0,0,0,0,0,0,1,0,0,0,0,0,0,0,1,1,0,0,0,0,0,1,0,0,0,1,0,0,0,0,1,0,0,0,0,0,0,0,1,0,1,0,0,0,0,0,0,0,0,0,0,0,0,0,0,0,0,0,0,0,0,0,0,1,0,0,0,0,0,1,0,0,0,0,0,0,1,1,0,0,0,0,0,0,0,0,0,0,0,0,0,0,0,0,0,0,0,0,0,0,0,0,0,0,0,0,0,0,0,1,0,0,0,0,0,0,0,0,1,0,0,0,0,0,1,0,1,1,0,1,0,0,0,0,0,0,0,0,0,0,0,0,0,0,0,0,0,0,0,0,0,0,0,0,0,0,0,0,1,0,0,0,0,0,0,0,0,0,0,0,0,0,0,0,0,0,0,1,0,0,1,0,0,1,0,0,0,0,0,0,0,0,0,0,0,0,0,0,0,0,0,1,1,0,0,0,0,0,0,0,0,0,0,0,1,1,0,1,0,0,1,1,0,0,0,0,1,0,0,0,1,0,0,0,0,0,0,0,0,0,0,0,0,0,0,0,0,0,0,0,0,0,0,0,0,0,0,0,0,1,0,0,1,0,0,0,0,0,0,1,1,0,0,1,0,0,0,0,0,0,0,0,0,0,1,0,0,0,0,1,1,0,1,1,0,0,0,0,0,0,0,0,0,0,0,0,0,0,0,1,0,0,0,0,0,1,1,0,0,1,1,0,1,0,0,0,0,0,0,0,0,0,0,0,0,0,0,0,0,1,0,0,0,1,0,0,0,0,0,0,1,0,0,0,0,0,1,1,1,1,0,0,0,0,0,0,0,0,0,0,0,0,0,0,0,0,0,0,0,0,0,0,0,0,0,1,1,1,0,1,0,1,1,0,1,1,0,0,1,0,0,0,0,0,0,0,0,0,0,0,0,0,0,0,0,0,0,0,0,0,0,0,1,0,0,0,0,0,0,0,1,0,1,1,0,0,1,0,0,0,0,0,1,0,0,0,0,0,0,0,0,0,1,1,0,0,0,1,0,0,1,0,0,0,0,0,1,0,1,0,0,0,0,0,0,0,0,0,0,0,0,0,0,0,0,0,0,0,0,1,0,0,0,0,0,0,0,0,0,0,0,1,0,0,0,0,0,0,1,0,1,1,0,0,1,0,0,0,0,0,0,0,0,0,0,0,0,0,0,0,0,0,0,0,0,0,1,0,1,1,0,0,1,1,0,0,0,0,0,0,1,0,0,0,0,0,0,0,0,0,0,0,0,0,0,0,0,0,0,0,0,0,0,0,1,0,0,0,1,0,0,0,1,0,0,0,0,0,1,0,1,0,0,0,0,0,0,0,0,1,0,0,1,0,0,0,0,0,0,0,0,0,0,0,0,0,0,0,0,0,0,0,1,1,0,0,0,0,0,0,0,0,0,0,0,0,0,0,0,0,0,1,0,0,1,0,0,0,1,0,0,0,0,0,0,0,0,0,1,0,0,0,0,0,0,0,0,0,0,0,1,1,0,0,1,0,0,0,0,0,0,0,0,0,0,0,0,0,0,0,0,0,0,0,inactive
0,0,0,0,0,0,0,0,0,0,0,1,0,0,0,0,0,1,0,0,0,0,0,0,0,1,0,0,0,0,0,0,0,0,0,0,0,0,0,0,0,0,0,0,0,1,0,0,0,0,0,0,0,0,0,0,0,0,0,0,0,0,0,0,0,0,0,0,0,0,0,1,1,0,0,1,1,1,1,0,0,0,0,0,1,0,1,0,0,0,0,0,0,0,0,0,0,0,0,0,0,0,1,1,0,0,0,0,0,0,0,0,1,0,0,0,0,0,0,0,0,0,1,0,0,0,0,1,1,0,0,1,0,0,0,0,0,0,0,0,0,0,0,0,0,0,0,0,1,0,0,0,0,0,0,0,0,0,0,0,0,0,0,0,0,1,0,0,0,1,0,1,0,1,1,1,0,0,1,1,0,0,1,0,1,1,0,0,1,0,0,0,0,0,0,0,0,0,0,0,0,0,0,0,1,0,0,0,1,0,0,0,0,0,1,0,0,0,0,0,0,0,0,0,0,0,0,0,0,0,0,0,0,0,0,0,0,0,1,0,0,0,0,0,0,0,0,0,0,0,0,0,0,0,0,0,0,0,1,0,1,0,0,0,0,0,0,0,0,0,0,0,0,0,0,0,0,1,1,0,0,0,0,0,0,0,0,0,0,0,1,0,0,0,1,0,0,0,0,0,1,0,0,0,0,0,1,0,0,0,0,0,0,0,0,0,0,0,0,1,0,0,0,0,0,0,0,0,0,0,0,0,0,0,1,0,0,0,0,0,0,0,1,1,0,0,0,0,0,1,0,0,0,1,0,0,0,0,1,0,0,0,0,0,0,0,1,0,1,0,0,0,0,0,0,0,0,0,0,0,0,0,0,0,0,0,0,0,0,0,0,1,0,0,0,0,0,1,0,0,0,0,0,0,1,1,0,0,0,0,0,0,0,0,0,0,0,0,0,0,0,0,0,0,0,0,0,0,0,0,0,0,0,0,0,0,0,1,0,0,0,0,0,0,0,0,1,0,0,0,0,0,1,0,1,1,0,1,0,0,0,0,0,0,0,0,0,0,0,0,0,0,0,0,0,0,0,0,0,0,0,0,0,0,0,0,1,0,0,0,0,0,0,0,0,0,0,0,0,0,0,0,0,0,0,1,0,0,1,0,0,1,0,0,0,0,0,0,0,0,0,0,0,0,0,0,0,0,0,1,1,0,0,0,0,0,0,0,0,0,0,0,1,1,0,1,0,0,1,1,0,0,0,0,1,0,0,0,1,0,0,0,0,0,0,0,0,0,0,0,0,0,0,0,0,0,0,0,0,0,0,0,0,0,0,0,0,1,0,0,1,0,0,0,0,0,0,1,1,0,0,1,0,0,0,0,0,0,0,0,0,0,1,0,0,0,0,1,1,0,1,0,0,0,0,0,0,0,0,0,0,0,0,0,0,0,0,1,0,0,0,0,0,1,1,0,0,1,1,0,1,0,0,0,0,0,0,0,0,0,0,0,0,0,0,0,0,1,0,0,0,1,0,0,0,0,0,0,1,0,0,0,0,0,1,1,1,1,0,0,0,0,0,0,0,0,0,0,0,0,0,0,0,0,0,0,0,0,0,0,0,0,0,1,1,1,0,1,0,1,1,0,1,1,0,0,1,0,0,0,0,0,0,0,0,0,0,0,0,0,0,0,0,0,0,0,0,0,0,0,1,0,0,0,0,0,0,0,1,0,1,0,0,0,1,0,0,0,0,0,0,0,0,0,0,0,0,0,0,0,1,1,0,0,0,1,0,0,0,0,0,0,0,0,1,0,1,0,0,0,0,0,0,0,0,0,0,0,0,0,0,0,0,0,0,0,0,1,0,0,0,0,0,0,0,0,0,0,0,1,0,0,0,0,0,0,1,0,0,1,0,0,1,0,0,0,0,0,0,0,0,0,0,0,0,0,0,0,0,0,0,0,0,0,1,0,1,1,0,0,1,1,0,0,0,0,0,0,1,0,0,0,0,0,0,0,0,0,0,0,0,0,0,0,0,0,0,0,0,0,0,0,1,0,0,0,1,0,0,0,1,0,0,0,0,0,1,0,1,0,0,0,0,0,0,0,0,1,0,0,1,0,0,0,0,0,0,0,0,0,0,0,0,0,0,0,0,0,0,0,1,1,0,0,0,0,0,0,0,0,0,0,0,0,0,0,0,0,0,1,0,0,1,0,0,0,1,0,0,0,0,0,0,0,0,0,1,0,0,0,0,0,0,0,0,0,0,0,1,1,0,0,1,0,0,0,0,0,0,0,0,0,0,0,0,0,0,0,0,0,0,0,inactive
0,1,0,0,0,0,0,0,0,0,0,1,0,0,0,0,0,1,0,0,0,0,0,0,0,1,1,0,0,0,0,0,0,0,0,0,0,1,0,0,0,0,1,0,0,1,0,0,1,0,0,0,0,0,0,0,0,0,0,1,0,0,1,0,0,0,0,0,0,0,0,1,1,0,0,1,1,1,1,0,0,0,0,0,1,0,1,0,1,0,0,0,0,0,0,1,0,0,1,1,0,1,1,1,0,0,0,0,0,0,0,0,1,1,0,0,0,0,0,1,0,0,1,0,0,0,0,1,1,0,0,1,0,0,0,0,0,0,1,0,0,0,0,0,1,1,0,1,1,0,0,0,0,0,0,0,0,0,1,0,0,1,0,0,1,1,0,0,0,1,0,1,0,1,1,1,0,0,1,1,1,1,1,0,1,1,0,0,1,0,0,0,0,0,0,0,0,0,0,0,0,0,1,0,1,0,1,0,1,0,0,0,0,1,1,0,1,0,1,0,0,0,1,0,0,0,0,0,0,0,1,0,0,1,0,0,0,0,1,0,0,0,0,0,0,0,1,0,0,0,0,0,0,1,0,0,0,0,1,0,1,0,0,0,0,1,0,0,0,0,0,1,0,0,0,1,0,1,1,0,1,0,0,0,1,0,0,0,0,0,0,0,0,0,1,0,0,1,0,0,1,0,0,0,0,1,1,0,0,0,0,1,0,0,0,0,0,0,0,1,0,0,0,1,0,0,1,0,0,0,0,0,0,0,1,1,0,0,0,0,0,0,1,1,0,0,0,0,0,1,0,0,0,1,1,0,0,0,1,0,0,0,0,0,0,0,1,0,1,1,0,0,0,0,0,0,1,0,0,0,0,0,0,0,0,0,0,0,1,0,1,1,1,0,0,0,0,1,0,0,0,0,0,0,0,1,0,0,0,1,0,0,0,0,1,0,1,0,0,0,0,0,0,1,0,0,1,1,0,0,0,0,0,0,0,0,0,1,0,0,0,1,0,1,0,0,1,0,0,0,0,0,1,0,1,1,0,1,0,0,0,0,0,1,0,0,0,0,1,0,0,1,0,0,0,0,0,0,0,0,0,0,0,0,0,0,1,0,0,0,1,0,0,0,0,0,0,0,1,1,0,1,0,0,1,1,0,0,1,0,0,1,0,0,0,0,0,0,0,0,0,0,0,1,0,0,0,0,0,1,1,0,0,1,0,1,1,0,0,0,0,0,1,1,1,1,0,1,1,1,1,0,0,0,1,0,0,0,1,0,0,0,0,0,0,0,0,0,0,0,0,0,0,0,1,0,0,0,1,0,1,1,0,0,0,0,0,1,0,0,1,0,0,0,0,0,0,1,1,0,0,1,0,0,0,0,0,0,0,1,0,0,1,0,0,0,0,1,1,0,1,1,0,0,0,1,0,0,0,0,0,0,1,0,0,0,0,1,0,0,0,0,0,1,1,0,0,1,1,0,1,0,0,0,0,0,0,0,0,0,0,0,0,1,0,0,0,1,0,0,0,1,0,0,0,1,0,0,1,0,0,0,0,0,1,1,1,1,0,1,1,0,0,0,0,0,0,0,0,0,0,0,0,0,0,0,0,0,0,0,0,0,0,1,1,1,0,1,0,0,1,0,1,1,0,0,1,1,0,0,0,0,1,0,0,0,0,0,0,0,0,0,0,0,0,0,0,0,0,0,1,1,0,0,0,0,0,0,1,0,1,1,1,0,1,0,0,0,0,0,1,0,0,0,1,0,0,0,0,0,0,0,0,1,0,1,0,0,1,0,0,0,0,0,1,0,1,0,0,0,0,0,0,0,0,0,0,0,0,0,0,1,0,0,0,0,0,1,0,0,0,0,0,0,0,0,0,0,1,1,1,0,0,0,0,0,1,0,1,1,0,0,1,0,0,0,1,0,0,0,0,0,0,0,0,0,0,0,0,0,0,0,0,0,1,0,1,1,0,0,1,1,0,0,0,0,0,0,1,0,1,0,0,0,0,0,1,0,0,0,1,0,0,0,0,0,0,0,0,0,0,0,1,0,0,0,1,0,0,0,1,0,0,0,0,0,1,0,1,0,0,0,1,0,0,0,0,1,0,0,1,0,0,1,0,0,0,0,0,0,1,0,0,1,0,0,0,0,0,0,1,1,0,0,0,0,0,0,0,0,0,0,0,0,1,0,0,0,0,1,0,0,0,0,0,0,1,0,0,0,0,0,1,0,0,0,1,0,1,1,0,0,0,0,0,0,0,0,1,1,1,0,1,0,0,0,0,0,0,0,0,0,0,1,0,1,0,0,0,1,0,1,active
0,0,0,0,0,0,0,0,0,0,0,1,0,0,0,0,1,1,0,0,0,0,0,0,0,1,0,0,0,0,0,1,0,1,1,0,1,0,0,0,0,0,0,0,0,1,0,0,0,0,0,0,0,0,0,0,1,0,0,0,0,0,1,0,0,0,0,0,0,0,0,1,1,0,1,1,1,1,1,0,0,0,0,0,1,0,1,0,0,0,0,0,0,0,1,0,0,0,0,0,0,0,1,1,0,0,0,0,0,0,0,0,1,0,0,0,0,0,0,0,0,1,1,0,0,0,0,1,1,0,0,1,0,0,0,0,0,0,0,0,0,0,0,0,0,0,0,0,1,0,0,0,0,0,0,0,0,0,0,0,0,0,0,0,0,1,1,0,0,1,1,1,1,1,1,1,0,0,1,1,0,0,1,0,1,1,0,0,1,0,0,0,0,0,0,0,0,0,0,0,0,0,0,0,1,0,0,0,1,0,0,0,0,1,1,0,0,0,0,0,1,0,0,0,0,0,0,0,0,0,0,0,0,0,0,0,0,0,1,0,0,0,0,0,0,0,0,0,0,0,0,0,0,0,0,0,0,1,1,0,1,0,0,0,0,1,0,0,0,0,0,0,0,0,1,0,0,1,1,0,0,0,1,0,0,1,0,1,0,0,1,0,0,0,1,0,0,0,0,0,1,0,1,1,0,0,1,0,0,1,0,0,0,0,0,0,0,0,0,1,0,0,0,0,0,1,0,0,0,0,0,0,0,1,1,0,0,0,0,0,0,0,1,1,0,0,0,0,0,1,0,0,0,1,0,0,0,0,1,0,0,0,0,0,0,0,1,0,1,0,0,0,0,1,0,0,0,0,0,0,0,0,0,0,0,0,0,0,0,1,0,1,0,0,0,0,0,1,1,0,0,1,0,0,1,1,0,0,0,0,0,0,0,0,0,0,0,0,0,0,0,0,0,0,0,0,0,0,0,0,0,0,0,0,0,0,0,1,0,0,0,0,0,0,0,0,1,0,0,0,0,0,1,0,1,1,0,1,0,0,0,0,0,0,0,0,0,0,0,0,0,0,0,0,0,0,0,0,0,0,0,0,0,0,0,0,1,0,1,0,1,0,0,0,0,0,0,0,0,0,1,1,0,0,0,1,0,0,1,0,0,1,0,1,0,0,0,0,0,0,0,0,0,0,0,0,0,0,0,1,1,0,0,1,0,0,0,0,0,0,0,0,1,1,0,1,0,0,1,1,0,0,0,0,1,0,0,0,1,0,0,0,0,0,0,0,0,0,0,0,0,0,0,0,0,0,0,0,1,0,0,0,0,0,0,0,0,1,0,0,1,0,0,0,0,0,0,1,1,0,0,1,0,0,0,0,0,1,0,1,0,0,1,0,0,0,0,1,1,0,1,1,0,0,0,0,0,0,0,0,0,0,0,0,0,1,0,1,1,0,0,0,0,1,1,0,0,1,1,0,1,0,0,0,0,0,0,0,0,0,0,0,1,0,0,0,0,1,0,0,0,1,0,0,0,0,0,0,1,0,0,0,0,1,1,1,1,1,0,0,0,0,0,0,0,0,0,0,0,0,0,0,0,0,1,0,0,1,0,0,0,0,0,1,1,1,1,1,0,1,1,0,1,1,0,1,1,0,0,1,0,0,0,0,0,0,0,0,0,0,0,1,0,1,0,0,0,0,0,0,1,1,0,0,0,0,0,0,1,0,1,1,0,0,1,0,0,0,0,1,1,0,0,0,0,0,0,0,0,0,1,1,0,0,0,1,0,0,1,0,0,0,0,0,1,0,1,0,0,1,0,0,1,1,0,0,0,0,0,0,0,1,0,0,0,0,1,1,0,0,0,1,1,0,0,0,0,0,0,1,0,0,0,0,0,0,1,0,1,1,0,0,1,0,0,0,0,0,0,0,0,0,0,0,0,0,0,0,0,0,0,0,0,0,1,0,1,1,0,0,1,1,0,0,0,0,0,1,1,0,0,0,0,0,0,0,0,0,0,0,0,0,0,0,0,0,0,0,0,0,0,0,1,0,0,0,1,0,0,0,1,0,0,0,0,0,1,0,1,0,1,1,0,0,0,0,1,1,0,0,1,0,0,0,0,0,0,0,0,0,0,0,0,0,0,0,0,0,0,0,1,1,0,0,0,0,0,0,0,0,0,0,0,0,0,0,0,0,0,1,0,0,1,0,0,0,1,0,0,0,0,0,0,0,0,0,1,0,0,0,0,0,0,0,0,0,0,0,1,1,0,0,1,0,0,0,0,0,0,0,0,0,0,1,1,0,0,0,0,0,0,0,inactive
0,0,0,0,0,0,0,0,0,0,0,1,0,0,0,0,1,1,0,0,0,0,0,0,0,1,0,0,0,0,0,1,0,1,1,0,1,0,0,0,0,0,0,0,0,1,0,0,0,0,0,0,0,0,0,0,1,0,0,0,0,0,1,0,0,0,0,0,0,0,0,1,1,0,1,1,1,1,1,0,0,0,0,0,1,0,1,0,0,0,0,0,0,0,1,0,0,0,0,0,0,0,1,1,0,0,0,0,0,0,0,0,1,0,0,0,0,0,0,0,0,1,1,0,0,0,0,1,1,0,0,1,0,0,0,0,0,0,0,0,0,0,0,0,0,0,0,0,1,0,0,0,0,0,0,0,0,0,0,0,0,0,0,0,0,1,1,0,0,1,1,1,1,1,1,1,0,0,1,1,0,0,1,0,1,1,0,0,1,0,0,0,0,0,0,0,0,0,0,0,0,0,0,0,1,0,0,0,1,0,0,0,0,1,1,0,0,0,0,0,1,0,0,0,0,0,0,0,0,0,0,0,0,0,0,0,0,0,1,0,0,0,0,0,0,0,0,0,0,0,0,0,0,0,0,0,0,1,1,0,1,0,0,0,0,1,0,0,0,0,0,0,0,0,1,0,0,1,1,0,0,0,1,0,0,1,0,1,0,0,1,0,0,0,1,0,0,0,0,0,1,0,1,1,0,0,1,0,0,1,0,0,0,0,0,0,0,0,0,1,0,0,0,0,0,1,0,0,0,0,0,0,0,1,1,0,0,0,0,0,0,0,1,1,0,0,0,0,0,1,0,0,0,1,0,0,0,0,1,0,0,0,0,0,0,0,1,0,1,0,0,0,0,1,0,0,0,0,0,0,0,0,0,0,0,0,0,0,0,1,0,1,0,0,0,0,0,1,1,0,0,1,0,0,1,1,0,0,0,0,0,0,0,0,0,0,0,0,0,0,0,0,0,0,0,0,0,0,0,0,0,0,0,0,0,0,0,1,0,0,0,0,0,0,0,0,1,0,0,0,0,0,1,0,1,1,0,1,0,0,0,0,0,0,0,0,0,0,0,0,0,0,0,0,0,0,0,0,0,0,0,0,0,0,0,0,1,0,1,0,1,0,0,0,0,0,0,0,0,0,1,1,0,0,0,1,0,0,1,0,0,1,0,1,0,0,0,0,0,0,0,0,0,0,0,0,0,0,0,1,1,0,0,1,0,0,0,0,0,0,0,0,1,1,0,1,0,0,1,1,0,0,0,0,1,0,0,0,1,0,0,0,0,0,0,0,0,0,0,0,0,0,0,0,0,0,0,0,1,0,0,0,0,0,0,0,0,1,0,0,1,0,0,0,0,0,0,1,1,0,0,1,0,0,0,0,0,1,0,1,0,0,1,0,0,0,0,1,1,0,1,1,0,0,0,0,0,0,0,0,0,0,0,0,0,1,0,1,1,0,0,0,0,1,1,0,0,1,1,0,1,0,0,0,0,0,0,0,0,0,0,0,1,0,0,0,0,1,0,0,0,1,0,0,0,0,0,0,1,0,0,0,0,1,1,1,1,1,0,0,0,0,0,0,0,0,0,0,0,0,0,0,0,0,1,0,0,1,0,0,0,0,0,1,1,1,1,1,0,1,1,0,1,1,0,1,1,0,0,1,0,0,0,0,0,0,0,0,0,0,0,1,0,1,0,0,0,0,0,0,1,1,0,0,0,0,0,0,1,0,1,1,0,0,1,0,0,0,0,1,1,0,0,0,0,0,0,0,0,0,1,1,0,0,0,1,0,0,1,0,0,0,0,0,1,0,1,0,0,1,0,0,1,1,0,0,0,0,0,0,0,1,0,0,0,0,1,1,0,0,0,1,1,0,0,0,0,0,0,1,0,0,0,0,0,0,1,0,1,1,0,0,1,0,0,0,0,0,0,0,0,0,0,0,0,0,0,0,0,0,0,0,0,0,1,0,1,1,0,0,1,1,0,0,0,0,0,1,1,0,0,0,0,0,0,0,0,0,0,0,0,0,0,0,0,0,0,0,0,0,0,0,1,0,0,0,1,0,0,0,1,0,0,0,0,0,1,0,1,0,1,1,0,0,0,0,1,1,0,0,1,0,0,0,0,0,0,0,0,0,0,0,0,0,0,0,0,0,0,0,1,1,0,0,0,0,0,0,0,0,0,0,0,0,0,0,0,0,0,1,0,0,1,0,0,0,1,0,0,0,0,0,0,0,0,0,1,0,0,0,0,0,0,0,0,0,0,0,1,1,0,0,1,0,0,0,0,0,0,0,0,0,0,1,1,0,0,0,0,0,0,0,inactive
0,0,0,0,0,0,0,0,0,0,0,1,0,0,0,0,0,1,0,0,0,0,0,0,0,1,0,0,0,0,0,0,0,0,0,0,0,0,0,0,0,0,0,0,0,1,0,0,0,0,0,0,0,0,0,0,0,0,0,1,0,0,0,0,0,0,0,0,0,0,0,1,1,0,0,1,1,1,1,0,0,0,0,0,1,0,1,0,0,0,0,0,0,0,0,0,0,0,0,0,0,0,1,1,0,0,0,0,0,0,0,0,1,0,0,0,0,0,0,0,0,0,1,0,0,0,0,1,1,0,0,1,0,0,0,0,0,0,0,0,0,0,0,0,0,0,0,0,1,0,0,0,0,0,0,0,0,0,0,0,0,0,0,0,0,1,0,0,0,1,0,1,0,1,0,1,0,0,0,1,0,0,1,0,1,1,0,0,1,0,0,0,0,0,0,0,0,0,0,0,0,0,0,0,1,0,0,0,1,0,0,0,0,0,0,0,0,0,0,0,0,0,0,0,0,0,0,0,0,0,0,0,0,0,0,0,0,0,1,0,0,0,0,0,0,0,0,0,0,0,0,0,0,0,0,0,0,0,1,0,1,0,0,0,0,0,0,0,0,0,0,0,0,0,0,0,0,1,0,0,0,0,0,0,0,0,0,0,0,0,1,1,0,0,1,0,0,0,0,0,1,1,0,0,0,0,1,0,0,0,0,0,0,0,0,0,0,0,0,1,0,0,0,0,0,0,0,0,0,0,0,0,0,0,1,0,0,0,0,0,0,0,1,1,0,0,0,0,0,1,0,0,0,1,0,0,0,0,0,0,0,0,0,0,0,0,1,0,1,0,0,0,0,0,0,0,0,0,0,0,0,0,0,0,0,0,0,0,0,0,0,1,0,0,0,0,0,1,0,0,0,0,0,0,1,1,0,0,0,0,0,0,0,0,0,0,0,0,0,0,0,0,0,0,0,0,0,0,0,0,0,0,0,0,0,0,0,1,0,0,0,0,0,0,0,0,1,0,0,0,1,0,1,1,1,1,0,1,0,0,0,0,0,0,0,0,0,0,0,0,0,0,0,0,0,0,0,0,0,0,0,0,0,0,0,0,1,0,0,0,0,0,0,0,0,0,0,0,0,0,0,0,0,0,0,1,0,0,1,0,0,1,0,0,0,0,0,0,0,0,0,0,0,0,0,0,0,0,0,1,1,0,0,0,0,0,0,1,0,0,0,0,1,1,0,1,0,0,1,1,0,0,0,0,1,0,0,0,1,0,0,0,0,0,0,1,0,0,0,0,0,0,0,0,0,0,0,0,0,0,0,0,0,0,0,0,0,1,0,0,1,0,0,0,0,0,0,0,1,0,0,1,0,0,0,0,0,0,0,0,0,0,1,0,0,0,0,1,1,0,1,0,0,0,0,0,0,0,0,0,0,0,0,0,0,0,0,1,0,0,0,0,0,0,1,0,0,1,1,0,1,0,0,0,0,0,0,0,0,0,0,0,0,0,0,0,0,1,0,0,0,1,0,0,0,0,0,0,1,0,0,0,0,0,1,1,1,1,0,0,0,0,0,0,0,0,0,0,0,0,0,1,0,0,0,0,0,0,0,0,0,0,0,1,1,1,0,1,0,1,1,0,1,1,0,0,1,0,0,0,0,0,0,0,0,0,0,0,0,0,0,0,0,0,0,0,0,0,0,0,1,0,0,0,0,0,0,0,1,0,1,0,1,1,1,0,0,0,0,0,0,0,0,0,0,0,0,0,0,0,1,1,0,0,0,1,0,0,1,0,0,0,0,0,1,0,1,0,0,0,0,0,0,0,0,0,0,0,0,0,0,0,0,0,0,0,0,1,0,0,0,0,0,0,0,0,0,0,1,1,0,0,0,1,0,0,1,0,0,1,0,0,1,0,0,0,0,0,0,0,0,0,1,0,0,0,0,0,0,0,0,0,0,0,1,0,1,1,0,0,1,1,0,0,0,0,0,0,1,0,0,0,0,0,0,0,0,0,0,0,0,0,0,0,0,0,0,0,0,0,0,0,1,0,0,0,1,0,0,0,1,0,0,0,0,0,0,0,1,0,0,0,0,0,0,0,0,1,0,0,1,0,0,0,0,0,0,0,0,0,0,0,0,0,0,0,0,0,0,0,1,1,0,0,0,0,0,0,0,0,0,0,0,0,0,0,0,0,0,1,0,0,1,0,0,0,1,0,0,0,0,0,0,0,0,0,1,0,0,0,0,0,0,0,0,0,0,0,1,1,0,0,1,0,0,0,0,0,0,0,0,0,0,0,0,0,0,0,0,0,0,0,inactive
0,0,0,0,0,0,0,0,0,0,0,1,0,0,0,0,0,1,0,0,0,0,0,0,1,1,1,0,0,0,0,0,0,0,0,0,0,0,0,0,0,0,0,0,0,1,0,0,0,0,0,0,0,0,0,0,0,0,0,1,0,0,0,0,0,0,1,0,0,1,0,1,1,0,0,1,1,1,1,0,0,0,1,0,1,0,1,0,0,0,0,0,0,0,0,1,0,0,0,0,0,1,1,1,0,0,1,1,1,0,0,0,1,0,0,0,0,0,0,0,0,0,1,0,0,0,0,1,1,0,0,1,0,0,0,0,0,0,1,0,0,0,0,0,0,0,0,0,1,0,0,0,0,0,0,0,0,0,1,0,0,1,0,0,0,1,0,0,0,1,0,1,0,1,1,1,0,0,1,1,0,1,1,0,1,1,0,0,1,0,0,0,0,0,0,0,0,0,0,0,0,0,0,0,1,0,0,0,1,0,0,0,0,1,1,0,0,1,0,0,0,0,1,0,0,1,0,0,0,0,1,0,0,0,0,0,0,0,1,1,0,0,0,0,0,0,0,0,0,0,0,0,0,1,0,0,0,0,1,0,1,0,0,0,0,0,0,0,0,0,0,1,0,0,0,0,0,1,1,0,0,0,0,1,0,0,0,0,0,0,1,0,0,0,1,1,0,0,0,0,1,0,0,0,0,0,1,0,0,0,0,1,0,0,0,1,0,0,0,1,0,0,0,0,0,0,0,0,0,0,0,0,0,0,1,0,0,0,0,1,1,0,1,1,0,0,0,0,0,1,1,0,0,1,1,0,0,0,1,0,0,0,0,0,0,0,1,0,1,0,0,0,0,0,0,0,0,0,0,1,0,0,0,1,0,0,0,0,0,0,0,1,0,0,0,0,0,1,0,0,0,0,0,0,1,1,0,0,0,1,0,0,0,0,1,0,0,0,0,0,0,0,0,0,0,0,0,0,0,0,0,0,0,0,0,0,0,1,0,0,0,0,1,0,0,0,1,0,0,0,1,0,1,0,1,1,0,1,0,0,0,0,0,0,0,0,0,0,0,0,0,0,0,1,0,0,0,0,0,0,0,0,0,0,0,0,1,0,0,0,0,1,0,0,0,0,0,0,1,0,0,1,0,0,0,1,0,0,1,0,0,1,0,0,0,0,0,0,0,0,0,0,0,0,0,0,0,0,0,1,1,0,0,1,0,0,0,0,0,0,0,0,1,1,0,1,0,0,1,1,0,0,0,0,1,0,0,0,1,0,0,0,0,0,0,0,0,0,0,0,0,0,0,0,1,0,0,0,0,0,0,0,0,0,0,0,0,1,0,0,1,0,0,0,0,0,0,1,1,0,0,1,0,0,0,0,0,0,0,0,0,0,1,0,0,0,0,1,1,0,1,1,0,0,0,0,0,0,0,0,0,0,0,0,0,0,0,1,0,0,0,0,0,1,1,0,0,1,1,0,1,0,0,0,0,1,0,0,0,0,0,0,0,1,0,0,0,1,0,0,0,1,0,0,0,0,0,0,1,0,0,0,0,0,1,1,1,1,0,0,0,0,0,0,0,0,0,0,0,0,0,1,0,0,0,0,0,0,0,0,0,0,0,1,1,1,0,1,1,1,1,0,1,1,0,0,1,0,0,0,0,0,0,0,0,0,0,0,0,0,0,0,1,0,0,1,0,0,0,0,1,0,0,0,0,0,0,0,1,0,1,1,0,0,1,0,0,0,0,0,1,0,0,0,0,1,0,0,0,0,1,1,0,0,0,1,0,0,1,0,0,0,0,0,1,0,1,0,0,0,0,0,0,0,0,0,0,0,0,0,0,0,0,0,0,0,0,1,0,0,0,0,0,0,0,0,0,0,1,1,0,0,0,0,0,0,1,1,1,1,0,0,1,0,0,0,0,0,0,0,0,0,0,0,0,0,0,0,0,0,0,0,0,0,1,0,1,1,0,0,1,1,0,0,0,0,0,0,1,0,0,1,1,0,0,1,1,0,0,0,0,0,0,0,0,0,0,0,0,0,0,0,1,0,0,0,1,1,0,0,1,0,0,0,0,0,1,0,1,0,0,0,0,0,0,0,0,1,0,0,1,0,0,0,0,0,0,0,0,0,0,0,0,0,0,0,0,0,0,0,1,1,0,0,0,0,0,0,0,0,0,0,0,0,0,0,0,0,0,1,0,0,1,0,0,0,1,0,0,0,0,0,0,0,0,0,1,0,0,0,0,0,0,0,0,1,0,0,1,1,0,0,1,0,0,0,0,0,0,0,0,0,0,0,0,0,0,0,0,0,0,0,inactive
0,1,0,0,0,0,0,0,0,0,0,1,0,0,0,0,0,1,0,0,0,0,0,0,0,1,0,0,0,0,0,0,0,0,0,0,0,1,0,0,0,0,0,0,0,1,0,0,1,0,0,0,0,0,0,0,0,0,0,1,0,0,1,0,0,0,0,0,0,0,0,1,1,0,0,1,1,1,1,0,0,0,0,0,1,0,1,0,0,0,0,0,0,0,0,1,0,0,1,1,0,1,1,1,0,0,0,0,0,0,0,0,1,1,0,0,0,0,0,1,0,0,1,0,0,0,0,1,1,0,0,1,0,0,0,0,0,0,1,0,0,0,0,0,1,1,0,1,1,0,0,0,0,0,0,0,0,0,1,0,0,1,0,0,1,1,0,0,0,1,0,1,0,1,1,1,0,0,1,1,1,0,1,0,1,1,0,0,1,0,0,0,0,0,0,0,0,0,0,0,0,0,1,0,1,0,0,0,1,0,0,0,0,1,1,0,1,0,1,0,0,0,1,0,0,0,0,0,0,0,0,0,0,1,0,0,0,0,1,0,0,0,0,0,0,0,1,0,0,0,0,0,0,1,0,0,0,0,1,0,1,0,0,0,0,1,0,0,0,0,0,1,0,0,0,1,0,1,1,0,1,0,0,0,1,0,0,0,0,0,1,0,0,0,1,0,0,1,0,0,1,0,0,0,0,0,1,0,0,0,0,1,0,0,0,0,0,0,0,1,0,0,0,0,0,0,1,0,0,0,0,0,0,0,1,0,0,0,0,0,0,0,1,1,0,0,0,0,0,1,0,0,0,1,0,0,0,0,1,0,0,0,0,0,0,0,1,0,1,1,0,0,0,0,0,0,0,0,0,0,0,0,0,0,0,0,0,0,1,0,1,1,0,0,0,0,0,1,0,0,0,0,0,0,1,1,0,0,0,1,0,0,0,0,1,0,1,0,0,0,0,0,0,1,0,0,0,1,0,0,0,0,0,0,0,0,0,1,0,0,0,1,0,1,0,0,1,0,0,0,0,0,1,0,1,1,0,1,0,0,0,0,0,1,0,0,0,0,1,0,0,1,0,0,0,0,0,0,0,0,0,0,0,0,0,0,1,0,0,0,1,0,0,0,0,0,0,0,1,1,0,0,0,0,1,1,0,0,1,0,0,1,0,0,0,0,0,0,0,0,0,0,0,1,0,0,0,0,0,1,1,0,0,0,0,1,1,0,0,0,0,0,1,1,1,1,0,1,1,1,1,0,0,0,1,0,0,0,1,0,0,0,0,0,0,0,0,0,0,0,0,0,0,0,1,0,0,0,1,0,1,1,0,0,0,0,0,1,0,0,1,0,0,0,0,0,0,1,1,0,0,1,0,0,0,0,0,0,0,1,0,0,1,0,0,0,0,1,1,0,1,1,0,0,0,1,0,0,0,0,0,0,1,0,0,0,0,1,0,0,0,0,0,1,1,0,0,1,1,0,1,0,0,0,0,0,0,0,0,0,0,0,0,1,0,0,0,1,0,0,0,1,0,0,0,1,0,0,1,0,0,0,0,0,1,1,1,1,0,1,1,0,0,0,0,0,0,0,0,0,0,0,0,0,0,0,0,0,0,0,0,0,0,1,1,1,0,1,0,1,1,0,1,1,0,0,1,1,0,0,0,0,1,0,0,0,0,0,0,0,0,0,0,0,0,0,0,0,0,0,1,1,0,0,0,0,0,0,1,0,1,1,1,0,1,0,0,0,0,0,1,0,0,0,1,0,0,0,0,0,1,1,0,1,0,1,0,0,1,0,0,0,0,0,1,0,1,0,0,0,0,0,0,0,0,0,0,0,0,0,0,1,0,0,0,0,0,1,0,0,0,0,0,0,0,0,0,0,0,1,1,0,0,0,0,0,1,0,1,1,0,0,1,0,0,0,1,0,0,0,0,0,0,0,0,0,0,0,0,0,0,0,0,0,1,0,1,1,0,0,1,1,0,0,0,0,0,0,1,0,1,0,0,0,0,0,1,0,0,0,1,0,0,0,0,0,0,0,0,0,0,0,1,0,0,0,1,0,0,0,1,0,0,0,0,0,1,0,1,0,0,0,0,0,0,0,0,1,0,0,1,0,0,1,0,0,0,0,0,0,1,0,0,1,0,0,0,0,0,0,1,1,0,0,0,0,0,0,0,0,0,0,0,0,1,0,0,0,0,1,0,0,1,0,0,0,1,0,0,0,0,0,1,0,0,0,1,0,1,1,0,0,0,0,0,0,0,0,1,1,0,0,1,0,0,0,0,0,0,0,0,0,0,1,0,1,0,0,0,1,0,1,active
1,0,0,0,0,0,1,0,0,0,0,0,1,0,0,0,0,1,0,0,0,1,1,0,0,1,0,1,0,1,0,0,0,0,0,0,0,1,0,1,1,1,0,0,0,1,0,1,1,1,1,1,0,0,0,0,0,0,0,1,0,0,0,0,0,0,0,1,1,0,1,1,1,0,1,1,0,0,0,0,0,1,0,0,1,1,1,0,1,0,0,1,0,0,0,1,0,1,0,0,0,0,1,0,0,1,1,1,1,0,0,0,0,1,0,1,0,1,0,1,0,0,0,0,0,0,1,1,1,0,1,1,1,0,0,0,0,1,1,1,0,0,0,0,0,0,0,1,1,0,1,0,1,1,0,0,0,0,1,1,0,1,0,0,0,1,0,0,1,0,0,0,1,1,1,1,0,0,0,1,1,0,1,0,1,1,1,0,1,1,1,0,0,1,0,0,0,1,0,0,0,0,1,1,1,1,0,0,1,0,1,0,0,1,0,0,1,0,0,0,1,1,1,1,0,0,1,0,1,0,0,0,0,0,1,0,0,0,1,0,0,0,0,0,0,1,0,0,0,0,0,1,0,1,0,1,0,0,0,0,1,1,0,0,0,0,0,0,0,0,0,1,0,1,0,0,0,1,0,0,0,1,0,0,0,0,0,0,0,0,0,0,0,0,1,1,1,0,0,1,1,0,0,0,1,0,0,0,1,1,1,1,1,0,1,0,0,0,1,0,0,1,0,0,0,0,0,0,0,0,0,1,1,1,1,0,1,0,0,0,0,0,0,0,0,0,0,0,0,1,0,1,1,0,0,0,0,0,1,0,0,0,0,0,0,0,1,0,0,1,0,0,0,0,0,0,0,0,0,0,0,1,0,0,1,0,0,0,0,0,1,1,0,0,0,0,0,0,1,0,0,0,0,1,1,0,0,0,0,0,0,0,0,0,0,0,0,0,1,0,1,0,0,0,0,1,0,1,0,0,1,0,0,0,0,0,1,1,0,0,0,1,0,0,1,0,1,0,0,0,0,0,1,1,1,1,0,0,0,1,0,1,0,0,0,1,0,0,1,0,1,0,0,0,1,0,1,0,0,0,0,0,1,0,1,1,0,0,1,1,1,1,1,0,0,1,0,1,1,1,1,0,0,1,0,1,0,0,0,0,0,1,1,0,0,0,1,1,0,1,0,1,1,1,0,0,0,0,0,0,0,1,0,0,0,0,0,0,1,0,0,0,1,1,0,0,1,1,0,1,0,0,0,1,1,1,0,0,1,1,0,1,0,0,1,0,0,0,0,0,1,0,0,1,1,0,1,0,0,0,0,1,0,0,1,0,0,0,1,0,1,0,1,0,0,0,0,1,1,0,1,1,0,0,0,0,1,0,0,0,1,1,1,1,1,1,0,1,1,1,1,0,0,0,0,1,1,0,0,1,1,0,1,0,0,0,0,1,0,0,0,0,1,1,1,1,1,1,1,1,1,0,0,1,0,0,0,1,1,1,0,1,0,0,0,1,0,1,0,0,1,1,1,0,1,0,1,0,1,1,0,0,0,0,1,1,0,0,0,1,0,0,0,0,0,0,0,0,0,0,0,0,0,1,0,0,1,0,1,0,0,1,1,0,1,0,0,0,0,0,1,0,1,0,0,1,1,1,0,0,0,0,1,0,0,0,1,0,0,1,0,1,1,1,1,0,0,0,0,0,1,1,0,0,1,0,0,0,1,1,0,1,0,1,0,1,0,0,1,1,0,1,0,0,0,0,0,0,0,0,0,0,0,0,1,1,0,0,0,0,0,0,0,0,1,0,0,1,0,0,0,1,1,0,0,0,1,0,0,0,1,1,1,1,0,0,0,0,0,0,0,0,0,0,0,1,0,0,1,1,0,0,0,1,0,0,0,0,0,1,0,1,1,1,0,1,1,0,0,0,0,0,0,1,0,0,0,0,0,1,0,0,0,0,0,0,0,0,1,0,0,0,0,0,1,0,0,0,1,0,0,0,0,1,0,0,1,0,0,0,1,0,1,0,1,0,0,0,0,0,1,0,0,0,0,1,1,0,0,0,1,1,0,0,0,0,0,1,1,0,0,0,1,0,0,0,0,1,0,0,0,1,1,1,1,0,0,0,0,0,0,1,1,0,0,1,1,1,0,0,1,1,0,0,0,0,1,1,0,1,1,0,1,0,1,0,0,0,1,1,0,0,0,1,0,1,1,0,1,0,0,0,1,1,1,0,1,0,0,0,0,1,0,0,0,0,0,0,0,1,0,1,1,0,0,1,0,0,0,0,0,1,1,1,1,1,1,1,0,1,1,1,inactive
1,0,0,0,0,0,0,0,0,0,0,0,1,0,0,0,1,1,1,0,0,1,0,0,0,1,1,1,1,1,0,0,1,1,0,0,0,1,0,1,1,1,0,0,0,1,0,1,0,1,1,1,0,0,0,0,1,0,0,0,1,0,0,1,0,0,0,0,1,1,0,1,1,1,1,1,0,1,0,0,1,0,0,0,1,1,1,0,0,0,0,1,0,0,1,1,1,1,0,0,0,0,0,0,0,0,1,1,1,0,1,1,0,1,0,0,0,1,0,0,1,0,0,1,1,0,1,0,0,0,0,0,0,1,0,0,0,0,0,1,0,0,1,1,0,0,0,1,0,0,0,0,0,1,0,1,0,1,1,1,1,1,1,0,0,1,0,0,0,0,0,0,1,1,0,1,0,0,0,1,1,0,1,0,1,0,1,1,1,1,1,0,0,1,1,0,0,1,0,0,0,0,0,1,1,1,0,1,1,0,0,1,0,1,0,0,0,0,0,0,1,0,1,0,0,0,0,0,1,1,1,1,0,0,1,1,1,0,1,0,0,0,0,0,0,0,0,1,0,0,0,0,0,1,0,1,0,0,0,0,1,1,0,0,1,1,0,0,0,0,0,1,1,1,0,0,1,1,0,0,0,0,0,0,0,0,1,0,0,1,0,0,0,0,0,0,1,1,0,1,0,0,0,0,0,0,0,0,1,0,1,1,1,0,0,0,0,0,0,0,0,0,0,0,1,0,0,0,0,0,0,1,1,1,0,0,1,0,0,1,0,0,0,0,0,0,1,0,1,0,1,1,1,0,0,1,1,1,0,0,1,0,0,1,1,0,0,0,1,0,0,0,1,0,0,0,0,0,0,0,0,1,1,0,0,0,0,1,0,0,1,1,0,0,0,0,1,0,1,1,0,0,1,1,1,0,0,0,0,0,0,0,1,1,0,0,0,0,1,0,1,0,0,0,1,1,0,0,0,0,1,0,0,0,0,0,0,0,0,1,0,0,0,0,1,0,0,1,0,1,0,1,1,0,1,0,0,0,0,1,0,1,1,0,1,1,0,1,0,1,1,0,0,0,0,0,1,0,0,0,1,0,0,0,0,0,0,0,1,0,0,0,1,1,0,1,1,1,1,0,0,0,0,0,0,1,0,0,0,0,0,1,0,0,0,0,0,0,0,1,0,0,1,1,0,0,0,0,0,0,0,1,0,1,0,0,1,0,0,0,0,0,0,1,0,0,1,0,1,0,1,1,0,1,1,1,0,0,0,1,0,1,1,1,1,0,0,0,0,0,1,0,0,1,1,0,0,0,0,0,0,1,0,0,1,1,0,0,1,0,1,1,1,0,0,1,0,0,0,1,1,1,0,0,0,0,1,0,0,0,0,0,0,1,1,1,1,1,0,0,0,1,1,1,0,0,1,0,0,1,0,0,1,0,1,1,0,1,1,0,0,0,0,0,1,1,0,1,1,0,1,0,0,1,0,0,0,0,0,1,0,1,1,0,1,0,0,1,0,0,0,0,1,1,1,0,1,1,0,1,0,1,0,1,1,1,1,0,0,0,0,0,0,0,0,0,0,0,0,1,0,0,0,1,0,0,1,0,0,0,0,1,1,1,1,1,0,0,1,1,0,0,1,0,0,0,1,1,1,0,1,0,0,0,0,1,1,1,0,1,0,0,1,1,1,1,0,0,0,0,0,0,1,0,0,0,0,0,0,1,0,0,0,1,0,1,0,1,1,1,0,1,0,1,0,1,0,0,0,0,0,0,0,0,1,1,0,0,0,0,0,0,1,0,1,1,1,1,0,0,0,1,0,0,0,0,1,0,1,0,0,0,1,1,0,1,0,0,1,0,0,0,0,0,0,1,0,0,1,1,0,0,0,0,1,0,1,0,0,1,1,1,1,1,0,0,0,0,0,1,1,1,0,1,0,1,0,1,0,0,0,0,0,1,0,0,0,0,1,0,1,0,0,0,0,0,0,0,1,1,1,1,0,0,1,0,1,0,1,0,1,1,0,0,0,0,1,0,0,0,1,0,1,0,0,1,1,0,0,0,1,0,0,0,0,1,0,1,1,0,0,0,1,0,0,0,0,1,0,1,0,1,1,0,1,0,0,0,1,1,1,1,0,0,0,1,0,0,1,1,1,1,0,0,0,1,1,0,0,1,1,1,0,0,0,1,0,0,1,1,0,1,1,1,0,1,0,0,1,0,1,0,0,1,0,0,1,1,0,0,0,1,0,0,1,0,0,0,1,1,0,0,1,1,0,1,0,0,1,1,0,0,1,1,1,1,1,1,1,0,0,1,inactive
1,0,0,0,0,0,1,0,0,0,1,0,1,0,0,0,0,1,0,0,0,0,1,0,0,1,0,1,0,1,0,0,0,1,0,0,0,1,0,1,1,0,0,0,0,0,0,0,0,0,1,1,0,0,0,0,1,0,0,1,0,0,1,0,0,0,1,0,1,1,0,0,1,1,1,1,0,1,0,0,0,0,1,0,1,1,1,0,1,0,0,1,0,0,0,1,0,0,0,0,0,0,0,0,1,0,1,1,1,0,0,0,0,1,0,0,0,1,0,0,1,0,0,1,0,0,0,1,1,0,1,0,0,0,0,0,0,0,1,1,0,0,0,0,0,0,0,0,1,0,0,0,0,1,0,0,0,0,1,1,0,1,0,0,0,0,0,0,0,0,0,0,1,1,1,0,0,0,0,1,0,0,0,0,0,0,1,0,1,0,0,1,0,0,0,1,1,0,0,0,0,0,0,1,1,1,0,1,1,0,0,0,0,1,0,0,1,0,0,0,1,0,1,1,0,0,0,0,0,1,0,0,0,0,1,0,0,0,1,0,0,0,0,0,0,1,0,0,0,0,0,0,0,1,0,1,0,0,0,0,0,1,0,0,0,0,0,0,1,0,0,1,0,1,0,0,0,1,0,0,0,0,0,0,0,1,0,1,0,0,0,0,0,0,0,0,1,0,0,0,1,0,0,0,1,0,0,0,1,0,0,1,0,0,1,0,0,0,1,0,0,0,0,0,0,0,0,0,0,0,0,1,0,1,0,0,1,0,0,0,1,0,0,0,0,0,0,1,0,1,0,1,0,1,0,0,0,0,1,0,0,0,0,0,0,0,0,0,0,0,0,0,0,0,0,0,0,0,0,0,0,0,0,0,1,0,0,1,0,0,1,1,1,0,0,0,0,0,1,1,0,0,0,0,1,0,0,0,0,0,0,0,0,1,0,0,0,0,0,1,1,0,0,1,0,0,0,1,0,0,0,0,0,0,0,0,0,0,1,0,1,0,1,0,1,0,0,0,1,0,1,0,1,0,0,0,1,0,0,1,1,1,0,1,0,1,0,0,0,0,1,0,0,0,1,0,1,1,0,0,0,0,1,0,0,0,0,1,0,0,0,1,0,0,0,0,0,1,1,0,0,0,0,0,0,1,0,0,0,0,0,1,0,1,0,0,0,1,0,1,1,0,1,1,0,0,0,1,0,0,0,1,0,0,0,1,0,0,0,0,0,1,1,1,1,0,1,1,0,0,1,0,0,1,1,1,0,0,0,1,0,1,0,1,1,0,0,0,0,0,1,0,0,1,1,0,0,0,0,0,0,0,0,0,1,0,0,0,1,0,1,0,1,0,0,0,1,1,1,0,1,0,0,0,0,1,1,0,0,1,1,0,0,0,1,1,1,1,0,0,0,1,1,0,0,1,1,0,0,1,0,0,1,0,0,0,0,1,0,0,0,0,1,1,1,1,1,0,1,0,0,0,0,1,0,0,0,1,1,1,0,0,0,0,0,1,0,1,0,0,0,0,1,1,1,0,1,1,0,0,0,0,1,0,1,1,0,0,0,1,0,0,0,0,0,0,0,1,0,0,0,0,1,0,0,0,1,0,0,0,0,0,0,0,0,1,1,0,0,1,0,0,0,0,0,0,1,1,0,0,0,0,0,0,1,1,0,0,0,1,0,1,1,0,1,1,1,0,0,0,0,1,0,0,0,0,0,0,0,1,0,1,0,0,0,1,0,1,0,0,0,1,0,0,0,0,0,0,0,0,1,0,0,0,1,1,0,0,0,0,0,0,0,0,0,0,0,1,0,0,0,0,1,0,0,0,1,1,0,0,1,1,0,1,0,0,0,0,0,0,0,0,0,0,0,1,1,0,1,1,0,0,0,0,0,0,1,0,0,1,0,1,1,1,0,1,1,0,0,0,0,0,0,1,0,0,0,0,1,1,0,0,0,1,1,0,0,0,1,0,0,0,0,0,1,0,0,0,1,0,0,0,0,0,1,0,1,0,0,0,1,0,0,0,1,0,0,0,0,0,1,0,0,0,1,0,0,1,0,0,1,0,1,0,0,0,0,1,1,0,0,0,1,0,0,0,0,1,0,0,0,1,1,0,0,0,0,0,0,0,0,0,0,0,0,0,0,1,0,0,0,1,1,0,0,1,0,1,0,0,0,1,1,0,1,0,0,0,1,1,0,0,0,1,0,1,0,0,0,0,0,0,1,1,0,0,1,1,0,1,1,1,0,0,0,0,0,0,0,1,0,1,1,0,0,1,0,0,0,0,0,0,1,1,1,0,1,1,0,0,0,0,inactive
1,0,0,0,0,0,1,0,0,0,0,0,1,0,0,0,1,1,1,0,0,1,1,0,0,1,1,1,1,1,0,0,1,1,0,0,0,1,0,1,1,1,0,0,0,1,0,1,0,1,1,1,0,0,0,0,1,0,0,0,1,0,0,1,0,0,0,0,1,1,0,0,1,1,1,1,0,1,0,0,1,0,0,0,1,1,1,0,0,0,0,1,0,0,1,1,0,1,0,0,0,0,0,0,0,0,1,1,1,0,1,1,0,1,0,0,0,1,0,0,1,0,0,1,1,0,1,1,1,0,1,0,0,1,0,0,0,0,0,1,0,0,1,1,0,0,0,1,0,0,0,0,0,1,0,1,0,1,1,1,1,1,1,0,0,0,0,0,0,0,0,0,1,1,0,1,0,0,0,1,1,0,1,0,1,0,1,1,1,1,1,0,0,1,1,0,0,1,0,0,0,0,0,1,1,1,0,1,1,0,0,1,0,1,0,0,1,0,0,0,1,0,1,0,0,0,0,0,1,1,1,1,0,0,1,1,1,0,1,0,0,0,0,0,0,1,0,1,0,0,0,0,0,1,0,1,0,0,0,0,1,1,0,0,1,1,0,0,0,0,0,1,1,1,0,0,1,1,0,0,0,0,0,0,0,0,1,0,0,1,0,0,0,0,0,0,1,1,0,0,1,0,0,0,0,0,0,0,1,0,1,1,1,0,1,0,0,0,0,0,0,0,0,0,1,0,0,0,0,0,0,1,1,1,0,0,1,0,0,1,0,0,0,0,0,0,1,0,0,0,1,1,1,0,0,1,1,1,1,0,1,0,0,1,1,0,0,0,1,0,0,0,1,0,0,0,0,0,0,0,0,1,1,0,0,0,0,1,0,0,1,1,0,0,0,0,0,0,1,1,0,0,0,1,1,0,0,0,0,0,0,0,1,0,0,0,0,0,1,0,1,0,0,0,1,1,0,1,0,0,0,0,0,0,0,0,0,0,0,1,0,0,0,1,1,0,0,1,0,1,0,1,1,0,1,0,0,0,0,1,0,1,1,0,1,1,0,1,0,1,1,0,0,0,1,0,1,0,0,0,1,0,1,0,0,0,0,0,1,0,0,0,1,1,0,1,1,1,1,0,0,0,0,0,0,0,0,0,0,0,0,1,0,0,0,0,0,0,0,1,0,0,1,1,0,0,0,0,1,0,0,1,0,1,0,0,1,0,0,0,0,0,0,1,0,0,1,1,0,0,0,0,0,1,1,1,0,0,0,1,0,1,1,1,1,0,0,0,0,0,1,0,0,1,1,0,0,0,0,0,0,1,0,0,1,1,0,0,1,0,1,1,1,0,0,1,0,1,0,1,1,1,0,0,0,0,1,0,0,0,1,0,0,1,1,1,1,1,0,0,0,1,1,1,0,1,1,0,0,1,0,0,1,0,1,1,0,1,1,0,0,0,1,1,1,1,0,1,1,0,1,0,0,1,0,0,0,1,1,1,0,1,1,0,1,0,0,1,0,0,0,0,1,0,1,0,1,0,0,1,0,1,0,1,1,1,0,0,0,1,0,0,0,0,0,0,0,0,0,1,0,0,0,1,0,0,1,0,0,0,0,1,0,1,1,0,0,0,1,0,0,0,1,0,0,0,1,1,1,0,1,0,0,0,0,1,1,1,0,1,0,1,1,1,1,1,0,0,0,0,0,1,1,0,0,0,0,0,0,1,0,0,0,1,0,1,0,1,1,1,0,1,0,1,0,1,0,0,0,0,0,0,0,0,1,1,0,0,0,0,0,0,1,0,1,1,1,1,0,0,0,1,0,0,0,0,1,0,1,0,0,1,1,1,0,1,0,0,1,0,0,0,0,0,0,1,0,0,1,1,0,0,0,0,1,0,1,0,0,1,1,1,1,1,0,1,1,0,0,0,0,1,0,1,0,1,0,1,0,1,0,0,0,1,0,0,0,0,1,0,1,0,0,1,0,0,0,0,1,0,1,1,0,0,1,0,1,0,1,0,1,0,0,0,1,0,1,0,0,0,1,0,1,0,0,1,1,0,0,0,1,0,0,0,0,1,0,1,1,0,0,0,1,0,0,0,0,1,0,1,0,1,1,0,1,0,0,0,1,1,1,1,0,0,0,1,0,0,0,1,1,1,0,0,0,1,1,1,0,1,1,1,0,0,1,1,0,0,1,1,0,1,1,1,1,1,0,0,1,0,0,1,0,1,0,0,1,1,0,0,0,1,0,0,1,0,0,0,1,1,0,1,1,1,0,1,0,0,1,1,0,0,1,1,1,0,1,1,1,0,0,1,inactive
1,0,0,0,0,0,1,0,0,0,0,0,1,0,0,0,1,1,1,0,0,0,0,0,0,1,1,1,1,1,0,0,0,1,1,0,0,1,0,1,1,0,0,0,0,0,0,0,1,1,1,1,0,0,0,0,0,0,0,0,0,0,0,1,0,0,0,0,1,1,0,0,1,1,1,1,0,1,0,0,1,0,0,0,1,1,1,0,0,0,0,1,0,0,0,1,0,0,0,0,0,1,0,0,0,1,1,1,1,0,0,0,0,1,0,0,0,1,0,0,1,0,0,0,0,0,0,1,1,0,1,0,0,1,0,0,0,0,0,1,0,0,1,1,0,0,0,0,0,0,0,1,0,1,0,0,0,0,1,1,0,1,0,0,0,0,0,0,0,0,0,0,1,1,0,0,0,0,1,1,1,0,1,0,0,0,1,1,1,0,0,0,0,0,0,0,0,0,0,0,0,0,0,1,1,0,0,0,1,0,0,1,0,1,0,0,1,0,0,0,1,0,1,1,0,0,0,0,0,0,1,0,0,0,1,0,0,0,1,0,0,0,0,0,0,1,0,0,0,0,0,0,0,1,0,1,0,0,0,0,1,1,0,1,0,0,0,0,0,0,0,1,1,1,0,1,1,1,0,0,0,0,1,0,0,1,0,1,0,0,1,0,0,0,0,0,0,0,0,0,1,1,0,0,0,0,0,0,1,0,0,1,0,0,1,0,0,0,0,0,0,0,0,0,0,1,0,0,0,0,0,1,0,1,0,0,1,0,0,0,0,0,0,0,0,0,0,0,0,1,0,1,0,0,0,0,1,1,1,0,0,0,0,0,0,0,0,0,0,0,0,0,0,0,0,0,0,0,0,0,0,0,0,0,1,0,0,1,0,1,1,1,0,0,0,0,1,0,1,1,0,0,0,0,1,0,0,0,0,0,0,0,1,0,0,0,0,0,0,0,1,0,0,0,0,0,0,0,0,0,1,0,0,0,0,0,0,0,0,0,0,0,0,0,1,0,0,0,1,0,0,1,1,0,0,0,0,0,0,1,1,1,1,0,0,0,0,0,0,1,1,0,0,0,1,0,1,0,0,0,1,0,0,0,0,0,0,0,0,0,0,0,0,0,0,0,0,0,1,0,0,0,0,0,0,0,0,0,0,0,0,1,0,0,0,0,0,0,0,1,0,0,1,1,0,0,0,0,0,0,1,1,0,1,0,0,0,0,0,0,0,0,0,1,0,0,1,1,0,0,1,0,0,1,1,1,0,0,0,1,0,1,1,1,1,0,0,0,0,0,1,1,0,1,1,0,0,0,0,0,0,0,0,0,1,1,0,0,1,1,1,1,1,0,0,1,0,1,0,1,1,1,0,0,1,0,1,0,1,0,1,0,0,1,1,1,1,1,0,1,0,0,1,0,0,0,1,0,0,1,0,1,0,0,1,0,0,1,1,0,0,0,1,1,1,1,1,1,1,0,1,0,0,1,0,0,0,0,1,1,0,0,1,1,1,0,0,1,0,0,0,0,1,1,1,0,1,0,0,0,0,0,0,1,1,1,0,0,0,0,0,0,0,0,0,1,0,0,0,0,0,1,0,0,0,0,1,0,0,0,0,0,1,0,0,0,1,0,0,0,0,0,1,0,0,0,1,0,1,0,0,0,1,0,0,1,0,0,0,0,0,1,1,1,1,0,0,0,0,0,0,1,0,0,0,0,0,0,0,1,0,0,0,1,0,1,0,1,1,0,0,1,0,0,0,0,0,0,0,1,0,0,0,0,1,1,0,0,0,0,0,0,0,0,1,1,0,1,0,1,0,1,0,1,1,0,1,0,0,0,0,1,1,1,0,1,0,0,1,0,0,0,0,0,0,1,0,0,1,0,1,0,0,0,1,0,1,0,0,1,1,1,1,1,0,1,1,0,0,0,0,0,0,1,0,0,0,0,0,1,0,0,0,0,0,0,0,0,1,0,1,0,0,0,0,0,0,0,1,1,0,1,0,0,1,0,1,0,0,0,1,0,0,0,1,0,1,0,0,0,1,0,1,0,0,1,1,1,0,0,1,0,0,0,0,0,0,1,1,0,0,0,1,0,1,0,0,1,0,1,0,1,1,0,0,0,0,1,0,1,0,0,0,0,0,0,0,0,0,1,1,1,0,0,0,1,0,0,0,1,0,0,0,0,0,0,0,0,1,1,1,1,1,1,1,1,0,0,0,0,0,0,0,1,0,0,1,0,0,0,1,1,0,0,1,0,0,0,0,1,0,0,1,1,0,1,0,0,1,1,0,0,1,1,1,0,1,1,1,0,0,1,inactive
1,0,0,0,0,0,1,0,0,0,0,0,0,0,0,0,0,1,1,0,0,0,0,0,0,1,1,1,0,1,0,0,0,0,1,0,0,1,0,1,1,0,0,1,0,0,0,1,0,0,1,1,0,0,0,0,0,0,0,0,0,0,1,0,0,0,0,1,1,0,0,0,1,0,1,1,0,1,0,0,1,0,0,0,1,1,1,0,1,0,0,1,0,0,0,1,0,0,0,0,0,1,0,0,0,0,1,1,1,0,0,0,0,1,0,0,0,1,0,0,1,0,0,0,0,0,0,1,1,0,1,0,0,0,0,0,0,0,1,1,0,0,1,1,0,0,0,0,0,0,1,0,0,1,0,0,0,0,1,1,0,1,0,0,0,0,0,0,0,0,0,0,1,1,0,0,0,0,0,1,1,0,1,0,0,0,0,1,1,0,0,0,0,0,0,0,0,0,0,0,0,0,0,1,1,0,0,0,1,0,0,1,0,1,0,1,1,0,0,0,1,0,1,1,0,0,0,0,0,0,1,0,0,0,1,0,0,0,1,0,0,0,0,0,0,1,0,0,0,0,0,0,0,1,0,1,0,0,0,0,0,1,0,0,0,0,1,0,0,0,0,1,1,1,0,0,0,1,0,0,0,0,1,0,0,0,0,0,0,0,0,0,0,0,0,0,0,0,0,0,1,0,0,0,0,0,0,0,1,0,0,1,0,0,1,0,0,0,0,0,0,0,0,0,0,1,0,0,0,0,0,1,0,1,1,0,1,0,0,0,0,0,0,0,0,0,0,0,0,0,0,1,0,0,0,0,1,1,1,1,0,0,0,0,0,0,0,0,0,0,0,0,0,0,0,0,0,0,0,0,0,0,0,1,0,0,0,0,0,1,1,1,0,0,0,0,0,0,1,0,0,0,0,0,1,0,0,0,0,0,0,0,0,0,0,0,0,0,0,0,1,0,0,0,0,0,0,0,0,0,1,0,0,0,0,0,0,0,0,0,0,0,0,0,1,0,0,0,1,0,1,1,1,0,0,0,0,0,0,1,0,1,0,1,0,0,0,0,0,0,1,0,0,0,1,0,1,0,0,0,0,0,0,0,0,0,0,0,0,0,0,1,0,0,0,0,0,0,1,0,0,0,0,0,0,0,0,0,0,0,0,1,0,0,0,0,0,0,0,1,0,1,1,1,0,0,0,0,0,0,0,1,0,1,0,1,0,0,0,0,0,0,1,1,0,1,1,1,0,0,0,0,0,1,1,1,0,0,0,1,0,1,0,1,1,0,0,0,0,0,1,1,0,1,1,0,0,0,0,0,0,0,0,0,1,1,0,0,1,0,1,1,1,0,0,1,0,1,0,1,1,0,0,0,1,0,1,0,0,0,1,0,0,0,1,1,1,1,0,1,0,0,1,0,1,0,1,0,0,1,0,1,0,0,1,0,0,1,0,0,0,0,1,1,1,1,0,1,1,0,1,0,0,1,0,1,0,0,1,1,0,0,1,0,1,0,0,1,0,0,0,0,1,0,1,0,1,1,0,0,0,0,0,0,1,1,0,0,0,0,0,0,0,0,1,0,0,0,0,0,1,0,0,0,0,0,1,0,0,0,0,0,0,0,0,0,0,0,1,0,1,0,0,0,0,0,1,0,0,0,0,0,0,0,0,0,0,0,0,0,0,1,1,1,1,0,0,0,0,0,0,1,1,0,0,0,0,0,0,1,0,1,0,0,0,1,0,0,0,0,0,1,0,0,0,0,0,0,0,0,0,0,0,0,0,1,0,0,0,0,0,0,1,0,0,1,0,1,0,1,0,1,0,0,0,0,1,0,0,0,0,1,0,1,0,1,1,0,1,0,0,0,0,0,0,1,1,0,1,1,0,0,0,0,0,0,0,0,0,0,0,1,0,1,0,1,1,0,0,0,0,0,0,1,0,0,0,0,0,1,0,0,0,0,0,0,0,0,1,0,0,0,0,0,0,1,0,0,1,0,0,0,0,0,1,0,1,0,0,0,1,0,0,0,1,0,0,0,0,0,1,1,0,0,0,0,0,0,0,0,1,0,0,0,0,0,0,1,1,0,0,0,1,0,0,0,0,1,0,0,0,1,1,0,0,0,0,0,0,0,0,0,0,0,0,0,0,0,0,1,1,1,0,0,0,0,0,0,0,1,0,0,0,0,0,0,0,0,1,1,0,0,1,1,0,1,0,0,0,0,0,0,0,1,0,0,1,0,0,0,0,1,0,0,1,0,0,0,0,1,0,0,1,1,0,1,0,0,1,1,0,0,1,0,1,0,1,1,0,0,0,0,inactive
1,0,1,0,1,1,0,0,0,0,0,0,1,0,0,0,0,1,0,0,0,0,1,0,1,0,1,0,0,0,1,0,1,1,0,1,1,0,1,1,1,0,1,1,0,0,0,1,0,1,0,0,0,1,0,1,1,0,1,1,0,0,1,1,1,0,1,0,0,1,1,1,1,1,0,0,1,0,1,0,0,1,0,0,1,1,1,1,1,0,0,0,1,1,0,1,0,1,0,0,0,1,0,0,0,1,1,1,1,0,1,0,1,1,0,1,1,0,1,1,0,0,0,1,0,0,1,1,1,0,0,1,1,0,0,0,0,1,1,0,0,0,0,0,0,0,0,1,1,1,0,1,1,0,1,0,1,0,1,0,1,1,0,0,0,1,1,1,0,1,0,1,0,1,1,0,0,0,0,1,0,1,1,1,1,1,1,0,1,0,0,0,0,1,1,1,0,1,1,0,1,1,1,0,1,0,1,1,1,0,0,1,0,1,1,1,1,1,1,0,1,1,1,1,0,0,1,0,1,0,1,0,0,0,1,0,0,0,1,1,0,1,0,1,0,0,0,0,0,0,0,0,0,1,1,0,0,0,1,1,0,0,0,1,0,0,1,1,0,0,1,1,1,1,1,1,1,0,0,1,0,0,0,0,1,1,1,1,1,1,0,1,0,1,0,1,1,0,0,0,1,0,0,0,0,1,1,0,0,1,0,1,1,0,0,1,1,1,1,1,1,0,1,1,0,0,1,1,0,1,1,1,1,1,1,0,1,0,1,1,1,1,1,1,1,1,0,0,0,1,0,0,1,0,1,0,0,0,0,1,1,0,1,0,1,1,0,0,0,0,0,0,0,1,0,0,0,1,0,0,1,0,1,1,1,0,1,1,1,1,0,1,1,1,1,0,1,0,1,1,0,0,0,1,0,1,1,0,1,1,0,1,1,1,1,1,1,0,1,0,0,0,1,1,1,0,1,1,1,0,0,0,1,0,0,0,0,1,0,0,0,0,1,0,0,0,1,0,0,0,1,0,1,0,1,0,1,0,0,0,1,0,0,1,0,1,1,0,0,0,1,0,0,0,1,0,1,1,1,0,1,0,0,1,0,1,0,0,0,0,0,1,0,1,0,0,0,1,1,1,1,1,0,0,1,1,0,0,1,0,1,1,1,1,1,1,1,0,1,1,0,1,0,1,0,1,1,1,1,1,1,0,1,0,1,1,0,1,0,0,1,0,1,1,0,1,0,0,0,1,0,0,1,0,1,0,1,0,1,0,1,1,1,0,1,1,0,1,0,1,0,1,0,1,1,1,1,1,1,0,1,1,0,0,0,0,0,1,1,0,0,0,0,0,0,0,0,1,1,0,0,1,0,0,0,0,1,0,0,0,1,1,1,1,0,1,0,1,1,1,1,1,1,0,1,0,0,0,0,1,0,0,0,1,1,0,1,1,0,0,1,1,1,1,1,0,1,1,1,0,1,0,1,1,1,1,1,0,0,0,1,1,1,1,0,1,1,1,0,1,0,0,0,1,1,0,0,0,0,0,1,0,0,0,0,1,0,0,0,0,1,1,0,1,0,1,0,0,0,1,1,1,0,1,0,1,1,0,1,1,0,0,0,1,1,1,0,1,0,0,1,1,1,1,0,1,1,0,1,0,0,0,1,1,0,0,1,0,0,1,1,1,1,1,1,1,1,1,0,0,1,0,0,0,1,1,1,1,1,1,1,1,1,0,0,0,0,1,1,0,1,1,0,0,0,0,0,0,1,0,0,1,1,0,1,0,1,1,0,0,1,0,1,1,1,0,0,0,0,1,0,0,0,1,0,0,1,1,1,0,1,0,0,0,1,1,1,0,0,0,0,1,0,1,0,0,0,1,1,1,0,0,1,1,0,0,1,1,1,1,0,1,1,1,1,1,0,1,1,0,1,0,0,1,0,0,0,0,1,1,0,0,0,1,0,1,0,1,1,1,0,1,0,1,0,1,0,0,0,1,1,1,0,1,0,0,0,0,0,1,0,0,0,0,1,0,0,0,0,0,0,1,0,0,1,1,1,1,1,1,1,0,0,1,1,0,0,1,1,1,1,0,1,0,0,0,0,1,0,1,1,1,0,1,0,0,0,0,0,1,0,1,1,0,0,0,0,0,1,1,1,1,0,1,1,1,1,0,1,0,1,0,0,1,1,0,0,1,1,1,0,0,0,0,0,1,1,0,0,1,0,1,0,1,0,1,1,0,0,1,0,1,1,0,0,1,1,0,0,0,0,1,1,1,1,1,1,1,0,0,0,1,1,0,0,0,1,0,0,1,0,0,active
0,0,1,0,1,1,0,0,0,0,0,1,0,0,0,0,0,1,0,0,0,0,1,0,1,0,1,0,0,0,1,0,0,1,0,1,0,0,0,0,1,0,1,0,0,0,0,0,0,1,0,0,0,1,0,1,1,0,1,1,0,0,1,1,1,0,1,0,0,1,1,1,1,0,0,0,1,0,1,0,0,0,0,0,1,1,1,1,1,0,0,0,1,1,0,1,0,0,0,0,0,1,0,0,0,1,1,1,1,0,1,0,1,1,0,1,1,0,1,1,0,0,0,1,0,0,1,1,1,0,0,0,1,0,0,0,0,1,1,0,0,0,0,0,0,0,0,1,1,1,0,1,1,0,1,0,1,0,1,0,1,1,0,0,0,1,1,1,0,1,0,1,0,1,1,0,0,0,0,1,0,1,1,1,1,1,1,0,1,0,0,0,0,1,1,1,0,1,1,0,0,1,1,0,1,0,1,1,1,0,0,1,0,1,1,1,1,1,1,0,1,1,1,1,0,0,1,0,1,0,1,0,0,0,1,0,0,0,1,1,0,1,0,1,0,0,0,0,0,0,0,0,0,1,0,0,0,0,1,1,0,0,1,0,0,0,1,1,0,0,1,1,1,1,1,1,0,0,0,1,0,0,0,0,1,1,1,1,1,1,0,1,0,1,0,1,1,0,0,0,1,0,0,0,0,1,1,0,0,1,0,1,0,0,0,1,1,1,1,1,1,0,1,1,0,0,1,1,1,1,1,1,1,0,1,0,1,0,1,1,1,1,1,1,1,0,0,0,0,1,0,0,1,0,1,0,0,0,0,1,1,0,1,0,1,1,0,0,0,0,0,0,0,1,0,0,0,1,0,0,1,0,1,1,0,0,1,1,1,1,0,1,1,1,1,0,1,0,1,1,0,0,0,1,0,1,1,0,1,1,0,1,1,1,1,1,1,0,1,0,0,0,1,1,1,0,1,1,1,0,0,0,1,0,0,0,0,1,0,0,0,0,1,0,0,0,1,0,0,1,1,0,1,0,1,0,1,0,0,0,0,0,0,1,0,1,1,0,0,0,0,0,0,0,1,0,1,1,1,0,1,0,0,1,0,1,0,0,0,0,0,1,0,1,0,0,0,1,1,1,1,1,0,0,1,1,0,0,1,0,1,1,1,1,1,1,1,0,1,1,0,1,0,1,0,1,1,1,0,1,1,0,1,0,1,1,0,1,0,0,1,0,1,1,0,1,0,0,0,1,0,0,1,0,1,0,0,0,1,0,1,0,0,0,1,1,0,1,0,1,0,1,0,1,1,1,1,1,1,0,1,1,0,0,0,0,0,1,1,0,0,0,0,0,0,0,0,1,1,0,0,1,0,0,0,0,1,0,0,0,1,1,1,1,0,1,0,1,1,1,1,1,1,0,1,0,0,0,0,1,0,0,0,1,1,0,1,1,0,0,1,1,1,1,1,0,1,1,1,0,1,0,1,1,1,1,1,0,0,0,1,1,1,1,0,1,1,1,0,1,0,0,0,1,1,0,0,0,0,0,1,0,0,0,0,1,0,0,0,0,1,1,0,1,0,0,0,0,0,1,1,0,0,1,0,1,1,0,1,1,0,0,0,1,1,1,0,1,0,0,1,0,1,0,0,1,1,0,0,0,0,0,1,1,0,0,1,0,0,1,0,1,1,1,1,1,1,1,0,0,1,0,0,0,1,1,1,1,1,1,1,1,1,0,0,0,0,0,0,0,1,1,0,0,0,0,0,0,1,0,0,1,1,0,1,0,1,1,0,0,1,0,1,1,1,0,0,0,0,1,0,0,0,1,0,0,1,1,1,0,0,0,0,0,1,1,0,0,0,0,0,1,0,1,0,0,0,1,1,1,0,0,1,0,0,0,1,1,1,1,0,1,1,1,1,1,0,1,1,0,1,0,0,0,0,0,0,0,1,1,0,0,0,1,0,1,0,1,1,0,0,1,0,1,0,1,0,0,0,1,1,1,0,0,0,0,0,0,0,1,0,0,0,0,1,0,0,0,0,0,0,1,0,0,1,1,1,1,1,1,1,0,0,1,1,0,0,1,1,1,1,0,1,0,0,0,0,1,0,1,1,1,0,1,0,0,0,0,0,1,0,1,1,0,0,0,0,1,1,1,1,1,0,1,1,0,0,0,1,0,1,0,0,1,1,0,1,1,1,1,0,0,0,0,0,1,1,0,0,1,0,1,0,1,0,0,1,0,0,0,0,1,0,0,0,1,0,0,0,0,0,1,1,1,1,1,1,1,0,0,0,1,1,0,0,0,1,0,0,1,0,0,active
0,0,1,0,1,1,0,0,0,0,0,0,0,0,0,0,0,1,0,0,0,0,1,0,1,0,1,0,0,0,1,0,1,1,0,1,1,0,1,1,1,0,1,0,0,0,0,0,0,1,0,0,0,1,0,1,1,0,1,1,0,0,1,1,1,0,1,0,0,1,1,1,1,0,0,0,1,0,1,0,0,1,0,0,1,1,1,1,1,0,0,0,1,1,0,1,0,0,0,0,0,1,0,0,0,1,1,1,1,0,1,0,1,1,0,1,1,0,1,1,0,0,0,1,0,0,1,1,1,0,0,1,1,0,0,0,0,1,1,0,0,0,0,0,0,0,0,1,1,1,0,1,1,0,1,0,1,0,1,0,1,1,0,0,0,1,1,1,0,1,0,1,0,1,1,0,0,0,0,1,0,1,1,1,1,1,1,0,1,0,0,0,0,1,1,1,0,1,1,0,1,1,1,0,1,0,1,1,1,0,0,1,0,1,1,1,1,1,1,0,1,1,1,1,0,0,1,0,1,0,1,0,0,0,1,0,0,0,1,1,0,1,0,1,0,0,0,0,0,0,0,0,0,1,1,0,0,0,1,1,0,0,0,1,0,0,1,1,0,0,1,1,1,1,1,1,0,0,0,1,0,0,0,0,1,1,1,1,1,1,0,1,0,1,0,1,1,0,0,0,1,0,0,0,0,1,1,0,0,1,0,1,1,0,0,1,1,1,1,1,1,0,1,1,0,0,1,1,0,1,1,1,1,0,1,0,1,0,1,1,1,1,1,1,1,0,0,0,0,1,0,0,1,0,1,0,0,0,0,1,1,0,1,0,1,1,0,0,0,0,0,0,0,1,0,0,0,1,0,0,1,0,1,1,0,0,1,1,1,1,0,1,1,1,1,0,1,0,1,1,0,0,0,1,0,1,1,0,1,1,0,1,1,1,1,1,1,0,1,0,0,0,1,1,1,0,1,1,1,0,0,0,1,0,0,0,0,1,0,0,0,0,1,0,0,0,1,0,0,0,1,0,1,0,1,0,1,0,0,0,0,0,0,1,0,1,1,0,0,0,1,0,0,0,1,0,1,1,1,0,1,0,0,1,0,1,0,0,0,0,0,1,0,1,0,0,0,1,1,1,1,1,0,0,1,1,0,0,1,0,1,1,1,1,1,1,1,0,1,1,0,1,0,1,0,1,1,1,1,1,1,0,1,0,1,1,0,1,0,0,1,0,1,1,0,1,0,0,0,1,0,0,1,0,1,0,1,0,1,0,1,0,0,0,1,1,0,1,0,1,0,1,0,1,1,1,1,1,1,0,1,1,0,0,0,0,0,1,1,0,0,0,0,0,0,0,0,1,1,0,0,1,0,0,0,0,1,0,0,0,1,1,1,1,0,1,0,1,1,1,1,1,1,0,1,0,0,0,0,1,0,0,0,1,1,0,1,1,0,0,1,1,1,1,1,0,1,1,1,0,1,0,1,1,1,1,1,0,0,0,1,1,1,1,0,1,1,1,0,1,0,0,0,1,1,0,0,0,0,0,1,0,0,0,0,1,0,0,0,0,1,1,0,1,0,0,0,0,0,1,1,1,0,1,0,1,1,0,1,1,0,0,0,1,1,1,0,1,0,0,1,0,1,1,0,1,1,0,1,0,0,0,1,1,0,0,1,0,0,1,1,1,1,1,1,1,1,1,0,0,1,0,0,0,1,1,1,1,1,1,1,1,1,0,0,0,0,0,1,0,1,1,0,0,0,0,0,0,1,0,0,1,1,0,1,0,1,1,0,0,1,0,1,1,1,0,0,0,0,1,0,0,0,1,0,0,1,1,1,0,1,0,0,0,1,1,1,0,0,0,0,1,0,1,0,0,0,1,1,1,0,0,1,1,0,0,1,1,1,1,0,0,1,1,1,1,0,1,1,0,1,0,0,1,0,0,0,0,1,1,0,0,0,1,0,1,0,1,1,1,0,1,0,1,0,1,0,0,0,1,1,1,0,1,0,0,0,0,0,1,0,0,0,0,1,0,0,0,0,0,0,1,0,0,1,1,1,1,1,1,1,0,0,1,1,0,0,1,1,1,1,0,1,0,0,0,0,1,0,1,1,1,0,1,0,0,0,0,0,1,0,1,1,0,0,0,0,0,1,1,1,1,0,1,1,0,1,0,1,0,1,0,0,1,1,0,0,1,1,1,0,0,0,0,0,1,1,0,0,1,0,1,0,1,0,1,1,0,0,1,0,1,0,0,0,1,1,0,0,0,0,1,1,1,1,1,1,1,0,0,0,1,1,0,0,0,1,0,0,1,0,0,active
0,1,1,0,1,1,0,0,0,0,0,0,0,0,0,0,1,1,0,0,0,1,1,0,1,0,1,0,0,0,1,0,1,1,1,1,1,0,1,1,0,0,0,0,0,0,0,1,0,1,0,0,0,1,0,1,1,0,1,1,0,0,0,1,1,0,1,0,0,1,1,1,1,0,0,0,1,1,1,0,0,1,0,1,1,1,1,1,1,0,0,0,1,1,0,1,0,0,0,0,0,1,0,0,0,1,1,1,1,1,0,0,1,1,0,1,1,0,1,1,1,0,0,1,0,0,1,1,1,0,0,1,1,0,0,0,0,1,1,0,0,0,0,1,0,0,0,1,1,0,0,1,0,0,1,0,1,1,1,0,0,1,0,0,0,1,1,1,0,1,0,1,0,1,1,0,0,0,0,1,0,1,1,1,1,1,1,0,1,1,0,0,0,1,1,1,0,1,1,0,1,1,1,0,1,1,1,1,1,0,0,1,0,1,1,1,1,1,1,0,1,1,1,1,0,1,1,0,1,0,1,0,0,1,1,0,0,0,1,1,0,1,0,1,0,0,0,0,0,0,0,0,0,1,1,0,0,0,1,1,0,0,0,1,0,0,1,0,0,0,1,1,1,1,1,1,0,0,0,1,0,0,0,0,1,1,1,1,1,1,0,1,0,0,0,1,1,0,1,0,1,0,0,0,0,1,1,0,0,1,0,1,1,0,0,1,1,1,1,1,1,0,1,1,1,0,1,1,0,1,1,1,0,0,1,0,1,0,1,1,1,1,1,1,1,0,0,0,0,1,0,0,1,0,1,0,0,0,0,1,1,0,1,0,1,0,0,0,0,0,0,0,1,1,0,0,0,1,0,1,1,0,1,1,0,0,1,1,1,1,0,1,1,1,1,1,1,0,1,1,0,0,0,1,0,1,1,0,1,1,0,1,1,0,1,1,1,0,1,1,0,1,1,1,1,0,0,0,1,0,0,0,1,0,0,0,0,1,0,0,0,0,1,0,0,0,1,0,0,0,1,0,1,0,1,0,1,0,0,0,0,0,0,0,0,1,1,0,0,0,1,0,0,0,1,0,1,1,1,0,1,0,0,1,0,1,1,0,0,0,0,1,1,1,0,0,0,1,1,1,1,1,0,0,1,1,0,0,0,0,1,1,1,1,1,1,1,0,1,1,0,1,0,0,0,1,1,1,1,1,1,0,1,0,1,0,0,1,0,0,1,0,1,1,0,1,0,1,0,1,0,0,1,0,1,0,1,0,1,1,1,0,0,0,1,1,1,1,0,1,0,1,0,1,1,1,1,1,1,0,1,1,0,0,0,0,0,1,1,0,0,0,0,0,0,0,0,1,1,0,0,1,0,0,0,0,1,0,0,0,1,1,1,1,0,1,0,1,1,1,1,1,1,0,1,0,0,1,0,1,0,0,0,1,0,0,1,1,0,0,1,1,1,1,1,0,1,1,1,0,1,0,1,1,1,1,1,0,0,0,1,1,1,1,0,1,1,1,0,1,0,0,0,1,1,0,0,0,0,0,1,0,0,0,0,1,0,0,0,0,1,1,0,1,0,0,0,0,0,1,0,1,0,1,0,1,1,1,1,1,0,0,0,1,1,1,0,1,1,0,1,0,1,1,0,1,1,0,1,0,0,0,1,1,0,0,1,0,0,1,1,1,1,1,1,1,1,1,0,0,1,0,0,0,1,1,1,1,1,1,1,1,1,1,0,0,0,0,1,0,1,1,0,0,1,0,0,0,1,0,0,1,1,0,1,0,1,1,0,0,1,0,1,1,1,0,0,0,0,1,0,0,0,1,0,0,1,1,1,0,1,0,0,0,1,1,1,0,1,0,0,1,0,1,0,0,0,1,1,1,0,0,1,1,0,1,1,1,1,1,0,0,1,1,1,1,0,1,1,0,1,0,0,1,0,0,1,0,1,1,0,0,0,1,0,1,0,1,1,1,0,1,0,1,0,1,0,0,0,1,1,1,1,1,0,0,0,0,0,1,0,0,0,0,1,0,0,0,0,0,0,1,0,0,1,1,1,1,1,1,1,0,0,1,1,0,0,1,1,1,1,0,0,0,0,0,0,1,1,1,1,1,0,1,0,0,0,0,0,1,0,1,1,0,0,0,0,0,1,1,1,1,0,1,1,0,1,0,1,0,1,0,0,1,1,0,0,1,1,1,0,0,0,0,0,1,1,0,0,1,0,1,0,1,0,1,1,0,0,1,0,1,0,0,0,1,1,0,0,0,0,1,1,1,1,1,1,1,0,0,0,1,1,0,1,0,1,0,0,1,0,0,active
1,0,0,1,0,0,1,0,0,0,0,1,0,0,0,0,1,1,1,1,0,1,1,1,0,1,1,0,0,1,1,1,0,1,1,0,0,0,0,0,0,0,0,0,0,1,0,1,0,1,0,0,1,1,0,0,1,0,1,1,1,1,1,1,0,1,1,1,1,1,1,1,1,0,1,1,1,1,1,0,1,0,0,0,1,1,1,1,0,1,0,0,0,1,1,1,0,0,0,0,0,1,1,0,0,1,1,1,1,1,1,0,1,0,0,0,1,1,0,0,1,0,0,0,1,1,1,1,1,1,1,1,1,1,0,0,0,1,1,1,1,1,1,1,1,0,0,1,1,1,0,0,0,1,1,0,1,1,1,0,0,1,0,0,1,1,1,1,1,1,1,1,0,1,1,1,1,1,1,1,1,1,1,1,1,1,1,0,1,1,1,0,0,1,0,1,1,0,0,1,1,1,1,0,1,0,1,1,1,0,0,1,0,1,0,1,1,1,0,1,1,1,1,1,1,1,0,0,1,1,1,1,1,1,1,0,0,1,1,1,0,1,0,1,1,0,0,0,1,0,0,0,1,1,1,1,1,0,1,1,0,1,1,1,1,0,0,0,1,1,1,1,0,0,1,0,1,1,1,0,0,0,0,1,0,1,1,0,1,1,0,0,0,0,1,0,1,1,0,1,1,1,1,0,0,1,1,0,0,0,0,1,0,0,1,1,1,1,0,1,1,1,1,1,1,1,1,1,1,0,1,1,0,1,1,1,1,1,1,1,1,1,1,0,0,1,0,1,0,1,0,0,1,1,1,1,1,0,1,1,1,0,1,1,0,1,1,0,1,0,0,1,1,1,1,1,0,1,0,1,1,0,1,1,1,0,0,1,1,1,1,1,1,1,1,0,1,0,1,1,0,0,0,1,1,1,0,0,1,1,1,1,1,1,1,1,1,0,1,1,1,0,0,0,1,1,1,1,1,0,0,0,1,0,0,1,1,1,0,0,0,0,1,0,0,1,1,0,1,0,1,1,1,0,1,1,1,1,1,1,0,0,0,1,0,0,1,1,1,0,0,0,0,1,1,0,0,1,0,0,0,0,1,1,0,0,1,1,0,0,0,1,1,0,0,1,1,0,1,0,1,1,0,1,0,1,0,0,1,0,1,1,1,1,0,0,0,1,1,0,0,1,1,0,1,1,0,0,1,1,0,1,0,1,1,1,1,1,0,1,1,0,1,1,1,1,0,1,1,1,1,1,1,1,1,1,1,1,1,0,1,0,0,0,1,1,1,0,1,0,1,1,1,0,1,1,0,0,0,1,0,0,1,1,1,1,1,1,1,0,1,1,0,0,0,1,0,1,1,1,1,1,1,0,0,1,1,1,1,0,1,1,1,1,0,0,1,1,1,1,1,1,1,0,0,1,0,1,1,1,0,1,1,1,0,1,1,1,1,1,1,1,1,1,1,1,0,1,1,0,1,0,0,1,0,1,0,0,0,0,0,0,1,1,1,0,0,1,0,1,1,1,0,0,1,0,1,1,1,1,1,0,0,1,1,1,1,1,0,1,1,0,0,1,0,0,0,0,0,0,0,1,0,0,0,0,1,1,0,1,1,1,1,1,1,0,0,1,1,1,1,0,1,1,0,0,0,1,1,1,1,1,0,0,0,0,1,0,0,0,1,1,1,1,1,1,1,1,1,0,1,0,1,0,1,1,1,1,1,1,1,1,1,1,1,0,0,0,1,1,1,1,0,0,1,0,1,1,1,0,0,0,1,1,1,1,1,1,1,0,1,0,1,1,0,1,1,1,0,0,0,0,0,1,1,1,1,1,1,0,1,0,0,0,1,0,0,1,0,0,0,1,1,1,1,1,0,0,1,1,1,1,1,1,0,1,1,1,1,1,1,1,1,0,0,1,0,1,1,1,1,0,0,1,1,0,0,0,1,1,1,1,0,1,1,0,1,0,0,0,1,1,0,0,1,1,1,1,1,0,1,1,1,1,0,0,1,0,1,1,1,1,1,1,1,1,1,0,0,0,1,1,1,0,1,1,1,0,1,1,1,0,1,1,0,0,1,1,1,1,1,1,1,1,0,0,0,1,0,0,1,1,0,1,0,0,0,0,1,1,1,1,1,1,1,0,0,0,0,1,1,1,0,0,0,0,1,0,1,1,0,0,1,1,0,0,0,1,1,1,0,1,1,1,1,1,1,0,0,0,1,1,1,1,1,0,1,0,1,1,1,1,0,0,0,1,1,1,1,1,1,1,1,1,1,1,0,1,0,1,0,0,1,1,1,1,1,0,0,1,1,0,active
0,0,1,0,1,1,0,0,0,0,0,0,0,0,0,0,0,1,0,0,0,0,1,0,1,0,1,0,0,0,1,0,0,1,0,1,0,0,0,0,1,0,1,0,0,0,0,0,0,1,0,0,0,1,0,1,1,0,1,1,0,0,1,0,1,0,1,0,0,1,1,1,1,0,0,0,1,0,1,0,0,0,0,0,1,1,1,1,1,0,0,0,1,1,0,1,0,0,0,0,0,1,0,0,0,1,1,1,1,0,1,0,1,1,0,1,1,0,1,1,0,0,0,1,0,0,1,1,1,0,0,0,1,0,0,0,0,1,1,0,0,0,0,0,0,0,0,1,1,1,0,1,1,0,1,0,1,0,1,0,1,1,0,0,0,1,1,1,0,1,0,1,0,1,1,0,0,0,0,1,0,1,1,1,1,1,1,0,1,0,0,0,0,1,1,1,0,1,1,0,0,1,0,0,1,0,1,1,1,0,0,1,0,1,1,1,1,1,1,0,1,1,1,1,0,0,1,0,1,0,1,0,0,0,1,0,0,0,1,1,0,1,0,1,0,0,0,0,0,0,0,0,0,1,0,0,0,0,1,1,0,0,0,0,0,0,1,1,0,0,1,1,1,1,1,1,0,0,0,1,0,0,0,0,1,1,1,1,1,1,0,1,0,1,0,1,1,0,0,0,1,0,0,0,0,1,1,0,0,1,0,1,0,0,0,1,1,1,1,1,1,0,1,1,0,0,1,1,0,1,1,1,1,0,1,0,1,0,1,1,1,1,1,0,1,0,0,0,0,1,0,0,1,0,1,0,0,0,0,1,1,0,1,0,1,1,0,0,0,0,0,0,0,1,0,0,0,1,0,0,1,0,1,1,0,0,1,1,1,1,0,1,1,1,1,0,1,0,1,1,0,0,0,1,0,1,1,0,1,1,0,1,1,1,1,1,1,0,1,0,0,0,1,1,1,0,1,1,1,0,0,0,1,0,0,0,0,1,0,0,0,0,1,0,0,0,1,0,0,0,1,0,1,0,1,0,0,0,0,0,0,0,0,1,0,1,1,0,0,0,0,0,0,0,1,0,0,1,1,0,1,0,0,1,0,1,0,0,0,0,0,1,0,1,0,0,0,1,1,1,1,1,0,0,1,1,0,0,1,0,1,1,1,1,1,1,1,0,1,1,0,1,0,1,0,0,1,1,0,1,1,0,1,0,1,1,0,1,0,0,1,0,1,1,0,1,0,0,0,1,0,0,1,0,1,0,0,0,1,0,1,0,0,0,1,1,0,1,0,1,0,1,0,1,1,1,1,1,1,0,1,1,0,0,0,0,0,1,1,0,0,0,0,0,0,0,0,1,1,0,0,1,0,0,0,0,0,0,0,0,1,1,1,1,0,1,0,1,1,1,1,1,1,0,1,0,0,0,0,1,0,0,0,1,1,0,1,1,0,0,1,1,1,1,1,0,1,1,1,0,1,0,1,1,1,1,1,0,0,0,1,1,1,1,0,1,1,1,0,1,0,0,0,1,1,0,0,0,0,0,1,0,0,0,0,1,0,0,0,0,1,0,0,1,0,0,0,0,0,1,1,0,0,1,0,1,1,0,1,1,0,0,0,1,1,1,0,1,0,0,1,0,1,0,0,1,1,0,0,0,0,0,1,1,0,0,1,0,0,1,0,1,1,1,1,1,1,1,0,0,1,0,0,0,1,1,1,1,1,1,0,1,0,0,0,0,0,0,0,0,1,0,0,0,0,0,0,0,1,0,0,1,1,0,1,0,1,1,0,0,1,0,1,1,1,0,0,0,0,1,0,0,0,1,0,0,1,1,1,0,0,0,0,0,1,1,0,0,0,0,0,1,0,1,0,0,0,1,1,1,0,0,1,0,0,0,1,1,1,1,0,0,1,1,1,1,0,1,1,0,1,0,0,0,0,0,0,0,1,1,0,0,0,1,0,1,0,1,1,0,0,1,0,0,0,1,0,0,0,1,1,1,0,0,0,0,0,0,0,1,0,0,0,0,1,0,0,0,0,0,0,1,0,0,1,1,1,1,1,1,1,0,0,1,1,0,0,1,1,1,1,0,1,0,0,0,0,1,0,1,1,1,0,0,0,0,0,0,0,1,0,1,1,0,0,0,0,0,1,1,1,1,0,1,1,0,0,0,1,0,1,0,0,1,0,0,0,1,1,1,0,0,0,0,0,1,1,0,0,1,0,1,0,1,0,0,1,0,0,0,0,1,0,0,0,1,0,0,0,0,0,1,1,1,1,1,1,1,0,0,0,1,1,0,0,0,1,0,0,1,0,0,active
0,0,1,0,1,1,0,0,0,0,0,0,0,0,0,0,0,1,0,0,0,0,1,0,1,0,1,0,0,0,1,0,0,1,0,1,0,0,0,0,1,0,1,0,0,0,0,0,0,1,0,0,0,1,0,1,1,0,1,1,0,0,1,1,1,0,1,0,0,1,1,1,1,0,0,0,1,0,1,0,0,0,0,0,1,1,1,1,1,0,0,0,1,1,0,1,0,0,0,0,0,1,0,0,0,1,1,1,1,0,1,0,1,1,0,1,1,0,1,1,0,0,0,1,0,0,1,1,1,0,0,0,1,0,0,0,0,1,1,0,0,0,0,0,0,0,0,1,1,1,0,1,1,0,1,0,1,0,1,0,1,1,0,0,0,1,1,1,0,1,0,1,0,1,1,0,0,0,0,1,0,1,1,1,1,1,1,0,1,0,0,0,0,1,1,1,0,1,1,0,0,1,1,0,1,0,1,1,1,0,0,1,0,1,1,1,1,1,1,0,1,1,1,1,0,0,1,0,1,0,1,0,0,0,1,0,0,0,1,1,0,1,0,1,0,0,0,0,0,0,0,0,0,1,0,0,0,0,1,1,0,0,0,0,0,0,1,1,0,0,1,1,1,1,1,1,0,0,0,1,0,0,0,0,1,1,1,1,1,1,0,1,0,1,0,1,1,0,0,0,1,0,0,0,0,1,1,0,0,1,0,1,0,0,0,1,1,1,1,1,1,0,1,1,0,0,1,1,0,1,1,1,1,0,1,0,1,0,1,1,1,1,1,1,1,0,0,0,0,1,0,0,1,0,1,0,0,0,0,1,1,0,1,0,1,1,0,0,0,0,0,0,0,1,0,0,0,1,0,0,1,0,1,1,0,0,1,1,1,1,0,1,1,1,1,0,1,0,1,1,0,0,0,1,0,1,1,0,1,1,0,1,1,1,1,1,1,0,1,0,0,0,1,1,1,0,1,1,1,0,0,0,1,0,0,0,0,1,0,0,0,0,1,0,0,0,1,0,0,0,1,0,1,0,1,0,1,0,0,0,0,0,0,1,0,1,1,0,0,0,0,0,0,0,1,0,1,1,1,0,1,0,0,1,0,1,0,0,0,0,0,1,0,1,0,0,0,1,1,1,1,1,0,0,1,1,0,0,1,0,1,1,1,1,1,1,1,0,1,1,0,1,0,1,0,1,1,1,0,1,1,0,1,0,1,1,0,1,0,0,1,0,1,1,0,1,0,0,0,1,0,0,1,0,1,0,0,0,1,0,1,0,0,0,1,1,0,1,0,1,0,1,0,1,1,1,1,1,1,0,1,1,0,0,0,0,0,1,1,0,0,0,0,0,0,0,0,1,1,0,0,1,0,0,0,0,1,0,0,0,1,1,1,1,0,1,0,1,1,1,1,1,1,0,1,0,0,0,0,1,0,0,0,1,1,0,1,1,0,0,1,1,1,1,1,0,1,1,1,0,1,0,1,1,1,1,1,0,0,0,1,1,1,1,0,1,1,1,0,1,0,0,0,1,1,0,0,0,0,0,1,0,0,0,0,1,0,0,0,0,1,1,0,1,0,0,0,0,0,1,1,0,0,1,0,1,1,0,1,1,0,0,0,1,1,1,0,1,0,0,1,0,1,0,0,1,1,0,0,0,0,0,1,1,0,0,1,0,0,1,0,1,1,1,1,1,1,1,0,0,1,0,0,0,1,1,1,1,1,1,1,1,1,0,0,0,0,0,0,0,1,1,0,0,0,0,0,0,1,0,0,1,1,0,1,0,1,1,0,0,1,0,1,1,1,0,0,0,0,1,0,0,0,1,0,0,1,1,1,0,0,0,0,0,1,1,0,0,0,0,0,1,0,1,0,0,0,1,1,1,0,0,1,0,0,0,1,1,1,1,0,0,1,1,1,1,0,1,1,0,1,0,0,0,0,0,0,0,1,1,0,0,0,1,0,1,0,1,1,0,0,1,0,1,0,1,0,0,0,1,1,1,0,0,0,0,0,0,0,1,0,0,0,0,1,0,0,0,0,0,0,1,0,0,1,1,1,1,1,1,1,0,0,1,1,0,0,1,1,1,1,0,1,0,0,0,0,1,0,1,1,1,0,1,0,0,0,0,0,1,0,1,1,0,0,0,0,0,1,1,1,1,0,1,1,0,0,0,1,0,1,0,0,1,1,0,0,1,1,1,0,0,0,0,0,1,1,0,0,1,0,1,0,1,0,0,1,0,0,0,0,1,0,0,0,1,0,0,0,0,0,1,1,1,1,1,1,1,0,0,0,1,1,0,0,0,1,0,0,1,0,0,active
0,0,1,0,1,1,0,0,0,0,0,1,0,0,0,0,0,1,0,0,1,1,1,0,1,0,1,0,0,0,1,0,0,1,0,1,0,0,0,0,1,0,1,0,0,0,0,0,0,1,0,0,0,1,0,1,1,0,1,1,0,0,1,1,1,0,1,0,1,1,1,1,1,0,0,0,1,0,1,0,0,0,0,0,1,1,1,1,1,0,0,0,1,1,0,1,0,0,0,0,0,1,0,0,0,1,1,1,1,0,1,0,1,1,0,1,1,0,1,1,0,0,0,1,0,0,1,1,1,0,0,0,1,0,0,0,0,1,1,0,0,0,0,0,0,0,0,1,1,1,0,1,1,0,1,1,1,0,1,0,1,1,0,0,0,1,1,1,0,1,0,1,0,1,1,1,0,0,0,1,0,1,1,1,1,1,1,0,1,0,0,0,0,1,1,1,0,1,1,0,0,1,1,0,1,0,1,1,1,0,0,1,0,1,1,1,1,1,1,0,1,1,1,1,0,0,1,0,1,0,1,0,0,0,1,0,0,0,1,1,0,1,0,1,0,0,0,0,0,0,0,0,0,1,0,0,0,0,1,1,0,0,1,0,0,0,1,1,0,0,1,1,1,1,1,1,0,0,0,1,0,0,0,0,1,1,1,1,1,1,0,1,0,1,0,1,1,0,0,0,1,0,0,1,0,1,1,0,0,1,0,1,0,0,0,1,1,1,1,1,1,0,1,1,0,0,1,1,1,1,1,1,1,0,1,0,1,0,1,1,1,1,1,1,1,0,0,0,0,1,0,0,1,0,1,0,0,0,0,1,1,0,1,0,1,1,0,0,0,1,0,0,0,1,0,0,0,1,0,0,1,0,1,1,0,0,1,1,1,1,0,1,1,1,1,0,1,0,1,1,0,0,0,1,0,1,1,0,1,1,0,1,1,1,1,1,1,0,1,0,0,0,1,1,1,0,1,1,1,0,0,0,1,0,0,0,0,1,0,0,0,0,1,0,0,0,1,0,0,1,1,0,1,0,1,0,1,0,0,0,0,0,0,1,0,1,1,0,0,0,0,0,0,0,1,0,1,1,1,0,1,0,0,1,0,1,0,0,0,0,0,1,0,1,0,0,0,1,1,1,1,1,0,0,1,1,0,0,1,0,1,1,1,1,1,1,1,0,1,1,0,1,0,1,0,1,1,1,0,1,1,0,1,0,1,1,0,1,0,0,1,0,1,1,0,1,0,0,0,1,0,0,1,0,1,0,0,0,1,0,1,0,0,0,1,1,0,1,0,1,0,1,0,1,1,1,1,1,1,0,1,1,0,0,0,0,0,1,1,0,0,0,0,0,0,0,0,1,1,0,0,1,0,0,0,0,1,0,0,0,1,1,1,1,0,1,0,1,1,1,1,1,1,0,1,0,0,0,0,1,0,0,0,1,1,0,1,1,0,1,1,1,1,1,1,0,1,1,1,0,1,0,1,1,1,1,1,0,0,0,1,1,1,1,0,1,1,1,0,1,0,0,0,1,1,0,0,0,0,0,1,0,0,0,0,1,0,1,0,0,1,1,0,1,0,0,0,0,0,1,1,0,0,1,0,1,1,0,1,1,0,0,0,1,1,1,0,1,0,0,1,0,1,0,0,1,1,0,0,0,0,0,1,1,0,0,1,0,0,1,0,1,1,1,1,1,1,1,0,0,1,0,0,0,1,1,1,1,1,1,1,1,1,0,0,0,0,0,0,0,1,1,0,0,0,0,0,0,1,0,0,1,1,0,1,0,1,1,0,0,1,0,1,1,1,0,0,0,0,1,0,0,0,1,0,0,1,1,1,0,0,0,0,0,1,1,0,0,0,0,0,1,0,1,0,0,0,1,1,1,0,0,1,0,0,0,1,1,1,1,0,1,1,1,1,1,0,1,1,0,1,0,0,0,0,0,0,0,1,1,0,0,0,1,0,1,0,1,1,0,0,1,0,1,0,1,0,0,0,1,1,1,0,0,0,0,0,0,0,1,0,0,0,0,1,0,0,0,0,0,0,1,0,0,1,1,1,1,1,1,1,0,0,1,1,0,0,1,1,1,1,0,1,0,0,0,0,1,0,1,1,1,0,1,0,0,0,0,0,1,0,1,1,0,0,0,0,1,1,1,1,1,0,1,1,0,0,0,1,0,1,0,0,1,1,0,1,1,1,1,0,0,0,0,0,1,1,0,0,1,0,1,0,1,0,0,1,0,0,0,0,1,0,0,0,1,0,0,0,0,0,1,1,1,1,1,1,1,0,0,0,1,1,0,0,0,1,0,0,1,0,0,active
1,0,1,0,1,1,0,0,0,0,0,0,0,0,0,0,0,1,0,0,0,1,1,0,1,0,1,0,0,0,1,0,1,1,0,1,1,0,1,1,1,0,1,0,0,0,0,0,0,1,0,0,0,1,0,1,1,0,1,1,0,0,1,1,1,0,1,0,0,1,1,1,1,0,0,0,1,0,1,0,0,1,0,0,1,1,1,1,1,0,0,0,1,1,0,1,0,0,0,0,0,1,0,0,0,1,1,1,1,0,1,0,1,1,0,1,1,0,1,1,0,0,0,1,1,0,1,1,1,0,0,1,1,0,0,0,0,1,1,0,0,0,0,0,0,0,0,1,1,1,0,1,1,0,1,0,1,0,1,0,1,1,1,0,0,1,1,1,0,1,0,1,0,1,1,0,0,0,0,1,0,1,1,1,1,1,1,0,1,0,0,0,0,1,1,1,0,1,1,0,1,1,1,0,1,1,1,1,1,0,0,1,0,1,1,1,1,1,1,0,1,1,1,1,0,0,1,0,1,0,1,0,0,0,1,0,0,0,1,1,0,1,0,1,0,0,0,0,0,0,0,0,0,1,1,0,0,0,1,1,0,0,0,1,0,0,1,1,0,0,1,1,1,1,1,1,0,0,0,1,0,0,0,0,1,1,1,1,1,1,0,1,0,1,0,1,1,0,0,0,1,0,0,0,0,1,1,0,0,1,0,1,1,0,0,1,1,1,1,1,1,0,1,1,0,0,1,1,0,1,1,1,1,0,1,0,1,0,1,1,1,1,1,1,1,0,0,0,0,1,0,0,1,0,1,0,0,0,0,1,1,0,1,0,1,1,0,0,0,0,0,0,0,1,0,0,0,1,0,0,1,0,1,1,0,0,1,1,1,1,0,1,1,1,1,0,1,0,1,1,0,0,0,1,0,1,1,0,1,1,0,1,1,1,1,1,1,0,1,0,0,0,1,1,1,1,1,1,1,0,0,0,1,0,0,0,0,1,0,0,0,0,1,0,0,0,1,0,0,0,1,0,1,0,1,0,1,0,0,0,0,0,0,1,0,1,1,0,0,0,1,0,0,0,1,0,1,1,1,0,1,0,0,1,0,1,0,0,0,0,0,1,1,1,0,0,0,1,1,1,1,1,0,0,1,1,0,0,1,0,1,1,1,1,1,1,1,0,1,1,0,1,0,1,0,1,1,1,1,1,1,0,1,0,1,1,0,1,0,0,1,0,1,1,0,1,0,0,0,1,0,0,1,0,1,0,1,0,1,0,1,0,0,0,1,1,0,1,0,1,0,1,0,1,1,1,1,1,1,0,1,1,0,0,0,0,0,1,1,0,0,0,0,0,0,0,0,1,1,1,0,1,0,0,0,0,1,0,0,0,1,1,1,1,0,1,0,1,1,1,1,1,1,0,1,0,0,0,0,1,0,0,0,1,1,0,1,1,0,0,1,1,1,1,1,0,1,1,1,0,1,0,1,1,1,1,1,0,0,0,1,1,1,1,0,1,1,1,0,1,0,0,0,1,1,0,0,0,0,0,1,0,0,0,0,1,0,0,0,0,1,1,0,1,0,0,0,0,0,1,1,1,0,1,0,1,1,0,1,1,0,1,0,1,1,1,0,1,0,0,1,0,1,1,0,1,1,0,1,0,0,0,1,1,0,0,1,1,0,1,1,1,1,1,1,1,1,1,0,0,1,0,0,0,1,1,1,1,1,1,1,1,1,0,0,1,0,0,1,0,1,1,0,0,0,0,0,0,1,0,0,1,1,0,1,0,1,1,0,0,1,0,1,1,1,0,0,0,0,1,0,0,0,1,0,0,1,1,1,0,1,0,0,0,1,1,1,0,0,0,0,1,0,1,0,0,0,1,1,1,0,0,1,1,0,0,1,1,1,1,0,0,1,1,1,1,0,1,1,0,1,0,0,1,0,0,0,1,1,1,0,0,0,1,0,1,0,1,1,1,0,1,0,1,0,1,0,0,0,1,1,1,0,1,0,0,0,0,0,1,0,0,0,0,1,0,0,0,0,0,0,1,0,0,1,1,1,1,1,1,1,0,0,1,1,0,0,1,1,1,1,0,1,0,0,0,0,1,0,1,1,1,0,1,0,0,0,0,0,1,0,1,1,0,0,1,0,0,1,1,1,1,0,1,1,0,1,0,1,0,1,0,0,1,1,1,0,1,1,1,0,0,0,0,0,1,1,0,0,1,0,1,0,1,0,1,1,0,0,1,0,1,0,0,0,1,1,0,0,0,0,1,1,1,1,1,1,1,0,0,0,1,1,0,0,0,1,0,0,1,0,0,active
0,0,1,0,0,1,0,0,0,0,0,0,0,0,0,0,0,1,0,0,0,0,1,0,0,0,1,0,0,0,1,0,0,1,0,0,0,0,0,0,1,0,1,0,0,0,0,0,0,1,0,0,0,1,0,1,1,0,1,1,0,0,1,0,1,0,1,0,0,0,1,1,1,0,0,0,1,0,1,0,0,0,0,0,1,0,1,1,1,0,0,0,1,1,0,1,0,0,0,0,0,1,0,0,0,1,1,1,1,0,1,0,1,1,0,1,1,0,1,1,0,0,0,1,0,0,1,1,1,0,0,0,1,0,0,0,0,1,1,0,0,0,0,0,0,0,0,1,1,1,0,1,1,0,1,0,1,0,1,0,1,1,0,0,0,1,1,0,0,1,0,1,0,1,1,0,0,0,0,1,0,1,1,1,1,1,1,0,1,0,0,0,0,0,1,1,0,0,1,0,0,1,0,0,1,0,1,1,1,0,0,1,0,1,1,1,1,1,1,0,1,1,1,1,0,0,1,0,1,0,1,0,0,0,1,0,0,0,1,1,0,1,0,1,0,0,0,0,0,0,0,0,0,1,0,0,0,0,1,1,0,0,0,0,0,0,1,1,0,0,1,1,1,1,1,1,0,0,0,0,0,0,0,0,1,1,1,1,1,1,0,1,0,1,0,1,1,0,0,0,1,0,0,0,0,1,1,0,0,1,0,1,0,0,0,1,1,1,0,1,1,0,1,1,0,0,1,1,0,1,1,1,1,0,1,0,1,0,1,1,1,1,1,0,1,0,0,0,0,1,0,0,1,0,1,0,0,0,0,1,1,0,1,0,1,1,0,0,0,0,0,0,0,1,0,0,0,1,0,0,1,0,1,1,0,0,1,1,1,1,0,1,1,1,1,0,1,0,1,1,0,0,0,1,0,1,1,0,1,1,0,1,1,1,1,1,1,0,1,0,0,0,0,1,1,0,1,1,1,0,0,0,1,0,0,0,0,1,0,0,0,0,1,0,0,0,1,0,0,0,1,0,1,0,1,0,0,0,0,0,0,0,0,1,0,1,1,0,0,0,0,0,0,0,1,0,0,1,0,0,1,0,0,1,0,1,0,0,0,0,0,1,0,1,0,0,0,1,1,1,1,1,0,0,1,1,0,0,1,0,0,1,1,1,1,1,1,0,1,1,0,1,0,1,0,0,1,1,0,1,0,0,1,0,1,1,0,1,0,0,1,0,1,1,0,1,0,0,0,1,0,0,1,0,1,0,0,0,1,0,1,0,0,0,1,1,0,1,0,1,0,1,0,1,1,1,1,0,1,0,1,1,0,0,0,0,0,1,1,0,0,0,0,0,0,0,0,1,1,0,0,1,0,0,0,0,0,0,0,0,1,1,1,1,0,1,0,1,1,1,1,1,1,0,1,0,0,0,0,1,0,0,0,1,1,0,1,1,0,0,1,1,1,1,1,0,1,1,1,0,1,0,1,1,1,1,1,0,0,0,1,1,1,1,0,1,1,1,0,1,0,0,0,1,1,0,0,0,0,0,1,0,0,0,0,1,0,0,0,0,1,0,0,1,0,0,0,0,0,1,1,0,0,1,0,1,0,0,1,1,0,0,0,1,1,1,0,1,0,0,1,0,1,0,0,0,1,0,0,0,0,0,1,0,0,0,1,0,0,1,0,1,1,1,1,1,1,1,0,0,1,0,0,0,1,1,1,1,1,1,0,1,0,0,0,0,0,0,0,0,1,0,0,0,0,0,0,0,1,0,0,0,1,0,1,0,1,1,0,0,1,0,1,1,0,0,0,0,0,1,0,0,0,1,0,0,1,1,1,0,0,0,0,0,1,0,0,0,0,0,0,1,0,1,0,0,0,1,1,1,0,0,1,0,0,0,1,1,1,1,0,0,1,1,1,1,0,1,1,0,1,0,0,0,0,0,0,0,1,1,0,0,0,1,0,1,0,1,1,0,0,1,0,0,0,1,0,0,0,1,1,1,0,0,0,0,0,0,0,1,0,0,0,0,1,0,0,0,0,0,0,1,0,0,1,1,1,0,1,1,1,0,0,1,1,0,0,1,1,1,1,0,1,0,0,0,0,1,0,1,1,1,0,0,0,0,0,0,0,1,0,1,1,0,0,0,0,0,1,1,1,1,0,0,1,0,0,0,1,0,1,0,0,1,0,0,0,1,1,1,0,0,0,0,0,1,1,0,0,1,0,1,0,1,0,0,1,0,0,0,0,1,0,0,0,1,0,0,0,0,0,1,1,1,1,1,1,0,0,0,0,1,1,0,0,0,1,0,0,1,0,0,active
0,1,1,0,1,1,0,0,0,0,0,0,0,0,0,0,0,1,0,0,0,0,1,0,1,0,1,0,0,0,1,0,1,1,0,1,1,0,1,1,1,0,1,0,0,0,0,0,0,1,0,0,0,1,0,1,1,0,1,1,0,0,1,1,1,0,1,0,0,1,1,1,1,0,0,0,1,0,1,0,0,1,0,0,1,1,1,1,1,0,0,0,1,1,0,1,0,0,0,0,0,1,0,0,0,1,1,1,1,0,1,0,1,1,0,1,1,0,1,1,0,0,0,1,0,0,1,1,1,0,0,1,1,0,0,0,0,1,1,0,0,0,0,0,0,0,0,1,1,1,0,1,1,0,1,0,1,0,1,0,1,1,0,0,0,1,1,1,0,1,0,1,0,1,1,0,0,0,0,1,0,1,1,1,1,1,1,0,1,1,0,0,0,1,1,1,0,1,1,0,1,1,1,0,1,0,1,1,1,0,0,1,0,1,1,1,1,1,1,0,1,1,1,1,0,0,1,0,1,0,1,0,0,0,1,0,0,0,1,1,0,1,0,1,0,0,0,0,0,0,0,0,0,1,1,0,0,0,1,1,0,0,0,1,0,0,1,1,0,0,1,1,1,1,1,1,0,0,0,1,0,0,0,0,1,1,1,1,1,1,0,1,0,1,0,1,1,0,0,0,1,0,0,0,0,1,1,0,0,1,0,1,1,0,0,1,1,1,1,1,1,0,1,1,0,0,1,1,0,1,1,1,1,0,1,0,1,0,1,1,1,1,1,1,1,0,0,0,0,1,0,0,1,0,1,0,0,0,0,1,1,0,1,0,1,1,0,0,0,0,0,0,0,1,0,0,0,1,0,0,1,0,1,1,0,0,1,1,1,1,0,1,1,1,1,0,1,0,1,1,0,0,0,1,0,1,1,0,1,1,0,1,1,1,1,1,1,0,1,0,0,0,1,1,1,0,1,1,1,0,0,0,1,0,0,0,0,1,0,0,0,0,1,0,0,0,1,0,0,0,1,0,1,0,1,0,1,0,0,0,0,0,0,1,0,1,1,0,0,0,1,0,0,0,1,0,1,1,1,0,1,0,0,1,0,1,0,0,0,0,0,1,0,1,0,0,0,1,1,1,1,1,0,0,1,1,0,0,1,0,1,1,1,1,1,1,1,0,1,1,0,1,0,1,0,1,1,1,1,1,1,0,1,0,1,1,0,1,0,0,1,0,1,1,0,1,0,0,0,1,0,0,1,0,1,0,1,0,1,0,1,0,0,0,1,1,0,1,0,1,0,1,0,1,1,1,1,1,1,0,1,1,0,0,0,0,0,1,1,0,0,0,0,0,0,0,0,1,1,0,0,1,0,0,0,0,1,0,0,0,1,1,1,1,0,1,0,1,1,1,1,1,1,0,1,0,0,0,0,1,0,1,0,1,1,0,1,1,0,0,1,1,1,1,1,0,1,1,1,0,1,0,1,1,1,1,1,0,0,0,1,1,1,1,0,1,1,1,0,1,0,0,0,1,1,0,0,0,0,0,1,0,0,0,0,1,0,0,0,0,1,1,0,1,0,0,0,0,0,1,1,1,0,1,0,1,1,0,1,1,0,0,1,1,1,1,0,1,0,0,1,0,1,1,0,1,1,0,1,0,0,0,1,1,0,0,1,0,0,1,1,1,1,1,1,1,1,1,0,0,1,0,0,0,1,1,1,1,1,1,1,1,1,1,0,0,0,0,1,0,1,1,0,0,0,0,0,0,1,0,0,1,1,0,1,0,1,1,0,0,1,0,1,1,1,0,0,0,0,1,0,0,0,1,0,0,1,1,1,0,1,0,0,0,1,1,1,0,0,0,0,1,0,1,0,0,0,1,1,1,0,0,1,1,0,0,1,1,1,1,0,0,1,1,1,1,0,1,1,0,1,0,0,1,0,0,0,0,1,1,0,0,0,1,0,1,0,1,1,1,0,1,0,1,0,1,0,0,0,1,1,1,0,1,0,0,0,0,0,1,0,0,0,0,1,0,0,0,0,0,0,1,0,0,1,1,1,1,1,1,1,0,0,1,1,0,0,1,1,1,1,0,1,0,0,0,0,1,0,1,1,1,0,1,0,0,0,0,0,1,1,1,1,0,0,0,0,0,1,1,1,1,0,1,1,0,1,0,1,0,1,0,0,1,1,0,0,1,1,1,0,0,0,0,0,1,1,0,0,1,0,1,0,1,0,1,1,0,0,1,0,1,0,0,0,1,1,0,0,0,0,1,1,1,1,1,1,1,0,0,0,1,1,0,0,0,1,0,0,1,0,0,active
0,1,1,0,1,1,0,0,0,0,0,0,0,0,0,0,0,1,0,0,0,0,1,0,1,0,1,0,0,0,1,0,1,1,1,1,1,0,1,1,1,0,1,0,0,0,0,0,0,1,0,0,0,1,0,1,1,0,1,1,0,0,1,1,1,0,1,0,0,1,1,1,1,0,0,0,1,0,1,0,0,1,0,0,1,1,1,1,1,0,0,0,1,1,0,1,0,0,0,0,0,1,0,0,0,1,1,1,1,0,1,0,1,1,0,1,1,0,1,1,0,0,0,1,0,0,1,1,1,0,0,1,1,0,0,0,0,1,1,0,0,0,0,0,0,0,0,1,1,1,0,1,1,0,1,0,1,0,1,0,1,1,0,0,0,1,1,1,0,1,0,1,0,1,1,0,0,0,0,1,0,1,1,1,1,1,1,0,1,1,0,0,0,1,1,1,0,1,1,0,1,1,1,0,1,0,1,1,1,0,0,1,0,1,1,1,1,0,1,0,1,1,1,1,0,0,1,0,1,0,1,0,0,0,1,0,0,0,1,1,0,1,0,1,0,0,0,0,0,0,0,0,0,1,1,0,0,0,1,1,0,0,0,1,0,0,1,1,0,0,1,1,1,1,1,1,0,0,0,1,0,0,0,0,1,1,1,1,1,1,0,1,0,1,0,1,1,0,0,0,1,0,0,0,0,1,1,0,0,1,0,1,1,0,0,1,1,1,1,1,1,0,1,1,0,0,1,1,0,1,1,1,1,0,1,0,1,0,1,1,1,1,1,1,1,0,0,0,0,1,0,0,1,0,1,0,0,0,0,1,1,0,1,0,1,1,0,0,0,0,0,0,0,1,0,0,0,1,0,0,1,0,1,1,0,0,1,1,1,1,0,1,1,1,1,0,1,0,1,1,0,0,0,1,0,1,1,0,1,1,0,1,1,1,1,1,1,0,1,0,0,0,1,1,1,0,1,1,1,0,0,0,1,0,0,0,0,1,0,0,0,0,1,0,0,0,1,0,0,0,1,0,1,0,1,0,1,0,0,0,0,0,0,1,0,1,1,0,0,0,1,0,0,0,1,0,1,1,1,0,1,0,0,1,0,1,1,0,0,0,0,1,0,1,0,0,0,1,1,1,1,1,0,0,1,1,0,0,1,0,1,1,1,1,1,1,1,0,1,1,0,1,0,1,0,1,1,1,1,1,1,0,1,0,1,1,0,1,0,0,1,0,1,1,0,1,0,0,0,1,0,0,1,0,1,0,1,0,1,0,1,0,0,0,1,1,0,1,0,1,0,1,0,1,1,1,1,1,1,0,1,1,0,0,0,0,0,1,0,0,0,0,0,0,0,0,0,1,1,0,0,1,0,0,0,0,1,0,0,0,1,1,1,1,0,1,0,1,1,1,1,1,1,0,1,0,0,0,0,1,0,0,0,1,1,0,1,1,0,0,1,1,1,1,1,0,1,1,1,0,1,0,1,1,1,1,1,0,0,0,1,1,1,1,0,1,1,1,0,1,0,0,0,1,1,0,0,0,0,0,1,0,0,0,0,1,0,0,0,0,1,1,0,1,0,0,0,0,0,1,1,1,0,1,0,1,1,1,1,1,0,0,0,1,1,1,0,1,0,0,1,0,1,1,0,1,1,0,1,0,0,0,1,1,0,0,1,0,0,1,1,1,1,0,1,1,1,1,0,0,1,0,0,0,1,1,1,1,1,1,1,1,1,1,0,0,0,0,1,0,1,1,0,0,1,0,0,0,1,0,0,1,1,0,1,0,1,0,0,0,1,0,0,1,1,0,0,0,0,1,0,0,0,1,0,0,1,1,1,0,1,0,0,0,1,1,1,0,1,0,0,1,0,1,0,0,0,1,1,1,0,0,1,1,0,1,1,1,1,1,0,0,1,1,1,1,0,1,0,0,1,0,0,1,0,0,0,0,1,1,0,0,0,1,0,1,0,1,1,1,0,1,0,1,0,1,0,0,0,1,1,1,0,1,0,0,0,0,0,1,0,0,0,0,1,0,0,0,0,0,0,1,0,0,1,1,1,1,1,1,1,0,0,1,1,0,0,1,1,1,1,0,1,0,0,0,0,1,1,1,1,1,0,1,0,0,0,0,0,1,0,1,1,0,0,0,0,0,1,1,1,1,0,1,1,0,1,0,1,0,1,0,0,1,1,0,0,1,1,1,0,0,0,0,0,1,1,0,0,1,0,1,0,1,0,1,1,0,0,1,0,1,0,0,0,1,1,0,0,0,0,1,1,1,1,1,1,1,0,0,0,1,0,0,1,0,1,0,0,1,0,0,active
0,1,1,0,1,1,0,0,0,0,0,0,0,0,0,0,1,1,0,0,0,1,1,0,1,0,1,0,0,0,1,0,1,1,1,1,1,0,1,1,0,0,0,0,0,0,0,1,0,1,0,0,0,1,0,1,1,0,1,1,0,0,0,1,1,0,1,0,1,1,1,1,1,0,0,0,1,0,1,0,0,1,0,0,1,1,1,1,1,0,0,0,1,1,0,1,0,0,0,0,0,1,0,0,0,1,1,1,1,1,0,0,1,1,0,1,1,0,1,1,1,0,0,1,0,0,1,1,1,0,0,1,1,0,0,0,0,1,1,0,0,0,0,1,0,0,0,1,1,0,0,1,0,0,1,0,1,1,1,0,0,1,0,0,0,1,1,1,0,1,0,1,0,1,1,0,0,0,0,1,0,1,1,1,1,1,1,0,1,1,0,0,0,1,1,1,0,1,1,0,1,1,1,0,1,1,1,1,1,0,0,1,0,1,1,1,1,1,1,0,1,1,1,1,0,1,1,0,1,0,1,0,0,0,1,0,0,0,1,1,0,1,0,1,0,0,0,0,0,0,0,0,0,1,1,0,0,0,1,1,0,0,0,1,0,0,1,0,0,0,1,1,1,1,1,1,0,0,0,1,0,0,0,0,1,1,1,1,1,1,0,1,0,0,0,1,1,0,1,0,1,0,0,0,0,1,1,0,0,1,0,1,1,1,0,1,1,1,1,1,1,0,1,1,1,0,1,1,0,1,1,1,0,0,1,0,1,0,1,1,1,1,1,1,1,0,0,0,0,1,0,0,1,0,1,0,0,0,0,1,1,0,1,1,1,0,0,0,0,0,0,0,0,1,0,0,0,1,0,1,1,0,1,1,0,0,1,1,1,1,0,1,1,1,1,1,1,0,1,1,0,0,0,1,0,1,1,0,1,1,0,1,1,0,1,1,1,0,1,0,0,0,1,1,1,1,0,0,1,0,0,0,1,0,0,0,0,1,0,0,0,0,1,0,0,0,1,0,0,0,1,0,1,0,1,0,1,0,0,0,0,0,0,0,0,1,1,0,0,0,1,0,0,0,1,0,1,1,1,0,1,0,1,1,0,1,1,0,0,0,0,1,1,1,0,0,0,1,1,1,1,1,0,0,1,1,0,0,0,0,1,1,1,1,1,1,1,0,1,1,1,1,0,0,0,1,1,1,1,1,1,0,1,1,1,0,0,1,0,0,1,0,1,1,0,1,0,1,0,1,0,0,1,0,1,0,1,1,1,1,1,0,0,0,1,1,1,1,0,1,0,1,0,1,1,1,1,1,1,0,1,1,0,0,0,0,0,1,1,0,0,0,0,0,0,0,0,1,1,0,0,1,0,0,0,0,1,0,0,0,1,1,1,1,0,1,0,1,1,1,1,1,1,0,1,0,0,1,1,1,0,0,0,1,0,0,1,1,0,0,1,1,1,1,1,0,1,1,1,0,1,0,1,1,1,1,1,0,0,0,1,1,1,1,0,1,1,1,0,1,0,0,0,1,1,0,0,0,0,0,1,0,0,0,0,1,0,0,0,0,1,1,0,1,0,0,0,0,0,1,0,1,0,1,0,1,1,1,1,1,0,1,0,1,1,1,0,1,1,0,1,0,1,1,0,1,1,0,1,0,0,0,1,1,0,0,1,0,0,1,1,1,1,1,1,1,1,1,0,0,1,0,0,0,1,1,1,1,1,1,1,1,1,1,0,0,0,0,1,1,1,1,0,0,1,0,0,0,1,0,0,1,1,0,1,0,1,1,0,0,1,0,1,1,1,0,0,0,0,1,0,0,0,1,0,0,1,1,1,0,1,0,0,0,1,1,1,0,1,0,0,1,0,1,0,0,0,1,1,1,0,0,1,1,0,1,1,1,1,1,0,0,1,1,1,1,0,1,1,0,1,0,0,1,0,0,1,0,1,1,0,0,0,1,0,1,0,1,1,1,0,1,0,1,0,1,0,0,0,1,1,1,1,1,0,0,0,0,0,1,0,0,0,0,1,0,0,0,0,0,0,1,0,0,1,1,1,1,1,1,1,0,0,1,1,0,0,1,1,1,1,0,0,0,0,0,0,1,1,1,1,1,0,1,0,0,0,0,0,1,0,1,1,0,0,1,0,0,1,1,1,1,0,1,1,0,1,0,1,0,1,0,0,1,1,0,0,1,1,1,0,0,0,0,0,1,1,0,0,1,0,1,0,1,0,1,1,0,0,1,0,1,0,0,0,1,1,0,0,0,0,1,1,1,1,1,1,1,0,0,0,1,1,0,1,0,1,0,0,1,0,0,active
0,0,1,0,1,1,0,0,0,0,0,1,0,0,0,0,0,1,0,0,0,0,1,0,1,0,1,0,0,0,1,0,0,1,0,1,0,0,0,0,1,0,1,0,0,0,0,0,0,1,0,0,0,1,0,1,1,0,1,1,0,0,1,1,1,0,1,0,0,1,1,1,1,0,0,0,1,0,1,0,0,0,0,0,1,1,1,1,1,0,0,0,1,1,0,1,0,0,0,0,0,1,0,0,0,1,1,1,1,0,1,0,1,1,0,1,1,0,1,1,0,0,0,1,0,0,1,1,1,0,0,0,1,0,0,0,0,1,1,0,0,0,0,0,0,0,0,1,1,1,0,1,1,0,1,0,1,0,1,0,1,1,0,0,0,1,1,1,0,1,0,1,0,1,1,0,0,0,0,1,0,1,1,1,1,1,1,0,1,0,0,0,0,1,1,1,0,1,1,0,0,1,1,0,1,0,1,1,1,0,0,1,0,1,1,1,1,1,1,0,1,1,1,1,0,0,1,0,1,0,1,0,0,0,1,0,0,0,1,1,0,1,0,1,0,0,0,0,0,0,0,0,0,1,0,0,0,0,1,1,0,0,1,0,0,0,1,1,0,0,1,1,1,1,1,1,0,0,0,1,0,0,0,0,1,1,1,1,1,1,0,1,0,1,0,1,1,0,0,0,1,0,0,0,0,1,1,0,0,1,0,1,0,0,0,1,1,1,1,1,1,0,1,1,0,0,1,1,1,1,1,1,1,0,1,0,1,0,1,1,1,1,1,1,1,0,0,0,0,1,0,0,1,0,1,0,0,0,0,1,1,0,1,0,1,1,0,0,0,0,0,0,0,1,0,0,0,1,0,0,1,0,1,1,0,0,1,1,1,1,0,1,1,1,1,0,1,0,1,1,0,0,0,1,0,1,1,0,1,1,0,1,1,1,1,1,1,0,1,0,0,0,1,1,1,0,1,1,1,0,0,0,1,0,0,0,0,1,0,0,0,0,1,0,0,0,1,0,0,1,1,0,1,0,1,0,1,0,0,0,0,0,0,1,0,1,1,0,0,0,0,0,0,0,1,0,1,1,1,0,1,0,0,1,0,1,0,0,0,0,0,1,0,1,0,0,0,1,1,1,1,1,0,0,1,1,0,0,1,0,1,1,1,1,1,1,1,0,1,1,0,1,0,1,0,1,1,1,0,1,1,0,1,0,1,1,0,1,0,0,1,0,1,1,0,1,0,0,0,1,0,0,1,0,1,0,0,0,1,0,1,0,0,0,1,1,0,1,0,1,0,1,0,1,1,1,1,1,1,0,1,1,0,0,0,0,0,1,1,0,0,0,0,0,0,0,0,1,1,0,0,1,0,0,0,0,1,0,0,0,1,1,1,1,0,1,0,1,1,1,1,1,1,0,1,0,0,0,0,1,0,0,0,1,1,0,1,1,0,0,1,1,1,1,1,0,1,1,1,0,1,0,1,1,1,1,1,0,0,0,1,1,1,1,0,1,1,1,0,1,0,0,0,1,1,0,0,0,0,0,1,0,0,0,0,1,0,0,0,0,1,1,0,1,0,0,0,0,0,1,1,0,0,1,0,1,1,0,1,1,0,0,0,1,1,1,0,1,0,0,1,0,1,0,0,1,1,0,0,0,0,0,1,1,0,0,1,0,0,1,0,1,1,1,1,1,1,1,0,0,1,0,0,0,1,1,1,1,1,1,1,1,1,0,0,0,0,0,0,0,1,1,0,0,0,0,0,0,1,0,0,1,1,0,1,0,1,1,0,0,1,0,1,1,1,0,0,0,0,1,0,0,0,1,0,0,1,1,1,0,0,0,0,0,1,1,0,0,0,0,0,1,0,1,0,0,0,1,1,1,0,0,1,0,0,0,1,1,1,1,0,1,1,1,1,1,0,1,1,0,1,0,0,0,0,0,0,0,1,1,0,0,0,1,0,1,0,1,1,0,0,1,0,1,0,1,0,0,0,1,1,1,0,0,0,0,0,0,0,1,0,0,0,0,1,0,0,0,0,0,0,1,0,0,1,1,1,1,1,1,1,0,0,1,1,0,0,1,1,1,1,0,1,0,0,0,0,1,0,1,1,1,0,1,0,0,0,0,0,1,0,1,1,0,0,0,0,1,1,1,1,1,0,1,1,0,0,0,1,0,1,0,0,1,1,0,1,1,1,1,0,0,0,0,0,1,1,0,0,1,0,1,0,1,0,0,1,0,0,0,0,1,0,0,0,1,0,0,0,0,0,1,1,1,1,1,1,1,0,0,0,1,1,0,0,0,1,0,0,1,0,0,active
1,0,0,1,0,0,1,0,0,0,0,1,0,0,0,0,1,1,1,1,0,1,1,1,0,1,1,0,0,1,1,1,0,1,1,0,0,0,0,0,0,0,0,0,0,1,0,1,1,1,0,0,1,1,0,0,1,0,1,1,1,1,1,1,0,1,1,1,1,1,1,1,1,0,1,1,1,1,1,0,1,0,0,0,1,1,1,1,0,1,0,0,0,1,1,1,0,0,0,0,0,1,1,0,0,1,1,1,1,1,1,0,1,0,0,0,1,1,0,0,1,0,0,0,1,1,1,1,1,1,1,1,1,1,0,0,0,1,1,1,1,1,1,1,1,0,0,1,1,1,0,0,0,1,1,0,1,1,1,0,0,1,0,0,1,1,1,1,1,1,1,1,0,1,1,1,1,1,1,1,1,1,1,1,1,1,1,0,1,1,1,0,0,1,0,1,1,0,0,1,1,1,1,0,1,0,1,1,1,0,0,1,0,1,0,1,1,1,0,1,1,1,1,1,1,1,0,0,1,1,1,1,1,1,1,0,0,1,1,1,0,1,0,1,1,0,0,0,1,0,0,0,1,1,1,1,1,0,1,1,0,1,1,1,1,0,0,0,1,1,1,1,0,0,1,0,1,1,1,0,0,0,0,1,0,1,1,0,1,1,0,0,0,0,1,0,1,1,0,1,1,1,1,0,0,1,1,0,0,0,0,1,0,0,1,1,1,1,0,1,1,1,1,1,1,1,1,1,0,0,1,1,0,1,1,1,1,1,1,1,1,1,0,0,0,0,0,1,0,1,0,0,1,1,1,1,1,0,1,1,1,0,1,1,0,1,1,0,1,0,0,1,1,1,1,1,0,1,0,1,1,0,1,1,1,0,0,1,1,1,1,1,1,1,1,0,1,0,1,1,0,0,0,1,1,1,0,0,1,1,1,1,1,1,1,1,1,0,1,1,1,0,0,0,1,1,1,1,1,0,0,0,1,0,0,1,1,1,0,0,0,0,1,0,0,1,1,0,1,0,1,1,1,0,1,1,1,1,1,1,0,0,0,1,0,0,1,1,1,0,0,0,0,1,1,0,0,1,0,0,0,0,1,1,0,0,1,1,0,0,0,1,1,0,0,0,0,0,1,0,1,1,0,1,0,1,0,0,1,0,1,1,1,1,0,0,0,1,1,0,0,1,1,0,1,1,0,0,1,1,0,1,0,1,1,1,1,1,0,1,1,0,1,1,1,1,0,1,1,1,1,1,1,1,1,1,1,1,1,0,1,0,0,0,1,1,0,0,1,0,1,1,1,0,1,1,0,0,0,1,0,0,1,1,1,1,1,1,1,0,1,1,0,0,0,1,0,1,1,1,1,1,1,0,0,1,1,1,1,0,1,1,1,1,0,0,1,1,1,1,1,1,1,0,0,1,0,1,1,1,0,1,1,1,0,1,1,1,0,1,1,1,1,1,1,1,0,1,1,0,1,0,0,1,0,1,0,0,0,0,0,0,1,1,1,0,0,1,0,1,1,1,0,0,1,0,1,1,1,1,1,0,0,1,1,0,1,1,0,1,1,0,0,1,0,0,0,0,0,0,0,1,0,0,0,0,1,1,0,1,1,1,1,1,1,0,0,1,1,1,1,0,1,1,0,0,0,1,1,1,1,1,0,0,0,0,1,0,0,0,1,1,1,1,1,1,1,1,1,0,1,0,1,0,1,1,1,1,1,1,1,1,1,1,1,0,0,0,1,1,1,1,0,0,1,0,1,1,1,0,0,0,1,1,1,1,1,1,1,0,1,0,1,1,0,1,1,1,0,0,0,0,0,1,1,1,1,1,1,0,1,0,0,0,1,0,0,1,0,0,0,1,1,1,0,1,0,0,1,1,1,1,1,1,0,1,1,1,1,1,1,1,1,0,0,1,0,1,1,1,1,0,0,1,1,0,0,0,1,1,1,1,0,1,1,0,1,0,0,0,1,1,0,0,1,1,1,1,1,0,1,1,1,1,0,0,1,0,1,1,1,1,1,1,1,1,1,0,0,0,1,1,1,0,1,1,1,0,1,1,1,0,1,1,0,0,1,1,1,1,1,1,1,1,0,0,0,1,0,0,1,1,0,1,0,0,0,0,1,1,1,1,1,1,1,0,0,0,0,1,1,1,0,0,1,0,1,0,1,1,0,0,1,1,0,0,0,1,1,1,0,1,1,1,1,1,1,0,0,0,1,1,1,1,1,0,1,0,1,1,1,1,0,0,0,1,1,1,1,1,1,1,1,1,1,1,0,1,0,1,0,0,1,1,1,1,1,0,0,1,1,0,active
0,0,1,0,1,1,0,0,0,0,0,1,0,0,0,0,0,1,0,0,0,1,1,0,1,0,1,0,0,0,1,0,0,1,0,1,0,0,0,0,1,0,1,0,0,0,0,0,0,1,0,0,0,1,0,1,1,0,1,1,0,0,1,1,1,0,1,0,1,1,1,1,1,0,0,0,1,0,1,0,0,0,0,0,1,1,1,1,1,0,0,0,1,1,0,1,0,0,0,0,0,1,0,0,0,1,1,1,1,0,1,0,1,1,0,1,1,0,1,1,0,0,0,1,0,0,1,1,1,0,0,0,1,0,0,0,0,1,1,0,0,0,0,0,0,0,0,1,1,1,0,1,1,0,1,0,1,0,1,0,1,1,0,0,0,1,1,1,0,1,0,1,0,1,1,1,0,0,0,1,0,1,1,1,1,1,1,0,1,0,0,0,0,1,1,1,0,1,1,0,0,1,1,0,1,0,1,1,1,0,0,1,0,1,1,1,1,1,1,0,1,1,1,1,0,0,1,0,1,0,1,0,0,0,1,0,0,0,1,1,0,1,0,1,0,0,0,0,0,0,0,0,0,1,0,0,0,0,1,1,0,0,1,0,0,0,1,1,0,0,1,1,1,1,1,1,0,0,0,1,0,0,0,0,1,1,1,1,1,1,0,1,0,1,0,1,1,0,0,0,1,0,0,0,0,1,1,0,0,1,0,1,0,0,0,1,1,1,1,1,1,0,1,1,0,0,1,1,1,1,1,1,1,0,1,0,1,0,1,1,1,1,1,1,1,0,0,0,0,1,0,0,1,0,1,0,0,0,0,1,1,0,1,0,1,1,0,0,0,1,0,0,0,1,0,0,0,1,0,0,1,0,1,1,0,0,1,1,1,1,0,1,1,1,1,0,1,0,1,1,0,0,0,1,0,1,1,0,1,1,0,1,1,1,1,1,1,0,1,0,0,0,1,1,1,0,1,1,1,0,0,0,1,0,0,0,0,1,0,0,0,0,1,0,0,0,1,0,0,1,1,0,1,0,1,0,1,0,0,0,0,0,0,1,0,1,1,0,0,0,0,0,0,0,1,0,1,1,1,0,1,0,0,1,0,1,0,0,0,0,0,1,0,1,0,0,0,1,1,1,1,1,0,0,1,1,0,0,1,0,1,1,1,1,1,1,1,0,1,1,0,1,0,1,0,1,1,1,0,1,1,0,1,0,1,1,0,1,0,0,1,0,1,1,0,1,0,0,0,1,0,0,1,0,1,0,0,0,1,0,1,0,0,0,1,1,0,1,0,1,0,1,0,1,1,1,1,1,1,0,1,1,0,0,0,0,0,1,1,0,0,0,0,0,0,0,0,1,1,0,0,1,0,0,0,0,1,0,0,0,1,1,1,1,0,1,0,1,1,1,1,1,1,0,1,0,0,0,0,1,0,0,0,1,1,0,1,1,0,0,1,1,1,1,1,0,1,1,1,0,1,0,1,1,1,1,1,0,0,0,1,1,1,1,0,1,1,1,0,1,0,0,0,1,1,0,0,0,0,0,1,0,0,0,0,1,0,1,0,0,1,1,0,1,0,0,0,0,0,1,1,0,0,1,0,1,1,0,1,1,0,0,0,1,1,1,0,1,0,0,1,0,1,0,0,1,1,0,0,0,0,0,1,1,0,0,1,0,0,1,0,1,1,1,1,1,1,1,0,0,1,0,0,0,1,1,1,1,1,1,1,1,1,0,0,0,0,0,0,0,1,1,0,0,0,0,0,0,1,0,0,1,1,0,1,0,1,1,0,0,1,0,1,1,1,0,0,0,0,1,0,0,0,1,0,0,1,1,1,0,0,0,0,0,1,1,0,0,0,0,0,1,0,1,0,0,0,1,1,1,0,0,1,0,0,0,1,1,1,1,0,1,1,1,1,1,0,1,1,0,1,0,0,0,0,0,0,0,1,1,0,0,0,1,0,1,0,1,1,0,0,1,0,1,0,1,0,0,0,1,1,1,0,0,0,0,0,0,0,1,0,0,0,0,1,0,0,0,0,0,0,1,0,0,1,1,1,1,1,1,1,0,0,1,1,0,0,1,1,1,1,0,1,0,0,0,0,1,0,1,1,1,0,1,0,0,0,0,0,1,0,1,1,0,0,0,0,1,1,1,1,1,0,1,1,0,0,0,1,0,1,0,0,1,1,0,1,1,1,1,0,0,0,0,0,1,1,0,0,1,0,1,0,1,0,0,1,0,0,0,0,1,0,0,0,1,0,0,0,0,0,1,1,1,1,1,1,1,0,0,0,1,1,0,0,0,1,0,0,1,0,0,active
0,1,1,0,1,1,0,0,0,0,0,0,0,0,0,0,0,1,0,0,0,0,1,0,1,0,1,0,0,0,1,0,1,1,1,1,1,0,1,1,1,0,1,0,0,0,0,0,0,1,0,0,0,1,0,1,1,0,1,1,0,0,1,1,1,0,1,0,0,1,1,1,1,0,0,0,1,0,1,0,0,1,0,0,1,1,1,1,1,0,0,0,1,1,0,1,0,0,0,0,0,1,0,0,0,1,1,1,1,0,1,0,1,1,0,1,1,0,1,1,0,0,0,1,0,0,1,1,1,0,0,1,1,0,0,0,0,1,1,0,0,0,0,0,0,0,0,1,1,1,0,1,1,0,1,0,1,0,1,0,1,1,0,0,0,1,1,1,0,1,0,1,0,1,1,0,0,0,0,1,0,1,1,1,1,1,1,0,1,1,0,0,0,1,1,1,0,1,1,0,1,1,1,0,1,0,1,1,1,0,0,1,0,1,1,1,1,1,1,0,1,1,1,1,0,0,1,0,1,0,1,0,0,0,1,0,0,0,1,1,0,1,0,1,0,0,0,0,0,0,0,0,0,1,1,0,0,0,1,1,0,0,0,1,0,0,1,1,0,0,1,1,1,1,1,1,0,0,0,1,0,0,0,0,1,1,1,1,1,1,0,1,0,1,0,1,1,0,0,0,1,0,0,0,0,1,1,0,0,1,0,1,1,0,0,1,1,1,1,1,1,0,1,1,0,0,1,1,0,1,1,1,1,0,1,0,1,0,1,1,1,1,1,1,1,0,0,0,0,1,0,0,1,0,1,0,0,0,0,1,1,0,1,0,1,1,0,0,0,0,0,0,0,1,0,0,0,1,0,0,1,0,1,1,0,0,1,1,1,1,0,1,1,1,1,0,1,0,1,1,0,0,0,1,0,1,1,0,1,1,0,1,1,1,1,1,1,0,1,0,0,0,1,1,1,0,1,1,1,0,0,0,1,0,0,0,0,1,0,0,0,0,1,0,0,0,1,0,0,0,1,0,1,0,1,0,1,0,0,0,0,0,0,1,0,1,1,0,0,0,1,0,0,0,1,0,1,1,1,0,1,0,0,1,0,1,1,0,0,0,0,1,0,1,0,0,0,1,1,1,1,1,0,0,1,1,0,0,1,0,1,1,1,1,1,1,1,0,1,1,0,1,0,1,0,1,1,1,1,1,1,0,1,0,1,1,0,1,0,0,1,0,1,1,0,1,0,0,0,1,0,0,1,0,1,0,1,0,1,0,1,0,0,0,1,1,0,1,0,1,0,1,0,1,1,1,1,1,1,0,1,1,0,0,0,0,0,1,1,0,0,0,0,0,0,0,0,1,1,0,0,1,0,0,0,0,1,0,0,0,1,1,1,1,0,1,0,1,1,1,1,1,1,0,1,0,0,0,0,1,0,0,0,1,1,0,1,1,0,0,1,1,1,1,1,0,1,1,1,0,1,0,1,1,1,1,1,0,0,0,1,1,1,1,0,1,1,1,0,1,0,0,0,1,1,0,0,0,0,0,1,0,0,0,0,1,0,0,0,0,1,1,0,1,0,0,0,0,0,1,1,1,0,1,0,1,1,1,1,1,0,0,0,1,1,1,0,1,0,0,1,0,1,1,0,1,1,0,1,0,0,0,1,1,0,0,1,0,0,1,1,1,1,1,1,1,1,1,0,0,1,0,0,0,1,1,1,1,1,1,1,1,1,1,0,0,0,0,1,0,1,1,0,0,1,0,0,0,1,0,0,1,1,0,1,0,1,1,0,0,1,0,1,1,1,0,0,0,0,1,0,0,0,1,0,0,1,1,1,0,1,0,0,0,1,1,1,0,1,0,0,1,0,1,0,0,0,1,1,1,0,0,1,1,0,1,1,1,1,1,0,0,1,1,1,1,0,1,1,0,1,0,0,1,0,0,0,0,1,1,0,0,0,1,0,1,0,1,1,1,0,1,0,1,0,1,0,0,0,1,1,1,0,1,0,0,0,0,0,1,0,0,0,0,1,0,0,0,0,0,0,1,0,0,1,1,1,1,1,1,1,0,0,1,1,0,0,1,1,1,1,0,1,0,0,0,0,1,1,1,1,1,0,1,0,0,0,0,0,1,0,1,1,0,0,0,0,0,1,1,1,1,0,1,1,0,1,0,1,0,1,0,0,1,1,0,0,1,1,1,0,0,0,0,0,1,1,0,0,1,0,1,0,1,0,1,1,0,0,1,0,1,0,0,0,1,1,0,0,0,0,1,1,1,1,1,1,1,0,0,0,1,1,0,1,0,1,0,0,1,0,0,active
0,1,1,0,1,1,0,0,0,0,0,0,0,0,0,0,0,1,0,0,0,0,1,0,1,0,1,0,0,0,1,0,1,1,1,1,1,0,1,1,1,0,1,0,0,0,0,0,0,1,0,0,0,1,0,1,1,0,1,1,0,0,1,1,1,0,1,0,0,1,1,1,1,0,0,0,1,0,1,0,0,1,0,0,1,1,1,1,1,0,0,0,1,1,0,1,0,0,0,0,0,1,0,0,0,1,1,1,1,0,1,0,1,1,0,1,1,0,1,1,0,0,0,1,0,0,1,1,1,0,0,1,1,0,0,0,0,1,1,0,0,0,0,0,0,0,0,1,1,1,0,1,1,0,1,0,1,0,1,0,1,1,0,0,0,1,1,1,0,1,0,1,0,1,1,0,0,0,0,1,0,1,1,1,1,1,1,0,1,1,0,0,0,1,1,1,0,1,1,0,1,1,1,0,1,0,1,1,1,0,0,1,0,1,1,1,1,1,1,0,1,1,1,1,0,0,1,0,1,0,1,0,0,0,1,0,0,0,1,1,0,1,0,1,0,0,0,0,0,0,0,0,0,1,1,0,0,0,1,1,0,0,0,1,0,0,1,1,0,0,1,1,1,1,1,1,0,0,0,1,0,0,0,0,1,1,1,1,1,1,0,1,0,1,0,1,1,0,0,0,1,0,0,0,0,1,1,0,0,1,0,1,1,0,0,1,1,1,1,1,1,0,1,1,0,0,1,1,0,1,1,1,1,0,1,0,1,0,1,1,1,1,1,1,1,0,0,0,0,1,0,0,1,0,1,0,0,0,0,1,1,0,1,0,1,1,0,0,0,0,0,0,0,1,0,0,0,1,0,0,1,0,1,1,0,0,1,1,1,1,0,1,1,1,1,0,1,0,1,1,0,0,0,1,0,1,1,0,1,1,0,1,1,1,1,1,1,0,1,0,0,0,1,1,1,0,1,1,1,0,0,0,1,0,0,0,0,1,0,0,0,0,1,0,0,0,1,0,0,0,1,0,1,0,1,0,1,0,0,0,0,0,0,1,0,1,1,0,0,0,1,0,0,0,1,0,1,1,1,0,1,0,0,1,0,1,1,0,0,0,0,1,0,1,0,0,0,1,1,1,1,1,0,0,1,1,0,0,1,0,1,1,1,1,1,1,1,0,1,1,0,1,0,1,0,1,1,1,1,1,1,0,1,0,1,1,0,1,0,0,1,0,1,1,0,1,0,0,0,1,0,0,1,0,1,0,1,0,1,0,1,0,0,0,1,1,0,1,0,1,0,1,0,1,1,1,1,1,1,0,1,1,0,0,0,0,0,1,1,0,0,0,0,0,0,0,0,1,1,0,0,1,0,0,0,0,1,0,0,0,1,1,1,1,0,1,0,1,1,1,1,1,1,0,1,0,0,0,0,1,0,0,0,1,1,0,1,1,0,0,1,1,1,1,1,0,1,1,1,0,1,0,1,1,1,1,1,0,0,0,1,1,1,1,0,1,1,1,0,1,0,0,0,1,1,0,0,0,0,0,1,0,0,0,0,1,0,0,0,0,1,1,0,1,0,0,0,0,0,1,1,1,0,1,0,1,1,1,1,1,0,0,0,1,1,1,0,1,0,0,1,0,1,1,0,1,1,0,1,0,0,0,1,1,0,0,1,0,0,1,1,1,1,1,1,1,1,1,0,0,1,0,0,0,1,1,1,1,1,1,1,1,1,1,0,0,0,0,1,0,1,1,0,0,1,0,0,0,1,0,0,1,1,0,1,0,1,1,0,0,1,0,1,1,1,0,0,0,0,1,0,0,0,1,0,0,1,1,1,0,1,0,0,0,1,1,1,0,1,0,0,1,0,1,0,0,0,1,1,1,0,0,1,1,0,1,1,1,1,1,0,0,1,1,1,1,0,1,1,0,1,0,0,1,0,0,0,0,1,1,0,0,0,1,0,1,0,1,1,1,0,1,0,1,0,1,0,0,0,1,1,1,0,1,0,0,0,0,0,1,0,0,0,0,1,0,0,0,0,0,0,1,0,0,1,1,1,1,1,1,1,0,0,1,1,0,0,1,1,1,1,0,1,0,0,0,0,1,1,1,1,1,0,1,0,0,0,0,0,1,0,1,1,0,0,0,0,0,1,1,1,1,0,1,1,0,1,0,1,0,1,0,0,1,1,0,0,1,1,1,0,0,0,0,0,1,1,0,0,1,0,1,0,1,0,1,1,0,0,1,0,1,0,0,0,1,1,0,0,0,0,1,1,1,1,1,1,1,0,0,0,1,1,0,1,0,1,0,0,1,0,0,active
1,0,0,1,0,0,1,0,0,0,0,1,0,0,0,0,1,1,1,1,0,1,1,1,0,1,1,0,0,1,1,1,0,1,1,0,0,0,0,0,0,0,0,1,0,1,0,1,0,1,0,0,1,1,0,0,1,0,1,1,1,1,1,1,0,1,1,1,1,1,1,1,1,0,1,1,1,1,1,1,1,0,0,0,1,1,1,1,0,1,0,0,0,1,1,1,0,0,0,0,0,1,1,0,0,1,1,1,1,1,1,0,1,0,0,0,1,1,0,0,1,0,0,0,1,1,1,1,1,1,1,1,1,1,0,0,0,1,1,1,1,1,1,1,1,0,0,1,1,1,0,0,0,1,1,0,1,1,1,0,0,1,0,0,1,1,1,1,1,1,1,1,0,1,1,1,1,1,1,1,1,1,1,1,1,1,1,0,1,1,1,0,0,1,0,1,1,0,0,1,1,1,1,0,1,0,1,1,1,0,0,1,0,1,0,1,1,1,0,1,1,1,1,1,1,1,0,0,1,1,1,1,1,1,1,0,0,1,1,1,0,1,0,1,1,0,0,0,1,0,0,0,1,1,1,1,1,0,1,1,0,1,1,1,1,0,0,0,1,1,1,1,0,0,1,0,1,1,1,0,0,0,0,1,0,1,1,0,1,1,0,0,0,0,1,0,1,1,0,1,1,1,1,0,0,1,1,0,0,0,0,1,0,0,1,1,1,1,0,1,1,1,1,1,1,1,1,1,0,0,1,1,0,1,1,1,1,1,1,1,1,1,0,0,0,0,0,1,0,1,0,0,1,1,1,1,1,0,1,1,1,0,1,1,0,1,1,0,1,0,0,1,1,1,1,1,0,1,0,1,1,0,1,1,1,0,0,1,1,1,1,1,1,1,1,0,1,0,1,1,0,0,0,1,1,1,0,0,1,1,1,1,1,1,1,1,1,0,1,1,1,0,0,0,1,1,1,1,1,0,0,0,1,0,0,1,1,1,0,0,0,0,1,0,0,1,1,0,1,0,1,1,1,0,1,1,1,1,1,1,0,0,0,1,0,0,1,1,1,0,0,0,0,1,1,0,0,1,0,0,0,0,1,1,0,0,1,1,0,0,0,1,1,0,0,0,0,0,1,0,1,1,0,1,0,1,0,0,1,0,1,1,1,1,0,0,0,1,1,0,0,1,1,1,1,1,0,0,1,1,0,1,0,1,1,1,1,1,0,1,1,0,1,1,1,1,0,1,1,1,1,1,1,1,1,1,1,1,1,0,1,0,0,0,1,1,0,0,1,0,1,1,1,0,1,1,0,0,0,1,0,0,1,1,1,1,1,1,1,0,1,1,0,0,0,1,0,1,1,1,1,1,1,0,0,1,1,1,1,0,1,1,1,1,0,0,1,1,1,1,1,1,1,0,0,1,0,1,1,1,0,1,1,1,0,1,1,1,0,1,1,1,1,1,1,1,0,1,1,0,1,0,0,1,0,1,0,0,0,0,0,0,1,1,1,0,0,1,0,1,1,1,0,0,1,0,1,1,1,1,1,0,0,1,1,0,1,1,0,1,1,0,0,1,0,0,0,0,0,0,0,1,0,0,0,0,1,1,0,1,1,1,1,1,1,0,0,1,1,1,1,0,1,1,0,0,0,1,1,1,1,1,0,0,0,0,1,0,0,0,1,1,1,1,1,1,1,1,1,0,1,0,1,0,1,1,1,1,1,1,1,1,1,1,1,0,0,0,1,1,1,1,0,0,1,0,1,1,1,0,0,0,1,1,1,1,1,1,1,0,1,0,1,1,0,1,1,1,0,0,0,0,0,1,1,1,1,1,1,0,1,0,0,0,1,0,0,1,0,0,0,1,1,1,0,1,0,0,1,1,1,1,1,1,0,1,1,1,1,1,1,1,1,0,0,1,0,1,1,1,1,0,0,1,1,0,0,0,1,1,1,1,0,1,1,0,1,0,0,0,1,1,0,0,1,1,1,1,1,0,1,1,1,1,0,0,1,0,1,1,1,1,1,1,1,1,1,0,0,0,1,1,1,0,1,1,1,0,1,1,1,0,1,1,0,0,1,1,1,1,1,1,1,1,0,0,0,1,0,0,1,1,0,1,0,0,0,0,1,1,1,1,1,1,1,0,0,0,0,1,1,1,0,0,0,0,1,0,1,1,0,0,1,1,0,0,0,1,1,1,0,1,1,1,1,1,1,0,0,0,1,1,1,1,1,0,1,0,1,1,1,1,0,0,0,1,1,1,1,1,1,1,1,1,1,1,0,1,0,1,0,0,1,1,1,1,1,0,0,1,1,0,active
0,0,1,0,1,1,0,0,0,0,0,0,0,0,0,0,1,1,0,0,0,0,1,0,1,0,1,0,0,0,1,0,1,1,0,1,1,0,1,1,1,0,1,0,0,0,0,0,0,1,0,0,0,1,0,1,1,0,1,1,0,0,1,1,1,0,1,0,0,1,1,1,1,1,0,0,1,0,1,0,0,0,0,0,1,1,1,1,1,0,0,0,1,1,0,1,0,0,0,0,0,1,0,0,0,1,1,1,1,0,1,0,1,1,0,1,1,0,1,1,0,0,0,1,0,0,1,1,1,0,0,1,1,0,0,0,0,1,1,0,0,0,0,0,0,0,0,1,1,1,0,1,1,0,1,0,1,0,1,0,1,1,0,0,0,1,1,1,0,1,0,1,0,1,1,0,0,0,0,1,0,1,1,1,1,1,1,0,1,0,0,0,0,1,1,1,0,1,1,0,1,1,1,0,1,1,1,1,1,0,0,1,0,1,1,1,1,1,1,0,1,1,1,1,0,0,1,0,1,1,1,0,0,0,1,0,0,0,1,1,0,1,0,1,0,0,0,0,0,0,0,0,0,1,1,0,0,0,1,1,0,0,0,1,0,0,1,1,1,0,1,1,1,1,1,1,0,0,0,1,0,0,0,0,1,1,1,1,1,1,0,1,0,1,0,1,1,0,0,0,1,1,0,0,0,1,1,0,0,1,0,1,1,0,0,1,1,1,1,1,1,0,1,1,0,0,1,1,0,1,1,1,1,0,1,0,1,0,1,1,1,1,1,1,1,0,0,0,1,1,0,0,1,1,1,0,0,0,0,1,1,0,1,0,1,1,1,0,0,0,0,0,0,1,0,1,0,1,0,0,1,0,1,1,0,0,1,1,1,1,0,1,1,1,1,0,1,0,1,1,0,0,0,1,0,1,1,0,1,1,0,1,1,1,1,1,1,0,1,0,0,0,1,1,1,0,1,1,1,0,0,0,1,0,0,0,0,1,0,0,0,0,1,0,0,0,1,0,0,0,1,0,1,0,1,0,1,0,1,0,0,0,0,1,0,1,1,0,0,0,1,0,1,0,1,0,1,1,1,0,1,0,0,1,0,1,1,0,1,0,0,1,0,1,0,0,0,1,1,1,1,1,0,0,1,1,0,0,1,0,1,1,1,1,1,1,1,0,1,1,0,1,0,1,0,1,1,1,1,1,1,0,1,0,1,1,0,1,0,0,1,0,1,1,0,1,0,0,0,1,0,0,1,0,1,0,1,0,1,0,1,0,0,0,1,1,1,1,0,1,0,1,0,1,1,1,1,1,1,1,1,1,0,0,0,0,0,1,1,0,0,0,0,0,0,0,0,1,1,0,0,1,0,1,0,0,1,0,0,0,1,1,1,1,0,1,0,1,1,1,1,1,1,0,1,0,0,0,0,1,0,0,0,1,1,0,1,1,0,0,1,1,1,1,1,0,1,1,1,0,1,0,1,1,1,1,1,0,0,0,1,1,1,1,0,1,1,1,0,1,0,0,0,1,1,0,0,1,0,0,1,0,1,0,0,1,0,0,0,0,1,1,0,1,0,0,0,1,0,1,1,1,1,1,0,1,1,0,1,1,0,0,0,1,1,1,0,1,0,0,1,0,1,1,0,1,1,0,1,0,0,0,1,1,0,0,1,0,0,1,1,1,1,1,1,1,1,1,0,0,1,0,0,0,1,1,1,1,1,1,1,1,1,0,0,0,0,0,1,0,1,1,0,0,0,0,0,1,1,0,0,1,1,0,1,0,1,1,0,0,1,0,1,1,1,0,0,0,0,1,0,0,0,1,0,0,1,1,1,0,1,0,1,0,1,1,1,0,0,0,0,1,0,1,0,0,0,1,1,1,0,0,1,1,0,0,1,1,1,1,0,1,1,1,1,1,0,1,1,0,1,0,0,1,0,0,0,0,1,1,0,0,0,1,0,1,0,1,1,1,0,1,0,1,0,1,0,0,0,1,1,1,0,1,0,0,0,0,0,1,0,0,0,0,1,0,0,0,0,0,0,1,0,0,1,1,1,1,1,1,1,0,0,1,1,0,0,1,1,1,1,0,1,0,0,0,0,1,1,1,1,1,0,1,0,0,0,0,0,1,0,1,1,0,0,0,0,0,1,1,1,1,0,1,1,0,1,0,1,0,1,0,0,1,1,0,1,1,1,1,0,0,0,0,0,1,1,0,1,1,0,1,0,1,0,1,1,0,0,1,0,1,0,0,0,1,1,0,0,0,0,1,1,1,1,1,1,1,0,0,0,1,1,0,0,0,1,0,0,1,0,0,active
0,1,1,0,1,1,0,0,0,0,0,0,0,0,0,0,1,1,0,0,0,0,1,0,1,0,1,0,0,0,1,0,1,1,1,1,1,0,1,1,0,0,0,0,0,0,0,1,0,1,0,0,0,1,0,1,1,0,1,1,0,0,0,1,1,0,1,0,0,1,1,1,1,0,0,0,1,0,1,0,0,1,0,0,1,1,1,1,1,0,0,0,1,1,0,1,0,0,0,0,0,1,0,0,0,1,1,1,1,1,0,0,1,1,0,1,1,0,1,1,1,0,0,1,0,0,1,1,1,0,0,1,1,0,0,0,0,1,1,0,0,0,0,1,0,0,0,1,1,0,0,1,0,0,1,0,1,1,1,0,0,1,0,0,0,1,1,1,0,1,0,1,0,1,1,0,0,0,0,1,0,1,1,1,1,1,1,0,1,1,0,0,0,1,1,1,0,1,1,0,1,1,1,0,1,0,1,1,1,0,0,1,0,1,1,1,1,1,1,0,1,1,1,1,0,1,1,0,1,0,1,0,0,0,1,0,0,0,1,1,0,1,0,1,0,0,0,0,0,0,0,0,0,1,1,0,0,0,1,1,0,0,0,1,0,0,1,0,0,0,1,1,1,1,1,1,0,0,0,1,0,0,0,0,1,1,1,1,1,1,0,1,0,0,0,1,1,0,1,0,1,0,0,0,0,1,1,0,0,1,0,1,1,0,0,1,1,1,1,1,1,0,1,1,1,0,1,1,0,1,1,1,0,0,1,0,1,0,1,1,1,1,1,1,1,0,0,0,0,1,0,0,1,0,1,0,0,0,0,1,1,0,1,0,1,0,0,0,0,0,0,0,0,1,0,0,0,1,0,1,1,0,1,1,0,0,1,1,1,1,0,1,1,1,1,1,1,0,1,1,0,0,0,1,0,1,1,0,1,1,0,1,1,0,1,1,1,0,1,0,0,0,1,1,1,0,0,0,1,0,0,0,1,0,0,0,0,1,0,0,0,0,1,0,0,0,1,0,0,0,1,0,1,0,1,0,1,0,0,0,0,0,0,0,0,1,1,0,0,0,1,0,0,0,1,0,1,1,1,0,1,0,0,1,0,1,1,0,0,0,0,1,1,1,0,0,0,0,1,1,1,1,0,0,1,1,0,0,0,0,1,1,1,1,1,1,1,0,1,1,0,1,0,0,0,1,1,1,1,1,1,0,1,0,1,0,0,1,0,0,1,0,1,1,0,1,0,1,0,1,0,0,1,0,1,0,1,0,1,1,1,0,0,0,1,1,1,1,0,1,0,1,0,1,1,1,1,1,1,0,1,1,0,0,0,0,0,1,1,0,0,0,0,0,0,0,0,1,1,0,0,1,0,0,0,0,1,0,0,0,1,1,1,1,0,1,0,1,1,1,1,1,1,0,1,0,0,1,0,1,0,0,0,1,0,0,1,1,0,0,1,1,1,1,1,0,1,1,1,0,1,0,1,1,1,1,1,0,0,0,1,1,1,1,0,1,1,1,0,1,0,0,0,1,1,0,0,0,0,0,1,0,0,0,0,1,0,0,0,0,1,1,0,1,0,0,0,0,0,1,0,1,0,1,0,1,1,1,1,1,0,0,0,1,1,1,0,1,1,0,1,0,1,1,0,1,1,0,1,0,0,0,1,1,0,0,1,0,0,1,1,1,1,1,1,1,1,1,0,0,1,0,0,0,1,1,1,1,1,1,1,1,1,1,0,0,0,0,1,0,1,1,0,0,1,0,0,0,1,0,0,1,1,0,1,0,1,1,0,0,1,0,1,1,1,0,0,0,0,1,0,0,0,1,0,0,1,1,1,0,1,0,0,0,1,1,1,0,1,0,0,1,0,1,0,0,0,1,1,1,0,0,1,1,0,1,1,1,1,1,0,0,1,1,1,1,0,1,1,0,1,0,0,1,0,0,1,0,1,1,0,0,0,1,0,1,0,1,1,1,0,1,0,1,0,1,0,0,0,1,1,1,1,1,0,0,0,0,0,1,0,0,0,0,1,0,0,0,0,0,0,1,0,0,1,1,1,1,1,1,1,0,0,1,1,0,0,1,1,1,1,0,0,0,0,0,0,1,1,1,1,1,0,1,0,0,0,0,0,1,0,1,1,0,0,0,0,0,1,1,1,1,0,1,1,0,1,0,1,0,1,0,0,1,1,0,0,1,1,1,0,0,0,0,0,1,1,0,0,1,0,1,0,1,0,1,1,0,0,1,0,1,0,0,0,1,1,0,0,0,0,1,1,1,1,1,1,1,0,0,0,1,1,0,1,0,1,0,0,1,0,0,active
0,1,1,0,1,1,0,0,0,0,0,0,0,0,0,0,0,1,0,0,0,0,1,0,1,0,1,0,0,0,1,0,1,1,1,1,1,0,1,1,1,0,1,0,0,0,0,0,0,1,0,0,0,1,0,1,1,0,1,1,0,0,1,1,1,0,1,0,0,1,1,1,1,0,0,0,1,0,1,0,0,1,0,0,1,1,1,1,1,0,0,0,1,1,0,1,0,0,0,0,0,1,0,0,0,1,1,1,1,0,1,0,1,1,0,1,1,0,1,1,0,0,0,1,0,0,1,1,1,0,0,1,1,0,0,0,0,1,1,0,0,0,0,0,0,0,0,1,1,1,0,1,1,0,1,0,1,0,1,0,1,1,0,0,0,1,1,1,0,1,0,1,0,1,1,0,0,0,0,1,0,1,1,1,1,1,1,0,1,1,0,0,0,1,1,1,0,1,1,0,1,1,1,0,1,0,1,1,1,0,0,1,0,1,1,1,1,1,1,0,1,1,1,1,0,0,1,0,1,0,1,0,0,0,1,0,0,0,1,1,0,1,0,1,0,0,0,0,0,0,0,0,0,1,1,0,0,0,1,1,0,0,0,1,0,0,1,1,0,0,1,1,1,1,1,1,0,0,0,1,0,0,0,0,1,1,1,1,1,1,0,1,0,1,0,1,1,0,0,0,1,0,0,0,0,1,1,0,0,1,0,1,1,0,0,1,1,1,1,1,1,0,1,1,0,0,1,1,0,1,1,1,1,0,1,0,1,0,1,1,1,1,1,1,1,0,0,0,0,1,0,0,1,0,1,0,0,0,0,1,1,0,1,0,1,1,0,0,0,0,0,0,0,1,0,0,0,1,0,0,1,0,1,1,0,0,1,1,1,1,0,1,1,1,1,0,1,0,1,1,0,0,0,1,0,1,1,0,1,1,0,1,1,1,1,1,1,0,1,0,0,0,1,1,1,0,1,1,1,0,0,0,1,0,0,0,0,1,0,0,0,0,1,0,0,0,1,0,0,0,1,0,1,0,1,0,1,0,0,0,0,0,0,1,0,1,1,0,0,0,1,0,0,0,1,0,1,1,1,0,1,0,0,1,0,1,1,0,0,0,0,1,0,1,0,0,0,1,1,1,1,1,0,0,1,1,0,0,1,0,1,1,1,1,1,1,1,0,1,1,0,1,0,1,0,1,1,1,1,1,1,0,1,0,1,1,0,1,0,0,1,0,1,1,0,1,0,0,0,1,0,0,1,0,1,0,1,0,1,0,1,0,0,0,1,1,0,1,0,1,0,1,0,1,1,1,1,1,1,0,1,1,0,0,0,0,0,1,1,0,0,0,0,0,0,0,0,1,1,0,0,1,0,0,0,0,1,0,0,0,1,1,1,1,0,1,0,1,1,1,1,1,1,0,1,0,0,0,0,1,0,0,0,1,1,0,1,1,0,0,1,1,1,1,1,0,1,1,1,0,1,0,1,1,1,1,1,0,0,0,1,1,1,1,0,1,1,1,0,1,0,0,0,1,1,0,0,0,0,0,1,0,0,0,0,1,0,0,0,0,1,1,0,1,0,0,0,0,0,1,1,1,0,1,0,1,1,1,1,1,0,0,0,1,1,1,0,1,0,0,1,0,1,1,0,1,1,0,1,0,0,0,1,1,0,0,1,0,0,1,1,1,1,1,1,1,1,1,0,0,1,0,0,0,1,1,1,1,1,1,1,1,1,1,0,0,0,0,1,0,1,1,0,0,1,0,0,0,1,0,0,1,1,0,1,0,1,1,0,0,1,0,1,1,1,0,0,0,0,1,0,0,0,1,0,0,1,1,1,0,1,0,0,0,1,1,1,0,1,0,0,1,0,1,0,0,0,1,1,1,0,0,1,1,0,1,1,1,1,1,0,0,1,1,1,1,0,1,1,0,1,0,0,1,0,0,0,0,1,1,0,0,0,1,0,1,0,1,1,1,0,1,0,1,0,1,0,0,0,1,1,1,0,1,0,0,0,0,0,1,0,0,0,0,1,0,0,0,0,0,0,1,0,0,1,1,1,1,1,1,1,0,0,1,1,0,0,1,1,1,1,0,1,0,0,0,0,1,1,1,1,1,0,1,0,0,0,0,0,1,0,1,1,0,0,0,0,0,1,1,1,1,0,1,1,0,1,0,1,0,1,0,0,1,1,0,0,1,1,1,0,0,0,0,0,1,1,0,0,1,0,1,0,1,0,1,1,0,0,1,0,1,0,0,0,1,1,0,0,0,0,1,1,1,1,1,1,1,0,0,0,1,1,0,1,0,1,0,0,1,0,0,active
0,1,1,0,1,1,0,0,0,0,0,0,0,0,0,0,0,1,0,0,0,0,1,0,1,0,1,0,0,0,1,0,1,1,1,1,1,0,1,1,1,0,1,0,0,0,0,0,0,1,0,0,0,1,0,1,1,0,1,1,0,0,0,1,1,0,1,0,0,1,1,1,1,0,0,0,1,0,1,0,0,1,0,0,1,1,1,1,1,0,0,0,1,1,0,1,0,0,0,0,0,0,0,0,0,1,1,1,1,0,1,0,1,1,0,1,1,0,1,1,0,0,0,1,0,0,1,1,1,0,0,1,1,0,0,0,0,1,1,0,0,0,0,0,0,0,0,1,1,1,0,1,1,0,1,0,1,0,1,0,1,1,0,0,0,1,1,1,0,1,0,1,0,1,1,0,0,0,0,1,0,1,1,1,1,1,1,0,1,1,0,0,0,1,1,1,0,1,1,0,1,1,1,0,1,0,1,1,1,0,0,1,0,1,1,1,1,1,1,0,1,1,1,1,0,0,1,0,1,0,1,0,0,0,1,0,0,0,1,1,0,1,0,1,0,0,0,0,0,0,0,0,0,1,1,0,0,0,1,1,0,0,0,1,0,0,1,1,0,0,1,1,1,1,1,1,0,0,0,1,0,0,0,0,1,1,1,1,1,1,0,1,0,1,0,1,1,0,0,0,1,0,0,0,0,1,1,0,0,1,0,1,1,0,0,1,1,1,1,1,1,0,1,1,0,0,1,1,0,1,1,1,1,0,1,0,1,0,1,1,1,1,1,1,1,0,0,0,0,1,0,0,1,0,1,0,0,0,0,1,1,0,1,0,1,1,0,0,0,0,0,0,0,1,0,0,0,1,0,0,1,0,1,1,0,0,1,1,1,1,0,1,1,1,1,0,1,0,1,1,0,0,0,1,0,1,1,0,1,1,0,1,1,1,1,1,1,0,1,0,0,0,1,1,1,0,1,1,1,0,0,0,1,0,0,0,0,1,0,0,0,0,1,0,0,0,1,0,0,0,1,0,1,0,1,0,1,0,0,0,0,0,0,0,0,1,1,0,0,0,1,0,0,0,1,0,1,1,1,0,1,0,0,1,0,1,1,0,0,0,0,1,0,1,0,0,0,1,1,1,1,1,0,0,1,1,0,0,1,0,1,1,1,1,1,1,1,0,1,1,0,1,0,0,0,1,1,1,1,1,1,0,1,0,1,0,0,1,0,0,1,0,1,1,0,1,0,0,0,1,0,0,1,0,1,0,1,0,1,0,1,0,0,0,1,1,0,1,0,1,0,1,0,1,1,1,1,1,1,0,1,1,0,0,0,0,0,1,1,0,0,0,0,0,0,0,0,1,1,0,0,1,0,0,0,0,1,0,0,0,1,1,1,1,0,1,0,1,1,1,1,1,1,0,1,0,0,0,0,1,0,0,0,1,1,0,1,1,0,0,1,1,1,1,1,0,1,1,1,0,1,0,1,1,1,1,1,0,0,0,1,1,1,1,0,1,1,1,0,1,0,0,0,1,1,0,0,0,0,0,1,0,0,0,0,1,0,0,0,0,1,1,0,1,0,0,0,0,0,1,1,1,0,1,0,1,1,1,1,1,0,0,0,1,1,1,0,1,0,0,1,0,1,1,0,1,1,0,1,0,0,0,1,1,0,0,1,0,0,1,1,1,1,1,1,1,1,1,0,0,1,0,0,0,1,1,1,1,1,1,1,1,1,1,0,0,0,0,1,0,1,1,0,0,1,0,0,0,1,0,0,1,1,0,1,0,1,1,0,0,1,0,1,1,1,0,0,0,0,1,0,0,0,1,0,0,1,1,1,0,1,0,0,0,1,1,1,0,1,0,0,1,0,1,0,0,0,1,1,1,0,0,1,1,0,1,1,1,1,1,0,0,1,1,1,1,0,1,1,0,1,0,0,1,0,0,0,0,1,1,0,0,0,1,0,1,0,1,1,1,0,1,0,1,0,1,0,0,0,1,1,1,0,1,0,0,0,0,0,1,0,0,0,0,1,0,0,0,0,0,0,1,0,0,1,1,1,1,1,1,1,0,0,1,1,0,0,1,1,1,1,0,1,0,0,0,0,1,1,1,1,1,0,1,0,0,0,0,0,1,0,1,1,0,0,0,0,0,1,1,1,1,0,1,1,0,1,0,1,0,1,0,0,1,1,0,0,1,1,1,0,0,0,0,0,1,1,0,0,1,0,1,0,1,0,1,1,0,0,1,0,1,0,0,0,1,1,0,0,0,0,1,1,1,1,1,1,1,0,0,0,1,1,0,1,0,1,0,0,1,0,0,active
1,0,1,0,1,1,0,0,0,0,0,0,0,0,0,0,0,1,0,0,0,0,1,0,1,0,1,0,0,0,1,0,1,1,0,1,1,0,1,1,1,0,1,0,0,0,0,0,0,1,0,0,0,1,0,1,1,0,1,1,0,0,1,1,1,0,1,0,0,1,1,1,1,0,0,0,1,0,1,0,0,1,0,0,1,1,1,1,1,0,0,0,1,1,0,1,0,0,0,0,0,1,0,0,0,1,1,1,1,0,1,0,1,1,0,1,1,0,1,1,0,0,0,1,0,0,1,1,1,0,0,1,1,0,0,0,0,1,1,0,0,0,0,0,0,0,0,1,1,1,0,1,1,0,1,0,1,0,1,0,1,1,0,0,0,1,1,1,0,1,0,1,0,1,1,0,0,0,0,1,0,1,1,1,1,1,1,0,1,0,0,0,0,1,1,1,0,1,1,0,1,1,1,0,1,1,1,1,1,0,0,1,0,1,1,1,1,1,1,0,1,1,1,1,0,0,1,0,1,0,1,0,0,0,1,0,1,0,1,1,0,1,0,1,0,0,0,0,0,0,0,0,0,1,1,0,0,0,1,1,0,0,0,1,0,0,1,1,0,0,1,1,1,1,1,1,0,0,0,1,0,0,0,0,1,1,1,1,1,1,0,1,0,1,0,1,1,0,0,0,1,0,0,0,0,1,1,0,0,1,0,1,1,0,0,1,1,1,1,1,1,0,1,1,0,0,1,1,0,1,1,1,1,0,1,0,1,0,1,1,1,1,1,1,1,0,0,0,0,1,0,0,1,0,1,0,0,0,0,1,1,0,1,0,1,1,0,0,0,0,0,0,1,1,0,0,0,1,0,0,1,0,1,1,0,0,1,1,1,1,0,1,1,1,1,0,1,0,1,1,0,0,0,1,0,1,1,0,1,1,0,1,1,1,1,1,1,0,1,0,0,0,1,1,1,0,1,1,1,0,0,0,1,0,0,0,0,1,0,0,0,0,1,0,0,0,1,0,0,1,1,0,1,0,1,0,1,0,0,0,0,0,0,1,0,1,1,0,0,0,1,0,0,0,1,0,1,1,1,0,1,0,0,1,0,1,0,0,0,0,0,1,0,1,0,0,0,1,1,1,1,1,0,0,1,1,0,0,1,0,1,1,1,1,1,1,1,0,1,1,0,1,0,1,0,1,1,1,1,1,1,0,1,0,1,1,0,1,0,0,1,0,1,1,0,1,0,0,0,1,0,0,1,0,1,0,1,0,1,0,1,0,0,0,1,1,0,1,0,1,0,1,0,1,1,1,1,1,1,0,1,1,0,0,0,0,0,1,1,0,0,0,0,0,0,0,0,1,1,1,0,1,0,0,0,0,1,0,0,0,1,1,1,1,0,1,0,1,1,1,1,1,1,0,1,0,0,0,0,1,0,0,0,1,1,0,1,1,0,0,1,1,1,1,1,0,1,1,1,0,1,0,1,1,1,1,1,0,0,0,1,1,1,1,0,1,1,1,0,1,0,0,0,1,1,0,0,0,0,0,1,0,1,0,0,1,0,0,0,0,1,1,0,1,0,0,0,0,0,1,1,1,0,1,0,1,1,0,1,1,0,1,0,1,1,1,0,1,0,0,1,0,1,1,0,1,1,0,1,0,0,0,1,1,0,0,1,1,0,1,1,1,1,1,1,1,1,1,0,0,1,0,0,0,1,1,1,1,1,1,1,1,1,0,0,1,0,0,1,0,1,1,0,0,0,0,0,0,1,0,0,1,1,0,1,0,1,1,0,0,1,0,1,1,1,0,0,0,0,1,0,0,0,1,0,0,1,1,1,0,1,0,1,0,1,1,1,0,0,0,0,1,0,1,0,0,0,1,1,1,0,0,1,1,0,0,1,1,1,1,0,0,1,1,1,1,0,1,1,0,1,0,0,1,0,0,0,0,1,1,0,0,0,1,0,1,0,1,1,1,0,1,0,1,0,1,0,0,0,1,1,1,0,1,0,0,0,0,0,1,0,0,0,0,1,0,0,0,0,0,0,1,0,0,1,1,1,1,1,1,1,0,0,1,1,0,0,1,1,1,1,0,1,0,0,0,0,1,0,1,1,1,0,1,0,0,0,0,0,1,0,1,1,0,0,0,0,0,1,1,1,1,0,1,1,0,1,0,1,0,1,0,0,1,1,1,0,1,1,1,0,0,0,0,0,1,1,0,0,1,0,1,0,1,0,1,1,0,0,1,0,1,0,0,0,1,1,0,0,0,0,1,1,1,1,1,1,1,0,0,0,1,1,0,0,0,1,0,0,1,0,0,active
1,1,0,0,0,0,1,1,0,0,0,0,1,1,1,1,1,1,0,0,0,0,1,0,0,0,0,0,0,0,0,1,0,1,1,1,1,0,0,0,1,1,1,0,1,0,0,0,1,1,0,1,0,0,0,1,1,0,0,0,0,0,1,1,0,1,1,1,1,1,1,1,1,1,0,1,1,0,1,1,1,1,1,0,1,0,1,0,0,0,0,0,1,0,0,1,0,1,0,0,1,1,0,0,1,1,0,1,0,0,0,1,0,0,1,1,0,1,1,1,0,1,1,0,1,1,1,1,1,0,0,1,0,1,1,1,1,1,0,0,0,0,1,1,0,0,1,1,1,0,0,1,0,1,0,0,0,0,1,0,0,1,1,1,1,1,1,0,0,1,0,0,0,1,1,1,1,1,1,1,1,1,1,0,1,1,0,0,1,1,1,1,0,0,1,0,1,0,1,0,0,0,1,1,1,0,0,0,1,1,1,1,0,1,1,1,0,0,1,0,1,1,1,0,1,0,0,1,1,0,1,0,1,0,0,0,0,1,1,1,0,0,0,0,0,0,1,0,0,1,1,1,0,1,0,0,0,0,0,1,0,1,1,1,1,1,0,1,0,0,0,1,0,0,1,0,0,0,0,0,0,0,1,1,0,1,1,0,0,0,0,0,0,1,1,0,0,0,0,0,1,1,0,0,0,0,0,1,0,1,0,1,1,0,1,0,1,1,0,1,0,1,0,1,0,1,1,0,1,1,0,0,1,0,0,0,0,1,0,0,0,1,0,0,0,0,1,0,0,1,1,1,0,1,1,0,0,0,1,0,0,0,0,0,1,1,1,1,1,0,0,0,0,1,1,1,0,1,0,0,0,0,0,0,0,0,1,0,1,1,1,1,0,1,0,0,0,0,1,0,0,1,0,0,1,1,0,1,0,0,1,1,0,0,0,1,0,0,1,1,0,0,0,0,1,0,1,1,1,0,0,1,1,1,0,1,0,0,0,0,0,0,0,0,0,0,0,0,1,0,0,1,0,0,1,1,1,1,1,0,1,1,0,0,0,0,1,0,0,1,0,0,0,1,1,1,0,1,0,1,0,0,0,0,0,0,0,1,0,1,1,1,0,1,0,0,1,0,1,0,0,0,0,0,1,1,0,0,0,0,1,1,0,1,1,0,0,1,0,1,0,0,0,1,1,1,1,0,0,0,1,0,1,0,0,0,0,0,0,1,0,0,1,1,1,1,1,1,1,1,0,1,1,1,1,0,0,0,0,1,1,1,0,1,0,1,0,0,1,0,0,1,0,0,1,1,1,0,0,0,0,1,0,1,0,1,0,0,0,0,0,0,0,0,0,1,1,1,0,0,0,1,0,1,0,1,1,1,0,1,1,0,0,0,0,0,0,1,1,1,1,0,1,1,1,0,1,0,0,0,0,1,1,0,0,1,1,1,1,0,0,1,0,1,1,1,1,1,1,0,1,1,1,0,1,0,1,0,1,0,0,0,1,1,0,0,1,0,0,0,0,0,1,0,0,1,1,0,0,0,1,0,0,0,0,0,1,0,1,0,1,1,1,1,0,1,0,0,0,0,0,0,1,1,0,0,1,0,1,1,0,1,1,1,0,1,0,0,0,1,1,0,0,1,0,0,0,0,0,0,0,0,1,0,0,0,0,0,0,1,0,1,0,1,0,0,1,1,1,0,0,1,0,1,0,0,1,1,0,1,1,0,1,0,0,0,0,1,1,0,0,1,0,0,0,0,1,1,1,1,1,1,1,0,1,0,0,0,0,0,1,0,0,1,0,0,0,0,1,1,0,0,1,1,1,0,0,0,1,0,1,0,0,0,1,0,1,0,1,0,1,1,1,0,0,0,0,0,0,0,1,0,0,1,0,0,1,0,0,1,0,1,0,0,1,0,0,0,0,1,1,0,0,1,0,1,0,0,0,0,0,0,0,0,0,0,1,1,0,1,0,1,0,0,1,1,1,0,1,0,0,0,0,1,0,1,1,0,1,1,0,0,1,0,1,0,0,1,1,1,0,1,1,1,0,1,1,1,1,1,1,0,0,0,0,0,0,0,1,0,0,0,0,0,1,1,1,1,1,1,1,1,0,1,0,1,0,0,1,0,1,1,1,0,0,0,1,0,1,1,1,1,1,1,1,1,1,0,1,0,1,0,0,1,1,1,0,1,0,1,1,1,0,1,0,0,0,0,1,0,0,1,0,0,0,1,0,1,0,1,0,1,0,1,0,1,1,0,1,0,0,1,1,0,1,1,1,0,0,1,0,1,0,0,1,0,1,0,0,0,1,0,active
1,1,0,0,0,0,1,1,0,0,0,0,1,1,1,1,1,1,0,0,0,1,1,1,0,0,0,0,0,0,0,1,0,1,1,0,1,0,0,0,1,1,1,0,0,0,0,1,0,1,1,1,0,0,0,1,1,0,0,0,0,0,1,1,0,0,1,1,1,1,1,1,1,0,0,1,1,1,0,1,1,1,0,0,1,0,1,0,0,0,0,0,0,0,0,1,0,1,0,0,1,1,1,0,0,1,1,1,1,0,0,0,0,0,1,1,0,1,1,0,0,0,0,0,0,1,1,1,1,0,0,0,0,1,1,1,1,1,1,0,0,0,1,1,0,1,1,1,1,0,0,1,0,1,0,0,1,0,1,0,1,1,0,1,1,0,0,0,0,1,0,0,0,0,1,1,0,1,1,1,1,0,1,0,1,0,0,0,1,0,1,1,1,0,1,0,1,1,0,0,0,0,0,1,1,1,0,0,1,1,1,1,0,1,1,0,1,0,1,0,0,1,1,0,0,1,1,1,1,0,1,0,1,1,1,1,1,0,1,1,0,0,0,0,0,0,1,0,0,1,0,1,0,1,0,1,0,0,0,1,0,1,1,0,1,1,0,1,0,1,1,1,0,1,0,0,0,0,0,0,0,0,1,1,0,1,1,0,0,0,0,0,0,0,0,0,0,1,0,0,1,1,1,0,0,1,0,1,0,0,1,1,1,0,1,0,1,1,0,1,0,1,0,1,0,1,1,0,1,1,0,0,1,0,1,0,0,1,0,0,0,0,0,0,0,0,1,0,0,1,0,1,0,0,1,0,0,0,1,0,0,0,0,1,1,0,0,1,0,0,0,0,1,1,1,0,0,1,0,1,0,0,1,1,1,0,1,0,0,1,1,1,0,1,0,0,0,0,1,0,0,1,0,0,0,1,0,1,0,0,0,1,0,1,0,0,0,0,1,1,1,0,0,0,1,1,1,1,0,0,0,1,1,0,0,1,0,0,0,1,0,0,1,0,0,0,0,1,1,0,1,1,0,0,1,1,0,0,1,0,1,1,0,0,0,1,1,0,0,1,0,0,0,1,1,1,0,0,0,1,1,0,1,0,0,0,0,1,0,0,1,1,1,1,0,0,1,1,1,0,1,0,0,0,1,1,0,0,0,0,1,1,0,1,0,0,0,1,0,1,0,0,0,1,0,1,1,0,0,0,1,1,1,0,0,0,0,0,0,1,0,0,1,1,1,1,1,1,1,1,0,1,1,1,1,0,0,0,0,1,1,1,0,1,0,1,0,0,1,0,0,0,0,0,1,1,1,0,0,0,0,0,0,1,0,1,0,0,0,0,0,0,0,0,0,0,1,1,0,1,0,1,0,1,0,0,1,1,0,1,1,1,0,1,0,0,0,0,1,1,1,1,1,1,0,1,0,0,0,0,0,1,1,1,0,1,1,1,1,0,0,1,0,1,1,1,1,1,1,0,1,1,1,0,1,1,1,0,1,0,1,1,1,1,0,0,0,0,0,0,0,0,1,0,1,1,1,0,0,0,1,0,0,1,1,0,0,0,1,0,0,1,1,1,0,1,0,0,0,1,0,0,1,1,0,0,1,0,1,1,0,1,1,0,1,1,0,0,1,1,1,0,0,1,0,0,0,0,0,0,0,0,1,0,0,0,1,1,0,1,0,1,1,1,0,0,1,0,1,0,0,1,0,0,0,0,0,1,0,0,1,1,1,0,0,0,0,0,1,1,0,1,1,1,0,0,1,1,1,0,0,0,0,0,1,0,0,0,0,0,1,0,1,1,0,0,0,0,0,1,0,0,1,1,1,0,0,1,1,0,1,0,0,0,1,1,0,0,0,0,0,1,0,0,0,1,0,1,1,1,0,0,0,1,0,0,1,0,1,1,0,0,1,0,1,0,0,0,0,0,1,0,0,0,0,0,0,0,0,0,0,0,0,0,0,1,0,1,0,0,0,0,0,0,1,0,1,0,1,0,0,1,0,1,0,1,1,0,1,0,0,0,0,0,0,0,1,1,0,1,0,1,1,1,0,1,1,1,1,1,1,0,0,0,1,0,0,0,1,0,0,0,0,0,0,1,1,1,1,1,1,1,1,1,0,1,0,0,1,0,1,1,1,0,0,0,1,0,1,1,1,1,1,1,0,1,1,0,1,0,1,0,0,0,0,1,0,1,0,1,1,1,0,1,0,1,0,0,1,0,0,1,0,0,1,1,0,1,1,0,0,1,1,0,1,1,1,0,0,0,1,0,1,1,1,0,0,0,1,0,0,1,0,1,1,0,1,0,0,0,0,0,active
1,1,0,0,0,0,1,1,0,0,0,0,1,1,1,1,1,1,0,0,0,0,1,1,0,0,0,0,0,0,0,1,0,1,1,1,1,0,0,0,1,1,1,0,0,0,0,1,1,1,1,1,1,0,0,1,1,0,0,0,0,0,1,1,0,0,1,1,1,1,1,1,1,0,0,1,1,0,0,1,1,1,0,0,1,0,1,0,0,1,0,0,0,0,0,1,0,1,0,0,1,1,0,0,0,1,1,1,1,0,0,1,0,0,1,1,0,1,1,1,0,0,0,0,0,1,1,1,1,0,0,1,0,0,1,1,1,1,1,0,0,0,1,1,0,1,1,1,1,0,0,1,0,1,0,0,0,0,1,0,0,1,0,1,1,1,1,0,0,1,0,0,0,0,1,1,0,1,1,1,1,0,1,0,1,0,1,0,1,1,1,1,0,0,1,0,1,0,0,0,1,0,1,1,1,0,0,0,1,1,1,1,0,1,1,0,1,0,1,0,0,1,1,0,0,1,1,1,1,0,1,0,1,1,0,0,0,0,1,1,0,0,0,0,0,0,1,0,0,1,0,1,0,1,0,0,0,0,0,1,0,1,1,1,1,1,0,1,0,0,0,1,0,1,0,0,0,0,0,0,0,0,1,1,0,1,1,0,0,0,0,0,0,1,0,0,0,0,0,0,1,1,0,0,0,1,0,1,0,0,0,1,1,0,1,0,1,1,0,0,0,1,0,1,0,1,1,0,1,1,0,0,1,1,1,0,0,1,0,0,0,1,0,0,0,0,0,0,0,1,1,1,0,1,1,0,0,0,1,0,0,0,0,0,1,0,0,1,0,0,0,0,0,1,1,0,0,1,0,0,0,0,1,1,0,0,1,0,0,1,1,1,0,1,0,0,0,0,1,0,0,1,0,1,1,1,0,1,0,0,0,1,0,1,0,0,0,0,1,1,1,0,0,0,1,1,0,1,0,0,0,1,1,0,0,1,0,0,0,1,0,0,1,0,0,0,0,0,1,0,1,1,0,0,1,1,0,0,1,0,1,1,1,0,0,1,1,0,0,1,0,0,0,1,1,1,0,0,0,1,0,0,1,0,0,0,0,1,0,0,1,1,0,0,0,0,0,0,1,0,1,0,0,0,1,1,0,0,0,0,1,1,0,1,0,0,0,1,0,1,0,0,0,1,0,1,1,0,0,0,1,1,1,0,0,0,0,0,0,1,0,0,1,1,1,1,1,1,1,1,0,1,1,1,1,0,0,0,0,1,1,1,0,1,0,1,1,0,1,0,0,0,0,0,1,1,1,0,0,0,0,1,0,1,0,1,0,0,0,0,0,0,0,0,0,0,1,1,0,0,0,1,0,1,0,0,1,1,0,1,1,0,0,1,0,0,0,0,1,1,1,1,1,1,0,0,1,0,0,0,0,1,0,1,0,1,1,1,1,0,0,1,0,1,1,1,1,1,1,0,1,1,1,0,1,1,1,0,1,0,0,0,1,1,0,0,0,0,0,0,0,0,1,0,0,1,1,0,0,0,1,0,0,1,1,0,1,0,1,0,0,1,1,1,0,1,0,0,0,1,0,0,1,1,0,0,1,0,1,1,0,1,1,0,0,1,0,0,1,1,1,0,0,1,0,0,0,0,0,0,0,0,1,0,0,0,0,1,0,1,0,1,1,1,0,0,1,0,1,0,0,1,0,0,0,0,1,1,0,0,1,1,1,0,0,0,0,0,1,1,1,1,1,0,0,0,1,1,1,1,0,1,0,1,1,0,0,0,0,0,1,0,1,1,0,0,0,0,0,1,0,0,1,1,1,0,0,0,1,0,1,0,0,0,1,1,0,0,0,0,0,1,0,0,0,0,0,1,1,1,0,0,0,1,1,0,0,0,1,1,0,0,1,0,1,0,0,0,0,0,1,0,0,0,0,0,1,0,0,0,0,0,1,1,0,1,0,1,0,0,0,0,0,0,1,0,1,0,1,0,0,1,0,1,0,1,1,0,1,0,0,0,0,1,0,0,1,1,1,1,0,1,1,1,0,1,1,1,1,1,1,0,0,0,0,0,0,0,1,0,0,1,0,0,1,1,1,1,1,1,1,1,0,1,0,1,0,0,1,0,1,1,1,0,0,0,1,0,1,1,1,1,1,1,0,0,1,0,1,0,1,0,0,1,0,1,0,1,0,1,1,1,0,1,0,0,0,0,1,0,0,1,0,1,1,1,0,1,1,0,1,1,1,0,0,1,1,0,1,0,1,0,1,1,1,1,0,0,1,0,0,1,0,1,1,0,0,0,0,0,1,0,inactive
1,1,0,1,0,0,1,1,1,0,0,0,1,1,1,1,1,1,1,0,0,1,1,1,0,1,0,0,0,0,0,1,0,1,0,0,1,1,0,0,0,1,1,0,1,0,0,0,1,1,1,1,1,0,0,1,1,0,0,1,0,0,1,1,0,0,1,1,1,1,1,1,1,1,0,1,1,1,0,1,1,1,0,0,1,1,1,0,1,0,0,0,0,0,0,1,0,1,1,1,1,1,1,1,0,1,0,0,0,1,0,1,0,1,1,1,0,1,1,1,1,0,1,1,0,1,1,1,1,0,0,1,0,1,1,1,1,1,0,0,0,1,1,1,1,1,1,1,1,0,0,1,0,1,0,0,0,0,1,0,0,1,0,1,1,1,0,0,0,1,0,0,0,0,1,1,0,1,1,1,1,0,1,1,1,1,0,0,1,0,1,1,1,1,1,0,1,0,0,0,0,0,1,1,1,0,0,1,1,1,1,1,0,1,1,0,0,0,1,0,0,1,1,1,1,1,1,1,1,0,1,0,0,0,0,0,0,1,1,1,0,1,0,1,0,0,1,1,1,1,0,1,0,1,0,0,0,0,0,1,0,1,1,1,1,1,0,1,1,0,1,1,0,0,1,1,0,1,0,0,1,1,0,1,1,1,1,0,0,0,1,0,0,0,1,0,1,1,1,0,1,1,0,0,1,0,1,1,1,1,0,1,1,0,1,0,1,1,0,0,0,1,0,1,0,0,1,0,1,1,1,0,1,0,1,1,0,1,0,0,0,1,0,1,1,0,0,0,0,1,0,1,1,1,1,0,0,0,1,0,0,0,0,0,1,1,1,1,1,1,0,0,0,1,1,0,1,1,0,0,1,0,0,0,1,0,1,0,0,0,1,1,0,1,1,0,0,1,1,0,0,1,0,0,0,1,0,1,1,1,0,1,1,1,1,1,1,0,1,1,0,1,0,1,1,0,0,1,0,0,0,1,1,0,1,1,1,1,1,1,0,1,0,1,0,0,1,1,1,0,0,1,0,0,1,1,1,0,1,1,1,1,1,0,0,1,1,0,0,1,0,1,0,1,1,1,0,1,1,1,0,1,0,0,0,0,0,1,0,0,0,1,0,0,0,0,1,0,1,1,0,0,0,0,1,1,0,0,0,0,1,1,0,1,0,0,0,1,0,1,1,0,0,1,0,1,1,1,1,1,0,0,1,1,1,0,0,0,0,1,0,0,1,1,1,1,1,1,1,1,1,0,1,1,1,0,0,0,1,1,1,1,0,1,0,1,0,0,1,0,1,0,0,0,1,1,1,0,1,0,0,1,0,1,0,1,1,0,0,0,1,1,1,1,0,0,1,1,0,0,0,1,0,1,0,1,1,1,1,1,1,0,0,1,0,0,1,1,1,1,1,1,1,1,0,1,1,0,0,0,0,1,1,0,0,1,1,1,1,0,0,1,0,1,1,1,1,1,1,0,1,1,0,0,1,1,1,0,1,0,0,0,1,1,0,0,0,1,0,0,0,0,1,0,0,1,1,0,0,1,1,0,0,1,0,0,0,0,1,1,0,1,1,1,0,1,0,1,0,0,0,1,1,1,0,0,1,0,1,1,0,1,1,0,1,0,0,0,0,1,1,0,0,1,0,1,1,1,0,1,0,0,1,1,1,1,0,0,0,1,0,0,1,0,0,1,1,0,1,0,1,1,0,0,0,0,0,1,1,0,1,1,1,0,1,0,0,1,1,0,0,1,0,0,1,0,1,1,1,0,0,0,0,0,1,0,0,0,0,0,1,1,0,1,0,1,0,1,0,0,0,0,1,0,1,1,0,0,1,0,1,0,0,0,1,0,0,0,0,0,0,1,1,0,0,0,1,0,1,1,1,0,1,1,0,0,0,0,1,1,0,0,1,0,1,0,0,0,0,0,1,0,0,0,0,0,0,0,0,0,0,0,0,0,1,0,0,1,1,0,0,1,0,0,1,0,1,0,1,0,1,0,0,1,1,1,1,0,1,0,1,0,0,0,0,0,0,1,0,1,0,1,1,1,0,1,1,1,1,1,1,0,0,0,0,0,1,0,1,0,0,1,0,1,0,1,1,1,1,1,1,1,0,1,0,1,1,0,1,0,1,1,1,1,0,0,1,0,1,1,1,1,1,1,0,1,1,0,1,0,1,0,0,0,1,0,0,1,0,1,1,1,0,1,0,0,0,0,1,0,1,1,1,1,1,1,0,1,1,1,0,1,0,0,0,0,1,0,1,0,1,0,1,1,1,1,1,0,1,1,0,1,1,1,1,1,0,0,0,1,0,0,inactive
1,1,0,0,0,0,1,1,0,0,0,0,1,1,1,1,1,1,0,0,0,0,1,0,1,1,0,0,0,0,0,1,0,1,1,0,1,0,0,0,0,1,1,0,0,0,0,0,0,1,1,1,0,0,0,1,1,0,0,0,0,0,1,0,0,0,1,1,1,1,1,1,1,0,0,1,1,0,0,1,1,1,0,0,1,0,1,0,0,0,0,0,0,0,1,1,0,1,0,0,1,1,0,0,1,1,0,0,0,0,0,0,0,1,1,1,0,1,1,0,0,0,0,0,1,1,1,1,1,0,1,0,0,1,1,1,1,1,0,0,0,0,1,1,0,0,1,1,1,0,0,1,0,1,0,0,0,0,1,0,0,1,1,1,1,0,0,0,0,1,0,0,0,1,1,1,0,1,1,1,1,0,1,0,1,0,0,0,1,0,1,1,0,0,1,0,1,0,1,0,0,0,0,1,1,0,0,0,1,1,1,1,0,1,1,0,0,0,1,0,0,1,1,0,0,1,1,1,1,0,1,0,0,0,0,0,0,1,1,1,0,0,0,0,1,0,1,0,0,1,0,1,0,1,0,0,0,1,0,1,0,1,1,0,1,1,0,1,0,0,0,1,0,0,1,0,0,0,0,0,0,0,1,1,0,1,1,0,0,0,0,0,0,0,0,0,0,0,0,0,1,1,0,0,0,0,1,0,0,1,0,1,1,0,1,0,1,1,0,0,0,1,0,1,0,1,1,0,1,1,0,0,1,0,1,1,0,1,0,0,0,0,0,0,0,0,1,0,0,1,0,1,0,0,1,0,0,0,1,0,0,0,0,0,1,0,1,1,1,0,0,0,0,1,1,0,0,1,0,0,0,0,0,0,0,0,1,0,1,1,1,1,0,1,0,0,0,0,1,0,0,1,0,0,0,1,0,1,0,0,1,1,0,0,0,1,0,0,1,1,0,0,0,0,1,0,0,1,0,0,0,1,1,0,0,1,0,0,0,0,0,0,0,0,1,0,0,1,1,0,0,1,0,0,1,1,1,0,1,0,1,1,0,0,0,0,1,0,0,1,0,1,0,1,1,1,0,0,0,1,0,0,0,0,0,0,0,1,0,0,0,1,0,0,0,1,0,0,1,0,0,0,0,0,1,1,0,0,0,0,1,1,0,1,1,0,0,1,0,1,0,0,0,1,0,1,1,0,0,0,1,0,1,1,0,1,0,0,0,1,0,0,1,1,1,1,1,1,1,1,0,0,1,1,1,0,0,0,1,1,1,1,0,1,0,1,0,0,1,0,1,0,0,0,1,1,1,1,1,0,0,0,0,1,0,1,0,0,0,0,0,0,1,1,0,1,1,1,0,0,0,1,0,1,0,0,1,1,0,1,1,0,0,0,0,0,0,1,1,1,1,1,1,1,1,0,1,0,0,0,0,1,1,0,0,1,1,1,1,1,0,1,0,1,1,1,1,1,1,0,1,1,1,0,1,0,1,0,1,0,0,0,1,1,1,0,0,0,0,0,0,0,1,0,0,1,1,0,0,0,1,0,0,1,0,0,0,1,1,0,1,1,1,1,0,1,0,0,0,0,0,0,1,1,0,0,1,1,1,1,0,1,1,0,0,0,0,0,0,1,1,0,0,1,0,1,0,0,0,0,0,0,1,0,0,0,0,0,0,1,0,1,1,1,0,0,1,0,1,0,1,1,0,1,0,0,1,1,1,0,1,1,1,0,1,0,0,1,1,0,0,1,0,0,0,0,1,1,1,0,1,1,0,0,1,0,0,0,0,0,1,0,0,1,0,0,0,0,1,1,0,0,1,1,1,0,0,0,1,0,1,0,0,0,1,0,0,0,0,0,1,1,1,0,0,0,0,0,0,0,1,0,0,1,0,0,1,0,0,1,0,1,0,1,1,0,0,0,0,0,1,0,0,0,0,0,0,0,0,0,0,0,0,0,0,0,0,1,0,1,0,0,0,0,1,0,1,0,1,0,0,0,0,1,0,1,1,0,1,1,0,0,1,1,0,0,1,1,0,1,0,1,1,1,0,1,1,1,1,1,1,0,0,1,0,0,0,0,1,0,0,0,0,0,0,1,1,1,1,1,1,1,0,1,0,1,0,0,1,0,1,1,1,0,1,0,1,0,1,1,1,1,1,1,0,1,1,0,1,0,1,0,0,1,0,0,1,1,0,1,1,1,0,1,0,0,0,0,1,0,0,1,0,0,0,1,0,1,0,0,0,1,0,0,0,1,1,0,0,0,1,0,1,0,1,0,1,0,0,0,0,1,0,1,1,0,0,0,0,0,0,0,inactive
1,1,0,0,0,0,1,1,0,0,0,1,1,1,1,1,1,1,0,0,0,0,1,0,0,0,0,0,0,0,0,1,0,1,0,0,1,0,0,0,0,1,1,0,0,0,0,0,0,1,0,1,0,0,0,1,1,0,0,0,0,0,1,0,0,0,1,1,1,1,1,1,1,0,0,1,1,0,0,1,1,1,0,0,1,0,1,0,0,0,0,1,0,0,0,1,0,1,0,0,1,1,0,0,0,1,0,0,0,0,0,0,0,0,1,1,0,1,1,0,0,0,0,0,0,1,1,1,1,0,0,0,0,0,1,1,1,1,0,0,0,0,1,1,0,0,1,1,1,0,0,1,0,1,0,0,0,0,1,0,0,1,0,1,1,0,0,0,0,1,0,0,0,0,1,1,0,1,1,1,1,0,1,0,1,0,0,0,1,0,1,1,1,1,1,0,1,0,0,0,0,0,0,1,1,0,0,0,1,1,1,1,0,1,1,0,0,0,1,0,0,1,1,0,0,1,1,1,1,0,1,0,0,0,0,0,0,0,1,1,0,0,0,0,0,0,1,0,0,1,0,1,1,1,0,0,0,1,0,1,0,1,1,0,1,1,0,1,0,0,0,1,0,0,1,0,0,0,0,0,0,0,1,1,0,1,1,0,0,0,0,0,0,0,0,0,0,0,0,0,1,1,0,0,0,0,1,1,0,0,1,1,1,0,1,0,1,1,0,0,0,1,0,1,0,1,1,0,1,1,0,0,1,0,0,0,0,1,0,0,0,0,0,0,0,0,0,0,0,1,0,1,0,0,1,0,0,0,1,0,0,0,0,0,1,0,0,1,1,0,0,0,0,1,1,0,0,1,0,0,0,0,0,0,0,0,1,0,0,1,1,1,0,1,0,0,0,0,1,0,0,1,1,0,0,1,0,1,0,0,0,1,0,0,0,0,0,0,1,1,0,0,0,0,1,0,0,1,0,0,0,1,1,0,0,1,0,0,0,1,0,0,0,0,0,0,0,1,1,0,0,1,0,0,1,1,0,0,1,0,1,1,0,1,0,1,1,0,0,1,0,0,0,1,1,1,0,0,0,1,0,0,0,0,1,0,0,1,0,0,0,1,0,0,0,0,0,0,1,0,0,0,0,0,1,1,0,0,0,0,1,1,0,1,0,0,0,1,0,1,0,0,0,1,0,1,1,0,0,1,0,0,1,1,0,0,0,0,0,1,0,0,1,1,1,1,1,1,1,1,0,0,1,1,1,0,0,0,0,1,1,1,0,1,1,1,0,0,1,1,0,0,0,0,1,1,1,0,1,0,0,0,0,1,0,1,0,0,0,0,0,0,1,0,0,0,1,1,0,0,0,1,0,1,0,0,1,1,0,1,1,0,0,0,0,0,0,1,1,1,1,0,1,1,0,1,0,0,0,0,0,1,0,0,0,1,1,1,1,0,0,1,0,1,1,1,1,1,1,0,1,1,1,0,1,0,1,0,1,0,0,0,1,1,0,0,0,0,0,0,0,0,1,0,0,1,1,0,0,0,1,0,0,0,0,0,0,0,1,0,0,1,1,1,0,1,0,0,0,1,0,0,1,1,0,0,1,0,1,1,1,1,1,0,0,0,0,0,0,1,1,0,0,1,0,0,0,0,0,0,0,0,1,0,0,0,0,0,0,1,1,1,1,1,0,0,1,0,1,0,0,1,0,0,0,0,0,1,0,0,0,1,1,0,1,0,0,0,1,0,0,1,0,0,0,0,1,1,1,0,0,0,0,0,1,0,1,0,0,1,1,0,0,1,0,0,0,0,0,1,0,0,1,1,1,0,1,0,1,1,1,0,0,0,1,0,0,0,0,0,0,1,0,0,0,1,0,0,0,0,0,0,0,1,0,0,0,0,1,1,0,0,0,0,1,0,0,0,0,0,1,0,1,0,0,0,0,1,0,0,0,0,0,0,0,0,0,1,0,0,0,0,0,0,1,1,1,0,1,0,0,0,0,1,0,1,1,0,1,0,0,1,0,0,0,0,0,1,0,1,0,1,1,1,0,1,1,1,1,1,1,0,0,0,0,0,0,0,1,0,0,0,0,0,1,1,1,1,1,1,1,1,0,1,0,1,0,0,1,0,1,1,1,0,0,0,1,0,1,1,1,1,1,1,0,0,1,0,1,1,1,0,0,0,0,0,0,1,0,1,1,1,0,1,0,0,0,0,1,0,0,1,0,0,1,1,0,1,0,0,0,1,0,0,0,1,1,0,0,0,1,0,1,1,1,0,0,0,0,0,0,1,0,1,1,0,0,0,1,0,0,0,active
1,1,0,0,0,0,1,1,0,0,0,0,1,1,1,1,1,1,0,0,0,0,1,0,0,1,1,0,0,0,0,1,0,1,0,0,1,0,0,0,0,1,1,0,0,0,0,0,0,1,1,1,0,0,0,1,1,0,0,1,0,0,1,0,0,0,1,1,1,1,1,1,1,0,0,1,1,0,0,1,1,1,0,0,1,0,1,0,0,0,0,1,0,0,0,1,0,1,0,0,1,1,0,0,0,1,0,0,0,0,0,0,0,0,1,1,0,1,1,0,0,0,0,0,0,1,1,1,1,0,0,0,0,0,1,1,1,1,0,0,0,0,1,1,0,0,1,1,1,0,0,1,0,1,0,0,0,0,1,0,0,1,0,1,1,1,1,0,0,1,1,1,1,0,1,1,0,1,1,1,1,0,1,0,1,0,0,0,1,0,1,1,1,1,1,0,1,0,0,0,0,0,0,1,1,0,0,0,1,1,1,1,0,1,1,0,0,0,1,0,0,1,1,0,0,1,1,1,1,0,1,0,0,0,0,0,0,0,1,1,0,0,0,0,0,0,1,0,0,1,0,1,1,1,0,0,1,1,0,1,0,1,1,0,1,1,0,1,0,0,0,1,0,0,1,0,0,0,0,0,0,0,1,1,0,1,1,0,0,0,0,0,0,0,0,0,0,0,0,0,1,1,0,0,0,0,0,1,0,0,0,1,1,0,1,0,1,1,0,0,0,1,0,1,0,1,1,0,1,1,0,0,1,1,1,0,0,1,0,0,0,0,0,1,0,0,0,0,0,1,0,1,0,0,1,0,0,0,1,0,0,0,0,0,1,0,1,1,1,1,1,0,0,1,1,0,0,1,0,0,0,0,0,0,0,0,1,0,0,1,1,1,1,1,0,0,0,0,1,0,0,1,0,0,0,1,0,1,0,0,0,1,0,0,0,0,0,0,1,1,0,0,0,0,1,0,0,1,0,1,1,1,1,1,0,1,0,0,0,1,0,0,0,0,0,0,1,1,1,0,0,1,0,0,1,1,0,0,1,0,1,1,0,1,0,1,1,1,0,1,0,0,0,1,1,1,0,0,0,1,0,0,0,0,0,0,0,1,0,0,0,1,0,0,0,0,0,0,1,0,1,1,0,0,1,1,0,0,1,0,1,1,0,1,1,0,0,1,0,1,0,0,0,1,0,1,1,0,0,0,0,0,1,1,1,0,0,0,0,1,0,0,1,1,1,1,1,1,1,1,1,1,1,1,1,0,0,0,1,1,1,1,0,1,1,1,0,1,1,1,0,0,0,0,1,1,1,0,0,0,0,0,0,1,0,1,0,1,0,0,0,0,1,1,0,1,1,1,0,0,0,1,0,1,0,0,1,1,0,1,1,0,0,0,0,0,0,1,1,1,1,1,1,1,0,0,0,0,0,0,0,1,0,0,0,1,1,1,1,0,0,1,0,1,1,1,1,1,1,0,1,1,1,0,1,0,1,1,1,0,0,0,1,1,0,0,0,0,0,0,0,0,1,0,0,1,1,0,0,0,1,0,0,0,0,0,0,0,1,0,0,1,1,1,0,1,0,0,0,0,0,0,1,1,0,0,1,0,1,1,0,1,1,0,0,0,0,0,0,1,1,0,0,1,0,1,0,0,0,0,0,0,1,0,0,0,0,0,0,1,0,1,1,1,0,0,1,0,1,0,1,1,0,0,0,0,0,1,1,0,0,1,1,0,1,0,0,0,1,0,0,1,0,0,0,0,1,1,1,0,0,0,0,0,1,0,1,0,0,0,1,0,1,1,0,0,0,0,0,1,0,0,1,1,1,0,0,0,1,0,1,0,0,0,1,0,0,0,0,0,1,1,1,0,0,0,0,0,1,0,0,0,0,1,0,0,0,0,1,1,0,0,0,0,1,0,0,0,0,0,1,0,1,0,0,0,1,0,0,0,0,0,0,0,0,0,0,1,0,0,0,0,0,0,1,0,1,0,1,0,0,0,0,1,0,1,1,0,1,0,0,0,0,0,0,0,0,1,0,1,0,1,1,1,0,1,1,1,1,1,1,0,0,0,0,0,0,0,1,0,0,0,1,0,1,1,1,1,1,1,1,1,0,1,0,1,0,0,1,0,1,1,1,0,0,0,1,0,1,1,1,1,1,1,0,0,1,0,1,0,1,0,0,0,0,0,0,1,0,1,1,1,0,1,0,0,0,0,1,0,0,1,0,0,1,1,1,1,0,0,0,1,0,0,0,1,1,0,1,1,1,0,1,1,1,0,0,0,0,0,0,1,0,1,1,0,0,0,1,0,0,0,active
1,1,0,1,0,0,1,1,1,0,0,0,1,1,1,1,1,1,1,0,0,0,1,1,0,1,0,0,0,0,0,1,0,1,0,0,1,0,1,0,0,1,1,0,1,0,0,0,1,1,0,1,0,0,0,1,1,0,0,0,0,0,1,0,0,0,1,1,1,1,1,1,1,1,0,1,1,1,1,1,1,1,0,0,1,1,1,0,1,0,0,0,0,0,1,1,0,1,0,0,1,1,1,1,0,1,0,0,0,1,0,1,0,0,1,1,0,1,1,1,0,1,1,1,0,1,1,1,1,0,0,1,0,1,1,1,1,1,0,0,0,1,1,1,1,0,1,1,1,0,0,1,0,1,0,0,0,0,1,0,0,1,0,1,1,1,0,0,0,1,0,0,0,0,1,1,0,1,1,1,1,0,1,1,1,1,1,0,1,0,1,1,1,1,1,0,1,0,0,0,0,0,1,1,1,0,0,1,1,1,1,1,0,1,1,1,0,0,1,0,1,1,1,1,0,1,1,1,1,0,1,0,0,0,0,0,0,1,1,1,0,1,0,0,0,0,1,0,0,1,0,1,0,1,0,1,0,0,0,1,0,1,1,0,1,1,0,1,1,0,1,1,0,0,1,0,0,0,0,0,0,0,1,1,1,1,1,0,0,0,1,0,0,0,1,0,1,1,1,0,1,1,0,0,1,0,0,1,1,1,0,1,1,1,1,1,1,1,0,1,0,1,0,1,0,1,1,0,1,1,0,0,1,0,0,0,0,1,0,0,0,0,0,0,0,0,0,0,0,1,0,1,1,1,1,0,0,0,1,0,0,1,0,0,1,0,0,1,0,1,0,0,0,1,1,0,1,1,0,0,0,0,0,0,1,0,1,0,0,1,1,1,0,0,0,0,0,0,1,0,0,1,0,0,0,1,0,1,1,0,0,1,1,1,0,1,1,0,1,1,0,1,0,0,1,0,0,1,0,0,0,1,1,0,0,1,0,1,1,1,1,0,0,1,0,0,0,1,1,0,0,1,0,0,1,1,1,0,1,1,1,1,0,0,0,1,1,0,0,1,0,1,0,1,1,1,0,1,1,1,0,0,0,0,0,0,0,1,0,0,0,1,0,0,0,0,1,0,1,1,0,0,0,0,1,1,0,0,0,0,1,1,0,1,0,0,0,1,0,0,1,0,0,1,1,1,1,1,0,0,0,0,1,0,1,0,0,0,0,1,0,0,1,1,1,1,1,1,1,1,0,0,1,1,1,0,0,0,0,1,1,1,0,1,0,1,0,0,0,0,0,0,0,0,1,1,1,0,1,0,0,1,0,1,0,1,0,1,0,0,0,0,0,0,0,0,1,1,0,0,0,1,0,1,0,1,1,1,1,1,1,0,1,0,0,0,1,1,1,1,1,0,1,1,0,1,1,0,0,0,0,1,1,0,0,1,1,1,1,0,0,1,0,1,1,1,1,1,1,0,1,1,1,0,1,1,1,0,1,0,0,0,1,1,0,1,0,0,0,1,0,0,1,0,0,1,1,0,0,1,1,0,0,1,0,0,0,0,1,0,0,1,1,1,0,1,0,1,0,0,0,0,1,1,0,0,1,0,1,1,0,1,1,1,1,1,0,0,0,1,1,0,1,1,0,0,1,0,0,1,0,0,1,1,1,0,0,0,0,1,0,1,1,1,0,1,1,0,1,0,0,1,0,0,0,0,0,1,0,0,1,0,1,0,0,0,0,1,1,0,0,1,0,0,1,0,1,1,1,0,0,0,0,0,1,0,0,0,0,0,1,0,0,1,0,1,0,1,0,1,0,1,1,1,1,0,0,0,1,0,1,0,0,0,1,0,0,0,1,0,0,1,1,0,0,0,1,0,1,1,1,0,0,1,1,0,0,0,1,1,0,0,1,0,1,0,0,0,0,0,1,0,0,0,0,0,0,0,0,0,0,0,0,0,1,0,0,1,1,0,0,1,0,0,1,0,1,0,1,0,1,0,0,1,0,1,1,0,1,1,0,0,0,0,0,0,0,1,0,1,0,1,1,1,0,1,1,1,1,1,1,0,0,0,0,0,0,0,1,0,0,0,0,1,0,1,1,1,1,1,1,1,0,1,0,1,1,0,1,0,1,1,1,0,0,0,1,0,1,1,1,1,1,1,0,1,1,0,1,0,1,0,0,0,0,0,0,1,0,1,1,1,0,1,0,0,0,0,1,0,0,1,0,1,1,1,0,1,0,0,1,1,0,0,0,1,1,0,1,0,1,0,1,1,1,1,1,0,1,1,0,1,0,1,1,1,0,0,0,0,0,0,inactive
1,1,0,0,0,0,1,1,0,0,0,0,1,1,1,1,1,1,0,0,0,1,1,1,0,0,0,0,0,0,0,1,0,1,1,0,1,0,0,0,1,1,1,0,0,0,0,1,0,1,0,1,0,0,0,1,1,0,0,0,0,0,1,1,0,0,1,1,1,1,1,1,1,0,0,1,0,1,0,1,1,1,0,0,1,0,1,0,0,0,0,0,0,0,0,1,0,1,0,0,1,1,0,0,0,1,1,0,1,0,0,0,0,0,1,1,0,1,1,0,0,0,0,0,0,1,1,1,1,0,0,0,0,1,1,1,1,1,1,0,0,0,1,1,0,0,1,1,0,0,0,1,0,0,0,0,1,0,1,0,1,1,0,1,1,0,0,0,0,1,0,0,0,0,1,1,0,1,1,1,1,0,1,0,1,0,0,0,1,0,1,1,1,0,1,0,1,1,0,0,0,0,0,1,1,1,0,0,1,1,1,1,0,1,1,0,0,0,1,0,0,1,1,0,0,1,1,1,1,0,1,0,0,1,1,1,1,0,1,1,0,0,0,0,0,0,1,0,0,1,0,1,0,1,0,1,0,0,0,1,0,0,1,0,1,1,0,1,0,1,1,1,0,1,0,0,0,0,0,0,0,0,1,1,0,1,1,0,0,0,0,0,0,0,0,0,0,1,0,0,1,1,1,0,0,1,0,1,0,0,1,1,1,0,1,0,1,1,0,1,0,1,0,1,0,1,1,0,1,1,0,0,1,0,1,0,0,1,0,0,0,0,0,0,0,0,1,0,0,1,0,1,0,0,1,0,0,0,0,0,0,0,0,1,1,0,0,1,0,0,0,0,1,1,1,0,0,1,0,1,0,0,1,1,1,0,1,0,0,0,1,1,0,1,0,0,0,0,1,0,0,1,0,0,0,1,0,1,0,0,0,1,0,0,0,0,0,0,1,1,1,0,0,0,1,1,1,1,0,0,0,1,1,0,0,1,0,0,0,1,0,0,0,0,0,0,0,1,1,0,1,1,0,0,1,1,0,0,1,0,1,1,0,0,0,0,0,0,0,1,0,0,0,1,1,1,0,0,0,1,1,0,0,0,0,0,0,1,0,0,1,1,1,1,0,0,1,1,1,0,1,0,0,0,1,1,0,0,0,0,1,1,0,1,0,0,0,1,0,1,0,0,0,1,0,1,1,0,0,0,1,1,1,0,0,0,0,0,0,1,0,0,1,1,1,1,1,1,1,0,0,0,1,1,0,0,0,0,0,1,1,1,0,1,0,1,0,0,1,0,0,0,0,0,1,1,1,0,0,0,0,0,0,1,0,1,0,0,0,0,0,0,0,0,0,0,1,0,0,1,0,1,0,1,0,0,1,1,0,1,1,1,0,1,0,0,0,0,1,1,1,1,1,1,0,1,0,0,0,0,0,1,1,1,0,1,1,1,1,0,0,1,0,1,1,1,1,1,1,0,1,1,0,0,1,1,1,0,1,0,1,1,1,1,0,0,0,0,0,0,0,0,1,0,1,1,1,0,0,0,1,0,0,1,1,0,0,0,1,0,0,1,1,1,0,1,0,0,0,1,0,0,1,1,0,0,1,0,1,1,0,1,1,0,1,1,0,0,1,1,1,0,0,1,0,0,0,0,0,0,0,0,1,0,0,0,1,1,0,1,0,0,1,1,0,0,1,0,1,0,0,0,0,0,0,0,0,1,0,0,1,1,1,0,0,0,0,0,1,1,0,1,0,1,0,0,1,1,1,0,0,0,0,0,1,0,0,0,0,0,1,0,1,1,0,0,0,0,0,1,0,0,0,0,1,0,0,1,1,0,1,0,0,0,1,1,0,0,0,0,0,1,0,0,0,1,0,0,1,1,0,0,0,1,0,0,1,0,0,0,0,0,1,0,1,0,0,0,0,0,1,0,0,0,0,0,0,0,0,0,0,0,0,0,0,1,0,1,0,0,0,0,0,0,1,0,1,0,1,0,0,0,0,1,0,1,1,0,1,0,0,0,0,0,0,0,1,1,0,1,0,1,1,1,0,1,1,1,1,1,1,0,0,0,1,0,0,0,1,0,0,0,0,0,0,1,0,1,1,1,1,1,1,1,0,1,0,0,1,0,1,1,1,0,0,0,1,0,1,1,1,1,1,1,0,1,1,0,1,0,1,0,0,0,0,1,0,1,0,1,1,1,0,1,0,1,0,0,1,0,0,1,0,0,1,1,0,1,1,0,0,1,1,0,1,0,1,0,0,0,1,0,1,1,1,0,0,0,1,0,0,1,0,1,1,0,1,0,0,0,0,0,inactive
1,1,0,0,0,0,1,1,0,0,0,0,1,1,1,1,1,1,0,0,0,0,1,0,0,0,0,0,0,0,0,1,0,1,1,0,1,0,0,0,0,1,1,0,0,0,0,0,0,1,1,1,0,0,0,1,1,0,0,0,0,0,1,1,0,1,1,1,1,1,1,1,1,1,0,1,1,0,0,1,1,1,1,0,1,0,1,0,0,0,0,0,1,0,1,1,0,1,0,0,1,1,0,0,1,1,0,0,0,0,0,0,0,1,1,1,0,1,1,0,0,0,0,0,1,1,1,1,1,0,1,0,0,1,1,1,1,1,0,0,0,0,1,1,0,0,1,1,1,0,0,1,0,0,0,0,0,0,1,0,0,1,1,1,1,0,0,0,0,1,0,0,0,1,1,1,1,1,1,1,1,1,1,0,1,0,0,0,1,0,1,1,0,0,1,0,1,0,1,0,0,0,0,1,1,0,0,0,1,1,1,1,0,1,1,0,0,0,1,0,0,1,1,0,0,1,1,1,1,0,1,0,1,0,0,0,0,1,1,1,0,0,0,0,0,0,1,0,0,1,1,1,0,1,0,0,0,1,0,1,0,0,1,0,1,1,0,1,0,0,0,1,0,0,1,0,0,0,0,0,0,0,1,1,0,1,1,0,0,0,0,0,0,0,0,0,0,0,0,0,1,1,0,0,0,0,1,0,0,1,0,1,1,0,1,0,1,1,0,0,0,1,0,1,0,1,1,0,1,1,0,0,1,0,1,0,0,1,0,0,0,0,0,0,0,0,1,0,0,1,0,1,0,0,1,0,0,0,0,0,0,0,0,0,1,1,1,1,1,0,0,0,0,1,1,0,0,1,0,0,0,0,0,0,0,0,1,0,1,0,1,1,0,1,0,0,0,0,1,0,0,1,0,0,0,1,0,1,0,0,1,1,0,0,0,1,0,0,1,1,0,0,0,0,1,0,1,1,1,0,0,1,1,1,0,1,0,0,0,0,0,0,0,0,0,0,0,1,1,0,0,1,0,0,1,1,1,0,1,0,1,1,0,0,0,0,0,0,0,1,0,1,0,1,1,1,0,1,0,1,0,0,0,0,0,0,0,1,0,1,1,1,0,0,0,1,1,0,1,0,0,0,0,0,1,1,0,0,0,0,1,1,0,1,1,0,0,1,0,1,0,0,0,1,0,1,1,0,0,0,1,0,1,0,0,1,0,0,0,1,0,0,1,1,1,1,1,1,1,1,0,0,1,1,0,0,0,0,1,1,1,1,0,1,0,1,0,0,1,0,1,1,0,0,1,1,1,0,1,0,0,0,0,1,0,1,0,0,0,0,0,0,1,1,0,0,1,0,0,0,0,1,0,1,0,1,1,1,0,1,1,0,0,0,0,0,0,1,1,1,1,0,1,0,1,0,1,0,0,0,0,1,1,0,0,1,1,1,1,0,0,1,0,0,1,1,1,1,1,0,1,1,0,0,1,0,1,0,1,0,0,0,0,1,0,0,1,0,0,0,0,0,1,0,0,1,1,0,0,0,1,0,0,1,0,0,0,1,1,0,1,1,1,1,0,1,0,0,0,0,0,0,1,1,0,0,1,0,1,1,0,1,1,0,0,1,0,0,0,1,1,0,0,1,0,1,0,0,0,0,0,0,1,0,0,0,0,0,0,1,0,1,1,1,0,0,1,0,1,0,0,0,0,1,0,0,1,1,0,0,1,1,1,0,1,0,0,1,1,0,0,1,0,0,0,0,1,1,1,1,1,1,1,0,1,0,0,0,0,0,1,0,0,1,0,0,0,0,1,1,0,0,1,1,1,0,0,0,1,0,1,0,0,0,1,0,1,0,0,0,1,1,1,0,0,0,0,0,0,0,1,0,0,1,0,0,1,0,0,0,0,1,0,0,1,0,0,0,0,1,1,0,0,0,0,1,0,0,0,0,0,0,0,0,0,0,1,1,0,1,0,1,0,0,1,0,1,0,1,0,0,0,0,1,0,1,1,0,1,1,0,0,1,1,1,0,1,1,0,1,0,1,1,1,0,1,1,1,1,1,1,0,0,1,0,0,0,0,1,0,0,0,0,0,0,1,0,1,1,1,1,1,0,1,0,1,0,0,1,0,1,1,1,0,0,0,1,0,1,1,1,1,1,1,1,1,1,0,1,0,1,0,0,1,1,0,0,1,0,1,1,1,0,1,0,0,0,0,1,0,0,1,0,0,0,1,0,1,0,0,0,1,0,0,0,0,1,0,0,0,1,0,1,0,1,1,1,0,0,1,0,1,0,1,1,0,1,0,0,0,0,0,inactive
1,1,0,1,0,0,1,1,1,0,0,0,1,1,1,1,1,1,1,0,0,0,1,1,0,1,0,0,0,0,0,1,0,1,0,0,1,1,1,0,0,1,1,0,1,0,0,0,1,1,0,1,1,0,0,1,1,0,0,1,0,0,1,1,0,0,1,1,1,1,1,1,1,1,0,1,1,1,1,1,1,1,0,0,1,1,1,0,1,0,0,0,0,0,0,1,0,1,1,1,1,1,1,1,0,1,0,0,0,1,0,1,0,1,1,1,0,1,1,1,0,1,1,1,0,1,1,1,1,0,0,1,0,1,1,1,1,1,0,0,0,1,1,1,1,0,1,1,1,0,0,1,0,1,0,0,0,0,1,0,0,1,0,1,1,1,0,0,0,1,0,0,0,0,1,1,0,1,1,1,1,0,1,1,1,1,1,0,1,0,1,1,1,1,1,0,1,0,0,0,0,0,1,1,1,0,0,1,1,1,1,1,0,1,1,1,0,0,1,0,0,1,1,1,0,1,1,1,1,0,1,0,0,0,0,0,0,1,1,1,0,1,0,0,0,0,1,1,0,1,0,1,0,1,0,1,0,0,0,1,0,1,1,1,1,1,0,1,1,0,1,1,0,0,1,1,0,1,0,0,1,1,1,1,1,1,1,0,0,0,1,0,0,0,1,0,1,1,1,0,1,1,0,0,1,0,0,1,1,1,0,1,1,1,1,1,1,1,0,1,0,1,0,1,0,0,1,1,1,1,1,0,1,0,0,0,0,1,0,0,0,0,0,0,1,0,0,0,0,1,0,1,1,1,1,0,0,0,1,0,0,1,0,0,1,0,0,1,0,1,0,0,0,1,1,0,1,1,0,0,1,0,0,0,1,0,1,0,0,0,1,1,0,1,0,0,0,0,1,0,0,1,0,0,0,1,0,1,1,1,0,1,1,1,1,1,1,0,1,1,0,1,0,1,1,0,0,1,0,0,0,1,1,0,0,1,1,1,1,1,1,1,0,1,0,0,0,1,1,0,0,1,0,0,1,1,1,0,1,1,1,1,1,0,0,1,1,0,0,1,0,1,0,1,1,1,0,1,1,1,0,1,0,0,0,0,0,1,0,0,0,1,0,0,0,0,1,0,1,1,0,0,0,0,1,1,0,0,0,0,1,1,0,1,0,0,0,1,0,1,1,0,0,1,1,1,1,1,1,1,0,0,1,0,1,0,0,0,0,1,0,0,1,1,1,1,1,1,1,1,1,0,1,1,1,0,0,0,0,1,1,1,0,1,0,1,0,0,1,0,0,0,0,0,1,1,1,0,1,0,0,1,0,1,0,1,1,1,0,0,1,0,0,0,0,0,1,1,0,0,0,1,0,1,0,1,1,1,1,1,1,0,1,1,0,0,1,1,1,1,1,0,1,1,0,1,1,0,0,0,0,1,1,0,0,1,1,1,1,0,0,1,0,1,1,1,1,1,1,0,1,1,0,0,1,1,1,0,1,0,0,0,1,1,0,1,0,0,0,1,0,0,1,0,0,1,1,0,0,1,1,0,0,1,0,0,0,0,1,1,0,1,1,1,0,1,0,1,0,0,0,1,1,1,0,0,1,0,1,1,0,1,1,1,1,1,0,0,0,1,1,0,1,1,0,0,1,1,0,1,0,0,1,1,1,1,0,0,0,1,0,0,1,0,0,1,1,0,1,0,0,1,0,0,0,0,0,1,0,0,1,0,1,0,0,0,0,1,1,0,0,1,0,0,1,0,1,1,1,0,0,0,0,0,1,0,0,0,0,0,1,1,0,1,0,1,0,1,0,0,0,1,1,0,1,0,0,0,1,0,1,0,0,0,1,0,0,0,1,0,0,1,1,0,0,0,1,0,1,1,1,0,1,1,1,0,0,0,1,1,0,0,1,0,1,0,0,0,0,0,1,0,0,0,0,0,0,0,0,0,0,0,0,0,1,0,0,1,1,0,0,1,0,0,1,0,1,0,1,0,1,0,0,1,1,1,1,0,1,1,1,0,0,0,0,0,0,1,0,1,0,1,1,1,0,1,1,1,1,1,1,0,0,0,0,0,0,0,1,0,0,1,0,1,0,1,1,1,1,1,1,1,0,1,0,1,1,0,1,0,1,1,1,1,0,0,1,0,1,1,1,1,1,1,0,1,1,0,1,0,1,0,0,0,1,0,0,1,0,1,1,1,0,1,0,0,0,0,1,0,0,1,1,1,1,1,0,1,1,1,1,1,0,0,0,0,1,0,1,0,1,0,1,1,1,1,1,0,1,1,0,1,1,1,1,1,0,0,0,1,0,0,inactive
1,1,0,0,0,0,1,1,0,0,0,0,1,1,1,1,1,1,0,0,0,0,1,0,0,1,0,0,0,0,0,1,1,1,0,0,1,0,0,0,0,1,1,0,0,0,0,0,0,1,1,1,0,0,0,1,1,0,0,0,0,0,1,0,0,0,1,1,1,1,1,1,1,0,0,1,1,0,0,1,1,1,0,0,1,0,1,0,0,0,0,1,0,0,0,1,0,1,0,0,1,1,0,0,0,1,0,0,0,0,0,0,0,0,1,1,0,1,1,0,0,0,0,0,0,1,1,1,1,0,0,0,0,0,1,1,1,1,0,0,0,0,1,1,0,0,1,1,1,0,0,1,0,1,0,0,0,0,1,0,0,1,0,1,1,0,0,0,0,1,0,0,1,0,1,1,0,1,1,1,1,0,1,0,1,0,0,0,1,0,1,1,1,1,1,0,1,0,0,0,0,0,0,1,1,0,0,0,1,1,1,1,0,1,1,0,0,0,1,0,0,1,1,0,0,1,1,1,1,0,1,0,0,0,0,0,0,0,1,1,0,0,0,0,0,0,1,0,0,1,0,1,1,1,0,0,1,1,0,1,0,1,1,0,1,1,0,1,0,0,0,1,0,0,1,0,0,0,0,0,0,0,1,1,0,1,1,0,0,0,0,0,0,0,0,0,0,0,0,0,1,1,0,0,0,0,0,1,0,0,0,1,1,0,1,0,1,1,0,0,0,1,0,1,0,1,1,0,1,1,0,0,1,0,1,0,0,1,0,0,0,0,0,0,0,0,0,0,0,1,0,1,0,0,1,0,0,0,1,0,0,0,0,0,1,0,1,1,1,0,0,0,0,1,1,0,0,1,1,0,0,0,0,0,0,0,1,0,0,1,1,1,0,1,0,0,0,0,1,0,0,1,0,0,0,1,0,1,0,0,0,1,0,0,0,0,0,0,1,1,0,0,0,1,1,0,0,1,0,0,1,1,1,0,0,1,0,0,0,1,0,0,0,0,0,0,1,1,1,0,0,1,0,0,1,1,0,1,1,0,1,1,0,1,0,1,1,0,0,1,0,0,0,1,1,1,0,0,0,1,0,0,0,0,0,0,0,1,0,0,0,1,0,0,0,0,0,0,1,0,1,1,0,0,1,1,0,0,0,0,1,1,0,1,0,0,0,1,0,1,0,0,0,1,0,1,1,0,0,0,0,0,1,1,0,0,0,0,0,1,0,0,1,1,1,1,1,1,1,1,0,0,1,1,1,0,0,0,1,1,1,1,0,1,1,1,0,0,1,1,0,0,0,1,1,1,1,0,0,1,0,0,1,1,0,1,0,0,0,0,0,0,1,1,0,0,1,1,0,0,0,1,0,1,0,0,1,1,0,1,1,0,0,0,0,0,0,1,1,1,1,1,1,1,0,0,0,0,0,0,0,1,0,0,0,1,1,1,1,0,1,1,0,1,1,1,1,1,1,0,1,1,1,0,1,0,1,0,1,0,0,0,1,1,0,0,0,0,0,0,0,0,1,0,0,1,1,0,0,0,1,0,0,0,0,0,0,0,1,0,0,1,1,1,0,1,0,0,0,0,0,0,1,1,0,0,1,0,1,1,0,1,1,0,0,0,0,0,0,1,1,0,0,1,0,1,0,0,0,0,0,0,1,0,0,0,0,0,0,1,0,1,1,1,0,0,1,0,1,0,1,1,0,0,0,0,0,1,1,0,0,1,1,0,1,0,0,0,1,0,0,1,0,0,0,0,1,1,1,0,0,0,0,0,1,0,1,0,0,0,1,0,0,1,0,0,0,0,0,1,0,0,1,1,1,0,0,0,1,0,1,0,0,0,1,0,0,0,0,0,0,1,0,0,0,0,0,0,0,0,0,0,0,1,0,0,0,0,1,1,0,0,0,0,1,0,0,0,0,0,1,1,1,0,0,1,1,0,0,0,0,0,0,0,0,0,0,1,0,0,0,0,0,0,1,0,1,0,1,0,0,0,0,1,0,1,1,0,1,0,0,0,0,0,0,0,0,1,0,1,0,1,1,1,0,1,1,1,1,1,1,0,0,0,0,0,0,0,1,0,0,0,0,0,1,1,1,1,1,1,1,1,0,1,0,1,0,0,1,0,1,1,1,0,0,0,1,0,1,1,1,1,1,1,0,0,1,0,1,0,1,0,0,0,0,0,0,1,0,1,1,1,0,1,0,0,0,0,1,0,0,1,0,0,1,1,1,1,0,0,0,1,0,0,0,1,1,0,1,0,1,0,1,1,1,0,0,0,0,0,0,1,0,1,1,0,0,0,1,0,0,0,active
1,1,0,0,0,0,1,1,0,0,0,0,1,1,1,1,1,1,0,0,0,0,1,0,0,0,0,0,0,0,0,1,0,1,0,0,1,0,0,0,0,1,1,0,0,0,0,0,0,1,0,1,0,0,0,1,1,0,0,0,0,0,1,0,0,0,1,1,1,1,1,1,1,0,0,1,0,1,0,1,1,1,0,0,1,0,1,0,0,0,0,1,0,0,0,1,0,1,0,0,1,1,0,0,0,1,0,0,0,0,0,0,0,0,1,1,0,1,1,0,0,0,0,0,0,1,1,1,1,0,0,0,0,0,1,1,1,1,0,0,0,0,1,1,1,0,1,1,0,0,0,1,0,1,1,0,0,0,1,0,0,1,0,1,1,0,0,0,0,1,0,0,0,0,1,1,0,1,1,1,1,0,1,0,1,0,0,0,1,0,1,1,1,1,1,0,1,0,0,0,0,0,0,1,1,0,0,0,1,1,1,1,0,1,1,0,0,1,1,0,0,1,1,0,0,1,1,1,1,0,1,0,0,0,0,0,0,0,1,1,0,0,1,0,0,0,1,1,0,1,0,1,0,1,0,0,0,0,0,1,0,1,1,0,1,1,0,1,0,0,0,1,0,0,1,0,0,0,0,0,0,0,1,1,0,1,1,0,0,0,0,0,0,0,0,0,0,0,0,0,1,1,0,0,0,0,0,1,0,0,0,1,1,0,1,0,1,1,0,0,0,1,0,1,0,1,1,0,1,1,0,0,1,0,0,0,0,1,0,0,0,0,0,0,0,0,0,0,0,1,0,1,0,0,1,0,0,0,1,0,0,0,0,0,1,0,0,1,0,0,0,0,0,1,1,0,0,1,0,0,0,0,0,0,0,0,1,0,0,1,1,1,1,1,0,0,0,0,1,0,0,1,1,0,0,1,0,1,0,0,0,1,0,0,0,0,0,0,1,1,0,0,0,0,1,0,0,1,0,0,0,1,1,0,0,1,0,0,0,1,0,0,0,0,0,0,0,0,1,0,0,1,0,0,1,1,0,0,1,0,1,1,1,1,0,1,1,0,0,1,0,0,0,1,1,1,0,0,0,1,0,0,0,0,0,0,0,1,0,0,0,1,0,0,0,0,0,0,1,1,0,0,0,0,1,1,0,0,0,0,1,1,0,1,0,0,0,1,0,1,0,0,0,1,0,1,1,0,0,1,0,0,1,0,0,0,0,0,0,1,0,0,1,1,1,1,1,1,1,0,0,0,1,1,1,0,0,0,0,1,1,1,0,1,1,1,0,0,1,1,1,0,0,0,1,1,1,0,0,0,0,0,0,1,0,1,0,0,0,0,0,0,0,0,0,0,1,1,0,0,0,1,0,1,0,0,1,1,0,1,1,0,0,0,0,0,0,0,1,1,0,0,1,1,0,0,0,0,0,0,0,1,0,0,0,1,1,1,1,0,0,1,0,1,1,1,1,1,1,0,1,1,1,0,1,0,1,0,1,0,0,0,1,1,0,0,0,0,0,0,0,0,1,0,0,1,1,0,0,0,1,0,0,0,0,0,0,0,1,0,0,1,1,1,0,1,0,0,0,0,0,0,1,1,0,0,1,0,1,1,0,0,1,0,0,0,0,0,0,1,1,0,0,1,0,0,0,0,0,0,0,0,1,0,0,1,0,0,0,1,0,1,1,1,1,0,1,0,1,0,0,1,0,0,0,0,0,1,0,0,0,0,1,0,0,0,0,0,1,0,0,1,0,0,0,1,1,1,1,1,0,0,0,0,1,1,1,1,0,0,1,0,0,1,0,0,0,0,0,1,0,0,1,1,1,1,0,0,1,0,1,0,0,0,1,0,0,0,0,0,0,1,0,0,0,0,0,0,0,0,0,0,0,1,0,0,0,0,1,1,0,0,0,0,1,0,0,0,0,0,1,0,0,0,0,0,0,0,0,0,0,0,0,0,0,0,0,1,0,0,0,0,0,0,1,0,1,0,1,0,0,0,0,1,0,1,1,0,1,0,0,0,0,0,0,0,0,1,0,1,0,1,1,1,0,1,1,1,1,1,1,0,0,0,0,0,0,0,1,0,0,0,1,0,0,1,1,1,1,1,1,1,0,1,0,1,0,0,1,1,1,1,1,0,0,0,1,0,1,1,1,1,1,1,0,0,1,0,1,0,1,0,0,0,0,0,0,1,0,1,1,1,0,1,0,0,0,0,1,0,0,1,0,0,1,1,0,1,0,0,0,1,0,0,0,1,1,0,0,0,1,0,1,1,1,0,0,0,0,0,0,1,0,0,1,0,0,0,1,0,0,0,active
1,1,0,0,0,0,1,1,0,0,0,0,1,1,1,1,1,1,0,0,0,0,1,0,0,0,0,0,0,0,0,1,0,1,0,0,1,0,0,0,0,1,1,0,0,0,0,0,0,1,0,1,0,0,0,1,1,0,0,0,0,0,1,0,0,0,1,1,1,1,1,1,1,0,0,1,0,1,0,1,1,1,0,0,1,0,1,0,0,0,0,1,0,0,0,1,0,1,0,0,1,1,0,0,0,1,0,0,0,0,0,0,0,0,1,1,0,1,1,0,0,0,0,0,0,1,1,1,1,0,0,0,0,0,1,1,1,1,0,0,0,0,1,1,1,0,1,1,0,0,0,1,0,1,1,0,0,0,1,0,0,1,0,1,1,0,0,0,0,1,0,0,0,0,1,1,0,1,1,1,1,0,1,0,1,0,0,0,1,0,1,1,1,1,1,0,1,0,0,0,0,0,0,1,1,0,0,0,1,1,1,1,0,1,1,0,0,1,1,0,0,1,1,0,0,1,1,1,1,0,1,0,0,0,0,0,0,0,1,1,0,0,1,0,0,0,1,1,0,1,0,1,0,1,0,0,0,0,0,1,0,1,1,0,1,1,0,1,0,0,0,1,0,0,1,0,0,0,0,0,0,0,1,1,0,1,1,0,0,0,0,0,0,0,0,0,0,0,0,0,1,1,0,0,0,0,0,1,0,0,0,1,1,0,1,0,1,1,0,0,0,1,0,1,0,1,1,0,1,1,0,0,1,0,0,0,0,1,0,0,0,0,0,0,0,0,0,0,0,1,0,1,0,0,1,0,0,0,1,0,0,0,0,0,1,0,0,1,0,0,0,0,0,1,1,0,0,1,0,0,0,0,0,0,0,0,1,0,0,1,1,1,1,1,0,0,0,0,1,0,0,1,1,0,0,1,0,1,0,0,0,1,0,0,0,0,0,0,1,1,0,0,0,0,1,0,0,1,0,0,0,1,1,0,0,1,0,0,0,1,0,0,0,0,0,0,0,0,1,0,0,1,0,0,1,1,0,0,1,0,1,1,1,1,0,1,1,0,0,1,0,0,0,1,1,1,0,0,0,1,0,0,0,0,0,0,0,1,0,0,0,1,0,0,0,0,0,0,1,1,0,0,0,0,1,1,0,0,0,0,1,1,0,1,0,0,0,1,0,1,0,0,0,1,0,1,1,0,0,1,0,0,1,0,0,0,0,0,0,1,0,0,1,1,1,1,1,1,1,0,0,0,1,1,1,0,0,0,0,1,1,1,0,1,1,1,0,0,1,1,1,0,0,0,1,1,1,0,0,0,0,0,0,1,0,1,0,0,0,0,0,0,0,0,0,0,1,1,0,0,0,1,0,1,0,0,1,1,0,1,1,0,0,0,0,0,0,0,1,1,0,0,1,1,0,0,0,0,0,0,0,1,0,0,0,1,1,1,1,0,0,1,0,1,1,1,1,1,1,0,1,1,1,0,1,0,1,0,1,0,0,0,1,1,0,0,0,0,0,0,0,0,1,0,0,1,1,0,0,0,1,0,0,0,0,0,0,0,1,0,0,1,1,1,0,1,0,0,0,0,0,0,1,1,0,0,1,0,1,1,0,0,1,0,0,0,0,0,0,1,1,0,0,1,0,0,0,0,0,0,0,0,1,0,0,1,0,0,0,1,0,1,1,1,1,0,1,0,1,0,0,1,0,0,0,0,0,1,0,0,0,0,1,0,0,0,0,0,1,0,0,1,0,0,0,1,1,1,1,1,0,0,0,0,1,1,1,1,0,0,1,0,0,1,0,0,0,0,0,1,0,0,1,1,1,1,0,0,1,0,1,0,0,0,1,0,0,0,0,0,0,1,0,0,0,0,0,0,0,0,0,0,0,1,0,0,0,0,1,1,0,0,0,0,1,0,0,0,0,0,1,0,0,0,0,0,0,0,0,0,0,0,0,0,0,0,0,1,0,0,0,0,0,0,1,0,1,0,1,0,0,0,0,1,0,1,1,0,1,0,0,0,0,0,0,0,0,1,0,1,0,1,1,1,0,1,1,1,1,1,1,0,0,0,0,0,0,0,1,0,0,0,1,0,0,1,1,1,1,1,1,1,0,1,0,1,0,0,1,1,1,1,1,0,0,0,1,0,1,1,1,1,1,1,0,0,1,0,1,0,1,0,0,0,0,0,0,1,0,1,1,1,0,1,0,0,0,0,1,0,0,1,0,0,1,1,0,1,0,0,0,1,0,0,0,1,1,0,0,0,1,0,1,1,1,0,0,0,0,0,0,1,0,0,1,0,0,0,1,0,0,0,inactive
1,1,0,0,0,0,1,1,1,0,0,0,1,1,1,1,1,1,0,0,1,1,1,1,0,1,0,0,0,0,0,1,0,1,1,0,1,0,0,0,1,1,1,0,0,0,0,1,0,1,1,1,0,0,0,1,1,0,0,0,0,0,1,1,0,0,1,1,1,1,1,1,1,0,0,1,0,1,0,1,1,1,0,0,1,1,1,0,1,0,0,0,0,0,0,1,0,1,0,0,1,1,0,1,0,1,1,0,1,1,0,1,0,0,1,1,0,1,1,0,0,0,1,1,0,1,1,1,1,0,0,0,0,0,1,1,1,1,1,0,0,0,1,1,0,0,1,1,1,0,0,1,0,0,0,0,1,0,1,0,1,1,0,1,1,0,0,0,0,1,0,1,0,0,1,1,1,1,1,1,1,1,1,0,1,1,0,0,1,0,1,1,1,0,1,1,1,1,0,0,0,0,0,1,1,1,0,1,1,1,1,1,0,1,1,0,0,0,1,0,0,1,1,1,0,1,1,1,1,0,1,0,0,1,1,1,1,1,1,1,1,0,0,0,0,0,1,0,0,1,0,1,0,1,0,1,0,0,0,1,0,0,1,0,1,1,0,1,1,0,0,1,0,1,0,0,0,0,0,0,0,0,0,1,1,1,1,0,0,0,0,0,0,0,0,0,1,1,1,0,1,1,1,0,1,1,0,1,0,0,1,1,1,0,1,0,1,1,0,0,0,1,0,1,0,0,1,0,1,1,0,0,1,0,1,0,0,1,0,0,0,0,0,0,0,0,1,0,0,1,0,1,0,1,1,0,0,0,1,0,0,0,0,1,1,0,0,1,0,0,0,0,1,1,1,0,1,1,0,0,1,0,1,1,1,0,1,0,0,0,1,1,0,0,0,0,0,0,1,0,0,1,0,0,1,1,0,1,0,0,0,1,0,1,0,0,1,0,1,1,1,1,0,0,1,1,1,1,1,0,0,1,1,0,0,1,0,1,1,1,0,0,0,0,0,0,0,1,1,0,1,1,0,0,1,1,1,0,1,0,1,1,0,0,0,0,0,1,0,1,0,0,0,1,1,1,0,1,0,1,1,0,0,0,0,0,0,1,0,0,1,1,1,1,0,0,1,1,1,0,0,0,0,0,1,1,0,0,0,0,1,1,0,1,0,0,0,1,0,0,1,0,0,1,0,1,1,1,0,0,1,1,1,0,0,0,0,0,0,1,0,0,1,1,1,1,1,1,1,0,0,0,1,1,0,0,0,0,0,1,1,1,0,1,0,1,0,0,0,0,0,0,0,0,1,1,1,0,0,0,0,0,0,1,0,1,0,0,0,0,0,0,0,0,0,0,1,0,0,1,0,1,0,1,0,1,1,1,0,1,1,1,0,1,0,0,1,0,1,1,1,1,1,1,0,1,0,0,0,0,0,1,1,1,0,1,1,1,1,0,0,1,0,1,0,1,1,1,1,0,1,1,0,1,1,1,1,0,1,0,1,1,1,1,0,0,0,0,0,0,0,0,1,0,1,1,1,0,0,1,1,0,0,1,1,0,0,0,1,0,0,1,1,1,1,1,0,1,0,1,0,0,1,1,0,0,1,0,1,1,0,1,1,0,1,1,0,0,1,1,1,0,0,1,0,0,0,0,0,1,0,0,1,1,1,0,1,1,1,1,0,0,1,1,0,1,1,0,1,0,0,1,0,0,0,0,0,1,0,0,1,1,1,0,0,0,0,0,1,1,0,1,0,1,1,0,1,1,1,0,0,0,0,0,1,0,0,0,0,0,1,0,1,1,0,1,0,0,0,0,0,0,1,0,1,0,0,1,1,0,1,0,0,0,1,1,0,0,0,0,0,1,1,0,0,0,1,0,1,1,1,0,0,1,0,0,1,0,0,1,0,0,1,0,1,0,0,0,0,0,1,0,0,0,0,0,0,0,0,1,1,0,0,0,1,1,0,1,0,0,0,1,0,0,1,0,1,0,1,0,1,0,0,1,0,1,1,0,1,0,0,0,0,0,0,1,1,1,0,1,0,1,1,1,0,1,1,1,1,1,1,0,0,0,1,0,0,1,1,0,0,1,0,0,0,1,0,1,1,1,1,1,1,1,0,1,0,0,1,0,1,1,1,0,0,0,1,0,1,1,1,1,1,1,0,1,1,0,1,0,1,0,0,0,0,1,0,1,0,1,1,1,0,1,0,1,0,1,1,0,0,1,0,0,1,1,0,1,1,0,0,1,1,0,0,1,1,0,0,0,1,0,1,1,1,1,0,0,1,0,0,1,0,1,1,0,0,0,0,1,0,0,inactive
1,1,0,0,0,0,1,1,0,0,0,0,1,1,1,1,1,1,0,1,0,1,1,1,1,0,0,0,0,0,0,1,0,1,1,0,1,0,0,0,1,1,1,0,0,0,0,1,1,1,1,1,0,0,0,1,1,0,0,1,0,0,1,1,0,0,1,1,1,1,1,1,1,0,0,1,1,1,0,1,1,1,0,0,1,0,1,0,0,0,0,0,0,0,0,1,0,1,0,0,1,1,0,0,0,1,1,1,1,0,0,1,0,0,1,1,0,1,1,1,1,0,0,0,0,1,1,1,1,1,0,1,0,1,1,1,1,1,1,0,0,0,1,1,0,1,1,1,1,0,0,1,1,1,0,0,1,0,1,0,1,1,0,1,1,1,0,0,0,1,0,0,0,1,1,1,0,1,1,1,1,0,1,0,1,1,0,0,1,0,1,1,1,0,1,0,1,1,0,0,0,0,1,1,1,1,0,0,1,1,1,1,1,1,1,0,1,0,1,0,0,1,1,0,0,1,1,1,1,1,1,0,1,0,1,1,0,0,1,1,0,0,0,0,0,0,1,0,0,1,0,1,0,1,0,1,0,0,0,1,0,1,1,1,1,1,0,1,0,1,1,1,0,1,0,1,0,0,0,0,0,0,1,1,0,1,1,0,0,0,1,0,0,1,0,0,0,1,0,0,1,1,1,0,0,1,0,1,0,0,0,1,1,0,1,0,1,1,0,1,0,1,0,1,1,1,1,0,1,1,0,0,1,0,1,1,0,1,0,0,0,1,1,0,0,0,1,0,0,1,0,1,0,1,1,0,0,0,1,1,0,0,0,1,1,0,0,1,0,0,0,0,1,1,1,0,0,1,0,1,0,0,1,1,0,0,1,0,0,1,1,1,0,1,0,0,0,1,1,0,0,1,0,1,0,1,0,1,0,0,0,1,0,1,0,0,0,0,1,1,1,0,0,0,1,1,1,1,0,0,0,1,1,0,0,1,0,0,0,1,0,0,1,0,0,0,0,1,1,0,1,1,1,0,1,1,0,0,1,0,1,1,1,0,0,1,1,0,0,1,0,0,0,1,1,1,0,0,1,1,1,0,1,0,0,0,0,1,0,0,1,1,1,1,0,0,1,1,1,0,1,0,0,0,1,1,0,0,1,0,1,1,0,1,0,0,0,1,0,1,0,0,1,1,0,1,1,0,0,0,1,1,1,1,1,0,0,0,0,1,0,0,1,1,1,1,1,1,1,1,0,1,1,1,1,0,0,1,0,1,1,1,0,1,0,1,0,0,1,0,0,0,0,1,1,1,1,0,0,0,0,1,0,1,0,1,0,0,0,0,0,1,1,0,0,0,1,1,0,1,0,1,0,1,0,0,1,1,0,1,1,1,0,1,0,0,1,0,1,1,1,1,1,1,0,1,1,0,1,0,0,1,1,1,0,1,1,1,1,0,0,1,0,1,1,1,1,1,1,1,1,1,1,0,1,1,1,0,1,0,0,0,1,1,0,1,0,0,0,0,0,0,1,0,1,1,1,0,0,0,1,0,0,1,1,0,1,0,1,0,0,1,1,1,0,1,0,0,0,1,0,0,1,1,0,0,1,0,1,1,0,1,1,0,1,1,0,0,1,1,1,0,0,1,0,0,0,0,0,0,0,0,1,0,0,0,1,1,0,1,0,1,1,1,0,1,1,0,1,0,0,1,0,0,0,0,0,1,0,0,1,1,1,0,0,0,0,0,1,1,1,1,1,1,0,0,1,1,1,0,0,0,0,0,1,1,1,0,0,0,1,1,1,1,0,0,0,0,0,1,0,0,1,1,1,0,0,0,1,0,1,0,0,0,1,1,0,0,0,0,0,1,0,0,0,1,0,1,1,1,1,0,0,1,0,0,0,1,1,1,0,0,1,0,1,0,0,0,0,0,1,0,0,0,0,0,0,0,0,0,0,0,0,1,1,1,1,1,0,0,0,0,0,0,1,0,1,0,1,0,1,1,0,1,0,1,1,0,1,0,0,1,0,1,0,0,1,1,0,1,0,1,1,1,0,1,1,1,1,1,1,0,0,0,1,0,0,0,1,0,0,0,0,0,1,1,1,1,1,1,1,1,1,1,0,1,0,0,1,0,1,1,1,0,0,1,1,0,1,1,1,1,1,1,0,0,1,0,1,0,1,0,0,0,0,1,1,1,0,1,1,1,0,1,0,0,0,0,1,0,0,1,0,1,1,1,0,1,1,0,1,1,1,0,1,1,1,0,1,0,1,1,1,1,1,0,0,0,1,0,0,1,0,1,1,0,1,0,0,0,1,0,inactive
0,0,0,0,0,0,0,0,0,0,0,1,0,0,0,0,0,1,0,0,0,0,0,1,1,1,0,0,0,0,0,0,0,0,1,0,0,0,0,0,0,0,0,0,0,1,0,0,0,0,0,0,0,1,0,0,0,0,1,0,0,0,0,0,0,0,1,1,0,0,1,1,1,0,0,1,1,0,1,0,0,0,1,0,1,1,1,0,0,0,0,0,0,1,0,1,0,0,1,0,0,0,1,1,0,1,1,1,1,0,0,0,1,0,0,0,0,0,0,0,0,0,0,0,0,0,0,1,1,0,0,0,1,1,0,0,0,0,1,0,0,0,0,0,1,0,0,1,1,0,0,0,0,1,1,0,1,0,1,0,0,1,0,0,0,1,0,0,1,1,0,1,0,1,1,1,0,0,0,1,0,0,1,0,1,1,0,0,1,0,0,0,0,0,0,1,0,0,0,0,0,0,1,0,1,0,1,0,1,0,0,0,0,1,0,0,1,0,0,0,0,1,1,0,0,0,0,0,0,0,0,0,0,0,0,1,0,0,1,1,0,0,0,0,0,0,0,1,0,0,0,0,1,1,0,0,0,0,1,1,1,0,0,0,0,0,0,0,0,0,1,1,0,0,1,1,0,1,0,0,0,0,0,0,0,1,1,1,1,0,1,0,0,0,1,1,0,1,0,0,1,1,0,0,0,1,1,0,0,0,0,1,1,0,1,0,1,1,0,1,1,0,0,0,0,0,1,1,0,0,0,1,0,0,1,1,0,1,1,1,0,1,1,1,0,0,0,0,0,1,1,1,0,0,0,1,0,0,0,1,1,0,0,0,0,0,1,0,0,0,0,1,0,0,0,0,1,0,1,0,1,0,0,1,0,0,0,0,1,1,0,1,1,0,1,0,1,1,0,1,0,0,0,1,1,1,0,0,1,1,0,0,0,1,0,1,1,0,0,1,0,0,0,0,0,0,0,0,0,0,0,0,1,0,0,0,0,1,0,0,0,0,1,0,0,0,1,0,0,0,1,1,1,0,1,1,0,1,0,0,0,0,0,0,0,0,0,0,0,0,0,0,0,1,1,0,0,1,0,0,0,0,0,0,0,0,1,0,0,0,0,1,0,0,0,0,0,0,1,0,1,1,0,0,0,1,0,0,1,0,1,1,0,1,0,0,0,1,1,0,0,1,0,0,1,0,0,0,0,1,1,0,0,1,1,0,1,1,0,0,1,0,1,1,0,1,0,0,1,1,0,1,0,0,1,0,0,0,1,0,0,0,0,1,0,0,0,0,1,0,1,1,0,0,1,1,0,0,0,1,0,0,0,0,0,0,0,1,0,0,1,0,0,0,0,0,0,0,1,0,0,1,0,0,0,1,1,0,0,0,0,0,1,1,0,0,0,1,1,0,1,1,0,0,0,0,0,0,0,1,0,0,1,0,0,0,1,1,0,0,1,1,0,1,1,0,0,1,1,0,1,0,0,0,0,0,0,0,0,0,0,0,0,0,0,0,0,1,0,1,0,1,0,0,0,0,0,0,1,1,0,0,0,0,1,1,1,1,0,0,0,0,0,0,0,0,0,0,0,0,0,1,0,0,0,1,0,0,0,1,0,0,0,1,1,0,0,1,0,0,1,0,1,1,0,0,0,0,0,0,1,1,0,0,0,0,0,0,0,0,0,0,0,0,1,0,1,1,0,0,1,0,0,0,0,0,1,0,1,1,1,1,0,0,0,0,0,0,0,0,0,0,0,0,0,0,0,0,1,0,0,0,1,1,1,1,0,0,0,0,0,0,1,1,1,1,1,0,0,0,0,0,0,0,0,0,0,1,1,0,0,0,0,0,1,0,0,1,0,0,0,0,1,1,1,1,0,0,1,1,0,0,1,1,0,0,1,1,1,1,0,1,1,0,0,1,0,1,0,1,0,0,0,1,0,0,0,0,1,1,1,1,0,1,1,1,1,1,0,0,1,1,0,0,1,0,0,0,1,0,1,1,0,0,0,1,1,0,0,1,1,0,0,1,1,0,0,0,0,0,0,1,0,0,1,1,1,1,0,0,1,0,0,1,1,0,0,1,1,1,1,0,0,0,0,0,0,1,0,0,1,1,0,0,0,0,0,0,0,1,0,1,1,0,0,0,0,0,0,0,1,1,0,0,0,0,0,0,0,0,0,0,0,0,0,0,0,0,1,1,0,0,0,0,0,0,1,0,0,0,0,0,0,1,0,0,1,0,0,0,0,0,0,0,0,0,0,0,1,1,1,1,1,1,0,0,0,0,0,0,0,0,0,0,0,0,0,0,0,0,0,0,active
0,0,0,0,0,0,0,0,0,0,0,1,0,0,0,0,0,1,0,0,0,0,0,1,1,1,0,0,0,0,0,0,0,0,0,0,0,0,0,0,0,0,0,0,0,1,0,0,0,0,0,0,0,1,0,0,0,0,1,0,0,0,0,0,0,0,1,1,0,0,1,1,1,0,0,1,1,0,1,0,0,0,1,0,1,1,1,0,0,0,0,0,0,1,0,1,0,0,1,0,0,0,1,1,0,1,1,1,1,0,0,0,1,0,0,0,0,0,0,0,0,0,0,0,0,0,0,1,1,0,0,0,1,1,0,0,0,0,1,0,0,0,0,0,1,0,0,1,1,0,0,0,0,1,1,0,1,0,1,0,0,1,0,0,0,1,0,0,1,1,0,1,0,1,1,1,0,0,0,1,0,0,1,0,1,1,0,0,1,0,0,0,0,0,0,1,0,0,0,0,0,0,1,0,1,0,1,0,1,0,0,0,0,1,0,0,1,0,0,0,0,1,1,0,0,0,0,0,0,0,0,0,0,0,0,1,0,0,1,1,0,0,0,0,0,0,0,1,0,0,0,0,1,1,0,0,0,0,1,1,1,0,0,0,0,0,0,0,0,0,1,1,0,0,1,1,0,1,0,0,0,0,0,0,0,1,1,1,1,0,1,0,0,0,1,1,0,1,0,0,1,1,0,0,0,1,1,0,0,0,0,1,1,0,1,0,1,1,0,1,1,0,0,0,0,0,1,1,0,0,0,1,0,0,1,1,0,1,1,1,0,1,1,1,0,0,0,0,0,1,1,1,0,0,0,1,0,0,0,1,1,0,0,0,0,0,1,0,0,0,0,1,0,0,0,0,1,0,1,0,1,0,0,1,0,0,0,0,1,1,0,1,1,0,1,0,1,1,0,1,0,0,0,1,1,1,0,0,1,1,0,0,0,1,0,1,1,0,0,0,0,0,0,0,0,0,0,0,0,0,0,0,1,0,0,0,0,1,0,0,0,0,1,0,0,0,1,0,0,0,1,1,1,0,1,1,0,1,0,0,0,0,0,0,0,0,0,0,0,0,0,0,0,1,1,0,0,1,0,0,0,0,0,0,0,0,1,0,0,0,0,1,0,0,0,0,0,0,1,0,0,1,0,0,0,1,0,0,1,0,1,1,0,1,0,0,0,1,1,0,0,1,0,0,1,0,0,0,0,1,1,0,0,1,1,0,1,1,0,0,1,0,1,1,0,1,0,0,1,1,0,1,0,0,1,0,0,0,1,0,0,0,0,1,0,0,0,0,1,0,1,1,0,0,1,1,0,0,0,1,0,0,0,0,0,0,0,1,0,0,1,0,0,0,0,0,0,0,1,0,0,1,0,0,0,1,1,0,0,0,0,0,1,1,0,0,0,1,1,0,1,1,0,0,0,0,0,0,0,1,0,0,1,0,0,0,1,1,0,0,1,1,0,1,1,0,0,1,1,0,1,0,0,0,0,0,0,0,0,0,0,0,0,0,0,0,0,1,0,1,0,1,0,0,0,0,0,0,1,1,0,0,0,0,1,1,1,1,0,0,0,0,0,0,0,0,0,0,0,0,0,1,0,0,0,1,0,0,0,1,0,0,0,1,1,0,0,1,0,0,1,0,1,1,0,0,0,0,0,0,1,1,0,0,0,0,0,0,0,0,0,0,0,0,1,0,1,1,0,0,1,0,0,0,0,0,1,0,1,1,1,1,0,0,0,0,0,0,0,0,0,0,0,0,0,0,0,0,1,0,0,0,1,1,1,1,0,0,0,0,0,0,1,1,1,1,1,0,0,0,0,0,0,0,0,0,0,1,1,0,0,0,0,0,1,0,0,1,0,0,0,0,1,1,1,1,0,0,1,1,0,0,1,1,0,0,1,1,1,1,0,1,1,0,0,1,0,1,0,1,0,0,0,1,0,0,0,0,1,1,1,1,0,1,1,1,1,1,0,0,1,1,0,0,1,0,0,0,1,0,1,1,0,0,0,1,1,0,0,1,1,0,0,1,1,0,0,0,0,0,0,0,0,0,1,1,1,1,0,0,1,0,0,1,1,0,0,1,1,1,1,0,0,0,0,0,0,1,0,0,1,1,0,0,0,0,0,0,0,1,0,1,1,0,0,0,0,0,0,0,1,1,0,0,0,0,0,0,0,0,0,0,0,0,0,0,0,0,1,1,0,0,0,0,0,0,1,0,0,0,0,0,0,1,0,0,1,0,0,0,0,0,0,0,0,0,0,0,1,1,1,1,1,1,0,0,0,0,0,0,0,0,0,0,0,0,0,0,0,0,0,0,active
0,0,0,0,0,0,0,0,0,0,0,1,0,0,0,0,0,1,0,0,0,0,0,1,1,1,0,0,0,0,0,0,0,0,0,0,0,0,0,0,0,0,0,0,0,1,0,0,0,0,0,0,0,1,0,0,0,0,1,0,0,0,0,0,0,0,1,1,0,0,1,1,1,0,0,1,1,0,1,0,0,0,1,0,1,1,1,0,0,0,0,0,0,1,0,1,0,0,0,0,0,0,1,1,0,1,1,1,1,0,0,0,1,0,0,1,0,0,0,0,0,0,0,0,0,0,0,1,1,0,0,0,1,1,0,0,0,0,1,0,0,0,0,0,1,0,0,1,1,0,0,0,0,1,1,0,1,0,1,0,0,1,0,0,0,1,0,0,1,1,0,1,0,1,1,1,1,0,0,1,0,0,1,0,1,1,0,0,1,0,0,0,0,0,0,1,0,0,0,0,0,0,1,0,1,0,1,0,1,0,0,0,0,1,0,0,1,0,0,0,0,1,1,0,0,0,0,0,0,0,0,0,0,0,0,0,0,0,1,1,0,0,0,0,0,0,0,1,0,0,0,0,1,1,0,0,0,0,1,1,1,0,0,0,0,0,0,0,0,0,1,1,0,0,1,0,0,1,0,0,0,0,0,0,0,1,1,1,1,0,0,0,0,0,1,1,0,1,0,0,1,1,0,0,0,1,1,0,0,0,0,1,1,1,1,0,1,1,0,1,1,0,0,0,0,0,1,1,0,0,0,1,0,0,1,1,0,1,1,1,0,1,1,1,0,0,0,0,0,1,1,0,0,0,0,1,0,0,0,1,1,0,0,0,0,0,1,0,0,0,0,1,0,0,0,0,1,0,1,0,1,0,0,1,0,0,0,0,1,1,0,1,1,0,1,0,1,1,0,1,1,0,0,1,1,1,0,0,1,1,0,0,0,1,0,1,1,0,0,0,0,0,0,0,0,0,0,0,0,0,0,0,1,0,0,0,0,1,0,0,0,0,1,0,0,0,1,0,0,0,1,1,1,0,1,1,0,1,0,0,0,0,0,0,0,0,0,0,0,0,0,0,0,1,1,0,0,1,0,0,0,0,0,0,0,0,1,0,0,0,0,1,0,0,0,1,0,0,1,0,0,1,0,0,0,1,0,0,1,0,1,1,0,1,0,0,0,1,1,0,0,1,0,0,1,0,0,0,0,1,1,0,0,1,1,0,1,1,0,0,1,0,1,1,0,1,0,0,1,1,0,1,0,0,1,1,0,0,1,0,0,0,0,1,0,0,0,0,1,0,1,1,0,0,1,1,0,0,0,1,0,0,0,0,0,0,0,1,1,0,1,0,0,0,0,0,0,0,1,0,0,1,0,0,0,1,1,0,0,0,0,0,1,1,0,0,0,1,1,0,1,1,0,0,0,0,0,0,0,1,0,1,1,0,0,0,1,1,0,0,1,1,0,1,1,0,0,1,1,0,1,0,0,0,0,0,0,0,0,0,0,0,0,0,0,0,0,1,0,1,0,1,0,0,0,0,0,0,1,1,0,0,0,0,1,1,1,1,0,0,0,0,0,0,0,1,0,0,0,0,0,1,0,0,0,1,0,0,0,1,0,0,1,1,1,0,0,1,0,0,1,1,1,1,0,0,1,0,0,0,0,1,1,0,0,0,0,0,0,1,0,0,0,0,1,0,1,1,0,0,1,0,0,0,1,0,1,0,1,1,1,1,0,1,0,0,0,0,0,0,0,0,0,0,0,0,0,0,1,0,0,0,1,1,1,1,0,0,0,0,0,0,1,1,1,1,1,0,0,0,0,0,0,0,0,0,0,1,1,0,0,0,0,0,1,0,0,1,0,0,0,1,1,1,0,1,0,0,1,1,0,0,1,1,1,0,1,1,1,1,0,1,1,0,0,1,0,1,0,1,0,0,0,1,0,0,0,0,1,1,1,1,0,1,1,1,1,1,0,0,1,1,0,0,0,0,1,1,1,0,1,1,0,0,0,1,1,0,0,1,1,0,0,1,1,0,0,0,0,0,0,0,0,0,1,1,1,1,0,0,1,0,0,1,0,0,0,1,1,1,1,0,1,0,0,0,0,1,1,0,1,1,0,0,0,0,0,0,0,1,0,1,1,0,0,0,0,0,0,1,1,1,0,0,0,0,0,0,0,0,0,0,0,0,0,0,0,0,1,1,0,0,0,0,0,0,1,0,0,0,0,0,0,1,0,0,1,0,0,0,0,0,0,0,0,0,0,0,1,1,1,1,1,1,0,0,0,0,0,0,0,0,0,0,0,0,0,0,0,0,0,0,active
0,0,0,0,0,0,0,0,0,0,0,1,0,0,0,0,0,1,0,0,0,0,0,1,1,1,0,0,0,0,0,0,0,0,1,0,0,0,0,0,0,0,0,0,0,1,0,0,0,0,0,0,0,1,0,0,0,0,1,0,0,0,0,0,0,0,1,1,0,0,1,1,1,0,0,1,1,0,1,0,0,0,1,0,1,1,1,0,0,1,0,0,0,1,0,1,0,0,1,0,0,0,1,1,0,1,1,1,1,0,0,0,1,0,0,0,0,0,0,0,0,0,0,0,0,1,0,1,1,0,0,0,1,1,0,0,0,0,1,0,0,0,0,0,1,0,0,1,1,0,0,0,0,1,1,0,1,0,1,0,0,1,0,0,0,1,0,0,1,1,0,1,0,1,1,1,0,0,0,1,0,0,1,0,1,1,0,0,1,0,0,0,0,0,0,1,0,0,0,0,0,0,1,0,1,0,1,0,1,0,0,0,0,1,0,0,1,0,0,0,0,1,1,0,0,0,0,0,0,0,0,0,0,0,0,1,0,0,1,1,0,0,0,0,0,0,0,1,0,0,0,0,1,1,0,0,0,0,1,1,1,0,0,0,0,0,0,0,0,0,1,1,0,0,1,1,0,1,0,0,0,0,0,0,0,1,1,1,1,0,1,0,0,0,1,1,0,1,0,0,1,1,0,0,0,1,1,0,0,0,0,1,1,0,1,0,1,1,0,1,1,0,0,0,0,0,1,1,0,0,0,1,0,1,1,1,0,1,1,1,0,1,1,1,0,0,0,0,0,1,1,1,0,0,0,1,0,0,0,1,1,0,0,0,0,0,1,0,0,0,0,1,0,0,0,0,1,0,1,0,1,0,0,1,0,0,0,0,1,1,0,1,1,0,1,0,1,1,0,1,0,0,0,1,1,1,0,0,1,1,0,0,0,1,0,1,1,0,0,0,0,0,0,0,0,0,0,0,0,0,0,0,1,0,0,0,0,1,0,0,0,0,1,0,0,0,1,0,0,0,1,1,1,0,1,1,0,1,0,0,0,0,0,0,0,0,0,0,0,0,0,0,0,1,1,0,0,1,0,0,0,0,0,0,0,0,1,0,0,0,0,1,0,0,0,0,0,0,1,0,1,1,0,0,0,1,0,0,1,0,1,1,0,1,0,0,0,1,1,0,0,1,0,0,1,0,0,0,0,1,1,0,0,1,1,0,1,1,0,0,1,0,1,1,0,1,0,0,1,1,0,1,0,0,1,0,0,0,1,0,0,0,0,1,0,0,1,0,1,0,1,1,0,0,1,1,0,0,0,1,0,0,0,0,0,0,0,1,0,0,1,0,0,0,0,0,0,0,1,0,0,1,0,0,0,1,1,0,0,0,0,0,1,1,0,0,0,1,1,0,1,1,0,0,0,0,0,0,0,1,0,0,1,0,0,0,1,1,0,0,1,1,0,1,1,0,0,1,1,0,1,0,0,0,0,0,0,0,1,0,0,0,0,0,0,0,0,1,0,1,0,1,0,0,0,0,0,0,1,1,0,0,0,0,1,1,1,1,0,0,0,0,0,0,0,0,0,0,0,0,0,1,0,0,0,1,0,0,0,1,0,0,0,1,1,0,0,1,0,0,1,0,1,1,0,0,0,0,0,0,1,1,0,0,0,0,0,0,0,0,0,0,0,0,1,0,1,1,0,0,1,0,0,0,0,0,1,0,1,1,1,1,0,0,0,0,0,0,0,0,0,0,0,0,0,0,0,0,1,0,0,0,1,1,1,1,0,0,0,0,0,0,1,1,1,1,1,0,0,0,0,0,0,0,0,0,0,1,1,0,0,0,0,0,1,0,0,1,0,0,0,0,1,1,1,1,0,0,1,1,0,0,1,1,0,0,1,1,1,1,0,1,1,0,0,1,0,1,0,1,0,0,0,1,0,0,0,0,1,1,1,1,0,1,1,1,1,1,0,0,1,1,0,0,1,0,0,1,1,0,1,1,0,0,0,1,1,0,0,1,1,0,0,1,1,0,0,0,0,0,0,0,0,0,1,1,1,1,0,0,1,0,0,1,1,0,0,1,1,1,1,0,1,0,0,0,0,1,0,0,1,1,0,0,0,0,0,0,0,1,0,1,1,0,0,0,1,0,0,0,1,1,0,0,0,0,0,0,0,0,0,0,0,0,0,0,0,0,1,1,0,0,0,0,0,0,1,0,0,0,0,0,0,1,0,0,1,0,0,0,0,0,0,0,0,0,0,0,1,1,1,1,1,1,0,0,0,0,0,0,0,0,0,0,0,0,0,0,0,0,0,0,active
0,0,0,0,0,1,0,0,0,0,0,1,0,0,0,0,0,1,0,0,0,1,1,0,0,1,1,0,0,0,1,0,0,0,0,0,0,0,0,0,0,0,1,0,0,1,0,0,1,0,0,0,0,0,0,0,0,0,0,1,0,0,1,0,0,1,0,0,0,0,0,1,1,0,0,1,1,1,1,0,0,0,0,0,1,0,1,1,1,0,0,0,0,0,0,1,0,0,1,1,0,0,1,1,0,0,0,1,0,0,0,0,1,0,0,0,0,0,0,0,0,0,0,0,0,0,0,1,1,0,0,1,0,0,0,0,0,0,0,0,0,0,1,0,1,1,0,0,1,0,0,0,1,0,0,0,0,0,0,1,0,1,0,0,0,1,1,0,0,1,0,1,0,1,1,1,0,0,1,1,0,1,1,0,1,1,0,0,1,0,0,0,1,0,1,1,0,1,0,1,0,1,1,1,1,1,1,0,1,0,0,0,0,1,1,0,1,1,1,0,0,0,0,0,1,0,0,0,0,0,1,0,0,0,0,0,0,0,1,0,0,0,0,0,0,0,1,0,0,0,0,0,0,1,0,0,1,0,1,0,1,0,0,0,0,1,0,1,0,0,0,0,0,0,0,0,0,1,1,0,0,0,0,1,0,0,0,1,0,0,0,0,0,0,1,0,0,1,0,1,1,1,0,0,0,1,1,0,0,0,1,1,0,1,0,0,0,0,0,0,1,0,0,1,0,0,1,0,0,0,0,0,0,1,1,0,1,0,0,0,0,0,1,1,0,0,0,0,0,1,0,1,0,1,1,0,0,0,1,1,0,0,0,0,0,0,1,0,1,0,0,0,0,0,0,1,0,0,1,0,0,0,1,0,0,0,0,0,0,1,1,1,1,0,0,0,0,1,0,0,0,0,0,0,0,1,0,0,0,0,0,1,0,1,1,0,0,0,1,0,0,0,0,0,0,0,1,0,0,1,0,0,0,0,0,0,0,1,0,1,0,0,0,0,0,0,1,0,0,0,0,0,1,0,1,1,0,1,0,0,0,0,0,1,0,0,0,0,1,0,0,0,1,0,0,0,0,0,0,0,1,0,0,0,0,1,1,0,0,1,1,0,1,0,0,0,0,1,0,0,0,1,0,0,1,1,0,0,1,0,0,1,0,0,0,0,0,0,0,0,0,0,0,0,0,0,0,0,0,0,1,0,1,0,0,1,0,0,0,0,0,0,1,1,1,0,0,1,1,1,0,0,1,0,1,0,0,0,1,0,0,0,0,0,0,0,0,0,0,0,0,0,0,0,1,0,0,0,0,0,0,0,0,0,0,0,0,1,1,0,1,0,0,1,0,0,0,1,1,1,0,1,0,0,0,0,0,0,0,1,1,0,1,1,0,1,0,1,1,0,1,1,0,0,0,1,0,0,0,0,0,0,1,0,0,0,0,1,0,0,0,0,0,1,1,0,0,1,1,0,1,0,0,0,0,0,0,1,1,0,0,0,0,0,0,0,0,1,0,0,0,0,0,0,0,1,0,1,1,0,0,1,0,0,1,1,1,1,0,1,1,0,0,0,1,0,0,0,0,0,0,0,0,0,0,0,0,0,0,0,0,0,0,1,1,0,0,1,1,0,1,0,1,1,0,0,1,0,0,0,0,0,1,0,0,0,1,1,0,0,0,0,1,1,0,0,0,0,0,0,1,1,0,1,1,0,0,0,1,0,1,1,0,1,1,0,0,0,0,0,1,0,0,0,1,1,0,1,0,0,1,1,0,0,0,1,0,0,1,0,0,0,0,0,1,0,1,0,0,0,0,0,0,0,0,0,1,0,0,0,0,1,0,0,0,0,0,1,0,0,0,0,0,0,0,0,0,0,1,1,1,0,0,0,1,1,1,0,1,1,0,0,1,0,0,0,1,0,1,0,0,0,0,0,0,0,0,0,0,1,0,0,0,0,1,0,1,0,0,0,1,1,1,0,1,0,0,0,1,0,1,0,0,0,1,0,1,0,0,0,0,1,0,0,1,0,1,0,0,0,0,1,1,0,0,0,1,0,0,0,1,0,0,0,1,0,1,1,1,1,0,0,1,0,0,0,0,1,1,1,1,0,0,0,0,0,0,1,1,0,0,0,0,0,0,0,0,1,0,1,1,1,0,0,0,0,0,0,0,1,0,0,0,0,0,0,0,1,0,1,0,0,0,0,0,0,1,0,1,0,0,1,1,0,0,0,1,0,0,0,0,1,0,0,0,1,0,0,1,1,0,0,1,0,0,0,0,0,0,0,0,0,1,0,0,0,0,0,0,1,0,1,active
0,0,0,0,0,1,0,0,0,0,0,1,0,0,0,0,0,1,0,0,0,1,1,0,0,1,1,0,0,0,1,0,0,0,0,0,0,0,0,0,0,0,1,0,0,1,0,0,1,0,0,0,0,0,0,0,0,0,0,1,0,0,1,0,0,1,0,0,0,0,0,1,1,0,0,1,1,1,1,0,0,0,0,0,1,0,1,1,1,0,0,0,0,0,0,1,0,0,1,1,0,0,1,1,0,0,0,1,0,0,0,0,1,0,0,0,0,0,0,0,0,0,0,0,0,0,0,1,1,0,0,1,0,0,0,0,0,0,0,0,0,0,1,0,1,1,0,0,1,0,0,0,1,0,0,0,0,0,0,1,0,1,0,0,0,1,1,0,0,1,0,1,0,1,1,1,0,0,1,1,0,1,1,0,1,1,0,0,1,0,0,0,1,0,1,1,0,1,0,1,0,1,1,1,1,1,1,0,1,0,0,0,0,1,1,0,1,1,1,0,0,0,0,0,1,0,0,0,0,0,1,0,0,0,0,0,0,0,1,0,0,0,0,0,0,0,1,0,0,0,0,0,0,1,0,0,1,0,1,0,1,0,0,0,0,1,0,1,0,0,0,0,0,0,0,0,0,1,1,0,0,0,0,1,0,0,0,1,0,0,0,0,0,0,1,0,0,1,0,1,1,1,0,0,0,1,1,0,0,0,1,1,0,1,0,0,0,0,0,0,1,0,0,1,0,0,1,0,0,0,0,0,0,1,1,0,1,0,0,0,0,0,1,1,0,0,0,0,0,1,0,1,0,1,1,0,0,0,1,1,0,0,0,0,0,0,1,0,1,0,0,0,0,0,0,1,0,0,1,0,0,0,1,0,0,0,0,0,0,1,1,1,1,0,0,0,0,1,0,0,0,0,0,0,0,1,0,0,0,0,0,1,0,1,1,0,0,0,1,0,0,0,0,0,0,0,1,0,0,1,0,0,0,0,0,0,0,1,0,1,0,0,0,0,0,0,1,0,0,0,0,0,1,0,1,1,0,1,0,0,0,0,0,1,0,0,0,0,1,0,0,0,1,0,0,0,0,0,0,0,1,0,0,0,0,1,1,0,0,1,1,0,1,0,0,0,0,1,0,0,0,1,0,0,1,1,0,0,1,0,0,1,0,0,0,0,0,0,0,0,0,0,0,0,0,0,0,0,0,0,1,0,1,0,0,1,0,0,0,0,0,0,1,1,1,0,0,1,1,1,0,0,1,0,1,0,0,0,1,0,0,0,0,0,0,0,0,0,0,0,0,0,0,0,1,0,0,0,0,0,0,0,0,0,0,0,0,1,1,0,1,0,0,1,0,0,0,1,1,1,0,1,0,0,0,0,0,0,0,1,1,0,1,1,0,1,0,1,1,0,1,1,0,0,0,1,0,0,0,0,0,0,1,0,0,0,0,1,0,0,0,0,0,1,1,0,0,1,1,0,1,0,0,0,0,0,0,1,1,0,0,0,0,0,0,0,0,1,0,0,0,0,0,0,0,1,0,1,1,0,0,1,0,0,1,1,1,1,0,1,1,0,0,0,1,0,0,0,0,0,0,0,0,0,0,0,0,0,0,0,0,0,0,1,1,0,0,1,1,0,1,0,1,1,0,0,1,0,0,0,0,0,1,0,0,0,1,1,0,0,0,0,1,1,0,0,0,0,0,0,1,1,0,1,1,0,0,0,1,0,1,1,0,1,1,0,0,0,0,0,1,0,0,0,1,1,0,1,0,0,1,1,0,0,0,1,0,0,1,0,0,0,0,0,1,0,1,0,0,0,0,0,0,0,0,0,1,0,0,0,0,1,0,0,0,0,0,1,0,0,0,0,0,0,0,0,0,0,1,1,1,0,0,0,1,1,1,0,1,1,0,0,1,0,0,0,1,0,1,0,0,0,0,0,0,0,0,0,0,1,0,0,0,0,1,0,1,0,0,0,1,1,1,0,1,0,0,0,1,0,1,0,0,0,1,0,1,0,0,0,0,1,0,0,1,0,1,0,0,0,0,1,1,0,0,0,1,0,0,0,1,0,0,0,1,0,1,1,1,1,0,0,1,0,0,0,0,1,1,1,1,0,0,0,0,0,0,1,1,0,0,0,0,0,0,0,0,1,0,1,1,1,0,0,0,0,0,0,0,1,0,0,0,0,0,0,0,1,0,1,0,0,0,0,0,0,1,0,1,0,0,1,1,0,0,0,1,0,0,0,0,1,0,0,0,1,0,0,1,1,0,0,1,0,0,0,0,0,0,0,0,0,1,0,0,0,0,0,0,1,0,1,active
0,0,0,0,0,0,0,0,0,0,0,1,0,0,0,0,0,1,0,0,0,1,0,0,0,1,1,0,0,0,1,0,0,0,0,0,0,0,0,0,0,0,1,0,0,1,0,0,1,0,0,0,0,0,0,0,0,0,0,1,0,0,0,0,0,0,0,0,0,0,0,1,1,0,0,1,1,1,1,0,0,0,0,1,1,0,1,0,1,0,0,0,0,0,0,1,0,0,1,0,0,0,1,1,0,0,0,0,0,0,0,0,1,0,0,0,0,0,0,0,0,0,0,0,0,0,0,1,1,0,0,1,0,0,0,0,0,0,0,0,0,0,1,0,1,1,0,0,1,0,0,0,0,0,0,0,0,0,0,0,0,1,0,0,0,1,0,0,0,1,0,1,0,1,1,1,0,0,1,1,0,1,1,0,1,1,0,0,1,0,0,0,1,0,1,0,0,1,0,0,0,0,0,0,1,1,1,0,1,0,0,1,1,1,1,0,1,0,1,0,0,0,0,0,0,0,0,0,0,0,1,0,0,0,0,0,0,0,1,0,1,0,0,0,0,0,0,0,0,0,0,0,0,1,0,0,1,0,1,0,1,0,0,0,0,1,0,1,0,0,0,0,1,0,0,0,0,1,1,0,0,0,0,0,0,0,0,0,0,0,0,0,0,0,1,0,0,1,0,1,1,0,0,0,0,0,1,0,0,0,0,1,0,1,0,0,0,0,0,0,1,0,0,1,0,0,1,0,0,0,0,0,1,1,1,0,0,0,0,0,0,0,1,1,0,0,0,0,0,1,0,0,0,1,1,0,0,0,1,1,0,0,0,0,0,0,1,0,1,0,0,0,0,0,0,0,0,0,0,0,0,0,1,0,0,0,0,0,0,0,1,1,1,0,0,0,0,1,0,0,1,0,0,0,0,1,0,0,1,0,0,0,0,1,1,0,0,0,1,0,0,0,0,0,0,0,1,0,0,1,0,0,0,0,0,0,0,1,0,0,0,0,0,0,0,0,1,0,0,0,0,0,1,0,1,1,0,1,0,0,0,0,0,0,0,0,0,0,1,0,0,0,1,0,0,0,0,0,0,0,1,0,0,0,0,0,1,0,0,1,1,0,1,0,0,0,0,1,0,0,0,1,0,0,1,1,0,0,1,0,0,1,0,0,0,0,0,0,0,0,0,0,0,0,0,0,0,0,0,0,1,0,0,0,0,0,0,0,0,0,0,0,1,1,1,0,0,1,0,1,0,0,1,0,1,0,0,0,1,0,0,0,0,0,0,0,0,0,0,0,0,0,0,0,1,0,0,0,0,0,0,0,0,0,0,0,0,1,0,0,1,0,0,0,0,0,0,1,1,1,0,1,0,0,0,0,0,0,0,1,0,0,1,1,0,0,0,1,1,0,1,0,0,0,0,1,0,0,0,0,0,0,1,0,0,0,0,1,0,0,0,0,0,1,1,0,0,1,1,0,1,0,0,0,0,0,0,1,1,0,0,0,0,0,0,0,0,1,0,0,0,0,0,0,0,1,0,0,1,0,0,0,0,0,1,1,1,1,0,1,1,0,0,0,0,0,0,0,0,0,0,0,0,0,0,0,0,0,0,0,1,0,0,1,1,0,0,1,0,0,1,0,1,1,0,0,1,0,0,0,0,0,1,0,0,0,1,1,0,0,0,1,0,1,0,0,0,0,0,0,1,1,0,1,0,0,0,0,1,1,1,1,0,0,1,0,0,0,0,0,1,0,0,0,1,1,0,1,1,0,0,0,0,0,0,1,0,0,1,0,0,0,0,0,1,0,1,0,0,0,0,0,0,0,0,0,0,0,0,0,0,1,0,0,0,0,0,1,0,0,0,0,0,0,0,0,0,0,1,1,1,0,0,0,0,0,1,0,1,1,0,0,1,0,0,0,1,0,0,0,0,0,0,0,0,0,0,0,0,1,0,0,0,0,1,0,1,0,0,0,1,1,1,0,0,0,0,0,1,0,0,0,0,0,0,0,1,0,0,0,0,1,0,0,0,0,1,0,0,0,0,1,1,0,0,0,1,0,0,0,1,0,0,0,1,0,1,1,1,0,0,0,1,0,0,0,0,1,0,0,1,0,0,0,0,0,0,1,1,0,0,0,0,0,0,0,0,0,0,0,1,1,0,0,0,0,0,0,0,1,0,0,0,0,0,0,0,0,0,1,0,0,0,0,0,0,1,0,0,0,0,0,0,0,0,0,1,0,0,0,0,0,0,0,0,1,0,0,1,1,0,0,1,0,0,0,0,0,0,0,0,0,0,0,0,0,0,0,0,1,0,1,inactive
0,0,0,0,0,0,0,0,0,0,0,1,0,0,0,0,0,1,0,0,0,1,1,0,0,1,1,0,0,0,1,0,0,0,0,0,0,0,0,0,0,0,1,0,0,1,0,0,1,0,0,0,0,0,0,0,0,0,0,1,0,0,1,0,0,1,0,0,0,0,0,1,1,0,0,1,1,1,1,0,0,0,0,0,1,0,1,0,1,0,0,0,0,0,0,1,0,0,1,1,0,0,1,1,0,0,0,1,0,0,0,0,1,0,0,0,0,0,0,0,0,0,0,0,0,0,0,1,1,0,0,1,0,0,0,0,0,0,0,0,0,0,1,0,1,1,0,0,1,0,0,0,1,0,0,0,0,0,0,0,0,1,0,0,0,1,1,0,0,1,0,1,0,1,1,1,0,0,1,1,0,1,1,0,1,1,0,0,1,0,0,0,1,0,1,0,0,1,0,1,0,0,1,1,1,1,1,0,1,0,0,0,0,1,1,0,1,0,1,0,0,0,0,0,1,0,0,0,0,0,1,0,0,0,0,0,0,0,1,0,0,0,0,0,0,0,1,0,0,0,0,0,0,1,0,0,1,0,1,0,1,0,0,0,0,1,0,1,0,0,0,0,0,0,0,0,0,1,1,0,0,0,0,1,0,0,0,1,0,0,0,0,0,0,1,0,0,1,0,1,1,1,0,0,0,1,1,0,0,0,0,1,0,1,0,0,0,0,0,0,1,0,0,1,0,0,1,0,0,0,0,0,0,1,1,0,0,0,0,0,0,0,1,1,0,0,0,0,0,1,0,1,0,1,1,0,0,0,1,1,0,0,0,0,0,0,1,0,1,0,0,0,0,0,0,1,0,0,0,0,0,0,1,0,0,0,0,0,0,1,1,1,1,0,0,0,0,1,0,0,0,0,0,0,0,1,0,0,0,0,0,0,0,1,1,0,0,0,1,0,0,0,0,0,0,0,1,0,0,1,0,0,0,0,0,0,0,1,0,1,0,0,0,0,0,0,1,0,0,0,0,0,1,0,1,1,0,1,0,0,0,0,0,1,0,0,0,0,1,0,0,0,1,0,0,0,0,0,0,0,1,0,0,0,0,0,1,0,0,1,1,0,1,0,0,0,0,1,0,0,0,1,0,0,1,1,0,0,1,0,0,1,0,0,0,0,0,0,0,0,0,0,0,0,0,0,0,0,0,0,1,0,1,0,0,1,0,0,0,0,0,0,1,1,1,0,0,1,0,1,0,0,1,0,1,0,0,0,1,0,0,0,0,0,0,0,0,0,0,0,0,0,0,0,1,0,0,0,0,0,0,0,0,0,0,0,0,1,0,0,1,0,0,1,0,0,0,1,1,1,0,1,0,0,0,0,0,0,0,1,0,0,1,1,0,1,0,1,1,0,1,0,0,0,0,1,0,0,0,0,0,0,1,0,0,0,0,1,0,0,0,0,0,1,1,0,0,1,1,0,1,0,0,0,0,0,0,1,1,0,0,0,0,0,0,0,0,1,0,0,0,0,0,0,0,1,0,0,1,0,0,0,0,0,1,1,1,1,0,1,1,0,0,0,0,0,0,0,0,0,0,0,0,0,0,0,0,0,0,0,0,0,0,1,1,0,0,1,1,0,1,0,1,1,0,0,1,0,0,0,0,0,1,0,0,0,1,1,0,0,0,0,1,1,0,0,0,0,0,0,1,1,0,1,1,0,0,0,1,0,1,1,0,0,1,0,0,0,0,0,1,0,0,0,1,1,0,1,0,0,1,1,0,0,0,1,0,0,1,0,0,0,0,0,1,0,1,0,0,0,0,0,0,0,0,0,0,0,0,0,0,1,0,0,0,0,0,1,0,0,0,0,0,0,0,0,0,0,1,1,1,0,0,0,1,1,1,0,1,1,0,0,1,0,0,0,1,0,0,0,0,0,0,0,0,0,0,0,0,1,0,0,0,0,1,0,1,0,0,0,1,1,1,0,0,0,0,0,1,0,1,0,0,0,0,0,1,0,0,0,0,1,0,0,1,0,1,0,0,0,0,1,1,0,0,0,1,0,0,0,1,0,0,0,1,0,1,1,1,1,0,0,1,0,0,0,0,1,1,1,1,0,0,0,0,0,0,1,1,0,0,0,0,0,0,0,0,0,0,1,1,1,0,0,0,0,0,0,0,1,0,0,0,0,0,0,0,1,0,1,0,0,0,0,0,0,1,0,1,0,0,1,1,0,0,0,1,0,0,0,0,1,0,0,0,1,0,0,1,1,0,0,1,0,0,0,0,0,0,0,0,0,0,0,0,0,0,0,0,1,0,1,inactive
0,0,0,0,0,0,0,0,0,0,0,1,0,0,0,0,0,1,0,0,0,1,1,0,0,1,1,0,0,0,1,0,0,0,0,0,0,0,0,0,0,0,1,0,0,1,0,0,1,0,0,0,0,0,0,0,0,0,0,1,0,0,1,0,0,1,0,0,0,0,0,1,1,0,0,1,1,1,1,0,0,0,0,0,1,0,1,0,1,0,0,0,0,0,0,1,0,0,1,1,0,0,1,1,0,0,0,1,0,0,0,0,1,0,0,0,0,0,0,0,0,0,0,0,0,0,0,1,1,0,0,1,0,0,0,0,0,0,0,0,0,0,1,0,1,1,0,0,1,0,0,0,1,0,0,0,0,0,0,0,0,1,0,0,0,1,1,0,0,1,0,1,0,1,1,1,0,0,1,1,0,1,1,0,1,1,0,0,1,0,0,0,1,0,1,0,0,1,0,1,0,0,1,1,1,1,1,0,1,0,0,0,0,1,1,0,1,0,1,0,0,0,0,0,1,0,0,0,0,0,1,0,0,0,0,0,0,0,1,0,0,0,0,0,0,0,1,0,0,0,0,0,0,1,0,0,1,0,1,0,1,0,0,0,0,1,0,1,0,0,0,0,0,0,0,0,0,1,1,0,0,0,0,1,0,0,0,1,0,0,0,0,0,0,1,0,0,1,0,1,1,1,0,0,0,1,1,0,0,0,0,1,0,1,0,0,0,0,0,0,1,0,0,1,0,0,1,0,0,0,0,0,0,1,1,0,0,0,0,0,0,0,1,1,0,0,0,0,0,1,0,1,0,1,1,0,0,0,1,1,0,0,0,0,0,0,1,0,1,0,0,0,0,0,0,1,0,0,0,0,0,0,1,0,0,0,0,0,0,1,1,1,1,0,0,0,0,1,0,0,0,0,0,0,0,1,0,0,0,0,0,0,0,1,1,0,0,0,1,0,0,0,0,0,0,0,1,0,0,1,0,0,0,0,0,0,0,1,0,1,0,0,0,0,0,0,1,0,0,0,0,0,1,0,1,1,0,1,0,0,0,0,0,1,0,0,0,0,1,0,0,0,1,0,0,0,0,0,0,0,1,0,0,0,0,0,1,0,0,1,1,0,1,0,0,0,0,1,0,0,0,1,0,0,1,1,0,0,1,0,0,1,0,0,0,0,0,0,0,0,0,0,0,0,0,0,0,0,0,0,1,0,1,0,0,1,0,0,0,0,0,0,1,1,1,0,0,1,0,1,0,0,1,0,1,0,0,0,1,0,0,0,0,0,0,0,0,0,0,0,0,0,0,0,1,0,0,0,0,0,0,0,0,0,0,0,0,1,0,0,1,0,0,1,0,0,0,1,1,1,0,1,0,0,0,0,0,0,0,1,0,0,1,1,0,1,0,1,1,0,1,0,0,0,0,1,0,0,0,0,0,0,1,0,0,0,0,1,0,0,0,0,0,1,1,0,0,1,1,0,1,0,0,0,0,0,0,1,1,0,0,0,0,0,0,0,0,1,0,0,0,0,0,0,0,1,0,0,1,0,0,0,0,0,1,1,1,1,0,1,1,0,0,0,0,0,0,0,0,0,0,0,0,0,0,0,0,0,0,0,0,0,0,1,1,0,0,1,1,0,1,0,1,1,0,0,1,0,0,0,0,0,1,0,0,0,1,1,0,0,0,0,1,1,0,0,0,0,0,0,1,1,0,1,1,0,0,0,1,0,1,1,0,0,1,0,0,0,0,0,1,0,0,0,1,1,0,1,0,0,1,1,0,0,0,1,0,0,1,0,0,0,0,0,1,0,1,0,0,0,0,0,0,0,0,0,0,0,0,0,0,1,0,0,0,0,0,1,0,0,0,0,0,0,0,0,0,0,1,1,1,0,0,0,1,1,1,0,1,1,0,0,1,0,0,0,1,0,0,0,0,0,0,0,0,0,0,0,0,1,0,0,0,0,1,0,1,0,0,0,1,1,1,0,0,0,0,0,1,0,1,0,0,0,0,0,1,0,0,0,0,1,0,0,1,0,1,0,0,0,0,1,1,0,0,0,1,0,0,0,1,0,0,0,1,0,1,1,1,1,0,0,1,0,0,0,0,1,1,1,1,0,0,0,0,0,0,1,1,0,0,0,0,0,0,0,0,0,0,1,1,1,0,0,0,0,0,0,0,1,0,0,0,0,0,0,0,1,0,1,0,0,0,0,0,0,1,0,1,0,0,1,1,0,0,0,1,0,0,0,0,1,0,0,0,1,0,0,1,1,0,0,1,0,0,0,0,0,0,0,0,0,0,0,0,0,0,0,0,1,0,1,active
0,0,0,0,0,1,0,0,0,0,0,1,0,0,0,0,0,1,0,0,0,1,0,0,0,1,1,0,0,0,1,0,0,0,0,0,0,0,0,0,0,0,1,0,0,1,0,0,1,0,0,0,0,0,0,0,0,0,0,1,0,0,1,0,0,0,0,0,0,0,0,1,1,0,0,1,1,1,1,0,0,0,0,0,1,0,1,1,1,0,0,0,0,0,0,1,0,0,1,0,0,0,1,1,0,0,0,0,0,0,0,0,1,0,0,0,0,0,0,0,0,0,0,0,0,0,0,1,1,0,0,1,0,0,0,0,0,0,0,0,0,0,1,0,1,1,0,0,1,0,0,0,0,0,0,0,0,0,0,1,0,1,0,0,0,1,0,0,0,1,0,1,0,1,1,1,0,0,1,1,0,1,1,0,1,1,0,0,1,0,0,0,0,0,1,1,0,1,0,0,0,1,0,1,1,1,1,0,1,0,0,0,0,1,1,0,1,1,1,0,0,0,0,0,0,0,0,0,0,0,1,0,0,0,0,0,0,0,1,0,0,0,0,0,0,0,0,0,0,0,0,0,0,1,0,0,1,0,1,0,1,0,0,0,0,1,0,1,0,0,0,0,0,0,0,0,0,1,1,0,0,0,0,0,0,0,0,0,0,0,0,0,0,0,1,0,0,1,0,0,1,0,0,0,0,0,1,0,0,0,1,1,0,1,0,0,0,0,0,0,1,0,0,1,0,0,1,0,0,0,0,0,0,1,1,0,1,0,0,0,0,0,1,1,0,0,0,0,0,1,0,0,0,1,1,0,0,0,1,1,0,0,0,0,0,0,1,0,1,0,0,0,0,0,0,0,0,0,1,0,0,0,1,0,0,0,0,0,0,1,1,1,1,0,0,0,0,1,0,0,0,0,0,0,0,1,0,0,0,0,0,1,0,1,1,0,0,0,1,0,0,0,0,0,0,0,1,0,0,1,0,0,0,0,0,0,0,1,0,1,0,0,0,0,0,0,1,0,0,0,0,0,1,0,1,1,0,1,0,0,0,0,0,1,0,0,0,0,1,0,0,0,1,0,0,0,0,0,0,0,1,0,0,0,0,1,1,0,0,1,1,0,1,0,0,0,0,1,0,0,0,1,0,0,1,1,0,0,1,0,0,1,0,0,0,0,0,0,0,0,0,0,0,0,0,0,0,0,0,0,1,0,0,0,0,1,0,0,0,0,0,0,1,1,1,0,0,1,1,1,0,0,1,0,1,0,0,0,1,0,0,0,0,0,0,0,0,0,0,0,0,0,0,0,1,0,0,0,0,0,0,0,0,0,0,0,0,1,1,0,1,0,0,0,0,0,0,1,1,1,0,1,0,0,0,0,0,0,0,1,1,0,1,1,0,0,0,1,1,0,1,1,0,0,0,1,0,0,0,0,0,0,1,0,0,0,0,1,0,0,0,0,0,1,1,0,0,1,1,0,1,0,0,0,0,0,0,1,1,0,0,0,0,0,0,0,0,1,0,0,0,0,0,0,0,1,0,1,1,0,0,1,0,0,1,1,1,1,0,1,1,0,0,0,1,0,0,0,0,0,0,0,0,0,0,0,0,0,0,0,0,0,0,1,1,0,0,1,0,0,1,0,1,1,0,0,1,0,0,0,0,0,1,0,0,0,1,1,0,0,0,0,0,1,0,0,0,0,0,0,1,1,0,1,0,0,0,0,1,0,1,1,0,1,1,0,0,0,0,0,1,0,0,0,1,1,0,0,0,0,0,0,0,0,0,1,0,0,1,0,0,0,0,0,1,0,1,0,0,0,0,0,0,0,0,0,1,0,0,0,0,1,0,0,0,0,0,1,0,0,0,0,0,0,0,0,0,0,1,1,1,0,0,0,0,0,1,0,1,1,0,0,1,0,0,0,1,0,1,0,0,0,0,0,0,0,0,0,0,1,0,0,0,0,1,0,1,0,0,0,1,1,1,0,1,0,0,0,1,0,0,0,0,0,1,0,1,0,0,0,0,1,0,0,0,0,1,0,0,0,0,1,1,0,0,0,1,0,0,0,1,0,0,0,1,0,1,1,1,0,0,0,1,0,0,0,0,1,0,0,1,0,0,0,0,0,0,1,1,0,0,0,0,0,0,0,0,1,0,0,1,1,0,0,0,0,0,0,0,1,0,0,0,0,0,0,0,0,0,1,0,0,0,0,0,0,1,0,0,0,0,0,0,0,0,0,1,0,0,0,0,0,0,0,0,1,0,0,1,1,0,0,1,0,0,0,0,0,0,0,0,0,1,0,0,0,0,0,0,1,0,1,active
0,0,0,0,0,0,0,0,0,0,0,1,0,0,0,0,0,1,0,0,0,0,0,0,0,1,1,0,0,0,0,0,0,0,0,0,0,1,0,0,0,0,1,0,0,1,0,0,1,0,0,0,0,0,0,0,0,0,0,1,0,0,1,0,0,0,0,0,0,0,0,1,1,0,0,1,1,1,1,0,0,0,0,0,1,0,1,0,1,0,0,0,0,0,0,1,0,0,1,1,0,1,1,1,0,0,0,0,0,0,0,0,1,1,0,0,0,0,0,1,0,0,0,0,0,0,0,1,1,0,0,1,0,0,0,0,0,0,1,0,0,0,0,0,1,1,0,1,1,0,0,0,0,0,0,0,0,0,1,0,0,1,0,0,1,1,0,0,0,1,0,1,0,1,1,1,0,0,1,1,1,1,1,0,1,1,0,0,1,0,0,0,0,0,0,0,0,0,0,0,0,0,1,0,1,0,1,0,1,0,0,0,0,1,1,0,1,0,1,0,0,0,1,0,0,0,0,0,0,0,1,0,0,1,0,0,0,0,1,0,0,0,0,0,0,0,1,0,0,0,0,0,0,1,0,0,0,0,1,0,1,0,0,0,0,1,0,0,0,0,0,1,0,0,0,1,0,1,1,0,1,0,0,0,1,0,0,0,0,0,0,0,0,0,1,0,0,1,0,0,1,0,0,0,0,0,1,0,0,0,0,1,0,0,0,0,0,0,0,0,0,0,0,1,0,0,1,0,0,0,0,0,0,0,1,0,0,0,0,0,0,0,1,1,0,0,0,0,0,1,0,0,0,1,1,0,0,0,1,0,0,0,0,0,0,0,1,0,1,1,0,0,0,0,0,0,0,0,0,0,0,0,0,0,0,0,0,0,1,0,1,1,1,0,0,0,0,1,0,0,0,0,0,0,0,1,0,0,0,1,0,0,0,0,1,0,1,0,0,0,0,0,0,1,0,0,1,1,0,0,0,0,0,0,0,0,0,1,0,0,0,1,0,1,0,0,1,0,0,0,0,0,1,0,1,1,0,1,0,0,0,0,0,1,0,0,0,0,1,0,0,1,0,0,0,0,0,0,0,0,0,0,0,0,0,0,1,0,0,0,1,0,0,0,0,0,0,0,1,1,0,1,0,0,1,1,0,0,1,0,0,1,0,0,0,0,0,0,0,0,0,0,0,1,0,0,0,0,0,0,1,0,0,0,0,1,1,0,0,0,0,0,1,1,1,0,0,1,0,1,1,0,0,0,1,0,0,0,1,0,0,0,0,0,0,0,0,0,0,0,0,0,0,0,1,0,0,0,1,0,1,1,0,0,0,0,0,1,0,0,1,0,0,0,0,0,0,1,1,0,0,1,0,0,0,0,0,0,0,1,0,0,1,0,0,0,0,1,1,0,1,0,0,0,0,1,0,0,0,0,0,0,1,0,0,0,0,1,0,0,0,0,0,1,1,0,0,1,1,0,1,0,0,0,0,0,0,0,0,0,0,0,0,1,0,0,0,1,0,0,0,0,0,0,0,1,0,0,1,0,0,0,0,0,1,1,1,1,0,1,1,0,0,0,0,0,0,0,0,0,0,0,0,0,0,0,0,0,0,0,0,0,0,1,1,0,0,1,0,0,1,0,1,1,0,0,1,1,0,0,0,0,1,0,0,0,0,0,0,0,0,0,0,0,0,0,0,0,0,0,1,1,0,0,0,0,0,0,1,0,1,1,1,0,1,0,0,0,0,0,1,0,0,0,1,0,0,0,0,0,0,0,0,1,0,1,0,0,1,0,0,0,0,0,1,0,1,0,0,0,0,0,0,0,0,0,0,0,0,0,0,1,0,0,0,0,0,1,0,0,0,0,0,0,0,0,0,0,1,1,1,0,0,0,0,0,1,0,1,1,0,0,1,0,0,0,1,0,0,0,0,0,0,0,0,0,0,0,0,0,0,0,0,0,1,0,1,0,0,0,1,1,0,0,0,0,0,0,1,0,1,0,0,0,0,0,1,0,0,0,1,0,0,0,0,0,0,0,0,0,0,0,1,0,0,0,1,0,0,0,1,0,0,0,0,0,1,0,1,0,0,0,1,0,0,0,0,1,0,0,1,0,0,1,0,0,0,0,0,0,1,0,0,1,0,0,0,0,0,0,1,1,0,0,0,0,0,0,0,0,0,0,0,0,1,0,0,0,0,1,0,0,0,0,0,0,1,0,0,0,0,0,1,0,0,0,1,0,1,1,0,0,0,0,0,0,0,0,1,1,0,0,1,0,0,0,0,0,0,0,0,0,0,1,0,1,0,0,0,1,0,1,active
0,0,0,0,0,0,0,0,0,0,0,1,0,0,0,0,0,1,0,0,0,0,0,0,0,1,1,0,0,0,0,0,0,0,0,0,0,1,0,0,0,0,1,0,0,1,0,0,1,0,0,0,0,0,0,0,0,0,0,1,0,0,1,0,0,0,0,0,0,0,0,1,1,0,0,1,1,1,1,0,0,0,0,0,1,0,1,0,1,0,0,0,0,0,0,1,0,0,1,1,0,1,1,1,0,0,0,0,0,0,0,0,1,1,0,0,0,0,0,1,0,0,0,0,0,0,0,1,1,0,0,1,0,0,0,0,0,0,1,0,0,0,0,0,1,1,0,1,1,0,0,0,0,0,0,0,0,0,1,0,0,1,0,0,1,1,0,0,0,1,0,1,0,1,1,1,0,0,1,1,1,1,1,0,1,1,0,0,1,0,0,0,0,0,0,0,0,0,0,0,0,0,1,0,1,0,1,0,1,0,0,0,0,1,1,0,1,0,1,0,0,0,1,0,0,0,0,0,0,0,1,0,0,1,0,0,0,0,1,0,0,0,0,0,0,0,1,0,0,0,0,0,0,1,0,0,0,0,1,0,1,0,0,0,0,1,0,0,0,0,0,1,0,0,0,1,0,1,1,0,1,0,0,0,1,0,0,0,0,0,0,0,0,0,1,0,0,1,0,0,1,0,0,0,0,0,1,0,0,0,0,1,0,0,0,0,0,0,0,0,0,0,0,1,0,0,1,0,0,0,0,0,0,0,1,0,0,0,0,0,0,0,1,1,0,0,0,0,0,1,0,0,0,1,1,0,0,0,1,0,0,0,0,0,0,0,1,0,1,1,0,0,0,0,0,0,0,0,0,0,0,0,0,0,0,0,0,0,1,0,1,1,1,0,0,0,0,1,0,0,0,0,0,0,0,1,0,0,0,1,0,0,0,0,1,0,1,0,0,0,0,0,0,1,0,0,1,1,0,0,0,0,0,0,0,0,0,1,0,0,0,1,0,1,0,0,1,0,0,0,0,0,1,0,1,1,0,1,0,0,0,0,0,1,0,0,0,0,1,0,0,1,0,0,0,0,0,0,0,0,0,0,0,0,0,0,1,0,0,0,1,0,0,0,0,0,0,0,1,1,0,1,0,0,1,1,0,0,1,0,0,1,0,0,0,0,0,0,0,0,0,0,0,1,0,0,0,0,0,0,1,0,0,0,0,1,1,0,0,0,0,0,1,1,1,0,0,1,0,1,1,0,0,0,1,0,0,0,1,0,0,0,0,0,0,0,0,0,0,0,0,0,0,0,1,0,0,0,1,0,1,1,0,0,0,0,0,1,0,0,1,0,0,0,0,0,0,1,1,0,0,1,0,0,0,0,0,0,0,1,0,0,1,0,0,0,0,1,1,0,1,0,0,0,0,1,0,0,0,0,0,0,1,0,0,0,0,1,0,0,0,0,0,1,1,0,0,1,1,0,1,0,0,0,0,0,0,0,0,0,0,0,0,1,0,0,0,1,0,0,0,0,0,0,0,1,0,0,1,0,0,0,0,0,1,1,1,1,0,1,1,0,0,0,0,0,0,0,0,0,0,0,0,0,0,0,0,0,0,0,0,0,0,1,1,0,0,1,0,0,1,0,1,1,0,0,1,1,0,0,0,0,1,0,0,0,0,0,0,0,0,0,0,0,0,0,0,0,0,0,1,1,0,0,0,0,0,0,1,0,1,1,1,0,1,0,0,0,0,0,1,0,0,0,1,0,0,0,0,0,0,0,0,1,0,1,0,0,1,0,0,0,0,0,1,0,1,0,0,0,0,0,0,0,0,0,0,0,0,0,0,1,0,0,0,0,0,1,0,0,0,0,0,0,0,0,0,0,1,1,1,0,0,0,0,0,1,0,1,1,0,0,1,0,0,0,1,0,0,0,0,0,0,0,0,0,0,0,0,0,0,0,0,0,1,0,1,0,0,0,1,1,0,0,0,0,0,0,1,0,1,0,0,0,0,0,1,0,0,0,1,0,0,0,0,0,0,0,0,0,0,0,1,0,0,0,1,0,0,0,1,0,0,0,0,0,1,0,1,0,0,0,1,0,0,0,0,1,0,0,1,0,0,1,0,0,0,0,0,0,1,0,0,1,0,0,0,0,0,0,1,1,0,0,0,0,0,0,0,0,0,0,0,0,1,0,0,0,0,1,0,0,0,0,0,0,1,0,0,0,0,0,1,0,0,0,1,0,1,1,0,0,0,0,0,0,0,0,1,1,0,0,1,0,0,0,0,0,0,0,0,0,0,1,0,1,0,0,0,1,0,1,inactive
0,0,0,0,1,0,0,0,0,0,0,1,0,0,0,0,0,1,0,0,1,1,1,0,0,1,0,0,0,0,1,0,0,0,0,0,0,0,0,0,1,0,0,0,0,1,0,0,1,0,0,0,0,0,0,0,0,0,0,1,0,0,1,0,0,1,1,0,0,0,1,1,1,0,0,1,1,1,1,0,0,0,0,1,1,0,1,0,1,0,0,0,0,0,0,1,0,0,1,1,0,0,1,1,0,0,1,1,1,0,0,0,1,0,0,0,0,0,0,1,0,0,0,0,0,0,0,1,1,0,0,1,0,0,0,0,0,0,1,0,0,0,1,0,1,1,0,0,1,0,0,0,1,0,0,1,0,0,1,0,0,1,0,0,0,1,1,0,0,1,0,1,0,1,1,1,0,0,1,1,0,0,1,0,1,1,0,0,1,0,0,0,1,0,1,0,0,1,0,1,0,0,1,1,1,1,0,0,1,0,1,0,0,1,1,0,0,0,1,0,0,0,1,0,1,0,0,0,0,0,0,0,0,0,0,0,0,0,1,0,0,0,0,0,0,0,1,0,0,0,0,0,0,1,0,0,1,0,1,0,1,0,0,0,0,1,0,1,0,0,0,1,0,0,0,0,0,1,1,0,0,0,0,1,0,0,0,1,0,0,0,1,0,0,1,0,0,1,0,1,1,1,0,0,0,1,1,0,0,0,0,1,0,1,0,0,0,0,0,0,1,0,0,1,0,0,1,1,0,0,0,0,0,1,1,0,0,0,0,0,0,0,1,1,0,0,0,0,0,1,0,1,0,1,0,0,0,0,1,1,0,0,0,0,0,0,1,0,1,0,0,0,0,0,1,1,0,0,1,0,0,0,1,0,0,0,0,0,0,1,1,1,0,0,0,0,0,1,0,0,0,0,0,0,1,1,0,0,0,0,0,0,0,1,1,0,0,0,1,1,1,0,0,0,0,1,0,0,0,1,0,0,0,0,0,0,1,1,0,1,0,0,0,0,0,0,1,0,0,0,1,0,1,1,1,1,0,1,0,0,0,0,0,1,0,0,0,0,1,0,0,0,1,0,0,0,0,0,0,0,1,1,1,0,0,0,1,0,0,1,1,1,1,0,0,0,0,1,1,0,1,0,0,0,1,1,0,0,1,0,0,1,0,0,0,0,0,0,0,0,0,0,0,0,0,0,0,0,0,0,1,0,1,0,0,1,0,1,0,0,0,0,1,1,1,0,0,1,0,1,0,0,1,0,1,0,0,0,1,0,0,0,0,0,0,1,0,0,0,0,0,0,0,0,1,0,0,0,0,0,0,1,0,0,0,0,0,1,0,0,1,1,0,1,0,0,0,1,1,1,0,1,0,1,0,0,0,0,0,1,0,0,1,1,0,1,0,1,1,0,1,0,0,0,0,1,0,0,0,0,1,0,1,0,0,0,0,1,0,0,0,0,0,1,1,0,0,1,1,0,1,0,0,0,0,0,0,1,1,0,0,0,0,0,0,0,0,1,0,0,0,0,0,0,0,1,0,0,1,0,0,0,0,0,1,1,1,1,0,1,1,0,0,0,0,0,0,0,0,1,0,1,0,0,0,0,1,0,0,0,0,0,0,1,1,1,0,1,1,0,1,0,1,1,0,0,0,0,0,0,0,0,1,0,0,1,1,1,0,1,1,0,1,1,0,0,0,0,0,0,1,1,0,1,1,0,0,0,1,0,1,1,1,1,1,0,0,0,0,0,1,0,0,0,1,1,1,1,0,0,1,1,0,0,0,1,0,0,1,0,0,0,0,0,1,0,1,0,0,0,0,0,1,0,0,0,0,0,0,0,0,0,0,1,0,1,0,1,0,0,0,0,0,0,0,0,0,0,0,1,1,0,0,1,1,1,0,0,0,1,0,1,1,0,0,0,1,0,0,0,0,0,0,0,0,0,0,0,0,1,0,0,0,0,0,1,0,0,0,0,1,1,1,1,0,0,0,0,1,0,1,0,0,0,0,0,1,0,0,0,0,1,0,0,1,0,1,0,0,0,0,1,1,0,0,0,1,0,0,0,1,0,1,0,1,0,1,1,1,1,0,0,0,0,0,0,1,1,1,1,1,0,0,0,0,1,0,1,1,0,0,1,0,0,0,0,0,0,0,1,1,1,0,0,0,0,0,0,0,1,0,0,0,0,0,1,0,1,0,1,0,0,0,0,0,0,1,0,1,1,0,1,1,0,0,0,1,0,0,0,0,1,0,0,0,1,0,0,1,1,0,0,1,0,0,0,0,0,0,0,0,0,0,0,0,0,0,0,0,1,0,1,inactive
0,0,0,0,0,1,0,0,0,0,0,1,0,0,0,0,0,1,0,0,0,1,1,0,0,1,0,0,0,0,1,0,0,0,0,0,0,0,0,0,0,0,0,0,0,1,0,0,1,0,0,0,0,0,0,0,0,0,0,1,0,0,1,0,0,1,0,0,0,0,0,1,1,0,0,0,1,1,1,0,0,0,0,0,1,0,1,1,0,0,0,0,0,0,0,1,0,0,1,1,0,0,1,1,0,0,0,1,0,0,0,0,1,0,0,0,0,0,0,0,0,0,0,0,0,0,0,1,1,0,0,1,0,0,0,0,0,0,0,0,0,0,1,0,0,1,0,0,1,0,0,0,1,0,0,0,0,0,0,1,0,1,0,0,0,1,1,0,0,1,0,1,0,1,1,1,1,0,1,1,0,0,1,0,1,1,0,0,1,0,0,0,1,0,1,1,0,1,0,1,0,1,1,1,1,1,0,0,1,0,0,0,0,1,1,0,1,1,1,0,0,0,0,0,1,0,0,0,0,0,0,0,0,0,0,0,0,0,1,0,0,0,0,0,0,0,1,0,0,0,0,0,0,1,0,0,0,0,1,0,1,0,0,0,0,1,0,1,0,0,0,0,0,0,0,0,0,1,1,0,0,0,0,1,0,0,0,1,0,0,0,0,0,0,1,0,1,1,0,1,1,1,0,0,0,1,1,0,0,0,1,1,0,1,0,0,0,0,1,0,1,0,0,1,0,0,1,0,0,0,0,0,0,1,1,0,1,0,0,0,0,0,1,1,0,0,0,0,0,1,0,1,0,1,0,0,0,0,1,0,0,0,0,0,0,0,1,0,1,0,0,0,0,0,0,1,0,0,1,0,0,0,1,0,1,0,0,0,0,1,1,1,0,0,0,0,0,1,0,0,0,0,0,0,0,0,0,0,0,0,0,1,0,1,1,0,0,0,1,0,0,0,0,0,0,0,0,0,0,1,0,0,0,0,0,0,1,1,0,1,0,0,0,0,0,0,1,0,0,0,0,0,1,0,1,1,0,1,0,0,0,0,0,1,0,0,0,0,1,0,0,0,1,0,0,0,0,0,0,0,1,0,0,0,0,1,1,0,0,1,1,0,1,0,0,0,0,1,0,0,0,0,0,0,1,1,0,0,1,0,0,1,0,0,0,0,0,0,0,0,0,1,0,1,0,0,0,0,0,0,1,0,1,0,0,1,0,0,0,0,1,0,1,1,1,0,0,1,0,1,0,0,1,0,1,0,0,0,1,0,0,0,0,0,0,0,0,0,0,0,0,0,0,0,1,0,0,0,0,0,0,0,0,0,0,0,0,1,1,0,1,0,0,1,0,0,0,1,1,1,0,1,0,0,0,0,0,0,0,1,1,0,1,1,0,1,0,1,1,0,1,1,0,0,0,1,0,0,0,0,0,0,1,0,0,0,0,1,0,0,0,0,0,1,1,0,1,1,1,1,1,0,0,0,0,0,0,1,1,0,0,0,0,0,0,0,0,1,0,0,1,0,0,0,1,1,0,0,1,0,0,0,0,0,1,1,1,1,0,1,1,0,0,0,1,0,0,0,0,0,0,0,0,0,0,0,0,0,0,0,0,0,0,1,1,0,0,1,1,0,1,0,1,1,0,0,1,0,0,0,0,0,1,0,0,0,1,1,0,0,0,0,1,1,0,0,0,0,0,0,1,1,0,1,1,0,0,0,1,0,1,1,0,1,1,0,0,0,0,0,1,0,0,0,1,1,0,1,0,0,1,1,0,0,0,1,0,0,1,0,0,0,0,0,1,0,1,1,0,0,0,0,0,0,0,0,1,0,0,0,0,1,0,0,0,0,0,1,0,0,0,0,0,0,0,0,0,0,0,1,1,1,0,0,1,1,0,0,0,1,0,0,1,0,0,0,1,0,1,0,0,0,0,0,0,0,0,0,0,0,0,0,0,0,0,0,0,0,0,0,1,1,1,0,1,0,0,0,1,0,1,0,0,0,1,0,1,0,0,0,0,0,1,0,1,0,1,0,0,0,0,1,1,0,0,0,1,0,0,0,1,0,0,0,1,0,1,1,1,1,0,0,0,0,0,0,0,1,1,1,1,0,0,0,0,0,0,1,1,0,0,0,0,0,0,0,0,1,0,1,1,1,0,0,0,0,0,0,0,1,1,0,1,0,0,0,0,1,0,1,0,0,0,0,0,0,1,0,1,0,0,1,1,0,0,0,1,0,0,1,1,1,0,0,0,1,0,0,0,1,0,0,1,0,0,0,0,0,0,0,0,0,1,0,0,0,0,0,0,1,0,1,active
0,0,0,0,0,1,0,0,0,0,0,1,0,0,0,0,0,1,0,0,0,1,1,0,0,1,0,0,0,0,1,0,0,0,0,0,0,0,0,0,0,0,0,0,0,1,0,0,1,0,0,0,0,0,0,0,0,0,0,1,0,0,1,0,0,1,0,0,0,0,0,1,1,0,0,0,1,1,1,0,0,0,0,0,1,0,1,1,0,0,0,0,0,0,0,1,0,0,1,1,0,0,1,1,0,0,0,1,0,0,0,0,1,0,0,0,0,0,0,0,0,0,0,0,0,0,0,1,1,0,0,1,0,0,0,0,0,0,0,0,0,0,1,0,0,1,0,0,1,0,0,0,1,0,0,0,0,0,0,1,0,1,0,0,0,1,1,0,0,1,0,1,0,1,1,1,1,0,1,1,0,0,1,0,1,1,0,0,1,0,0,0,1,0,1,1,0,1,0,1,0,1,1,1,1,1,0,0,1,0,0,0,0,1,1,0,1,1,1,0,0,0,0,0,1,0,0,0,0,0,0,0,0,0,0,0,0,0,1,0,0,0,0,0,0,0,1,0,0,0,0,0,0,1,0,0,0,0,1,0,1,0,0,0,0,1,0,1,0,0,0,0,0,0,0,0,0,1,1,0,0,0,0,1,0,0,0,1,0,0,0,0,0,0,1,0,1,1,0,1,1,1,0,0,0,1,1,0,0,0,1,1,0,1,0,0,0,0,1,0,1,0,0,1,0,0,1,0,0,0,0,0,0,1,1,0,1,0,0,0,0,0,1,1,0,0,0,0,0,1,0,1,0,1,0,0,0,0,1,0,0,0,0,0,0,0,1,0,1,0,0,0,0,0,0,1,0,0,1,0,0,0,1,0,1,0,0,0,0,1,1,1,0,0,0,0,0,1,0,0,0,0,0,0,0,0,0,0,0,0,0,1,0,1,1,0,0,0,1,0,0,0,0,0,0,0,0,0,0,1,0,0,0,0,0,0,1,1,0,1,0,0,0,0,0,0,1,0,0,0,0,0,1,0,1,1,0,1,0,0,0,0,0,1,0,0,0,0,1,0,0,0,1,0,0,0,0,0,0,0,1,0,0,0,0,1,1,0,0,1,1,0,1,0,0,0,0,1,0,0,0,0,0,0,1,1,0,0,1,0,0,1,0,0,0,0,0,0,0,0,0,1,0,1,0,0,0,0,0,0,1,0,1,0,0,1,0,0,0,0,1,0,1,1,1,0,0,1,0,1,0,0,1,0,1,0,0,0,1,0,0,0,0,0,0,0,0,0,0,0,0,0,0,0,1,0,0,0,0,0,0,0,0,0,0,0,0,1,1,0,1,0,0,1,0,0,0,1,1,1,0,1,0,0,0,0,0,0,0,1,1,0,1,1,0,1,0,1,1,0,1,1,0,0,0,1,0,0,0,0,0,0,1,0,0,0,0,1,0,0,0,0,0,1,1,0,1,1,1,1,1,0,0,0,0,0,0,1,1,0,0,0,0,0,0,0,0,1,0,0,1,0,0,0,1,1,0,0,1,0,0,0,0,0,1,1,1,1,0,1,1,0,0,0,1,0,0,0,0,0,0,0,0,0,0,0,0,0,0,0,0,0,0,1,1,0,0,1,1,0,1,0,1,1,0,0,1,0,0,0,0,0,1,0,0,0,1,1,0,0,0,0,1,1,0,0,0,0,0,0,1,1,0,1,1,0,0,0,1,0,1,1,0,1,1,0,0,0,0,0,1,0,0,0,1,1,0,1,0,0,1,1,0,0,0,1,0,0,1,0,0,0,0,0,1,0,1,1,0,0,0,0,0,0,0,0,1,0,0,0,0,1,0,0,0,0,0,1,0,0,0,0,0,0,0,0,0,0,0,1,1,1,0,0,1,1,0,0,0,1,0,0,1,0,0,0,1,0,1,0,0,0,0,0,0,0,0,0,0,0,0,0,0,0,0,0,0,0,0,0,1,1,1,0,1,0,0,0,1,0,1,0,0,0,1,0,1,0,0,0,0,0,1,0,1,0,1,0,0,0,0,1,1,0,0,0,1,0,0,0,1,0,0,0,1,0,1,1,1,1,0,0,0,0,0,0,0,1,1,1,1,0,0,0,0,0,0,1,1,0,0,0,0,0,0,0,0,1,0,1,1,1,0,0,0,0,0,0,0,1,1,0,1,0,0,0,0,1,0,1,0,0,0,0,0,0,1,0,1,0,0,1,1,0,0,0,1,0,0,1,1,1,0,0,0,1,0,0,0,1,0,0,1,0,0,0,0,0,0,0,0,0,1,0,0,0,0,0,0,1,0,1,active
0,0,0,0,1,0,0,0,0,0,1,1,0,0,0,0,0,1,1,0,0,0,0,0,1,1,1,0,1,0,0,0,0,1,0,1,0,0,0,0,1,0,0,0,0,1,0,0,0,0,1,0,0,0,0,0,0,0,0,0,0,0,0,0,0,0,1,0,0,0,0,1,1,0,0,1,1,0,1,0,0,1,1,0,1,0,1,0,0,0,0,0,0,0,0,1,0,0,0,0,0,0,1,1,0,0,1,1,1,0,1,0,0,1,0,0,0,0,0,0,0,0,1,0,0,0,0,1,1,0,0,0,1,0,0,0,0,0,1,0,0,0,0,0,0,0,0,0,1,0,0,0,0,0,0,1,0,0,1,0,0,1,0,0,0,1,0,0,0,0,0,1,0,1,0,1,0,0,0,1,0,1,1,0,1,1,0,0,1,0,1,0,0,0,0,0,0,0,0,0,0,0,0,0,0,0,1,0,1,0,1,0,0,1,0,0,0,0,0,0,0,0,1,0,0,0,0,1,0,0,0,0,1,0,0,1,0,0,1,1,0,0,0,1,0,0,0,0,0,0,0,0,0,1,0,0,0,0,1,0,1,0,0,0,0,0,0,0,0,0,0,1,0,0,0,1,0,0,0,1,0,0,0,0,0,0,0,0,0,0,1,0,0,1,1,0,0,0,0,0,1,0,0,0,0,1,1,0,0,1,0,1,1,0,0,0,0,0,0,1,0,0,0,0,0,0,0,0,0,0,0,0,0,0,1,1,0,0,0,0,1,0,0,1,0,0,0,0,0,1,1,1,0,1,0,0,0,0,0,0,0,0,0,0,0,0,1,1,1,0,0,0,0,0,1,0,1,0,0,0,0,0,0,1,0,0,0,0,0,0,1,1,1,1,0,0,0,1,0,0,0,0,0,0,0,1,0,1,0,0,0,0,0,0,0,0,0,0,0,0,1,0,0,0,0,1,0,0,1,0,0,0,0,0,0,0,1,1,0,0,0,1,1,0,0,0,1,1,0,0,1,0,1,0,1,1,1,1,0,0,0,0,0,0,0,0,0,0,0,0,0,0,0,1,0,1,0,0,0,0,0,0,0,0,0,0,1,0,0,0,1,1,0,0,0,0,0,0,1,0,1,1,1,0,1,1,0,0,1,0,0,1,0,0,0,0,0,0,0,0,0,0,0,0,0,0,0,0,0,1,1,0,0,1,0,0,0,0,0,0,0,0,1,1,0,1,0,0,1,1,0,1,1,0,1,0,0,0,1,1,0,0,0,0,0,0,0,0,0,0,0,0,0,0,1,0,0,0,0,0,0,0,1,1,0,0,0,1,0,0,1,0,0,0,0,0,0,1,1,0,0,1,0,1,0,0,0,0,0,0,0,0,1,0,0,0,0,1,1,0,1,1,0,0,0,0,0,0,0,0,0,0,0,0,0,0,0,1,0,0,0,0,0,0,1,0,0,1,1,0,1,0,0,0,0,1,0,0,0,0,0,0,0,0,0,0,0,1,0,0,0,1,0,0,0,0,0,0,1,0,0,0,0,0,1,0,1,1,0,0,0,0,0,0,0,0,0,0,0,1,0,1,0,0,0,0,0,0,0,0,0,0,0,1,1,1,0,1,1,0,1,0,1,1,0,0,0,1,0,0,0,0,0,0,0,0,0,0,0,0,1,0,1,1,0,1,0,0,0,0,1,0,0,0,0,1,0,0,1,0,1,1,0,1,0,0,0,0,0,0,1,1,1,0,0,1,1,0,0,1,1,1,0,0,0,1,0,0,1,0,0,0,0,0,1,0,0,0,0,0,0,0,1,0,0,1,1,0,0,0,1,0,0,0,0,1,0,1,0,0,0,0,0,0,1,0,0,0,1,1,0,0,0,0,0,0,1,1,0,1,1,0,1,0,0,0,1,0,0,0,0,0,0,0,0,0,0,0,0,0,0,0,0,0,1,1,1,1,0,0,1,1,0,0,0,0,0,0,1,0,0,1,0,0,0,1,1,0,0,0,0,0,0,0,1,0,0,1,0,0,0,0,0,0,0,0,1,0,1,0,1,0,0,0,1,0,0,0,1,0,0,0,1,0,0,0,0,1,0,0,1,0,0,0,0,1,0,0,0,1,0,0,0,0,0,0,0,0,0,0,1,1,0,0,0,0,1,0,0,0,0,0,1,0,0,1,1,0,0,1,0,0,1,0,0,0,1,0,0,0,0,0,0,0,0,1,0,0,0,0,1,0,0,0,0,0,0,0,0,1,1,0,1,0,0,0,0,0,0,0,0,0,0,0,0,0,0,0,0,0,0,0,active
0,0,0,0,1,0,0,0,0,0,1,1,0,0,0,0,0,1,1,0,0,1,0,0,1,1,1,0,0,0,0,0,0,0,0,0,0,0,0,0,1,0,0,0,0,1,0,0,1,0,0,0,0,0,0,0,0,0,0,0,0,0,0,0,0,0,1,0,0,0,0,1,1,0,0,1,1,1,1,0,0,1,1,0,1,0,1,0,0,0,0,0,0,0,0,1,0,0,0,0,0,0,1,1,0,0,1,1,1,0,0,0,0,0,0,0,0,0,0,1,0,0,1,0,0,0,0,1,1,0,0,1,0,0,0,0,0,0,1,0,0,0,0,0,0,0,0,1,1,0,0,0,0,0,0,0,1,0,1,0,0,1,0,0,0,1,0,0,0,0,0,1,0,1,0,1,0,0,0,1,0,1,1,0,1,1,0,0,1,0,0,0,0,0,0,0,0,1,0,0,0,0,1,0,0,1,0,0,1,0,1,0,0,1,0,0,0,0,0,0,1,0,1,0,0,0,0,1,0,0,0,0,0,1,0,0,0,0,1,1,0,0,0,0,0,0,0,0,0,0,0,0,0,1,0,0,0,0,1,0,1,0,0,0,0,0,0,0,0,0,1,1,0,1,0,0,0,0,0,0,0,0,0,0,0,0,0,0,0,0,1,0,0,0,1,0,0,0,0,0,1,0,0,0,0,1,1,0,0,0,0,1,0,0,0,0,0,0,0,1,0,0,0,0,0,0,0,0,0,0,0,0,0,0,1,1,0,0,0,0,1,0,0,1,0,0,0,0,0,1,1,0,0,1,0,1,0,0,0,0,0,0,0,1,0,0,1,1,1,1,1,0,1,0,1,0,1,0,0,0,0,0,0,1,1,0,0,0,0,0,1,1,1,0,0,0,0,1,0,0,0,0,0,0,0,1,0,0,0,0,0,0,0,0,0,0,0,0,1,0,1,0,0,0,0,1,0,0,0,0,0,0,0,0,0,0,1,1,0,0,0,0,1,0,0,0,1,0,0,0,1,0,0,0,1,1,1,1,0,0,0,0,0,0,0,1,0,0,0,0,0,0,0,1,0,0,0,0,0,0,0,0,0,0,0,0,1,0,0,0,1,1,1,0,0,0,1,1,1,1,1,1,0,0,0,1,0,0,0,0,0,1,0,0,0,0,0,0,0,0,0,0,0,0,0,0,0,0,0,1,1,0,0,1,0,0,0,0,0,0,0,0,1,1,0,1,0,1,1,1,0,0,0,0,1,0,0,0,1,0,1,0,0,0,0,0,0,0,0,0,0,0,0,0,1,1,0,0,0,0,0,1,0,0,0,0,0,1,0,0,1,1,0,0,0,0,0,0,1,1,0,1,0,1,0,0,0,0,0,0,0,0,1,1,0,0,0,1,1,0,1,1,0,0,0,1,0,0,0,0,0,0,0,0,0,0,0,1,0,0,0,0,0,0,1,0,0,1,1,0,1,0,0,0,0,1,0,0,0,0,1,1,0,0,0,0,0,1,0,0,0,1,0,0,0,1,0,0,1,0,0,0,0,0,1,0,1,1,0,0,0,0,0,0,0,0,0,0,0,1,0,1,0,0,0,0,0,0,0,0,0,0,0,1,1,1,0,1,1,0,1,0,1,1,0,0,0,1,0,0,0,0,0,0,0,0,1,0,0,0,1,0,0,1,0,1,0,0,0,0,1,0,0,0,0,0,0,0,1,0,1,1,0,1,0,0,0,0,0,0,1,1,1,0,0,1,1,0,0,0,1,1,0,0,0,1,0,0,0,0,1,0,0,0,1,0,0,0,0,0,0,0,1,0,0,0,0,1,0,0,0,0,0,0,0,1,0,1,0,0,0,0,0,0,0,0,0,0,1,1,0,0,0,0,0,0,1,1,0,1,0,0,1,0,0,0,0,0,0,0,0,0,0,0,0,0,0,0,0,0,0,0,0,0,1,1,1,1,0,0,1,1,0,0,0,0,0,0,1,0,0,1,0,0,0,1,1,0,0,0,0,0,0,0,0,0,1,0,0,0,0,0,0,0,0,0,1,0,0,0,1,0,0,0,1,0,0,0,1,0,0,0,1,0,0,0,0,1,0,0,1,0,0,0,0,1,0,0,0,1,0,0,0,0,0,0,0,0,0,0,1,1,0,0,0,0,0,0,0,0,0,0,0,0,0,1,0,0,0,1,0,0,1,0,0,1,1,0,0,0,0,0,0,0,0,0,0,0,0,0,0,0,0,0,0,0,0,0,0,1,1,0,1,0,0,0,0,0,0,0,0,0,0,0,0,1,0,0,0,0,0,0,active
0,0,0,0,1,0,0,0,1,0,0,1,0,0,0,0,0,1,0,0,1,1,1,0,0,1,0,0,0,0,1,0,0,0,0,0,1,0,0,0,1,0,0,0,0,1,0,0,1,0,0,0,0,0,0,0,0,0,0,1,0,0,1,0,0,1,1,0,0,0,1,1,1,0,0,1,1,1,1,0,0,0,0,0,1,0,1,0,1,0,0,0,0,0,0,1,0,0,1,1,0,0,1,1,0,0,1,1,1,0,0,1,1,0,0,0,0,0,0,1,0,0,0,0,0,0,0,1,1,0,0,1,0,0,0,0,0,0,1,0,0,0,1,0,1,1,0,0,1,0,0,0,1,0,0,1,0,0,1,0,0,1,0,0,0,1,1,0,0,1,0,1,0,1,1,1,1,0,1,1,0,0,1,0,1,1,0,0,1,0,0,0,1,0,1,0,0,1,0,1,0,0,1,1,1,1,0,0,1,0,1,0,0,1,0,0,0,0,1,0,0,0,1,0,1,0,0,0,0,0,0,0,0,0,0,0,0,0,1,0,0,0,0,0,0,0,1,0,0,0,0,0,0,1,0,0,1,0,1,0,1,0,0,0,0,1,0,1,0,0,0,1,0,0,0,0,0,1,1,0,0,0,0,1,0,0,0,1,0,0,0,1,0,0,1,0,1,1,0,1,1,1,0,0,0,1,1,0,0,0,1,1,0,1,0,0,0,0,1,0,1,0,0,1,0,0,1,1,0,0,0,0,0,1,1,0,0,0,0,0,0,0,1,1,0,0,0,0,0,1,0,1,0,1,0,0,0,0,1,1,0,0,0,0,0,0,1,0,1,0,0,0,0,0,1,1,0,0,1,0,0,0,1,0,1,0,0,0,0,1,1,1,0,0,0,0,0,1,0,0,0,0,0,0,1,1,0,0,0,0,0,0,0,1,1,0,0,0,1,1,1,0,0,0,0,1,0,0,1,1,0,0,0,0,0,0,1,1,0,1,0,0,0,0,0,0,1,0,0,0,1,0,1,1,1,1,0,1,0,0,0,0,0,1,0,0,0,0,1,0,0,0,1,0,0,0,0,0,0,0,1,0,1,0,0,0,1,0,0,1,1,1,1,0,0,0,0,1,1,0,1,0,0,0,1,1,0,0,1,0,0,1,0,0,0,0,0,0,0,0,0,1,0,1,0,0,0,0,0,0,1,0,1,0,0,1,0,1,0,0,1,0,1,1,1,0,0,1,0,1,0,0,1,0,1,0,0,0,1,0,0,0,0,0,0,1,0,0,0,0,0,0,0,0,1,0,0,0,0,0,0,1,0,0,0,0,0,1,0,0,1,1,0,1,0,0,0,1,1,1,0,1,0,1,0,0,0,0,0,1,0,0,1,1,0,1,0,1,1,0,1,0,0,0,0,1,0,0,0,0,1,1,1,0,0,0,0,1,0,0,0,0,0,1,1,0,1,1,1,1,1,0,0,0,0,0,0,1,1,0,0,0,0,0,0,0,0,1,0,0,1,0,0,0,1,1,0,0,1,0,0,0,0,0,1,1,1,1,0,1,1,0,0,0,0,1,0,0,0,1,0,1,0,0,0,0,1,0,0,0,0,0,1,1,1,1,0,1,1,0,1,1,1,1,0,0,1,0,0,0,0,0,1,0,0,1,1,1,0,1,1,0,1,1,0,0,0,0,0,0,1,1,0,1,1,0,0,0,1,0,1,1,1,1,1,0,0,0,0,0,1,0,0,0,1,1,1,1,1,0,1,1,0,0,0,1,0,0,1,0,0,0,0,1,1,0,1,1,0,0,0,0,1,0,0,0,0,0,0,0,0,1,0,1,0,1,0,1,0,0,0,1,0,0,0,0,0,0,0,1,1,1,0,1,1,1,0,0,0,1,0,1,1,0,0,0,1,0,0,0,0,0,0,0,0,0,0,0,0,1,0,0,0,0,0,1,0,0,0,0,1,1,1,1,1,0,0,0,1,0,1,0,0,0,0,0,1,0,1,0,0,1,1,0,1,0,1,0,0,0,0,1,1,0,0,0,1,0,0,0,1,0,1,0,1,0,1,1,1,1,0,0,0,0,0,0,1,1,1,1,1,0,0,0,0,1,0,1,1,0,0,1,0,0,0,0,0,1,0,1,1,1,0,0,0,0,0,0,0,1,1,0,1,0,0,1,0,1,0,1,0,0,0,0,0,0,1,0,1,0,0,1,1,0,0,0,1,0,0,1,1,1,0,1,0,1,0,0,1,1,0,0,1,0,0,0,0,0,0,0,0,0,0,0,0,0,0,0,0,1,0,1,active
0,1,0,0,1,0,0,0,1,0,0,0,1,0,0,0,1,1,1,0,1,1,1,1,0,1,0,0,0,0,1,1,0,1,0,0,1,0,0,0,1,0,0,1,0,1,0,1,1,1,0,0,0,0,0,1,1,0,0,1,0,0,1,1,0,1,1,1,0,0,1,1,1,0,1,1,1,1,1,1,1,1,0,0,1,0,1,0,1,0,0,1,0,0,0,1,0,0,1,1,0,1,1,1,0,1,1,1,1,0,0,1,1,0,1,1,0,1,0,1,0,0,0,0,0,0,0,1,1,1,0,1,0,0,0,0,0,0,1,0,0,0,1,1,1,0,0,0,1,0,1,0,1,0,0,1,0,0,1,0,1,1,0,0,0,1,1,0,0,1,1,1,0,1,1,1,0,1,0,1,1,1,1,0,1,1,0,0,1,0,0,1,1,0,1,0,0,1,0,1,0,0,1,1,1,1,0,0,1,0,1,1,0,1,0,0,0,0,1,0,0,0,1,0,1,0,0,0,0,0,1,0,0,0,1,0,0,0,1,0,0,0,1,0,0,0,1,0,0,0,0,0,0,1,0,1,1,0,1,0,1,0,1,0,1,1,0,1,1,0,0,1,1,0,1,1,0,1,1,0,0,0,1,1,0,0,0,1,0,0,0,1,0,1,1,0,0,1,0,1,1,1,1,1,1,1,1,1,0,0,0,1,1,1,0,0,0,0,0,0,1,0,0,1,0,1,1,1,0,0,0,0,0,1,1,0,0,0,0,0,0,1,1,1,0,0,1,0,0,1,0,1,0,1,1,0,0,0,1,1,0,0,0,0,0,0,1,0,1,0,0,0,1,1,1,1,0,0,1,0,0,0,1,1,1,0,1,0,0,1,1,1,0,0,0,0,0,1,1,0,0,1,0,0,1,1,0,0,0,0,0,0,0,1,1,0,0,0,1,1,1,0,0,0,1,1,1,0,1,1,0,0,0,0,0,0,1,1,0,1,0,0,0,0,0,0,1,1,1,0,1,1,1,1,1,1,0,1,0,0,0,0,0,1,0,0,0,1,1,1,0,0,1,0,0,0,0,0,0,0,1,0,1,0,0,0,1,0,0,1,1,1,1,1,0,1,1,1,1,0,1,1,0,0,1,1,0,1,1,0,0,1,0,1,0,0,0,0,0,0,0,0,0,1,0,0,0,0,0,1,1,1,1,0,0,1,0,1,1,0,0,0,1,1,1,0,0,1,1,1,0,0,1,0,1,0,0,0,1,0,0,0,0,0,0,1,0,0,0,0,0,0,0,0,1,0,0,0,0,0,0,1,0,1,0,0,0,1,0,0,1,1,0,1,0,0,0,1,1,1,0,1,0,1,0,0,0,0,0,0,0,0,1,1,0,1,0,1,1,1,1,0,0,0,0,1,0,0,0,0,1,1,1,1,0,1,0,1,0,0,0,0,1,1,1,0,0,1,1,0,1,0,0,0,0,1,0,1,1,0,0,0,1,0,0,0,0,1,1,0,0,0,0,0,0,1,0,0,1,0,0,0,0,1,1,1,1,1,0,1,1,0,0,0,0,1,0,0,0,1,0,1,0,0,1,0,1,1,0,0,0,0,1,1,1,1,0,1,1,1,1,1,1,1,0,0,0,1,0,0,0,0,1,0,0,1,1,1,0,1,1,0,1,1,0,0,0,0,0,0,1,1,0,1,1,0,0,0,1,0,1,1,1,1,1,0,0,0,0,1,1,0,0,0,1,1,1,1,1,0,1,1,0,0,0,1,0,0,1,0,0,0,1,1,1,0,1,0,0,1,0,0,1,1,0,0,1,0,0,0,0,0,0,1,1,1,0,0,0,0,0,1,1,0,0,0,0,0,1,1,1,0,1,1,1,1,1,0,1,1,0,1,1,0,0,0,1,0,0,0,0,0,0,0,0,0,1,0,0,1,0,0,0,0,1,1,1,0,1,0,1,0,1,1,0,0,1,1,1,0,1,1,0,0,0,0,1,0,0,0,0,1,0,0,1,1,1,0,0,0,0,1,1,0,0,0,1,0,0,0,1,0,1,0,1,0,0,1,1,1,1,1,0,0,1,0,1,1,1,1,1,0,0,0,0,1,0,1,1,0,0,1,0,0,0,0,0,0,0,1,1,1,0,0,1,0,1,0,0,1,0,0,0,0,0,1,0,1,0,1,0,0,0,0,1,0,1,0,1,0,0,1,1,1,0,0,1,1,1,1,0,1,0,1,0,1,0,0,1,1,0,0,1,0,1,0,0,0,0,0,0,0,0,1,1,0,0,0,0,1,1,1,inactive
0,0,0,0,0,1,0,0,0,0,0,1,0,0,0,0,0,1,0,0,0,1,1,0,0,1,0,0,0,0,1,0,0,0,0,0,0,0,0,0,0,0,0,0,0,1,0,0,1,0,0,0,0,0,0,0,0,0,0,1,0,0,1,0,0,1,0,0,0,0,0,1,1,0,0,0,1,1,1,0,0,0,0,0,1,0,1,1,0,0,0,0,0,0,0,1,0,0,1,1,0,0,1,1,0,0,0,1,0,0,0,0,1,0,0,0,0,0,0,0,0,0,0,0,0,0,0,1,1,0,0,1,0,0,0,0,0,0,0,0,0,0,1,0,0,1,0,0,1,0,0,0,1,0,0,1,0,0,0,1,0,1,0,0,0,1,1,0,0,1,0,1,0,1,1,1,1,0,1,1,0,0,1,0,1,1,0,0,1,0,0,0,1,0,1,1,0,1,0,1,0,1,1,1,1,1,0,0,1,0,0,0,0,1,1,0,1,1,1,0,0,0,0,0,1,0,0,0,0,0,0,0,0,0,0,0,0,0,1,0,0,0,0,0,0,0,1,0,0,0,0,0,0,1,0,0,0,0,1,0,1,0,0,0,0,1,0,1,0,0,0,0,0,0,0,0,0,1,1,0,0,0,0,1,0,0,0,1,0,0,0,0,0,0,1,0,1,1,0,1,1,1,0,0,0,1,1,0,0,0,1,1,0,1,0,0,0,0,1,0,1,0,0,1,0,0,1,1,0,0,0,0,0,1,1,0,1,0,0,0,0,0,1,1,0,0,0,0,0,1,0,1,0,1,0,0,0,0,1,0,0,0,0,0,0,0,1,0,1,0,0,0,0,0,0,1,0,0,1,0,0,0,1,0,1,0,0,0,0,1,1,1,0,0,0,0,0,1,0,0,0,0,0,0,0,0,0,0,0,0,0,1,0,1,1,0,0,0,1,0,0,0,0,0,0,0,0,0,0,1,0,0,0,0,0,0,1,1,0,1,0,0,0,0,0,0,1,0,0,0,0,0,1,0,1,1,0,1,0,0,0,0,0,1,0,0,0,0,1,0,0,0,1,0,0,0,0,0,0,0,1,0,0,0,0,1,1,0,0,1,1,0,1,0,0,0,0,1,0,0,0,0,0,0,1,1,0,0,1,0,0,1,0,0,0,0,0,0,0,0,0,1,0,1,0,0,0,0,0,0,1,0,1,0,0,1,0,0,0,0,1,0,1,1,1,0,0,1,0,1,0,0,1,0,1,0,0,0,1,0,0,0,0,0,0,0,0,0,0,0,0,0,0,0,1,0,0,0,0,0,0,0,0,0,0,0,0,1,1,0,1,0,0,1,0,0,0,1,1,1,0,1,0,0,0,0,0,0,0,1,1,0,1,1,0,1,0,1,1,0,1,1,0,0,0,1,0,0,0,0,0,0,1,0,0,0,0,1,0,0,0,0,0,1,1,0,1,1,1,1,1,0,0,0,0,0,0,1,1,0,0,0,0,0,0,0,0,1,0,0,1,0,0,0,1,1,0,0,1,0,0,0,0,0,1,1,1,1,0,1,1,0,0,0,1,0,0,0,0,1,0,0,0,0,0,0,0,0,0,0,0,0,0,1,1,0,0,1,1,0,1,0,1,1,0,0,1,0,0,0,0,0,1,0,0,1,1,1,0,0,0,0,1,1,0,0,0,0,0,0,1,1,0,1,1,0,0,0,1,0,1,1,0,1,1,0,0,0,0,0,1,0,0,0,1,1,0,1,0,0,1,1,0,0,0,1,0,0,1,0,0,0,0,0,1,0,1,1,0,0,0,0,0,0,0,0,1,0,0,0,0,1,0,1,0,0,0,1,0,0,0,0,0,0,0,0,0,0,0,1,1,1,0,0,1,1,0,0,0,1,0,1,1,0,0,0,1,0,1,0,0,0,0,0,0,0,0,0,0,0,0,0,0,0,0,0,0,0,0,0,1,1,1,0,1,0,0,0,1,0,1,0,0,0,1,0,1,0,0,0,0,0,1,0,1,0,1,0,0,0,0,1,1,0,0,0,1,0,0,0,1,0,0,0,1,0,1,1,1,1,0,0,0,0,0,0,0,1,1,1,1,0,0,0,0,0,0,1,1,0,0,0,0,0,0,0,0,1,0,1,1,1,0,0,0,0,0,0,0,1,1,0,1,0,0,0,0,1,0,1,0,0,0,0,0,0,1,0,1,0,0,1,1,0,0,0,1,0,0,1,1,1,0,0,0,1,0,0,0,1,0,0,1,0,0,0,0,0,0,0,0,0,1,0,0,0,0,0,0,1,0,1,active
0,0,0,0,1,0,0,0,1,0,1,1,0,0,0,0,0,1,1,0,0,0,0,0,1,1,1,0,0,0,0,0,0,0,1,0,0,1,0,0,1,0,0,0,0,1,0,0,1,0,1,0,0,0,0,0,0,0,0,1,0,0,0,0,0,0,1,0,0,0,0,1,1,0,0,1,1,0,1,0,0,1,1,0,1,0,1,0,0,0,0,0,0,0,0,1,0,0,0,1,0,0,1,1,0,1,1,1,1,0,0,0,0,0,0,0,0,0,0,1,0,0,1,0,0,0,0,1,1,0,0,1,0,0,0,0,0,0,1,0,0,1,0,0,0,1,0,1,1,0,0,0,0,0,0,0,0,1,1,0,0,1,0,0,1,1,0,0,0,0,0,1,0,1,1,1,0,0,1,1,0,1,1,0,1,1,0,0,1,0,0,0,0,0,0,0,0,0,0,0,0,0,1,0,0,0,0,0,1,0,1,0,0,1,0,0,1,0,0,0,0,0,1,0,0,0,0,1,0,0,0,0,0,1,0,1,0,0,1,1,0,0,0,0,0,0,1,0,0,0,0,0,0,1,0,0,0,0,1,0,1,0,0,0,0,0,0,0,0,0,0,1,0,0,0,1,0,1,1,0,0,0,0,0,0,0,0,0,0,0,1,0,0,0,1,0,0,0,0,0,1,0,0,0,0,1,1,0,0,1,0,1,0,0,0,0,0,0,0,1,0,0,0,0,0,0,1,0,0,0,0,0,0,0,1,1,0,0,0,0,1,0,0,1,1,0,0,0,0,1,1,1,0,1,0,0,0,0,1,0,0,0,0,0,0,0,1,1,1,1,0,0,0,0,1,0,0,0,0,0,0,0,0,1,0,0,0,0,1,0,1,1,1,0,0,0,0,0,0,0,0,0,0,0,0,1,0,0,0,1,0,0,0,0,0,0,1,0,0,0,1,1,0,1,0,1,0,1,1,0,0,0,0,0,0,0,1,1,0,0,0,1,1,0,0,0,1,0,0,0,1,0,1,0,1,1,1,1,0,0,0,0,0,0,0,0,0,0,1,0,0,0,0,1,0,0,0,0,0,0,0,0,0,0,0,0,1,0,0,0,1,1,0,0,0,0,0,0,1,1,1,1,0,0,1,1,0,0,1,0,0,1,0,0,0,0,0,0,0,0,0,0,0,0,0,0,0,0,0,1,1,0,0,1,0,0,1,0,1,0,0,0,1,1,1,1,0,0,1,1,0,0,0,0,1,0,0,0,1,0,0,0,0,0,0,0,0,0,0,0,0,0,0,0,1,0,0,0,1,0,0,1,0,0,0,0,0,1,0,0,1,0,0,0,0,0,0,1,1,0,0,1,0,1,0,0,0,0,0,1,0,0,1,0,0,0,0,1,1,0,1,0,0,0,0,1,0,0,0,0,0,0,0,0,0,0,0,1,0,0,0,0,0,1,1,0,0,1,1,0,1,0,0,0,0,1,0,0,0,0,0,0,0,1,0,0,0,1,0,0,0,1,0,0,0,1,0,0,1,0,0,0,0,0,1,0,1,1,0,1,0,0,0,0,0,0,0,0,0,1,0,1,0,0,0,0,0,0,0,0,0,0,0,1,1,1,0,1,1,0,1,0,1,1,0,0,1,1,0,0,0,0,1,0,0,0,0,0,0,0,1,0,0,0,0,1,0,0,0,0,1,1,0,0,0,0,0,0,1,1,1,1,0,0,0,0,0,0,0,0,1,1,1,0,0,1,1,0,0,0,1,1,0,0,0,1,0,0,0,0,0,0,0,0,1,0,0,0,0,0,0,0,1,0,0,0,0,0,0,0,0,1,0,0,0,1,0,1,0,0,0,0,0,0,1,0,0,0,1,1,0,0,1,0,0,0,1,1,0,1,0,1,1,0,0,0,0,0,0,0,0,0,0,0,0,0,0,0,0,0,0,0,0,0,1,1,1,1,0,0,1,1,0,0,0,0,0,0,1,0,0,1,0,0,0,1,1,0,0,0,0,0,0,0,1,0,0,0,0,0,0,0,0,0,0,0,1,0,0,0,1,0,0,0,1,0,1,0,1,0,0,0,1,0,0,0,0,1,0,0,1,0,0,1,0,1,0,0,0,1,0,0,0,1,0,0,0,0,0,0,1,1,0,0,0,1,0,0,0,0,0,0,0,0,1,1,1,0,0,1,0,0,1,0,0,0,1,0,0,0,0,0,1,0,0,0,0,0,0,1,1,0,0,0,0,0,0,0,0,1,0,0,1,0,0,0,0,0,0,0,0,0,0,1,0,1,0,0,0,1,0,0,active
0,0,0,0,1,0,0,0,0,0,1,1,0,0,0,0,0,1,1,0,0,0,0,0,1,1,1,1,0,0,0,0,0,0,0,0,0,0,0,0,1,0,1,0,0,1,0,1,0,0,1,0,0,0,0,0,0,0,0,1,0,0,0,0,0,0,1,0,0,0,0,1,1,0,0,1,1,0,1,0,0,1,1,0,1,0,1,0,0,0,0,0,0,0,0,1,0,0,0,0,0,0,1,1,0,1,1,1,1,0,0,0,0,0,0,0,0,1,0,0,0,0,1,0,0,0,1,1,1,0,0,0,0,0,0,0,0,0,1,0,0,0,0,0,0,0,0,0,1,0,0,0,0,0,0,0,0,0,1,0,0,1,0,0,0,1,0,0,0,0,0,1,0,1,0,1,0,0,0,1,0,1,1,0,1,1,0,0,1,0,0,0,0,0,0,0,0,0,0,0,1,0,0,0,0,0,0,0,1,0,1,0,0,1,0,0,0,0,0,0,0,0,1,0,0,0,0,1,0,0,1,0,0,0,0,1,0,0,1,1,0,0,0,0,0,0,0,0,0,0,0,0,0,1,0,0,0,0,1,0,1,1,0,0,0,0,0,0,0,0,0,1,0,0,1,1,0,0,0,0,1,0,0,0,0,0,1,0,0,0,1,0,0,0,1,0,0,0,0,0,1,0,0,0,0,1,1,0,0,1,0,1,1,0,0,0,0,0,0,1,0,0,0,0,0,0,0,0,0,0,0,0,0,0,1,1,0,0,0,0,1,0,0,1,0,0,0,0,0,1,1,1,1,1,1,0,0,0,0,0,0,0,0,0,0,0,1,1,1,0,0,0,0,0,1,0,1,0,0,0,0,0,0,1,0,0,0,1,0,0,1,1,1,0,0,0,0,1,0,0,0,0,0,0,1,1,0,0,0,0,0,0,0,0,0,0,0,0,0,0,1,0,0,0,0,1,0,0,1,0,0,0,0,0,0,0,1,1,0,0,0,1,1,0,0,0,1,1,0,0,1,0,1,0,1,1,1,1,0,0,0,0,0,0,0,0,1,0,0,0,0,0,0,1,0,0,0,0,0,0,1,0,0,0,0,0,1,0,0,0,1,1,0,0,0,0,0,0,1,0,1,1,0,0,0,1,0,0,1,0,0,1,0,0,0,0,0,1,0,0,0,0,0,0,0,0,0,0,0,1,1,0,0,1,0,0,0,0,1,0,0,0,1,1,0,1,0,0,1,1,0,0,0,0,1,0,0,0,1,0,0,0,0,0,0,0,0,0,0,0,0,0,1,0,1,0,0,0,0,0,0,0,0,0,0,0,0,1,0,0,1,0,0,0,0,0,0,0,1,0,0,1,0,1,0,0,0,0,0,0,1,0,1,1,0,0,0,1,1,0,1,1,0,1,0,0,0,0,0,0,0,0,0,0,0,0,0,1,0,0,0,0,0,0,1,0,0,1,1,0,1,0,0,0,0,1,0,0,0,0,0,0,1,0,0,0,0,1,0,0,0,1,0,0,0,0,0,0,1,0,0,0,0,0,1,0,1,1,0,0,0,0,0,0,0,0,0,0,0,1,0,1,0,0,0,0,0,0,1,0,0,1,1,1,1,1,0,1,1,0,1,0,1,1,0,1,0,1,0,0,0,0,0,0,0,0,0,0,0,0,1,0,0,0,0,1,0,0,0,0,1,0,0,0,0,0,0,0,1,0,1,1,0,1,1,0,0,0,1,0,1,1,1,0,0,1,1,0,0,0,1,1,0,0,0,1,0,0,0,0,0,0,0,0,1,0,0,0,0,0,0,1,1,0,0,0,0,0,0,0,0,0,0,0,0,1,0,1,0,0,0,0,0,0,1,0,0,0,1,1,0,0,0,1,0,0,1,1,0,1,0,0,1,0,0,0,0,0,0,0,0,0,0,0,0,0,0,0,0,0,0,0,0,0,1,1,1,1,0,0,1,1,0,0,0,0,0,1,1,0,0,1,0,1,0,1,1,0,0,0,0,0,0,0,1,0,0,0,0,0,0,0,1,0,0,1,1,0,0,0,1,0,0,0,1,0,0,0,1,0,0,0,1,0,0,0,0,1,0,0,1,0,0,0,0,1,0,1,0,1,0,0,0,0,0,0,1,0,0,0,1,1,0,0,0,0,1,1,0,0,0,0,0,0,0,1,1,0,0,1,0,0,1,0,0,0,1,0,1,0,0,0,0,0,0,0,0,0,0,0,1,1,0,0,0,0,0,0,0,1,1,0,1,0,0,0,0,0,0,0,0,0,0,1,0,0,0,0,0,0,0,0,active
0,0,0,0,1,0,0,0,0,0,0,1,1,0,0,0,0,1,0,0,1,1,1,0,0,1,0,0,0,0,1,0,0,0,0,0,1,0,0,0,1,0,0,0,0,1,0,0,1,0,0,0,0,0,0,0,0,0,0,1,0,0,1,0,0,1,1,0,0,0,1,1,1,0,0,1,1,1,1,0,0,0,0,0,1,0,1,0,1,0,0,0,0,0,0,1,0,0,1,1,0,0,1,1,0,0,1,1,1,0,0,0,1,0,0,0,0,0,0,1,0,0,0,0,0,0,0,1,1,0,0,1,0,0,0,0,0,0,1,0,0,0,1,0,1,1,0,0,1,0,0,0,1,0,0,1,0,0,1,0,0,1,0,0,0,1,1,0,0,1,0,1,0,1,1,1,1,0,1,1,0,0,1,0,1,1,0,0,1,0,0,0,1,0,1,0,1,1,0,1,0,0,1,1,1,1,0,0,1,0,1,0,0,1,0,0,0,0,1,0,0,0,1,0,1,0,0,0,0,0,0,0,0,0,0,0,0,0,1,0,0,0,0,0,0,0,1,0,0,0,0,0,0,1,0,0,1,0,1,0,1,0,0,0,0,1,0,1,0,0,0,1,0,0,0,1,0,1,1,0,0,0,0,1,0,0,0,1,0,0,0,1,0,0,1,0,1,1,0,1,1,1,0,0,0,1,1,0,0,0,1,1,0,1,0,0,0,0,1,0,1,0,0,1,0,0,1,1,0,0,0,0,0,1,1,0,0,0,0,0,0,0,1,1,0,0,0,0,0,1,0,1,0,1,0,0,0,0,1,1,0,0,0,0,0,0,1,0,1,0,0,0,0,0,1,1,0,0,1,0,0,0,1,0,1,0,0,0,0,1,1,1,0,0,0,0,0,1,0,0,0,0,0,0,1,1,0,0,0,0,0,0,0,1,1,0,0,0,1,1,1,0,0,0,0,1,0,0,0,1,0,0,0,0,0,0,1,1,0,1,0,0,0,0,0,0,1,0,0,0,1,0,1,1,1,1,0,1,0,0,0,0,0,1,0,0,0,0,1,0,0,0,1,0,0,0,0,0,0,0,1,0,1,0,0,0,1,0,0,1,1,1,1,0,0,0,0,1,1,0,1,0,0,0,1,1,0,0,1,0,0,1,0,0,0,0,0,0,0,0,0,1,0,1,0,0,0,0,0,0,1,0,1,0,0,1,0,1,0,0,1,0,1,1,1,0,0,1,0,1,0,0,1,0,1,0,0,0,1,0,0,0,0,0,0,1,0,0,0,0,0,0,0,0,1,0,0,0,0,0,0,1,0,0,0,0,0,1,0,0,1,1,0,1,0,0,0,1,1,1,0,1,0,1,0,0,0,0,0,1,0,0,1,1,0,1,0,1,1,0,1,0,0,0,0,1,1,0,0,0,1,0,1,0,0,0,0,1,0,0,0,0,0,1,1,0,1,1,1,1,1,0,0,0,0,0,0,1,1,0,0,0,0,0,0,0,0,1,0,0,1,0,0,0,1,1,0,0,1,0,0,0,0,0,1,1,1,1,0,1,1,0,0,0,0,0,0,0,0,1,0,1,0,0,0,0,1,0,0,0,0,0,0,1,1,1,0,1,1,0,1,0,1,1,0,0,1,0,0,0,0,0,1,0,0,1,1,1,0,1,1,0,1,1,0,0,0,0,0,0,1,1,0,1,1,0,0,0,1,0,1,1,1,1,1,0,0,0,0,0,1,0,0,0,1,1,1,1,0,0,1,1,0,0,0,1,0,0,1,0,0,0,0,0,1,0,1,1,0,0,0,0,1,0,0,0,0,0,0,0,0,1,0,1,0,1,0,1,0,0,0,0,0,0,0,0,0,0,0,1,1,1,0,1,1,1,0,0,0,1,0,1,1,0,0,0,1,0,0,0,0,0,0,0,0,0,0,0,0,1,0,0,0,0,0,1,0,0,0,0,1,1,1,1,1,0,0,0,1,0,1,0,0,0,0,0,1,0,1,0,0,1,1,0,1,0,1,0,0,0,0,1,1,0,0,0,1,0,0,0,1,0,1,0,1,0,1,1,1,1,0,0,0,0,0,0,1,1,1,1,1,0,0,0,0,1,0,1,1,0,0,1,1,0,0,0,0,1,0,1,1,1,0,0,0,0,0,0,0,1,1,0,1,0,0,1,0,1,0,1,0,0,0,0,0,0,1,0,1,0,0,1,1,0,0,0,1,0,0,1,1,1,0,0,0,1,0,0,1,1,0,0,1,0,0,1,0,0,0,0,0,0,0,0,0,0,0,0,0,1,0,1,active
0,0,0,0,1,0,0,0,0,0,1,1,0,0,0,0,0,1,1,0,0,0,0,0,1,1,1,0,0,1,0,0,0,0,0,0,0,0,0,0,1,0,0,0,0,1,1,0,0,0,1,0,0,0,0,0,0,0,0,0,0,0,1,0,0,0,1,0,0,0,0,1,1,0,0,1,1,0,1,0,0,1,1,0,1,0,1,0,0,0,0,0,0,0,0,1,0,0,0,0,0,1,1,1,0,0,1,1,1,0,0,0,0,0,0,0,0,0,0,0,0,0,1,0,0,0,0,1,1,0,0,0,0,0,0,0,0,0,1,0,0,0,0,0,0,0,0,0,1,0,0,0,0,0,0,0,0,0,1,0,0,1,0,0,0,1,0,0,0,0,0,1,0,1,0,1,0,0,0,1,0,1,1,0,1,1,0,0,1,0,0,0,0,0,0,0,0,0,0,0,0,0,0,0,0,0,0,0,1,0,1,0,0,1,0,0,0,0,0,1,0,0,1,0,0,0,0,1,0,0,0,0,0,0,0,1,0,0,1,1,0,0,0,0,0,0,0,0,0,0,1,0,0,1,0,0,0,0,1,0,1,0,0,0,0,0,0,0,0,0,0,1,0,0,0,1,0,0,0,0,0,0,0,0,0,0,0,0,0,0,1,0,0,0,1,0,0,0,0,0,1,0,0,0,0,1,1,0,0,1,0,1,0,0,0,0,0,0,0,1,0,0,0,0,0,0,0,0,0,0,0,0,0,0,1,1,0,0,0,0,1,0,1,1,0,0,0,0,0,1,1,1,0,1,0,0,0,0,0,1,0,0,0,0,0,0,1,1,1,0,0,0,0,0,1,0,1,0,0,0,0,0,0,1,0,0,0,0,0,0,1,1,1,0,0,0,0,1,0,0,0,0,0,0,0,1,0,0,0,0,0,0,0,0,0,0,0,0,0,0,1,0,0,0,0,1,0,0,1,0,0,0,0,0,0,0,1,1,0,0,0,0,1,0,0,0,1,0,0,0,1,0,1,0,1,1,1,1,0,0,0,0,0,1,0,0,0,0,0,0,0,0,0,1,0,0,0,0,0,0,0,0,0,0,0,1,1,0,0,0,1,1,0,0,0,0,0,0,1,0,1,1,0,0,0,1,0,0,1,0,0,1,0,0,0,0,0,0,0,0,0,0,0,1,0,0,0,0,0,1,1,0,0,1,0,1,0,0,0,0,1,0,1,1,0,1,0,0,1,1,0,0,0,0,1,0,0,0,1,0,0,0,0,0,0,0,0,0,0,0,0,0,0,0,1,0,0,0,0,0,0,0,0,0,0,0,0,1,0,0,1,0,0,0,0,0,0,0,1,0,0,1,0,1,0,0,0,0,0,0,0,0,1,0,0,0,0,1,1,0,1,1,0,0,0,0,0,0,0,0,0,0,0,0,0,0,0,1,0,0,0,0,0,0,1,0,0,1,1,0,1,0,0,0,0,1,0,0,0,0,0,0,0,0,0,0,0,1,0,0,0,1,0,0,0,0,0,0,1,0,0,0,0,0,1,0,1,1,0,0,0,0,0,0,0,0,0,0,0,1,0,1,0,0,0,0,0,0,0,0,0,0,0,1,1,1,0,1,1,0,1,0,1,1,0,0,0,1,0,0,0,0,0,0,0,0,0,0,0,0,1,0,0,0,0,1,0,0,0,0,1,0,0,0,0,0,0,0,1,1,1,1,0,1,0,0,0,0,0,0,1,1,1,0,0,1,1,0,0,0,1,1,0,0,0,1,0,0,0,0,0,0,0,0,1,0,0,0,0,0,0,0,1,0,0,0,0,0,0,0,0,0,0,0,0,1,0,0,0,0,0,0,0,0,1,0,0,0,1,1,0,0,0,0,0,0,1,1,0,1,0,0,1,0,0,0,0,0,0,0,0,0,0,0,0,0,0,0,0,1,0,0,0,0,1,1,1,1,0,0,1,1,0,0,0,0,0,0,1,0,0,1,0,0,0,1,1,0,0,0,0,0,0,0,1,0,0,0,0,0,0,0,0,0,0,0,1,0,0,0,1,0,0,0,1,0,0,0,1,1,0,0,1,0,0,0,0,1,0,0,1,0,0,0,0,1,0,0,0,1,0,0,0,0,0,0,0,0,0,0,1,1,0,0,0,0,0,0,0,0,0,0,0,0,0,1,1,0,0,1,0,0,1,0,0,0,1,0,0,0,0,0,0,0,0,0,0,0,0,0,1,0,0,0,0,0,0,0,0,1,1,0,1,0,0,0,0,0,0,0,0,0,0,0,0,0,0,0,0,0,0,0,active
0,0,0,0,1,0,0,0,0,0,1,1,0,0,0,0,0,1,1,0,0,0,0,0,1,0,1,0,0,0,0,0,0,0,0,0,0,0,0,0,1,0,0,0,0,1,0,0,0,0,1,0,0,0,0,0,0,0,0,0,0,0,0,0,0,0,1,0,0,0,0,1,1,0,0,1,1,0,1,0,0,1,1,0,1,0,1,0,0,0,0,0,0,0,0,1,0,0,0,0,0,0,1,1,0,0,1,1,1,0,0,0,0,0,0,0,0,0,0,0,0,0,1,0,0,0,0,1,1,0,0,0,0,0,0,0,0,0,1,0,0,0,0,0,0,0,0,0,1,0,0,0,0,0,0,0,0,0,1,0,0,1,0,0,0,1,0,0,0,0,0,1,0,1,0,1,0,0,0,1,0,1,1,0,1,1,0,0,1,0,0,0,0,0,0,0,0,0,0,0,0,0,0,0,0,0,0,0,1,0,1,0,0,1,0,0,0,0,0,0,0,0,1,0,0,0,0,1,0,0,0,0,0,0,0,1,0,0,1,1,0,0,0,0,0,0,0,0,0,0,0,0,0,1,0,0,0,0,1,0,1,0,0,0,0,0,0,0,0,0,0,1,0,0,0,1,0,0,0,0,0,0,0,0,0,0,0,0,0,0,1,0,0,0,1,0,0,0,0,0,1,0,0,0,0,1,1,0,0,1,0,1,0,0,0,0,0,0,0,1,0,0,0,0,0,0,0,0,0,0,0,0,0,0,1,1,0,0,0,0,1,0,0,1,0,0,0,0,0,1,1,1,0,1,0,0,0,0,0,0,0,0,0,0,0,0,1,1,1,0,0,0,0,0,1,0,0,0,0,0,0,0,0,1,0,0,0,0,0,0,1,1,1,0,0,0,0,0,0,0,0,0,0,0,0,1,0,0,0,0,0,0,0,0,0,0,0,0,0,0,1,0,0,0,0,1,0,0,1,0,0,0,0,0,0,0,1,1,0,0,0,0,1,0,0,0,1,0,0,0,1,0,1,0,1,1,1,1,0,0,0,0,0,0,0,0,0,0,0,0,0,0,0,1,0,0,0,0,0,0,0,0,0,0,0,0,1,0,0,0,1,1,0,0,0,0,0,0,1,0,1,1,0,0,0,1,0,0,1,0,0,1,0,0,0,0,0,0,0,0,0,0,0,0,0,0,0,0,0,1,1,0,0,1,0,0,0,0,0,0,0,0,1,1,0,1,0,0,1,1,0,0,0,0,1,0,0,0,1,0,0,0,0,0,0,0,0,0,0,0,0,0,0,0,1,0,0,0,0,0,0,0,0,0,0,0,0,1,0,0,0,0,0,0,0,0,0,0,1,0,0,1,0,1,0,0,0,0,0,0,0,0,1,0,0,0,0,1,1,0,1,0,0,0,0,0,0,0,0,0,0,0,0,0,0,0,0,1,0,0,0,0,0,0,1,0,0,1,1,0,1,0,0,0,0,1,0,0,0,0,0,0,0,0,0,0,0,1,0,0,0,1,0,0,0,0,0,0,1,0,0,0,0,0,1,0,1,1,0,0,0,0,0,0,0,0,0,0,0,1,0,1,0,0,0,0,0,0,0,0,0,0,0,1,1,1,0,1,1,0,1,0,1,1,0,0,0,1,0,0,0,0,0,0,0,0,0,0,0,0,1,0,0,0,0,1,0,0,0,0,1,0,0,0,0,0,0,0,1,0,1,1,0,1,0,0,0,0,0,0,1,1,1,0,0,1,1,0,0,0,1,1,0,0,0,1,0,0,0,0,0,0,0,0,1,0,0,0,0,0,0,0,1,0,0,0,0,0,0,0,0,0,0,0,0,1,0,1,0,0,0,0,0,0,1,0,0,0,1,1,0,0,0,0,0,0,1,1,0,1,0,0,1,0,0,0,0,0,0,0,0,0,0,0,0,0,0,0,0,0,0,0,0,0,1,1,1,1,0,0,0,1,0,0,0,0,0,0,1,0,0,1,0,0,0,1,1,0,0,0,0,0,0,0,1,0,0,0,0,0,0,0,0,0,0,0,1,0,0,0,1,0,0,0,1,0,0,0,1,0,0,0,1,0,0,0,0,1,0,0,1,0,0,0,0,1,0,0,0,1,0,0,0,0,0,0,0,0,0,0,1,1,0,0,0,0,0,0,0,0,0,0,0,0,0,1,1,0,0,1,0,0,1,0,0,0,1,0,0,0,0,0,0,0,0,0,0,0,0,0,1,0,0,0,0,0,0,0,0,1,0,0,1,0,0,0,0,0,0,0,0,0,0,0,0,0,0,0,0,0,0,0,active
0,0,0,0,1,0,0,0,0,0,1,1,0,0,0,0,0,1,1,0,0,0,0,0,0,1,1,0,0,1,0,0,0,0,0,0,0,0,0,0,1,0,0,0,0,1,1,1,0,1,1,0,0,0,0,0,0,0,0,0,0,0,0,0,0,0,1,0,0,0,0,1,1,0,0,1,1,0,1,0,0,1,1,0,1,0,1,0,0,0,0,0,0,0,0,1,0,0,0,0,0,0,1,1,0,1,1,1,1,0,0,0,0,0,0,0,0,1,0,0,0,0,1,0,0,0,1,1,1,0,0,0,0,0,0,0,0,0,1,0,0,0,0,0,0,0,0,0,1,0,0,0,0,0,0,0,0,0,1,0,0,1,0,0,0,1,0,0,0,0,0,1,0,1,0,1,0,0,0,1,0,1,1,0,1,1,0,0,1,0,0,0,0,0,0,0,0,0,0,0,0,0,1,0,0,0,0,0,1,0,1,0,0,1,0,0,0,0,0,1,0,0,1,0,0,0,0,1,0,0,0,0,0,0,0,1,0,0,1,1,0,0,0,0,0,0,0,0,0,0,0,0,0,1,0,0,0,0,1,0,1,0,0,0,0,0,0,0,0,0,0,1,0,0,0,1,0,0,0,0,0,0,0,0,0,0,0,0,0,0,1,0,0,0,1,0,0,0,0,0,1,0,0,0,0,1,1,0,0,1,0,1,1,0,0,0,0,0,0,1,0,0,0,0,0,0,0,0,0,0,0,0,0,0,1,1,0,0,0,0,1,0,1,1,0,0,0,0,0,1,1,1,0,1,0,0,0,0,0,0,0,0,0,0,0,0,1,1,1,0,0,0,0,0,1,0,1,0,0,0,0,0,0,1,0,0,0,0,0,0,1,1,1,0,0,0,0,1,0,0,0,0,0,0,0,1,0,0,0,0,0,0,0,0,0,0,0,0,0,0,1,0,0,0,0,1,0,0,1,0,1,0,0,0,0,0,1,1,0,0,0,1,1,0,0,0,1,0,0,0,1,0,1,0,1,1,1,1,0,0,0,0,0,0,0,0,0,0,0,0,0,0,0,1,0,0,0,0,0,0,0,0,0,0,0,1,1,0,0,0,1,1,0,0,0,0,0,0,1,0,1,1,0,1,0,1,0,0,1,0,0,1,0,0,0,0,0,1,0,0,0,0,0,0,0,0,0,0,0,1,1,0,0,1,0,0,0,0,1,0,1,0,1,1,0,1,0,0,1,1,0,0,0,0,1,0,0,0,1,0,0,0,0,0,0,0,0,0,0,0,0,0,0,0,1,0,1,0,0,0,0,0,0,0,0,0,0,1,0,0,1,0,0,0,0,0,0,0,1,0,0,1,0,1,0,0,0,0,0,0,1,0,1,1,0,0,0,1,1,0,1,1,0,0,0,0,0,0,0,0,0,0,0,0,0,0,0,1,0,0,0,0,0,0,1,0,0,1,1,0,1,0,0,0,0,1,0,0,0,0,0,0,1,0,0,0,0,1,0,0,0,1,0,0,0,0,1,0,1,0,0,0,0,0,1,0,1,1,0,0,0,0,0,0,0,0,0,0,0,1,0,1,0,0,0,0,0,0,1,0,0,1,0,1,1,1,0,1,1,0,1,0,1,1,0,1,0,1,0,0,0,0,0,0,0,0,0,0,0,0,1,0,0,0,0,1,0,0,0,0,1,0,0,0,1,0,0,0,1,0,1,1,0,1,0,0,0,0,1,0,1,1,1,0,0,1,1,0,0,0,1,1,0,0,0,1,0,0,0,0,0,0,0,0,1,0,0,0,0,0,0,0,1,0,0,0,0,0,0,0,0,0,0,0,0,1,0,1,0,0,0,0,0,0,1,0,0,0,1,1,0,0,0,1,0,0,1,1,0,1,0,0,1,0,0,0,0,0,0,0,0,0,0,0,0,0,0,0,0,1,0,0,0,0,1,1,1,1,0,0,1,1,0,0,0,0,0,0,1,0,0,1,0,1,0,1,1,0,0,0,0,0,0,0,1,0,0,0,0,0,0,0,0,0,0,1,1,0,0,0,1,0,0,0,1,0,0,0,1,1,0,0,1,0,0,0,0,1,0,0,1,0,0,1,0,1,0,0,0,1,0,0,0,0,0,0,1,0,0,0,1,1,0,0,0,0,1,0,0,0,0,0,0,0,1,1,1,0,0,1,0,0,1,0,0,0,1,0,1,0,0,0,0,0,0,0,0,0,0,0,1,1,0,0,0,0,0,0,0,1,1,0,1,0,0,0,0,0,0,0,0,0,0,1,1,0,0,0,0,0,0,0,active
0,0,0,0,0,0,0,0,0,0,0,1,0,0,0,0,0,1,0,0,0,1,1,0,0,1,0,0,0,0,1,0,0,0,0,0,0,0,0,0,0,0,0,0,0,1,0,0,1,0,0,0,0,0,0,0,0,0,0,1,0,0,1,0,0,1,0,0,0,0,0,1,1,0,0,0,1,1,1,0,0,0,0,0,1,0,1,0,0,0,0,0,0,0,0,1,0,0,1,1,0,0,1,1,0,0,0,1,0,0,0,0,1,0,0,0,0,0,0,0,0,0,0,0,0,0,0,1,1,0,0,1,0,0,0,0,0,0,0,0,0,0,1,0,0,1,0,0,1,0,0,0,1,0,0,1,0,0,0,0,0,1,0,0,0,1,1,0,0,1,0,1,0,1,1,1,1,0,1,1,0,0,1,0,1,1,0,0,1,0,0,0,1,0,1,0,0,1,0,1,0,0,1,1,1,1,0,0,1,0,0,0,0,1,1,0,1,0,1,0,0,0,0,0,1,0,0,0,0,0,0,0,0,0,0,0,0,0,1,0,0,0,0,0,0,0,1,0,0,0,0,0,0,1,0,0,0,0,1,0,1,0,0,0,0,1,0,1,0,0,0,0,0,0,0,0,0,1,1,0,0,0,0,1,0,0,0,1,0,0,0,1,0,0,1,0,1,1,0,1,1,1,0,0,0,1,1,0,0,0,1,1,0,1,0,0,0,0,1,0,1,0,0,1,0,0,1,1,0,0,0,0,0,1,1,0,0,0,0,0,0,0,1,1,0,0,0,0,0,1,0,1,0,1,0,0,0,0,1,0,0,0,0,0,0,0,1,0,1,0,0,0,0,0,0,1,0,0,1,0,0,0,1,0,1,0,0,0,0,1,1,1,0,0,0,0,0,1,0,0,0,0,0,0,0,0,0,0,0,0,0,0,0,1,1,0,0,0,1,0,0,0,0,0,0,0,0,0,0,1,0,0,0,0,0,0,1,1,0,1,0,0,0,0,0,0,1,0,0,0,1,0,1,1,1,1,0,1,0,0,0,0,0,1,0,0,0,0,1,0,0,0,1,0,0,0,0,0,0,0,1,0,0,0,0,0,1,0,0,1,1,0,1,0,0,0,0,1,0,0,0,0,0,0,1,1,0,0,1,0,0,1,0,0,0,0,0,0,0,0,0,1,0,1,0,0,0,0,0,0,1,0,1,0,0,1,0,1,0,0,1,0,1,1,1,0,0,1,0,1,0,0,1,0,1,0,0,0,1,0,0,0,0,0,0,1,0,0,0,0,0,0,0,0,1,0,0,0,0,0,0,0,0,0,0,0,0,1,0,0,1,0,0,1,0,0,0,1,1,1,0,1,0,0,0,0,0,0,0,1,0,0,1,1,0,1,0,1,1,0,1,0,0,0,0,1,0,0,0,0,0,0,1,0,0,0,0,1,0,0,0,0,0,1,1,0,1,1,1,1,1,0,0,0,0,0,0,1,1,0,0,0,0,0,0,0,0,1,0,0,1,0,0,0,1,1,0,0,1,0,0,0,0,0,1,1,1,1,0,1,1,0,0,0,0,0,0,0,0,1,0,1,0,0,0,0,0,0,0,0,0,0,0,1,1,0,0,1,1,0,1,0,1,1,0,0,1,0,0,0,0,0,1,0,0,1,1,1,0,0,0,0,1,1,0,0,0,0,0,0,1,1,0,1,1,0,0,0,1,0,1,1,1,1,1,0,0,0,0,0,1,0,0,0,1,1,0,1,0,0,1,1,0,0,0,1,0,0,1,0,0,0,0,0,1,0,1,1,0,0,0,0,0,0,0,0,0,0,0,0,0,1,0,1,0,0,0,1,0,0,0,0,0,0,0,0,0,0,0,1,1,1,0,1,1,1,0,0,0,1,0,1,1,0,0,0,1,0,0,0,0,0,0,0,0,0,0,0,0,0,0,0,0,0,0,0,0,0,0,0,1,1,1,0,1,0,0,0,1,0,1,0,0,0,0,0,1,0,0,0,0,0,1,0,1,0,1,0,0,0,0,1,1,0,0,0,1,0,0,0,1,0,0,0,1,0,1,1,1,1,0,0,0,0,0,0,0,1,1,1,1,0,0,0,0,0,0,1,1,0,0,0,0,0,0,0,0,1,0,1,1,1,0,0,0,0,0,0,0,1,1,0,1,0,0,0,0,1,0,1,0,0,0,0,0,0,1,0,1,0,0,1,1,0,0,0,1,0,0,1,1,1,0,0,0,1,0,0,0,1,0,0,1,0,0,0,0,0,0,0,0,0,0,0,0,0,0,0,0,1,0,1,active
0,0,0,0,1,0,0,0,0,0,1,1,0,0,0,0,0,1,1,0,0,0,0,0,1,1,1,0,0,0,0,0,0,0,0,0,0,0,0,0,1,0,1,0,0,1,0,0,0,1,1,0,0,0,1,0,0,0,0,0,0,0,1,0,0,1,1,0,0,0,0,1,1,0,0,0,1,1,1,0,1,1,1,1,1,0,1,0,0,0,0,0,0,0,0,1,0,0,0,0,0,0,1,1,0,0,1,1,1,0,0,0,0,0,0,0,0,0,0,0,0,0,1,1,1,0,0,1,1,0,0,0,0,0,0,0,0,0,1,0,0,0,0,0,0,0,0,0,1,0,0,0,1,0,0,0,1,0,1,0,0,1,0,0,0,1,0,0,0,1,0,1,0,1,1,1,0,0,0,1,0,1,1,0,1,1,0,0,1,0,0,0,1,0,0,0,0,0,0,1,0,0,0,1,0,0,0,0,1,0,1,0,1,1,1,0,0,0,0,0,0,0,1,0,1,0,0,1,0,0,0,0,0,0,0,1,0,0,1,1,0,0,0,0,0,0,1,0,0,1,0,0,0,1,0,0,0,0,1,1,1,0,0,0,0,0,1,1,0,0,0,1,0,0,0,1,0,0,0,0,0,0,0,0,0,0,0,0,0,0,1,0,0,0,1,0,0,0,0,1,1,1,0,0,0,1,1,0,0,1,0,1,0,0,0,0,0,0,0,1,0,0,0,0,0,0,0,0,0,1,0,1,0,0,1,1,0,0,0,0,1,0,0,1,0,0,0,0,0,1,1,1,0,0,0,0,0,0,0,1,0,0,0,0,0,0,1,1,0,0,0,0,0,0,1,1,1,0,0,0,0,0,0,1,1,0,0,0,0,0,1,1,1,0,0,0,0,1,0,0,0,0,0,0,0,1,0,0,0,0,0,0,0,0,0,1,0,0,0,0,1,0,0,0,0,1,0,0,1,0,0,0,1,0,0,1,1,1,1,0,0,0,1,0,0,0,1,0,0,0,1,0,1,0,1,1,1,1,0,0,0,0,0,1,0,0,0,0,0,0,0,0,0,1,0,0,0,0,0,0,1,0,0,0,0,0,1,0,1,0,1,1,0,0,0,0,1,0,1,0,1,1,0,0,1,1,0,0,1,0,0,1,0,0,0,0,0,0,0,0,0,0,0,1,0,0,0,0,0,1,1,0,1,1,0,1,0,0,0,0,0,0,1,1,0,1,0,0,1,1,0,0,0,0,1,0,0,0,1,0,0,0,0,0,0,0,0,0,0,0,0,0,0,0,1,0,0,0,0,0,0,0,1,0,0,0,0,1,0,0,1,0,0,0,0,0,0,0,1,0,0,1,0,1,0,0,0,0,0,0,0,0,1,0,0,0,0,1,1,1,1,1,0,0,0,0,0,0,0,0,0,1,0,0,0,0,0,1,0,0,0,0,0,1,1,0,1,1,1,0,1,0,0,0,0,1,0,0,0,0,1,0,0,0,0,0,0,1,0,0,0,1,0,0,0,0,0,0,1,0,1,0,0,0,1,0,1,1,0,0,0,0,0,0,0,0,0,0,0,1,0,1,0,0,0,0,0,0,0,0,0,0,0,1,1,1,0,1,1,1,1,0,1,1,0,0,0,1,0,0,0,0,0,0,1,0,1,0,0,0,1,0,0,0,0,1,0,0,0,0,1,0,0,0,0,0,0,0,1,0,1,1,0,1,0,0,0,0,0,0,1,1,1,0,0,1,1,1,0,0,1,1,0,0,0,1,0,0,0,0,0,0,0,0,1,0,0,0,0,0,0,0,1,1,0,0,0,0,0,0,0,0,0,0,0,1,0,0,0,0,0,0,0,0,1,0,0,0,1,1,0,0,0,0,0,0,1,1,0,1,0,0,1,0,0,0,0,0,0,0,0,0,0,0,0,0,0,0,0,0,0,0,0,0,1,1,1,1,0,0,1,1,0,0,0,0,0,0,1,0,0,1,0,0,0,1,1,0,0,0,0,0,0,0,1,0,0,0,0,0,1,1,0,0,0,0,1,0,0,0,1,0,0,0,1,0,0,0,1,1,0,0,1,0,0,0,0,1,1,1,1,0,0,0,0,1,0,0,0,1,0,1,0,0,0,0,0,1,0,1,1,1,0,0,0,0,0,0,0,0,0,0,0,0,0,1,1,1,0,1,0,0,1,0,0,0,1,0,1,0,0,1,1,0,0,1,0,0,0,0,1,1,0,1,0,0,0,0,0,1,1,0,1,0,0,0,0,0,0,0,0,0,0,0,0,0,0,0,0,0,0,0,active
1,0,0,0,1,0,0,0,0,0,0,1,0,0,0,0,0,1,0,0,0,0,0,0,0,1,0,0,0,0,0,0,0,0,0,0,0,0,0,0,0,0,0,0,0,1,0,0,0,0,0,0,0,0,0,0,0,0,0,0,0,0,0,0,0,0,0,0,0,0,0,1,1,0,0,1,1,0,1,0,0,0,0,0,1,0,1,0,0,0,0,0,0,0,0,0,0,0,0,0,0,0,1,1,0,0,0,0,0,0,0,0,1,0,0,0,0,1,0,0,0,0,1,0,0,0,0,1,1,0,0,0,0,0,0,0,0,0,0,0,0,0,0,0,0,0,0,0,1,0,0,0,0,0,0,0,0,0,0,0,1,0,0,0,0,1,0,0,0,1,0,1,0,1,1,1,0,0,1,1,0,0,1,0,1,1,0,1,1,0,0,0,1,0,0,0,0,0,0,0,0,0,0,0,1,0,0,0,1,0,0,0,0,0,1,0,0,0,0,0,0,0,0,0,0,0,0,0,0,0,0,0,0,0,0,0,0,0,1,0,0,0,0,0,0,0,0,0,0,0,0,0,0,0,0,0,0,0,1,0,1,0,0,0,0,0,0,0,0,0,0,0,0,0,0,0,0,1,1,0,0,0,0,0,0,0,0,0,0,0,1,0,0,0,1,0,0,0,0,0,1,0,0,0,0,0,1,0,0,0,0,0,0,0,0,0,0,0,0,1,0,0,0,0,0,0,0,0,0,0,0,0,0,0,1,0,0,0,0,0,0,0,1,1,0,0,0,0,0,1,0,1,0,1,0,0,0,0,1,0,0,0,0,0,0,0,1,0,1,0,0,0,0,0,0,0,0,0,0,0,0,0,0,0,0,0,0,0,0,0,0,1,0,0,0,0,1,1,0,0,0,0,0,0,0,1,0,0,0,0,0,0,0,0,0,0,0,0,0,0,0,0,0,0,0,0,0,0,0,0,0,0,0,0,0,0,0,1,0,0,0,0,1,0,0,0,1,0,0,0,0,0,1,0,1,1,0,1,0,0,0,0,0,0,0,0,0,0,0,0,0,0,0,0,0,0,0,0,0,0,0,0,0,0,0,0,1,0,0,0,0,0,0,0,0,0,0,0,0,0,0,0,0,0,0,1,0,0,0,0,0,1,0,0,1,0,0,0,0,0,0,0,0,0,0,0,0,0,0,1,1,0,0,0,0,0,0,0,0,0,0,0,1,1,0,1,1,1,1,1,0,0,0,0,1,0,0,0,1,0,0,1,0,0,0,0,0,0,0,0,0,0,0,0,0,0,0,0,0,0,0,0,0,0,0,0,0,1,0,0,1,0,1,0,0,0,0,1,1,0,0,1,0,0,0,0,0,0,0,0,0,0,1,0,0,0,0,1,1,0,1,0,0,0,0,0,0,0,0,0,0,0,0,0,0,0,0,1,0,0,0,0,0,1,1,0,0,1,1,0,1,0,0,0,0,0,0,0,0,0,0,0,0,0,0,0,0,1,0,0,0,1,0,0,0,0,0,0,1,0,0,0,0,0,1,1,1,1,0,0,0,0,0,0,0,0,0,0,0,0,0,0,0,0,0,0,0,0,0,0,0,0,0,1,1,1,0,1,0,0,1,0,1,1,0,0,1,0,0,0,0,0,0,0,0,0,0,0,0,0,0,0,1,0,0,0,0,0,0,0,1,0,0,0,0,0,0,0,1,0,1,0,0,0,0,0,0,0,0,0,0,0,0,0,0,0,0,0,0,0,1,1,0,0,0,1,0,0,0,0,0,0,0,0,1,0,1,0,0,0,0,0,0,0,0,0,0,0,0,0,0,0,0,0,0,0,0,1,0,0,0,0,0,0,0,0,0,0,0,1,0,0,0,0,0,0,1,0,0,1,0,0,1,0,0,0,0,0,0,0,0,0,0,0,0,0,0,0,0,0,0,0,0,0,1,0,1,1,0,0,1,1,0,0,0,0,0,0,1,0,0,0,0,0,0,0,0,0,0,0,0,0,0,0,0,0,0,0,0,0,0,0,0,0,0,0,1,0,0,0,1,0,0,0,0,0,1,0,1,0,0,0,0,0,0,0,0,1,0,0,1,0,0,0,0,0,0,0,0,0,0,0,0,0,0,0,0,0,0,0,1,1,0,0,0,0,0,0,0,0,0,0,0,0,0,0,0,0,0,1,0,0,1,0,0,0,1,0,0,0,0,0,0,0,0,0,1,0,0,0,0,0,0,0,0,0,0,0,1,1,0,0,1,0,0,0,0,0,0,0,0,0,0,0,0,0,0,0,0,0,0,0,inactive
1,1,0,0,1,0,0,0,0,0,0,1,0,0,0,0,0,1,0,0,0,0,0,0,0,1,1,0,0,0,0,0,0,0,0,0,0,1,0,0,0,0,1,0,0,1,0,0,1,0,0,0,0,0,0,0,0,0,0,1,0,0,0,0,0,0,0,0,0,0,0,1,1,0,0,1,1,1,1,0,0,0,0,0,1,0,1,0,1,0,0,0,0,0,0,1,0,0,1,1,0,0,1,1,0,0,0,0,0,0,0,0,1,1,0,0,0,1,0,1,0,0,1,0,0,0,0,1,1,0,0,1,0,0,0,0,0,0,1,0,0,0,0,0,1,1,0,1,1,0,0,0,0,0,0,0,0,0,1,0,1,1,0,0,1,1,0,0,0,1,0,1,0,1,1,1,0,0,1,1,1,1,1,0,1,1,0,1,1,0,0,0,1,0,0,0,0,0,0,0,0,0,1,0,1,0,1,0,1,0,0,0,0,1,1,0,1,0,1,0,0,0,1,0,0,0,0,0,0,0,1,0,0,1,0,0,0,0,1,0,0,0,0,0,0,0,1,0,0,0,0,0,0,1,0,0,0,0,1,0,1,0,0,0,0,1,0,0,0,0,0,1,0,0,0,1,0,1,1,0,1,0,0,0,1,0,0,0,0,0,0,0,0,0,1,0,0,1,0,0,1,0,0,0,0,1,1,0,0,0,0,1,0,0,0,0,0,0,0,1,0,0,0,1,0,0,1,0,0,0,0,0,0,0,1,1,0,0,0,0,0,0,1,1,0,0,0,0,0,1,0,1,0,1,1,0,0,0,1,0,0,0,0,0,0,0,1,0,1,1,0,0,0,0,0,0,1,0,0,0,0,0,0,0,0,0,0,0,1,0,1,1,1,0,0,0,1,1,0,0,0,0,0,0,0,1,0,0,0,1,0,0,0,0,1,0,1,0,0,0,0,0,0,1,0,0,1,1,0,0,0,0,0,0,0,0,0,1,0,0,0,1,1,1,1,0,1,0,0,0,0,0,1,0,1,1,0,1,0,0,0,0,0,0,0,0,0,0,1,0,0,1,0,0,0,0,0,0,0,0,0,0,0,0,0,0,1,0,0,0,1,0,0,0,0,0,0,0,1,1,0,1,0,0,1,1,0,0,1,0,0,1,0,0,1,0,0,0,0,0,0,0,0,0,0,0,0,0,0,1,1,0,0,1,0,0,1,0,0,0,0,0,1,1,1,1,1,1,1,1,1,0,0,0,1,0,0,0,1,0,0,1,0,0,0,0,0,0,0,0,0,0,0,0,1,0,0,0,1,0,1,1,0,0,0,0,0,1,0,0,1,0,1,0,0,0,0,1,1,0,0,1,0,0,0,0,0,0,0,1,0,0,1,0,0,0,0,1,1,0,1,1,0,0,0,1,0,0,0,0,0,0,1,0,0,0,0,1,0,0,0,0,0,1,1,0,0,1,1,0,1,0,0,0,0,0,0,0,0,0,0,0,0,1,0,0,0,1,0,0,0,1,0,0,0,1,0,0,1,0,0,0,0,0,1,1,1,1,0,1,1,0,0,0,0,0,0,0,0,0,0,0,0,0,0,0,0,0,0,0,0,0,0,1,1,1,0,1,0,0,1,0,1,1,0,0,1,1,0,0,0,0,1,0,0,0,0,0,0,0,0,0,1,0,0,0,0,0,0,0,1,1,0,0,0,0,0,0,1,0,1,1,1,0,1,0,0,0,0,0,1,0,0,0,1,0,0,0,0,0,0,0,0,1,0,1,0,0,1,0,0,0,0,0,1,0,1,0,0,0,0,0,0,0,0,0,0,0,0,0,0,1,0,0,0,0,0,1,0,0,0,0,0,0,0,0,0,0,1,1,1,0,0,0,0,0,1,0,1,1,0,0,1,0,0,0,1,0,0,0,0,0,0,0,0,0,0,0,0,0,0,0,0,0,1,0,1,1,0,0,1,1,0,0,0,0,0,0,1,0,1,0,0,0,0,0,1,0,0,0,1,0,0,0,0,0,0,0,0,0,0,0,1,0,1,0,1,0,0,0,1,0,0,0,0,0,1,0,1,0,0,0,1,0,0,0,0,1,0,0,1,0,0,1,0,0,0,0,0,0,0,0,0,1,0,0,0,0,0,0,1,1,0,0,0,0,0,0,0,0,0,0,0,0,1,0,0,0,0,1,0,0,0,0,0,0,1,0,0,0,0,0,1,0,0,0,1,0,1,1,0,0,0,0,0,0,0,0,1,1,1,0,1,0,0,0,0,0,0,0,0,0,0,1,0,1,0,0,0,1,0,1,active
0,0,0,0,0,0,0,0,0,0,0,1,0,0,0,0,0,1,0,0,0,0,0,0,0,1,1,0,0,0,0,0,0,0,0,0,0,1,0,0,0,0,1,0,0,1,0,0,1,0,0,0,0,0,0,0,0,0,0,1,0,0,0,0,0,0,0,0,0,0,0,1,1,0,0,1,1,1,1,0,0,0,0,0,1,0,1,0,1,0,0,0,0,0,0,1,0,0,1,1,0,0,1,1,0,0,0,0,0,0,0,0,1,1,0,0,0,0,0,1,0,0,1,0,0,0,0,1,1,0,0,1,0,0,0,0,0,0,1,0,0,0,0,0,1,1,0,1,1,0,0,0,0,0,0,0,0,0,1,0,0,1,0,0,1,1,0,0,0,1,0,1,0,1,1,1,0,0,1,1,1,1,1,0,1,1,0,0,1,0,0,0,0,0,0,0,0,0,0,0,0,0,1,0,1,0,1,0,1,0,0,0,0,1,1,0,1,0,1,0,0,0,1,0,0,0,0,0,0,0,1,0,0,1,0,0,0,0,1,0,0,0,0,0,0,0,1,0,0,0,0,0,0,1,0,0,0,0,1,0,1,0,0,0,0,1,0,0,0,0,0,1,0,0,0,1,0,1,1,0,1,0,0,0,1,0,0,0,0,0,0,0,0,0,1,0,0,1,0,0,1,0,0,0,0,1,1,0,0,0,0,1,0,0,0,0,0,0,0,1,0,0,0,1,0,0,1,0,0,0,0,0,0,0,1,1,0,0,0,0,0,0,1,1,0,0,0,0,0,1,0,0,0,1,1,0,0,0,1,0,0,0,0,0,0,0,1,0,1,1,0,0,0,0,0,0,1,0,0,0,0,0,0,0,0,0,0,0,1,0,1,1,1,0,0,0,0,1,0,0,0,0,0,0,0,1,0,0,0,1,0,0,0,0,1,0,1,0,0,0,0,0,0,1,0,0,1,1,0,0,0,0,0,0,0,0,0,1,0,0,0,1,0,1,0,0,1,0,0,0,0,0,1,0,1,1,0,1,0,0,0,0,0,0,0,0,0,0,1,0,0,1,0,0,0,0,0,0,0,0,0,0,0,0,0,0,1,0,0,0,1,0,0,0,0,0,0,0,1,1,0,1,0,0,1,1,0,0,1,0,0,1,0,0,0,0,0,0,0,0,0,0,0,0,0,0,0,0,0,1,1,0,0,1,0,0,1,0,0,0,0,0,1,1,1,1,0,1,1,1,1,0,0,0,1,0,0,0,1,0,0,0,0,0,0,0,0,0,0,0,0,0,0,0,1,0,0,0,1,0,1,1,0,0,0,0,0,1,0,0,1,0,0,0,0,0,0,1,1,0,0,1,0,0,0,0,0,0,0,1,0,0,1,0,0,0,0,1,1,0,1,1,0,0,0,1,0,0,0,0,0,0,1,0,0,0,0,1,0,0,0,0,0,1,1,0,0,1,1,0,1,0,0,0,0,0,0,0,0,0,0,0,0,1,0,0,0,1,0,0,0,1,0,0,0,1,0,0,1,0,0,0,0,0,1,1,1,1,0,1,1,0,0,0,0,0,0,0,0,0,0,0,0,0,0,0,0,0,0,0,0,0,0,1,1,1,0,1,0,0,1,0,1,1,0,0,1,1,0,0,0,0,1,0,0,0,0,0,0,0,0,0,0,0,0,0,0,0,0,0,1,1,0,0,0,0,0,0,1,0,1,1,1,0,1,0,0,0,0,0,1,0,0,0,1,0,0,0,0,0,0,0,0,1,0,1,0,0,1,0,0,0,0,0,1,0,1,0,0,0,0,0,0,0,0,0,0,0,0,0,0,1,0,0,0,0,0,1,0,0,0,0,0,0,0,0,0,0,1,1,1,0,0,0,0,0,1,0,1,1,0,0,1,0,0,0,1,0,0,0,0,0,0,0,0,0,0,0,0,0,0,0,0,0,1,0,1,1,0,0,1,1,0,0,0,0,0,0,1,0,1,0,0,0,0,0,1,0,0,0,1,0,0,0,0,0,0,0,0,0,0,0,1,0,1,0,1,0,0,0,1,0,0,0,0,0,1,0,1,0,0,0,1,0,0,0,0,1,0,0,1,0,0,1,0,0,0,0,0,0,0,0,0,1,0,0,0,0,0,0,1,1,0,0,0,0,0,0,0,0,0,0,0,0,1,0,0,0,0,1,0,0,0,0,0,0,1,0,0,0,0,0,1,0,0,0,1,0,1,1,0,0,0,0,0,0,0,0,1,1,1,0,1,0,0,0,0,0,0,0,0,0,0,1,0,1,0,0,0,1,0,1,active
0,0,0,0,0,0,0,0,0,0,0,1,0,0,0,0,1,1,0,1,0,0,0,0,0,1,1,0,0,0,0,1,0,1,0,0,1,0,0,0,0,0,0,0,0,1,0,0,0,0,0,0,0,0,0,0,1,0,0,1,0,0,0,0,0,0,0,0,0,0,0,1,1,0,0,1,1,1,1,0,0,0,0,0,1,0,1,0,0,0,0,0,0,0,0,0,0,1,0,0,0,0,1,1,0,1,0,0,0,0,0,0,1,0,0,0,0,0,0,0,0,1,1,0,0,0,0,1,1,0,0,1,0,0,0,0,0,0,0,0,0,0,0,0,0,0,0,0,1,0,0,0,0,0,0,0,0,0,0,0,0,0,0,0,0,1,1,0,0,0,1,0,1,1,1,0,1,0,0,1,0,0,1,0,1,1,0,0,1,0,0,0,1,0,0,0,0,0,0,0,0,0,0,0,1,0,0,0,1,0,1,0,0,0,0,0,0,0,0,0,0,0,0,0,0,0,0,0,0,0,0,0,0,0,0,0,0,0,1,0,0,0,0,0,0,0,0,0,0,0,0,0,0,0,0,0,0,1,1,0,1,0,0,0,0,1,1,0,0,0,0,0,0,0,1,1,0,0,0,0,0,0,1,0,0,1,0,1,0,0,1,1,0,0,1,0,1,0,0,0,1,1,1,1,0,0,1,0,0,0,1,0,0,0,0,0,0,0,1,1,0,0,0,0,0,1,0,0,0,0,0,0,0,1,1,0,0,0,1,0,0,0,0,0,0,0,0,0,0,1,0,0,0,1,0,0,0,0,1,1,0,0,0,0,0,0,1,0,1,0,0,0,0,1,0,0,0,0,1,0,0,0,0,0,1,1,0,0,0,0,0,1,0,0,0,0,0,0,1,0,0,1,0,0,1,1,0,0,0,0,0,0,0,0,0,0,0,0,0,0,0,0,0,0,0,0,0,0,0,0,0,0,0,0,0,1,1,1,0,0,0,0,0,0,0,0,1,0,0,0,1,0,1,1,1,1,0,1,0,0,0,0,0,0,0,1,0,1,0,0,0,0,0,0,0,0,0,0,0,0,0,0,0,0,0,0,1,0,1,0,1,0,0,0,0,0,0,0,0,0,1,1,0,0,0,1,0,0,1,0,0,1,0,1,0,0,0,0,0,0,0,1,0,1,0,0,0,0,0,0,1,0,0,1,1,0,0,1,0,0,1,0,1,1,0,1,0,0,1,1,0,0,0,0,1,0,0,0,1,0,0,0,0,0,0,1,0,0,0,0,1,0,0,0,0,0,0,0,0,0,0,0,0,0,0,0,0,1,0,0,0,0,0,0,0,0,0,0,1,0,0,1,0,0,0,0,0,0,0,0,1,0,1,0,0,0,0,1,1,0,1,1,0,0,0,1,0,0,0,0,0,0,1,0,0,1,0,1,1,1,0,0,0,0,1,0,1,1,1,1,1,0,0,0,0,0,0,0,0,0,0,0,0,0,0,0,0,1,0,0,1,0,0,0,1,0,0,0,1,0,0,0,0,0,1,0,1,1,0,0,0,0,0,0,0,0,0,0,0,0,0,1,0,0,1,0,0,1,0,0,0,0,0,0,1,1,0,1,0,1,1,0,1,1,0,1,1,0,0,0,0,0,0,0,0,0,0,0,0,0,0,1,0,0,0,0,0,0,0,0,1,0,0,0,0,0,0,0,1,0,1,1,1,1,1,0,0,0,0,1,1,0,0,0,0,0,0,0,0,0,1,1,0,0,0,1,0,0,1,0,0,0,0,0,1,0,0,1,0,1,0,0,1,1,0,0,0,0,0,0,0,1,0,0,0,0,1,1,0,0,0,1,1,0,0,0,0,0,0,1,0,1,0,1,0,0,1,0,1,1,0,0,1,0,0,0,0,0,0,0,0,0,0,0,0,0,0,0,0,0,0,0,0,0,1,0,1,0,0,0,1,1,0,1,1,0,0,0,1,0,0,0,0,0,0,0,0,0,1,0,0,0,1,0,0,0,0,0,1,0,0,0,1,0,0,0,1,0,0,0,1,0,0,1,0,0,0,0,1,0,1,1,0,0,0,0,1,1,0,0,1,0,0,0,0,0,0,0,0,0,0,1,1,0,0,0,0,1,0,0,1,1,0,0,0,0,0,0,0,1,1,0,1,0,0,0,0,0,0,1,0,0,1,0,0,0,1,0,0,0,1,0,0,0,1,0,1,0,0,1,1,0,0,0,0,0,0,0,1,0,0,0,1,0,1,0,0,0,0,0,0,0,0,1,1,0,0,0,0,0,0,0,active
0,0,0,0,0,1,0,0,0,0,0,1,0,0,0,0,0,1,0,0,0,1,1,0,0,1,1,0,0,0,1,0,0,0,0,0,0,0,0,0,0,0,1,0,0,1,0,0,1,0,0,0,0,0,0,0,0,0,0,1,0,0,1,0,0,1,0,0,0,0,0,1,1,0,0,1,1,1,1,0,0,0,0,0,1,0,1,1,1,0,0,0,0,0,0,1,0,0,1,1,0,0,1,1,0,0,0,1,0,0,0,0,1,0,0,0,0,0,0,0,0,0,0,0,0,0,0,1,1,0,0,1,0,0,0,0,0,0,0,0,0,0,1,0,1,1,0,0,1,0,0,0,1,0,0,0,0,0,0,1,0,1,0,0,0,1,1,0,0,1,0,1,0,1,1,1,0,0,1,1,0,1,1,0,1,1,0,0,1,0,0,0,1,0,1,1,0,1,0,1,0,1,1,1,1,1,1,0,1,0,0,0,0,1,1,0,1,1,1,0,0,0,0,0,1,0,0,0,0,0,1,0,0,0,0,0,0,0,1,0,0,0,0,0,0,0,1,0,0,0,0,0,0,1,0,0,1,0,1,0,1,0,0,0,0,1,0,1,0,0,0,0,0,0,0,0,0,1,1,0,0,0,0,1,0,0,0,1,0,0,0,0,0,0,1,0,0,1,0,1,1,1,0,0,0,1,1,0,0,0,1,1,0,1,0,0,0,0,0,0,1,0,0,1,0,0,1,0,0,0,0,0,0,1,1,0,1,0,0,0,0,0,1,1,0,0,0,0,0,1,0,1,0,1,1,0,0,0,1,1,0,0,0,0,0,0,1,0,1,0,0,0,0,0,0,1,0,0,1,0,0,0,1,0,0,0,0,0,0,1,1,1,1,0,0,0,0,1,0,0,0,0,0,0,0,1,0,0,0,0,0,1,0,1,1,0,0,0,1,0,0,0,0,0,0,0,1,0,0,1,0,0,0,0,0,0,0,1,0,1,0,0,0,0,0,0,1,0,0,0,0,0,1,0,1,1,0,1,0,0,0,0,0,1,0,0,0,0,1,0,0,0,1,0,0,0,0,0,0,0,1,0,0,0,0,1,1,0,0,1,1,0,1,0,0,0,0,1,0,0,0,1,0,0,1,1,0,0,1,0,0,1,0,0,0,0,0,0,0,0,0,0,0,0,0,0,0,0,0,0,1,0,1,0,0,1,0,0,0,0,0,0,1,1,1,0,0,1,1,1,0,0,1,0,1,0,0,0,1,0,0,0,0,0,0,0,0,0,0,0,0,0,0,0,1,0,0,0,0,0,0,0,0,0,0,0,0,1,1,0,1,0,0,1,0,0,0,1,1,1,0,1,0,0,0,0,0,0,0,1,1,0,1,1,0,1,0,1,1,0,1,1,0,0,0,1,0,0,0,0,0,0,1,0,0,0,0,1,0,0,0,0,0,1,1,0,0,1,1,0,1,0,0,0,0,0,0,1,1,0,0,0,0,0,0,0,0,1,0,0,0,0,0,0,0,1,0,1,1,0,0,1,0,0,1,1,1,1,0,1,1,0,0,0,1,0,0,0,0,0,0,0,0,0,0,0,0,0,0,0,0,0,0,1,1,0,0,1,1,0,1,0,1,1,0,0,1,0,0,0,0,0,1,0,0,0,1,1,0,0,0,0,1,1,0,0,0,0,0,0,1,1,0,1,1,0,0,0,1,0,1,1,0,1,1,0,0,0,0,0,1,0,0,0,1,1,0,1,0,0,1,1,0,0,0,1,0,0,1,0,0,0,0,0,1,0,1,0,0,0,0,0,0,0,0,0,1,0,0,0,0,1,0,0,0,0,0,1,0,0,0,0,0,0,0,0,0,0,1,1,1,0,0,0,1,1,1,0,1,1,0,0,1,0,0,0,1,0,1,0,0,0,0,0,0,0,0,0,0,1,0,0,0,0,1,0,1,0,0,0,1,1,1,0,1,0,0,0,1,0,1,0,0,0,1,0,1,0,0,0,0,1,0,0,1,0,1,0,0,0,0,1,1,0,0,0,1,0,0,0,1,0,0,0,1,0,1,1,1,1,0,0,1,0,0,0,0,1,1,1,1,0,0,0,0,0,0,1,1,0,0,0,0,0,0,0,0,1,0,1,1,1,0,0,0,0,0,0,0,1,0,0,0,0,0,0,0,1,0,1,0,0,0,0,0,0,1,0,1,0,0,1,1,0,0,0,1,0,0,0,0,1,0,0,0,1,0,0,1,1,0,0,1,0,0,0,0,0,0,0,0,0,1,0,0,0,0,0,0,1,0,1,active
1,0,0,0,1,0,0,0,0,0,0,1,0,0,0,0,0,1,1,0,0,0,1,0,1,1,1,0,0,0,0,0,0,0,0,0,0,0,0,1,1,0,0,0,0,1,0,1,0,1,1,0,0,0,0,0,0,0,0,1,0,0,0,0,0,0,1,0,0,0,0,1,1,0,0,0,1,0,1,0,0,1,1,0,1,0,1,0,0,0,0,0,0,0,1,1,0,1,0,0,0,0,1,1,1,1,1,1,1,0,0,0,0,0,0,0,0,1,0,0,0,0,0,0,0,0,1,1,1,0,0,0,0,0,0,0,0,0,1,0,0,0,1,0,0,0,0,0,1,0,0,0,0,0,0,1,0,1,1,0,1,1,0,0,0,1,0,0,0,0,0,1,0,1,1,1,0,0,1,1,0,0,1,0,1,1,0,1,1,0,1,0,1,0,0,0,0,0,0,0,0,0,1,0,0,1,0,0,1,0,1,0,0,1,1,0,0,0,0,0,0,0,1,0,0,1,0,0,0,0,1,1,0,1,0,1,0,0,1,1,0,0,0,0,0,0,0,0,0,0,0,0,0,1,0,0,0,0,1,0,1,1,0,0,0,0,0,0,0,0,0,1,0,0,0,1,0,0,1,0,0,0,0,0,0,0,1,0,0,0,1,0,0,0,1,0,0,0,0,0,1,0,0,0,0,1,1,0,0,1,0,1,1,0,0,0,0,0,0,0,0,0,0,0,0,0,0,0,0,0,0,0,0,0,1,1,0,0,0,0,1,0,0,1,0,0,0,0,0,1,1,1,0,1,1,0,0,0,1,0,0,0,0,0,0,0,1,0,0,0,0,0,1,0,1,0,1,0,0,0,0,0,0,1,1,0,0,0,0,1,0,1,0,0,0,0,1,1,0,0,0,0,0,0,0,1,0,0,0,0,0,0,0,0,0,0,0,0,0,1,1,0,0,0,0,1,0,0,1,0,1,0,0,0,0,0,0,1,0,0,0,1,1,0,0,0,1,0,0,0,1,0,1,0,1,1,0,1,0,0,0,0,0,0,0,1,1,0,0,0,0,0,0,1,0,0,0,0,0,0,0,0,0,0,0,0,1,0,0,0,1,1,0,0,0,0,0,0,1,0,1,1,0,1,0,1,0,0,1,0,0,1,0,0,1,0,0,1,0,0,0,0,0,0,0,0,0,0,0,0,1,0,0,1,0,0,0,0,1,0,0,0,1,1,0,1,1,1,1,1,1,0,0,0,1,0,1,0,1,0,0,1,0,0,0,0,0,0,0,0,0,0,0,0,1,0,1,0,0,0,0,0,0,0,0,0,0,1,0,0,1,0,1,0,0,0,0,1,1,0,0,1,0,1,0,0,0,0,0,0,1,0,1,1,0,0,0,1,1,0,1,1,0,1,0,0,0,0,0,0,0,0,0,1,0,0,0,1,0,0,0,0,0,1,1,0,0,1,1,0,1,0,0,0,0,1,0,0,0,0,1,1,0,0,0,0,0,1,0,0,0,0,0,0,0,0,1,0,1,0,0,0,0,0,1,0,1,1,0,0,0,0,0,0,0,0,0,0,0,1,0,1,0,0,0,0,0,1,1,0,0,1,0,0,1,1,0,1,1,0,1,0,1,1,0,0,0,1,0,0,0,0,0,0,0,0,1,0,0,0,1,0,1,1,0,1,0,0,0,0,1,1,0,0,1,0,0,0,1,1,1,1,0,0,0,0,0,0,1,0,0,1,1,0,0,1,1,0,0,0,0,0,0,0,0,1,0,0,0,0,0,0,0,0,1,0,0,0,0,0,0,0,1,0,0,0,0,0,0,0,0,1,0,0,0,1,0,0,0,0,0,0,0,0,1,0,0,0,1,1,0,0,0,1,0,0,1,1,0,1,0,0,1,0,0,0,0,0,0,0,0,0,0,0,0,0,0,0,0,0,0,0,0,0,1,1,1,1,0,0,1,1,0,0,0,0,0,0,1,0,0,1,0,1,0,1,1,0,0,0,0,0,0,0,1,1,0,0,0,0,0,0,0,0,0,1,1,0,0,0,1,1,0,0,1,0,1,0,1,0,0,0,0,0,0,0,0,1,0,0,1,0,0,1,0,1,1,0,0,0,0,0,0,0,0,0,1,1,0,0,1,1,0,1,0,0,1,0,0,0,0,0,0,0,1,1,1,0,0,1,0,0,0,0,0,0,1,0,1,0,0,1,0,0,0,0,0,0,0,0,1,0,0,0,0,0,0,1,0,1,1,0,1,0,0,0,0,0,1,0,0,0,0,0,1,0,1,0,0,0,0,0,active
1,0,0,0,1,0,0,0,0,0,0,1,0,0,0,0,0,1,1,0,0,0,1,0,1,1,1,0,0,0,0,0,0,0,0,0,0,0,0,1,1,0,1,0,0,1,0,1,0,1,1,0,0,0,0,0,0,0,0,1,0,0,0,0,1,0,1,0,0,0,1,1,1,0,0,1,1,1,1,0,0,1,1,0,1,0,1,0,1,0,0,0,0,0,1,1,0,1,0,0,0,0,1,1,1,1,1,1,1,0,0,0,0,0,0,0,0,1,0,0,0,0,1,0,0,0,1,1,1,0,0,1,0,0,0,0,0,0,1,0,0,0,1,0,0,0,0,0,1,0,0,0,0,0,0,1,0,1,1,0,1,1,0,0,0,1,0,0,0,0,0,1,0,1,1,1,0,0,1,1,0,1,1,0,1,1,0,1,1,0,1,0,1,0,0,0,0,0,0,0,0,0,1,0,0,1,1,0,1,0,1,0,0,1,1,0,0,0,0,0,0,0,1,0,0,1,0,0,0,0,1,1,0,1,0,1,0,0,1,1,0,0,0,0,0,0,0,0,0,0,0,0,0,1,0,0,0,0,1,0,1,1,0,0,0,0,0,0,0,0,0,1,0,0,0,1,0,0,1,0,0,0,0,0,0,0,1,0,0,0,1,0,0,0,1,0,0,0,0,0,1,0,0,0,0,1,1,0,0,1,0,1,1,0,0,0,0,0,0,1,0,0,0,1,0,0,0,0,0,0,0,0,0,0,1,1,0,0,0,0,1,0,0,1,0,0,0,0,0,1,1,1,0,1,1,0,0,0,1,0,0,0,0,0,0,0,1,0,1,0,0,0,1,0,1,0,1,0,0,1,0,0,0,1,1,0,0,0,0,1,0,1,1,0,0,0,1,1,0,0,0,0,0,0,1,1,0,0,0,0,0,0,0,0,0,0,0,0,0,1,1,0,0,0,0,1,1,0,1,0,1,0,0,0,0,0,0,1,0,0,0,1,1,0,0,0,1,0,0,0,1,0,1,0,1,1,0,1,0,0,0,0,0,0,0,1,1,0,0,0,0,0,0,1,0,0,0,0,0,0,0,0,0,0,0,0,1,0,0,0,1,1,0,0,0,0,0,0,1,0,1,1,0,1,0,1,0,0,1,0,0,1,0,0,1,0,0,1,0,0,0,0,0,0,0,0,0,0,0,1,1,0,0,1,0,0,0,0,1,0,0,0,1,1,0,1,1,1,1,1,1,0,0,0,1,0,1,0,1,0,1,1,0,0,0,0,0,0,0,0,0,0,0,0,1,0,1,0,0,0,0,0,0,0,0,0,0,1,0,0,1,0,1,0,0,0,0,1,1,0,0,1,0,1,0,0,0,0,0,0,1,0,1,1,0,0,0,1,1,0,1,1,0,1,0,0,0,0,0,0,0,0,0,1,0,0,0,1,0,0,0,0,0,1,1,0,0,1,1,0,1,0,0,0,0,1,0,0,0,0,1,1,0,0,0,1,0,1,0,0,0,1,0,0,0,0,1,0,1,0,0,0,0,0,1,0,1,1,0,0,0,0,0,0,0,0,0,0,0,1,0,1,0,0,0,0,0,1,1,0,0,1,0,1,1,1,0,1,1,1,1,0,1,1,0,0,0,1,0,0,0,0,0,0,0,0,1,0,0,0,1,0,1,1,0,1,0,0,0,0,1,1,0,0,1,0,0,0,1,1,1,1,0,1,1,0,0,0,1,0,1,1,1,0,0,1,1,0,0,0,0,0,0,0,0,1,0,0,0,0,0,0,0,0,1,0,0,0,0,0,0,0,1,0,0,0,0,0,0,0,0,1,0,0,0,1,0,0,0,0,0,0,0,0,1,0,0,0,1,1,0,0,0,1,0,0,1,1,1,1,0,0,1,0,0,0,0,0,0,0,0,0,0,0,0,0,0,0,0,0,0,0,0,0,1,1,1,1,0,0,1,1,0,0,0,0,0,0,1,0,0,1,0,1,0,1,1,0,0,0,1,0,0,0,1,1,0,0,0,0,0,0,1,0,1,1,1,0,0,0,1,1,0,0,1,0,1,1,1,0,0,0,1,0,0,0,0,1,0,0,1,0,0,1,0,1,1,0,0,0,0,0,0,0,0,0,1,1,0,0,1,1,0,1,0,0,1,0,0,0,0,0,0,0,1,1,1,0,0,1,0,0,0,0,0,0,1,0,1,0,0,1,0,0,0,0,0,0,0,0,1,0,0,0,0,0,0,1,0,1,1,0,1,0,0,0,0,0,1,0,0,0,0,0,1,0,1,0,0,0,0,0,active
0,0,0,0,0,0,0,0,0,0,0,1,0,0,0,0,0,1,0,0,0,0,0,0,0,0,1,0,0,0,0,0,0,0,0,0,0,0,0,0,0,0,1,0,0,1,0,0,0,0,0,0,0,0,0,0,0,0,0,1,0,0,0,0,0,0,0,0,0,0,0,1,1,0,0,1,1,0,1,0,0,0,0,0,1,0,1,0,1,0,0,0,0,0,0,0,0,0,0,0,0,0,1,1,0,0,0,0,0,0,0,0,0,0,0,0,0,0,0,0,0,0,1,0,0,0,0,1,1,0,0,1,0,0,0,0,0,0,0,0,0,0,0,0,0,0,0,0,1,0,0,0,0,0,0,0,0,0,0,0,0,0,0,0,0,1,0,0,0,0,0,1,0,1,0,1,0,0,0,1,0,1,1,0,1,1,0,0,1,0,0,0,0,0,0,0,0,0,0,0,0,0,0,0,0,0,1,0,1,0,0,0,0,0,0,0,0,0,0,0,0,0,0,0,0,0,0,0,0,0,1,0,0,0,0,0,0,0,1,0,0,0,0,0,0,0,0,0,0,0,0,0,0,1,0,0,0,0,1,0,1,0,0,0,0,0,0,0,0,0,0,0,0,0,0,0,0,0,0,0,0,0,0,0,0,0,0,0,0,0,1,0,0,0,1,0,0,0,0,0,1,0,0,0,0,0,1,0,0,0,0,0,0,0,0,0,0,0,0,1,0,0,0,1,0,0,0,0,0,0,0,0,0,0,1,0,0,0,0,0,0,0,0,0,0,0,0,0,0,1,0,0,0,1,1,0,0,0,0,0,0,0,0,0,0,0,1,0,1,0,0,0,0,0,0,0,0,0,0,0,0,0,0,0,0,0,0,0,0,0,1,1,1,0,0,0,0,0,0,0,0,0,0,0,1,1,0,0,0,0,0,0,0,0,0,0,0,0,0,0,0,0,0,0,0,0,1,0,0,1,0,0,0,0,0,0,0,1,0,0,0,0,0,0,0,0,1,0,0,0,0,0,0,0,1,1,0,1,0,0,0,0,0,0,0,0,0,0,0,0,0,0,0,0,0,0,0,0,0,0,0,0,0,0,0,0,1,0,0,0,0,0,0,0,0,0,0,0,0,0,0,1,0,0,0,1,0,0,1,0,0,1,0,0,0,0,0,0,0,0,0,0,0,0,0,0,0,0,0,1,1,0,0,0,1,0,0,0,0,0,0,0,1,1,0,1,0,0,1,1,0,0,0,0,1,0,0,0,1,0,0,0,0,0,0,0,0,0,0,0,0,0,0,0,0,0,0,0,0,0,0,0,0,0,0,0,0,1,0,0,0,0,0,0,0,1,0,0,1,0,0,1,0,0,0,0,0,0,0,0,0,0,1,0,0,0,0,1,1,0,1,1,0,0,0,0,0,0,0,0,0,0,0,0,0,0,0,1,0,0,0,0,0,0,1,0,0,1,1,0,1,0,0,0,0,0,0,0,0,0,0,0,0,0,0,0,0,1,0,1,0,1,0,0,0,0,0,0,1,0,0,0,0,0,1,0,1,1,0,0,0,0,0,0,0,0,0,0,0,0,0,0,0,0,0,0,0,0,0,0,0,0,0,1,1,1,0,1,0,1,1,0,1,1,0,0,1,0,0,0,0,0,0,0,0,0,0,0,0,0,0,0,0,0,0,0,0,0,0,0,1,0,0,0,0,0,0,0,1,0,1,0,0,0,1,0,0,0,0,0,1,0,0,0,0,0,0,0,0,0,1,1,0,0,0,1,0,0,0,0,0,0,0,0,1,0,0,0,0,0,0,0,0,0,0,0,0,0,0,0,0,0,0,0,0,0,0,1,0,0,0,0,0,0,0,0,0,0,1,1,0,0,0,0,0,0,1,0,1,1,0,0,1,0,0,0,0,0,0,0,0,0,0,0,0,0,0,0,0,0,0,0,0,0,1,0,1,1,0,0,1,1,0,0,0,0,0,0,1,0,0,0,0,0,0,0,0,0,0,0,0,0,0,0,0,0,0,0,0,0,0,0,1,0,1,0,1,0,0,0,1,0,0,0,0,0,0,0,1,0,0,0,1,0,0,0,0,1,0,0,1,0,0,0,0,0,0,0,0,0,0,0,0,0,0,0,0,0,0,0,1,1,0,0,0,0,0,0,0,0,0,0,0,0,0,0,0,0,0,1,0,0,1,0,0,0,1,0,0,0,0,0,0,0,0,0,0,0,0,0,0,0,0,0,0,0,0,0,0,1,0,0,1,0,0,0,0,0,0,0,0,0,0,0,0,0,0,0,0,0,0,0,inactive
1,0,0,0,1,0,0,0,0,0,0,1,0,0,0,0,0,1,1,0,0,0,1,0,0,1,1,0,0,0,0,0,0,0,0,0,0,0,0,0,1,0,0,0,0,1,0,1,0,0,0,0,0,0,0,0,0,0,0,1,0,0,0,0,0,0,0,0,0,0,0,1,1,0,0,1,1,1,1,0,0,0,0,0,1,0,1,0,0,0,0,0,0,0,0,0,0,0,0,0,0,0,1,1,0,1,0,0,0,0,0,0,0,0,0,0,0,1,0,0,0,0,1,0,0,0,0,1,1,0,0,1,0,0,0,0,0,0,0,0,1,1,0,0,0,0,0,0,1,0,0,0,0,0,0,0,0,0,0,0,1,0,0,0,0,1,0,0,1,1,1,1,0,1,1,1,0,0,1,1,0,0,1,1,1,1,0,1,1,0,0,0,1,0,0,0,0,0,0,0,1,0,0,0,1,1,0,0,1,0,0,0,0,0,1,0,0,0,0,0,0,0,0,0,0,0,0,0,0,0,1,0,0,0,0,0,0,0,1,0,0,0,0,0,0,0,0,0,0,0,0,0,0,0,0,0,0,0,1,0,1,0,0,0,0,0,0,0,0,0,1,0,0,0,0,0,0,0,1,0,0,0,0,0,0,0,0,0,0,1,1,0,0,0,1,0,0,0,0,0,1,0,0,0,0,1,1,0,0,0,0,0,0,0,0,0,0,0,0,1,0,0,0,1,0,0,0,0,0,0,0,0,0,0,1,1,1,0,0,0,0,0,0,1,0,0,0,0,0,1,0,1,0,1,1,1,0,0,1,0,0,0,1,0,0,1,1,0,1,0,0,0,0,0,0,1,1,0,0,0,0,0,0,0,0,0,0,0,1,0,0,1,0,0,0,0,1,1,0,0,0,0,0,0,1,1,0,0,0,0,0,0,0,0,0,0,0,0,0,0,0,0,0,0,0,0,0,0,0,0,0,0,0,0,0,0,0,1,0,0,0,0,1,0,0,0,1,0,0,0,1,0,1,0,1,1,0,1,0,0,0,0,0,0,0,0,0,0,0,0,0,0,0,0,0,0,0,0,0,0,0,0,0,0,0,0,1,0,0,0,0,0,0,0,0,0,0,0,0,0,0,1,0,0,0,1,0,0,1,0,0,1,0,0,1,0,0,0,0,0,0,0,0,0,0,0,0,0,0,1,1,0,0,1,1,0,0,0,0,0,0,0,1,1,0,1,1,1,1,1,0,0,0,0,1,0,0,0,1,0,0,1,0,0,0,0,0,0,0,0,0,0,0,0,0,0,0,0,0,0,0,0,0,0,0,0,1,1,0,0,1,1,1,0,0,0,0,1,1,0,0,1,0,0,0,0,0,0,0,0,0,0,1,0,0,0,0,1,1,0,1,1,0,0,0,0,0,0,0,0,0,0,0,0,0,0,1,1,0,0,0,0,0,1,1,0,0,1,1,0,1,0,0,0,0,0,0,0,0,0,0,0,0,0,0,0,0,1,0,0,0,1,0,0,0,0,0,0,1,0,0,0,0,0,1,1,1,1,0,0,0,0,0,0,0,0,0,0,0,0,0,0,0,0,0,0,0,1,1,0,0,0,0,1,1,1,0,1,0,1,1,0,1,1,0,0,1,0,0,0,0,0,0,0,0,0,0,0,0,0,0,0,1,0,0,0,0,0,0,0,1,0,0,0,0,0,0,0,1,0,1,1,0,0,1,0,0,0,0,0,0,0,0,0,0,0,0,0,0,0,1,1,0,1,0,1,0,0,0,0,0,0,0,0,1,0,1,0,0,0,0,0,0,0,0,0,0,0,0,0,0,0,0,0,0,0,0,1,0,0,0,0,0,0,0,0,0,0,1,1,0,0,1,1,1,0,1,0,0,1,0,0,1,0,0,0,0,0,0,0,0,0,0,0,0,0,0,0,0,0,0,0,0,0,1,0,1,1,0,0,1,1,0,0,0,0,0,0,1,0,0,0,0,0,0,0,0,0,0,0,0,0,0,0,0,0,0,0,0,0,0,0,1,0,1,0,1,0,0,0,1,0,0,0,0,0,1,0,1,0,1,0,0,0,0,0,0,1,0,0,1,0,0,0,0,0,0,0,1,0,0,1,0,0,1,0,1,0,0,1,1,1,0,0,0,0,0,0,0,0,0,0,0,0,0,0,0,0,0,1,0,0,1,0,0,0,1,0,0,0,0,0,0,0,0,0,0,0,0,0,0,0,0,0,0,0,0,1,1,1,0,0,1,0,0,0,0,0,0,0,1,0,0,0,0,0,0,0,0,0,0,0,active
1,0,0,0,1,0,0,0,0,0,0,1,0,0,0,0,0,1,1,0,0,0,1,0,0,1,1,0,0,0,0,0,0,0,0,0,0,0,0,0,1,0,0,0,0,1,0,1,0,0,0,0,0,0,0,0,0,0,0,1,0,0,0,0,0,0,0,0,0,0,0,1,1,0,0,1,1,1,1,0,0,0,0,0,1,0,1,0,0,0,0,0,0,0,0,0,0,0,0,0,0,0,1,1,0,1,0,0,0,0,0,0,0,0,0,0,0,1,0,0,0,0,1,0,0,0,0,1,1,0,0,1,0,0,0,0,0,0,0,0,1,1,0,0,0,0,0,0,1,0,0,0,0,0,0,0,0,0,0,0,1,0,0,0,0,1,0,0,1,1,1,1,0,1,1,1,0,0,1,1,0,0,1,1,1,1,0,1,1,0,0,0,1,0,0,0,0,0,0,0,1,0,0,0,1,1,0,0,1,0,0,0,0,0,0,0,0,0,0,0,0,0,0,0,0,0,0,0,0,0,1,0,0,0,0,0,0,0,1,0,0,0,0,0,0,0,0,0,0,0,0,0,0,0,0,0,0,0,1,0,1,0,0,0,0,0,0,0,0,0,1,0,0,0,0,0,0,0,1,0,0,0,0,0,0,0,0,0,0,1,1,0,0,0,1,0,0,0,0,0,1,0,0,0,0,1,1,0,0,0,0,0,0,0,0,0,0,0,0,1,0,0,0,1,0,0,0,0,0,0,0,0,0,0,1,1,1,0,0,0,0,0,0,1,0,0,0,0,0,1,0,1,0,1,1,1,0,0,1,0,0,0,1,0,0,1,1,0,1,0,0,0,0,0,0,1,1,0,0,0,0,0,0,0,0,0,0,0,1,0,0,1,0,0,0,0,1,1,0,0,0,0,0,0,1,1,0,0,0,0,0,0,0,0,0,0,0,0,0,0,0,0,0,0,0,0,0,0,0,0,0,0,0,0,0,0,0,1,0,0,0,0,0,0,0,0,1,0,0,0,1,0,1,0,1,1,0,1,0,0,0,0,0,0,0,0,0,0,0,0,0,0,0,0,0,0,0,0,0,0,0,0,0,0,0,0,1,0,0,0,0,0,0,0,0,0,0,0,0,0,0,1,0,0,0,1,0,0,1,0,0,1,0,0,1,0,0,0,0,0,0,0,0,0,0,0,0,0,0,1,1,0,0,1,0,0,0,0,1,0,0,0,1,1,0,1,1,1,1,1,0,0,0,0,1,0,0,0,1,0,0,1,0,0,0,0,0,0,0,0,0,0,0,0,0,0,0,0,0,0,0,0,0,0,0,0,1,1,0,0,1,1,1,0,0,0,0,1,1,0,0,1,0,0,0,0,0,0,0,0,0,0,1,0,0,0,0,1,1,0,1,1,0,0,0,0,0,0,0,0,0,0,0,0,0,0,1,1,0,0,0,0,0,1,1,0,0,1,1,0,1,0,0,0,0,0,0,0,0,0,0,0,0,0,0,0,0,1,0,0,0,1,0,0,0,0,0,0,1,0,0,0,0,0,1,1,1,1,0,0,0,0,0,0,0,0,0,0,0,0,0,0,0,0,0,0,0,1,1,0,0,0,0,1,1,1,0,1,0,1,1,0,1,1,0,0,1,0,0,0,0,0,0,0,0,0,0,0,0,0,0,0,1,0,0,0,0,0,0,0,1,0,0,0,0,0,0,0,1,0,1,1,0,0,1,0,0,0,0,0,1,0,0,0,0,0,0,0,0,0,1,1,0,1,0,1,0,0,0,0,0,0,0,0,1,0,1,0,0,0,0,0,0,0,0,0,0,0,0,0,0,0,0,0,0,0,0,1,0,0,0,0,0,0,0,0,0,0,1,1,0,1,1,1,1,0,1,0,0,1,0,0,1,0,0,0,0,0,0,0,0,0,0,0,0,0,0,0,0,0,0,0,0,0,1,0,1,1,0,0,1,1,0,0,0,0,0,0,1,0,0,0,0,0,0,0,0,0,0,0,0,0,0,0,0,0,0,0,0,0,0,0,1,0,1,0,1,0,0,0,1,0,0,0,0,0,1,0,1,0,0,0,0,0,0,0,0,1,0,0,1,0,0,0,0,0,0,0,1,0,0,1,0,0,1,0,1,0,0,1,1,1,0,0,0,0,0,0,0,0,0,0,0,0,0,0,0,0,0,1,0,0,1,0,0,0,1,0,0,0,0,0,0,0,0,0,0,0,0,0,0,0,0,0,0,0,0,1,1,1,0,0,1,0,0,0,0,0,0,0,1,0,0,0,0,0,0,0,0,0,0,0,active
[truncated: 221,665 more chars]
