# Supplementary material for: Enhancing HCV NS3 Inhibitor Classification with Optimized Molecular Fingerprints Using Random Forest
Source: Int J Mol Sci. 2025 Mar 17;26(6):2680. doi: 10.3390/ijms26062680 (PMC11943357; doi:10.3390/ijms26062680)
Supplement: Supplementary file 1 [file ijms-26-02680-s001.zip › File S12-2D atom pair Count.arff]

@relation HCV-weka.filters.unsupervised.attribute.RemoveUseless-M99.0

@attribute APC2D1_C_C numeric
@attribute APC2D1_C_N numeric
@attribute APC2D1_C_O numeric
@attribute APC2D1_C_S numeric
@attribute APC2D1_C_P numeric
@attribute APC2D1_C_F numeric
@attribute APC2D1_C_Cl numeric
@attribute APC2D1_C_Br numeric
@attribute APC2D1_C_B numeric
@attribute APC2D1_C_X numeric
@attribute APC2D1_N_N numeric
@attribute APC2D1_N_O numeric
@attribute APC2D1_N_S numeric
@attribute APC2D1_O_S numeric
@attribute APC2D1_O_P numeric
@attribute APC2D1_O_B numeric
@attribute APC2D2_C_C numeric
@attribute APC2D2_C_N numeric
@attribute APC2D2_C_O numeric
@attribute APC2D2_C_S numeric
@attribute APC2D2_C_P numeric
@attribute APC2D2_C_F numeric
@attribute APC2D2_C_Cl numeric
@attribute APC2D2_C_Br numeric
@attribute APC2D2_C_B numeric
@attribute APC2D2_C_X numeric
@attribute APC2D2_N_N numeric
@attribute APC2D2_N_O numeric
@attribute APC2D2_N_S numeric
@attribute APC2D2_N_Cl numeric
@attribute APC2D2_N_B numeric
@attribute APC2D2_N_X numeric
@attribute APC2D2_O_O numeric
@attribute APC2D2_O_S numeric
@attribute APC2D2_S_S numeric
@attribute APC2D2_S_F numeric
@attribute APC2D2_S_X numeric
@attribute APC2D2_P_P numeric
@attribute APC2D2_F_F numeric
@attribute APC2D2_F_X numeric
@attribute APC2D2_X_X numeric
@attribute APC2D3_C_C numeric
@attribute APC2D3_C_N numeric
@attribute APC2D3_C_O numeric
@attribute APC2D3_C_S numeric
@attribute APC2D3_C_P numeric
@attribute APC2D3_C_F numeric
@attribute APC2D3_C_Cl numeric
@attribute APC2D3_C_Br numeric
@attribute APC2D3_C_B numeric
@attribute APC2D3_C_X numeric
@attribute APC2D3_N_N numeric
@attribute APC2D3_N_O numeric
@attribute APC2D3_N_S numeric
@attribute APC2D3_N_P numeric
@attribute APC2D3_N_F numeric
@attribute APC2D3_N_Cl numeric
@attribute APC2D3_N_Br numeric
@attribute APC2D3_N_X numeric
@attribute APC2D3_O_O numeric
@attribute APC2D3_O_S numeric
@attribute APC2D3_O_P numeric
@attribute APC2D3_O_F numeric
@attribute APC2D3_O_Cl numeric
@attribute APC2D3_O_X numeric
@attribute APC2D3_S_S numeric
@attribute APC2D3_S_Cl numeric
@attribute APC2D3_S_X numeric
@attribute APC2D3_Br_Br numeric
@attribute APC2D3_Br_X numeric
@attribute APC2D3_X_X numeric
@attribute APC2D4_C_C numeric
@attribute APC2D4_C_N numeric
@attribute APC2D4_C_O numeric
@attribute APC2D4_C_S numeric
@attribute APC2D4_C_P numeric
@attribute APC2D4_C_F numeric
@attribute APC2D4_C_Cl numeric
@attribute APC2D4_C_Br numeric
@attribute APC2D4_C_B numeric
@attribute APC2D4_C_X numeric
@attribute APC2D4_N_N numeric
@attribute APC2D4_N_O numeric
@attribute APC2D4_N_S numeric
@attribute APC2D4_N_P numeric
@attribute APC2D4_N_F numeric
@attribute APC2D4_N_Cl numeric
@attribute APC2D4_N_Br numeric
@attribute APC2D4_N_X numeric
@attribute APC2D4_O_O numeric
@attribute APC2D4_O_S numeric
@attribute APC2D4_O_P numeric
@attribute APC2D4_O_F numeric
@attribute APC2D4_O_Cl numeric
@attribute APC2D4_O_Br numeric
@attribute APC2D4_O_B numeric
@attribute APC2D4_O_X numeric
@attribute APC2D4_S_S numeric
@attribute APC2D4_S_Cl numeric
@attribute APC2D4_S_X numeric
@attribute APC2D4_P_P numeric
@attribute APC2D4_F_F numeric
@attribute APC2D4_F_X numeric
@attribute APC2D4_Cl_Cl numeric
@attribute APC2D4_Cl_X numeric
@attribute APC2D4_Br_Br numeric
@attribute APC2D4_Br_X numeric
@attribute APC2D4_X_X numeric
@attribute APC2D5_C_C numeric
@attribute APC2D5_C_N numeric
@attribute APC2D5_C_O numeric
@attribute APC2D5_C_S numeric
@attribute APC2D5_C_P numeric
@attribute APC2D5_C_F numeric
@attribute APC2D5_C_Cl numeric
@attribute APC2D5_C_Br numeric
@attribute APC2D5_C_B numeric
@attribute APC2D5_C_X numeric
@attribute APC2D5_N_N numeric
@attribute APC2D5_N_O numeric
@attribute APC2D5_N_S numeric
@attribute APC2D5_N_P numeric
@attribute APC2D5_N_F numeric
@attribute APC2D5_N_Cl numeric
@attribute APC2D5_N_Br numeric
@attribute APC2D5_N_B numeric
@attribute APC2D5_N_X numeric
@attribute APC2D5_O_O numeric
@attribute APC2D5_O_S numeric
@attribute APC2D5_O_P numeric
@attribute APC2D5_O_F numeric
@attribute APC2D5_O_Cl numeric
@attribute APC2D5_O_Br numeric
@attribute APC2D5_O_X numeric
@attribute APC2D5_S_S numeric
@attribute APC2D5_S_F numeric
@attribute APC2D5_S_Cl numeric
@attribute APC2D5_S_X numeric
@attribute APC2D5_F_F numeric
@attribute APC2D5_F_X numeric
@attribute APC2D5_Br_Br numeric
@attribute APC2D5_Br_X numeric
@attribute APC2D5_X_X numeric
@attribute APC2D6_C_C numeric
@attribute APC2D6_C_N numeric
@attribute APC2D6_C_O numeric
@attribute APC2D6_C_S numeric
@attribute APC2D6_C_P numeric
@attribute APC2D6_C_F numeric
@attribute APC2D6_C_Cl numeric
@attribute APC2D6_C_Br numeric
@attribute APC2D6_C_B numeric
@attribute APC2D6_C_X numeric
@attribute APC2D6_N_N numeric
@attribute APC2D6_N_O numeric
@attribute APC2D6_N_S numeric
@attribute APC2D6_N_P numeric
@attribute APC2D6_N_F numeric
@attribute APC2D6_N_Cl numeric
@attribute APC2D6_N_Br numeric
@attribute APC2D6_N_X numeric
@attribute APC2D6_O_O numeric
@attribute APC2D6_O_S numeric
@attribute APC2D6_O_P numeric
@attribute APC2D6_O_F numeric
@attribute APC2D6_O_Cl numeric
@attribute APC2D6_O_Br numeric
@attribute APC2D6_O_X numeric
@attribute APC2D6_S_F numeric
@attribute APC2D6_S_X numeric
@attribute APC2D6_F_B numeric
@attribute APC2D6_B_X numeric
@attribute APC2D7_C_C numeric
@attribute APC2D7_C_N numeric
@attribute APC2D7_C_O numeric
@attribute APC2D7_C_S numeric
@attribute APC2D7_C_P numeric
@attribute APC2D7_C_F numeric
@attribute APC2D7_C_Cl numeric
@attribute APC2D7_C_Br numeric
@attribute APC2D7_C_B numeric
@attribute APC2D7_C_X numeric
@attribute APC2D7_N_N numeric
@attribute APC2D7_N_O numeric
@attribute APC2D7_N_S numeric
@attribute APC2D7_N_P numeric
@attribute APC2D7_N_F numeric
@attribute APC2D7_N_Cl numeric
@attribute APC2D7_N_Br numeric
@attribute APC2D7_N_B numeric
@attribute APC2D7_N_X numeric
@attribute APC2D7_O_O numeric
@attribute APC2D7_O_S numeric
@attribute APC2D7_O_P numeric
@attribute APC2D7_O_F numeric
@attribute APC2D7_O_Cl numeric
@attribute APC2D7_O_Br numeric
@attribute APC2D7_O_B numeric
@attribute APC2D7_O_X numeric
@attribute APC2D7_S_S numeric
@attribute APC2D7_S_F numeric
@attribute APC2D7_S_X numeric
@attribute APC2D7_F_B numeric
@attribute APC2D7_B_X numeric
@attribute APC2D8_C_C numeric
@attribute APC2D8_C_N numeric
@attribute APC2D8_C_O numeric
@attribute APC2D8_C_S numeric
@attribute APC2D8_C_P numeric
@attribute APC2D8_C_F numeric
@attribute APC2D8_C_Cl numeric
@attribute APC2D8_C_Br numeric
@attribute APC2D8_C_B numeric
@attribute APC2D8_C_X numeric
@attribute APC2D8_N_N numeric
@attribute APC2D8_N_O numeric
@attribute APC2D8_N_S numeric
@attribute APC2D8_N_P numeric
@attribute APC2D8_N_F numeric
@attribute APC2D8_N_Cl numeric
@attribute APC2D8_N_Br numeric
@attribute APC2D8_N_B numeric
@attribute APC2D8_N_X numeric
@attribute APC2D8_O_O numeric
@attribute APC2D8_O_S numeric
@attribute APC2D8_O_P numeric
@attribute APC2D8_O_F numeric
@attribute APC2D8_O_Cl numeric
@attribute APC2D8_O_Br numeric
@attribute APC2D8_O_X numeric
@attribute APC2D8_S_F numeric
@attribute APC2D8_S_Cl numeric
@attribute APC2D8_S_X numeric
@attribute APC2D8_Cl_B numeric
@attribute APC2D8_B_X numeric
@attribute APC2D9_C_C numeric
@attribute APC2D9_C_N numeric
@attribute APC2D9_C_O numeric
@attribute APC2D9_C_S numeric
@attribute APC2D9_C_P numeric
@attribute APC2D9_C_F numeric
@attribute APC2D9_C_Cl numeric
@attribute APC2D9_C_Br numeric
@attribute APC2D9_C_B numeric
@attribute APC2D9_C_X numeric
@attribute APC2D9_N_N numeric
@attribute APC2D9_N_O numeric
@attribute APC2D9_N_S numeric
@attribute APC2D9_N_P numeric
@attribute APC2D9_N_F numeric
@attribute APC2D9_N_Cl numeric
@attribute APC2D9_N_Br numeric
@attribute APC2D9_N_B numeric
@attribute APC2D9_N_X numeric
@attribute APC2D9_O_O numeric
@attribute APC2D9_O_S numeric
@attribute APC2D9_O_P numeric
@attribute APC2D9_O_F numeric
@attribute APC2D9_O_Cl numeric
@attribute APC2D9_O_Br numeric
@attribute APC2D9_O_B numeric
@attribute APC2D9_O_X numeric
@attribute APC2D9_S_S numeric
@attribute APC2D9_F_Cl numeric
@attribute APC2D9_F_X numeric
@attribute APC2D9_Cl_X numeric
@attribute APC2D9_X_X numeric
@attribute APC2D10_C_C numeric
@attribute APC2D10_C_N numeric
@attribute APC2D10_C_O numeric
@attribute APC2D10_C_S numeric
@attribute APC2D10_C_P numeric
@attribute APC2D10_C_F numeric
@attribute APC2D10_C_Cl numeric
@attribute APC2D10_C_Br numeric
@attribute APC2D10_C_B numeric
@attribute APC2D10_C_X numeric
@attribute APC2D10_N_N numeric
@attribute APC2D10_N_O numeric
@attribute APC2D10_N_S numeric
@attribute APC2D10_N_P numeric
@attribute APC2D10_N_F numeric
@attribute APC2D10_N_Cl numeric
@attribute APC2D10_N_Br numeric
@attribute APC2D10_N_X numeric
@attribute APC2D10_O_O numeric
@attribute APC2D10_O_S numeric
@attribute APC2D10_O_P numeric
@attribute APC2D10_O_F numeric
@attribute APC2D10_O_Cl numeric
@attribute APC2D10_O_Br numeric
@attribute APC2D10_O_B numeric
@attribute APC2D10_O_X numeric
@attribute APC2D10_S_F numeric
@attribute APC2D10_S_Cl numeric
@attribute APC2D10_S_X numeric
@attribute APC2D10_F_F numeric
@attribute APC2D10_F_Cl numeric
@attribute APC2D10_F_X numeric
@attribute APC2D10_Cl_X numeric
@attribute APC2D10_X_X numeric
@attribute class {active,inactive}

@data
25,14,11,0,0,0,0,0,0,0,0,0,0,0,0,0,28,20,12,0,0,0,0,0,0,0,0,6,0,0,0,0,2,0,0,0,0,0,0,0,0,30,15,18,0,0,0,0,0,0,0,5,7,0,0,0,0,0,0,1,0,0,0,0,0,0,0,0,0,0,0,29,20,32,0,0,0,0,0,0,0,1,3,0,0,0,0,0,0,0,0,0,0,0,0,0,0,0,0,0,0,0,0,0,0,0,0,0,37,19,19,0,0,0,0,0,0,0,0,8,0,0,0,0,0,0,0,7,0,0,0,0,0,0,0,0,0,0,0,0,0,0,0,45,13,17,0,0,0,0,0,0,0,4,8,0,0,0,0,0,0,3,0,0,0,0,0,0,0,0,0,0,38,17,31,0,0,0,0,0,0,0,1,1,0,0,0,0,0,0,0,2,0,0,0,0,0,0,0,0,0,0,0,0,34,17,23,0,0,0,0,0,0,0,0,7,0,0,0,0,0,0,0,6,0,0,0,0,0,0,0,0,0,0,0,37,11,20,0,0,0,0,0,0,0,3,7,0,0,0,0,0,0,0,3,0,0,0,0,0,0,0,0,0,0,0,0,30,12,24,0,0,0,0,0,0,0,1,1,0,0,0,0,0,0,4,0,0,0,0,0,0,0,0,0,0,0,0,0,0,0,active
25,14,11,0,0,0,0,0,0,0,0,0,0,0,0,0,28,20,12,0,0,0,0,0,0,0,0,6,0,0,0,0,2,0,0,0,0,0,0,0,0,31,14,18,0,0,0,0,0,0,0,5,7,0,0,0,0,0,0,1,0,0,0,0,0,0,0,0,0,0,0,29,21,32,0,0,0,0,0,0,0,1,3,0,0,0,0,0,0,0,0,0,0,0,0,0,0,0,0,0,0,0,0,0,0,0,0,0,38,19,19,0,0,0,0,0,0,0,0,8,0,0,0,0,0,0,0,7,0,0,0,0,0,0,0,0,0,0,0,0,0,0,0,45,14,18,0,0,0,0,0,0,0,4,8,0,0,0,0,0,0,3,0,0,0,0,0,0,0,0,0,0,39,17,31,0,0,0,0,0,0,0,1,1,0,0,0,0,0,0,0,2,0,0,0,0,0,0,0,0,0,0,0,0,36,17,23,0,0,0,0,0,0,0,0,7,0,0,0,0,0,0,0,6,0,0,0,0,0,0,0,0,0,0,0,37,11,20,0,0,0,0,0,0,0,3,7,0,0,0,0,0,0,0,3,0,0,0,0,0,0,0,0,0,0,0,0,30,12,24,0,0,0,0,0,0,0,1,1,0,0,0,0,0,0,4,0,0,0,0,0,0,0,0,0,0,0,0,0,0,0,active
35,15,16,0,0,0,0,0,0,0,0,0,0,0,0,0,42,20,21,0,0,0,0,0,0,0,0,8,0,0,0,0,3,0,0,0,0,0,0,0,0,44,16,23,0,0,0,0,0,0,0,5,7,0,0,0,0,0,0,1,0,0,0,0,0,0,0,0,0,0,0,40,25,46,0,0,0,0,0,0,0,1,3,0,0,0,0,0,0,0,0,0,0,0,0,0,0,0,0,0,0,0,0,0,0,0,0,0,53,20,24,0,0,0,0,0,0,0,0,10,0,0,0,0,0,0,0,9,0,0,0,0,0,0,0,0,0,0,0,0,0,0,0,63,20,23,0,0,0,0,0,0,0,4,8,0,0,0,0,0,0,7,0,0,0,0,0,0,0,0,0,0,53,29,47,0,0,0,0,0,0,0,1,1,0,0,0,0,0,0,0,2,0,0,0,0,0,0,0,0,0,0,0,0,56,20,41,0,0,0,0,0,0,0,0,9,0,0,0,0,0,0,0,8,0,0,0,0,0,0,0,0,0,0,0,70,14,32,0,0,0,0,0,0,0,3,7,0,0,0,0,0,0,0,3,0,0,0,0,0,0,0,0,0,0,0,0,65,24,36,0,0,0,0,0,0,0,1,1,0,0,0,0,0,0,8,0,0,0,0,0,0,0,0,0,0,0,0,0,0,0,active
33,13,18,0,0,0,0,0,0,0,0,0,0,0,0,0,41,18,22,0,0,0,0,0,0,0,0,7,0,0,0,0,4,0,0,0,0,0,0,0,0,43,14,24,0,0,0,0,0,0,0,5,6,0,0,0,0,0,0,2,0,0,0,0,0,0,0,0,0,0,0,38,24,46,0,0,0,0,0,0,0,0,4,0,0,0,0,0,0,0,0,0,0,0,0,0,0,0,0,0,0,0,0,0,0,0,0,0,51,18,24,0,0,0,0,0,0,0,0,10,0,0,0,0,0,0,0,9,0,0,0,0,0,0,0,0,0,0,0,0,0,0,0,61,17,24,0,0,0,0,0,0,0,4,7,0,0,0,0,0,0,8,0,0,0,0,0,0,0,0,0,0,50,27,48,0,0,0,0,0,0,0,0,2,0,0,0,0,0,0,0,2,0,0,0,0,0,0,0,0,0,0,0,0,52,17,43,0,0,0,0,0,0,0,0,9,0,0,0,0,0,0,0,8,0,0,0,0,0,0,0,0,0,0,0,67,12,32,0,0,0,0,0,0,0,3,6,0,0,0,0,0,0,0,4,0,0,0,0,0,0,0,0,0,0,0,0,61,22,37,0,0,0,0,0,0,0,0,2,0,0,0,0,0,0,8,0,0,0,0,0,0,0,0,0,0,0,0,0,0,0,inactive
37,13,16,0,0,0,0,0,0,0,0,0,0,0,0,0,45,18,22,0,0,0,0,0,0,0,0,7,0,0,0,0,3,0,0,0,0,0,0,0,0,46,14,24,0,0,0,0,0,0,0,5,6,0,0,0,0,0,0,1,0,0,0,0,0,0,0,0,0,0,0,41,25,47,0,0,0,0,0,0,0,0,3,0,0,0,0,0,0,0,0,0,0,0,0,0,0,0,0,0,0,0,0,0,0,0,0,0,55,18,24,0,0,0,0,0,0,0,0,10,0,0,0,0,0,0,0,9,0,0,0,0,0,0,0,0,0,0,0,0,0,0,0,65,19,23,0,0,0,0,0,0,0,4,7,0,0,0,0,0,0,7,0,0,0,0,0,0,0,0,0,0,55,28,47,0,0,0,0,0,0,0,0,1,0,0,0,0,0,0,0,2,0,0,0,0,0,0,0,0,0,0,0,0,59,17,42,0,0,0,0,0,0,0,0,9,0,0,0,0,0,0,0,8,0,0,0,0,0,0,0,0,0,0,0,70,14,32,0,0,0,0,0,0,0,3,6,0,0,0,0,0,0,0,3,0,0,0,0,0,0,0,0,0,0,0,0,68,23,36,0,0,0,0,0,0,0,0,1,0,0,0,0,0,0,8,0,0,0,0,0,0,0,0,0,0,0,0,0,0,0,inactive
26,14,11,0,0,0,0,0,0,0,0,0,0,0,0,0,29,20,12,0,0,0,0,0,0,0,0,6,0,0,0,0,2,0,0,0,0,0,0,0,0,31,15,18,0,0,0,0,0,0,0,5,7,0,0,0,0,0,0,1,0,0,0,0,0,0,0,0,0,0,0,30,21,32,0,0,0,0,0,0,0,1,3,0,0,0,0,0,0,0,0,0,0,0,0,0,0,0,0,0,0,0,0,0,0,0,0,0,39,19,20,0,0,0,0,0,0,0,0,8,0,0,0,0,0,0,0,7,0,0,0,0,0,0,0,0,0,0,0,0,0,0,0,46,14,19,0,0,0,0,0,0,0,4,8,0,0,0,0,0,0,3,0,0,0,0,0,0,0,0,0,0,40,18,31,0,0,0,0,0,0,0,1,1,0,0,0,0,0,0,0,2,0,0,0,0,0,0,0,0,0,0,0,0,38,17,23,0,0,0,0,0,0,0,0,7,0,0,0,0,0,0,0,6,0,0,0,0,0,0,0,0,0,0,0,39,11,21,0,0,0,0,0,0,0,3,7,0,0,0,0,0,0,0,3,0,0,0,0,0,0,0,0,0,0,0,0,31,13,24,0,0,0,0,0,0,0,1,1,0,0,0,0,0,0,4,0,0,0,0,0,0,0,0,0,0,0,0,0,0,0,active
34,15,16,0,0,0,0,0,0,0,0,0,0,0,0,0,41,20,21,0,0,0,0,0,0,0,0,8,0,0,0,0,3,0,0,0,0,0,0,0,0,43,16,23,0,0,0,0,0,0,0,5,7,0,0,0,0,0,0,1,0,0,0,0,0,0,0,0,0,0,0,39,24,46,0,0,0,0,0,0,0,1,3,0,0,0,0,0,0,0,0,0,0,0,0,0,0,0,0,0,0,0,0,0,0,0,0,0,51,20,23,0,0,0,0,0,0,0,0,10,0,0,0,0,0,0,0,9,0,0,0,0,0,0,0,0,0,0,0,0,0,0,0,62,19,21,0,0,0,0,0,0,0,4,8,0,0,0,0,0,0,7,0,0,0,0,0,0,0,0,0,0,51,28,47,0,0,0,0,0,0,0,1,1,0,0,0,0,0,0,0,2,0,0,0,0,0,0,0,0,0,0,0,0,52,20,41,0,0,0,0,0,0,0,0,9,0,0,0,0,0,0,0,8,0,0,0,0,0,0,0,0,0,0,0,68,14,31,0,0,0,0,0,0,0,3,7,0,0,0,0,0,0,0,3,0,0,0,0,0,0,0,0,0,0,0,0,64,23,36,0,0,0,0,0,0,0,1,1,0,0,0,0,0,0,8,0,0,0,0,0,0,0,0,0,0,0,0,0,0,0,active
32,9,10,0,0,0,0,0,0,0,0,0,0,0,0,0,40,13,11,0,0,0,0,0,0,0,0,4,0,0,0,0,2,0,0,0,0,0,0,0,0,43,9,16,0,0,0,0,0,0,0,3,6,0,0,0,0,0,0,0,0,0,0,0,0,0,0,0,0,0,0,35,17,30,0,0,0,0,0,0,0,0,0,0,0,0,0,0,0,0,0,0,0,0,0,0,0,0,0,0,0,0,0,0,0,0,0,0,42,12,17,0,0,0,0,0,0,0,0,6,0,0,0,0,0,0,0,9,0,0,0,0,0,0,0,0,0,0,0,0,0,0,0,49,9,18,0,0,0,0,0,0,0,2,5,0,0,0,0,0,0,0,0,0,0,0,0,0,0,0,0,0,43,16,31,0,0,0,0,0,0,0,0,0,0,0,0,0,0,0,0,0,0,0,0,0,0,0,0,0,0,0,0,0,46,14,18,0,0,0,0,0,0,0,0,4,0,0,0,0,0,0,0,9,0,0,0,0,0,0,0,0,0,0,0,47,9,23,0,0,0,0,0,0,0,1,4,0,0,0,0,0,0,0,0,0,0,0,0,0,0,0,0,0,0,0,0,42,13,31,0,0,0,0,0,0,0,0,0,0,0,0,0,0,0,0,0,0,0,0,0,0,0,0,0,0,0,0,0,0,0,inactive
36,17,13,0,0,0,0,0,0,0,2,0,0,0,0,0,42,26,13,0,0,0,0,0,0,0,1,8,0,0,0,0,2,0,0,0,0,0,0,0,0,46,19,19,0,0,0,0,0,0,0,7,9,0,0,0,0,0,0,0,0,0,0,0,0,0,0,0,0,0,0,38,31,38,0,0,0,0,0,0,0,2,2,0,0,0,0,0,0,0,0,0,0,0,0,0,0,0,0,0,0,0,0,0,0,0,0,0,48,31,24,0,0,0,0,0,0,0,0,11,0,0,0,0,0,0,0,10,0,0,0,0,0,0,0,0,0,0,0,0,0,0,0,62,21,24,0,0,0,0,0,0,0,5,11,0,0,0,0,0,0,4,0,0,0,0,0,0,0,0,0,0,57,30,42,0,0,0,0,0,0,0,2,0,0,0,0,0,0,0,0,2,0,0,0,0,0,0,0,0,0,0,0,0,60,30,29,0,0,0,0,0,0,0,0,10,0,0,0,0,0,0,0,9,0,0,0,0,0,0,0,0,0,0,0,66,20,33,0,0,0,0,0,0,0,4,10,0,0,0,0,0,0,0,2,0,0,0,0,0,0,0,0,0,0,0,0,59,27,41,0,0,0,0,0,0,0,2,0,0,0,0,0,0,0,6,0,0,0,0,0,0,0,0,0,0,0,0,0,0,0,active
37,14,15,0,0,0,0,0,0,0,1,0,0,0,0,0,44,21,14,0,0,0,0,0,0,0,0,8,0,0,0,0,3,0,0,0,0,0,0,0,0,45,15,23,0,0,0,0,0,0,0,5,9,0,0,0,0,0,0,0,0,0,0,0,0,0,0,0,0,0,0,38,25,41,0,0,0,0,0,0,0,1,2,0,0,0,0,0,0,0,0,0,0,0,0,0,0,0,0,0,0,0,0,0,0,0,0,0,48,25,27,0,0,0,0,0,0,0,0,10,0,0,0,0,0,0,0,11,0,0,0,0,0,0,0,0,0,0,0,0,0,0,0,62,18,26,0,0,0,0,0,0,0,4,11,0,0,0,0,0,0,4,0,0,0,0,0,0,0,0,0,0,56,27,44,0,0,0,0,0,0,0,1,0,0,0,0,0,0,0,0,2,0,0,0,0,0,0,0,0,0,0,0,0,62,25,30,0,0,0,0,0,0,0,0,8,0,0,0,0,0,0,0,11,0,0,0,0,0,0,0,0,0,0,0,64,17,37,0,0,0,0,0,0,0,3,9,0,0,0,0,0,0,0,2,0,0,0,0,0,0,0,0,0,0,0,0,60,22,43,0,0,0,0,0,0,0,1,0,0,0,0,0,0,0,6,0,0,0,0,0,0,0,0,0,0,0,0,0,0,0,active
37,16,13,0,0,3,0,0,0,3,1,0,0,0,0,0,44,23,13,0,0,3,0,0,0,3,1,8,0,0,0,0,2,0,0,0,0,0,3,3,3,48,17,20,0,0,0,0,0,0,0,6,8,0,0,3,0,0,3,0,0,0,0,0,0,0,0,0,0,0,0,39,29,38,0,0,3,0,0,0,3,1,2,0,0,3,0,0,3,0,0,0,0,0,0,0,0,0,0,0,0,0,0,0,0,0,0,0,49,28,23,0,0,3,0,0,0,3,0,11,0,0,3,0,0,0,3,10,0,0,3,0,0,3,0,0,0,0,0,0,0,0,0,62,19,24,0,0,6,0,0,0,6,5,10,0,0,0,0,0,0,4,0,0,3,0,0,3,0,0,0,0,55,29,42,0,0,9,0,0,0,9,1,0,0,0,3,0,0,0,3,2,0,0,0,0,0,0,0,0,0,0,0,0,58,27,29,0,0,15,0,0,0,15,0,10,0,0,0,0,0,0,0,9,0,0,0,0,0,0,0,0,0,0,0,64,19,33,0,0,9,0,0,0,9,4,8,0,0,0,0,0,0,0,2,0,0,6,0,0,0,6,0,0,0,0,0,58,25,41,0,0,9,0,0,0,9,1,0,0,0,3,0,0,3,6,0,0,0,0,0,0,0,0,0,0,0,0,0,0,0,active
43,16,13,0,0,0,0,0,0,0,1,0,0,0,0,0,53,23,13,0,0,0,0,0,0,0,1,8,0,0,0,0,2,0,0,0,0,0,0,0,0,58,18,20,0,0,0,0,0,0,0,6,8,0,0,0,0,0,0,0,0,0,0,0,0,0,0,0,0,0,0,49,31,38,0,0,0,0,0,0,0,1,2,0,0,0,0,0,0,0,0,0,0,0,0,0,0,0,0,0,0,0,0,0,0,0,0,0,56,31,24,0,0,0,0,0,0,0,0,11,0,0,0,0,0,0,0,10,0,0,0,0,0,0,0,0,0,0,0,0,0,0,0,67,21,26,0,0,0,0,0,0,0,5,10,0,0,0,0,0,0,4,0,0,0,0,0,0,0,0,0,0,60,33,44,0,0,0,0,0,0,0,1,0,0,0,0,0,0,0,0,2,0,0,0,0,0,0,0,0,0,0,0,0,67,30,30,0,0,0,0,0,0,0,0,10,0,0,0,0,0,0,0,9,0,0,0,0,0,0,0,0,0,0,0,74,20,36,0,0,0,0,0,0,0,4,8,0,0,0,0,0,0,0,2,0,0,0,0,0,0,0,0,0,0,0,0,68,27,43,0,0,0,0,0,0,0,1,0,0,0,0,0,0,0,6,0,0,0,0,0,0,0,0,0,0,0,0,0,0,0,active
37,16,13,0,0,0,0,0,0,0,1,0,0,0,0,0,44,23,13,0,0,0,0,0,0,0,1,8,0,0,0,0,2,0,0,0,0,0,0,0,0,48,17,20,0,0,0,0,0,0,0,6,8,0,0,0,0,0,0,0,0,0,0,0,0,0,0,0,0,0,0,39,29,38,0,0,0,0,0,0,0,1,2,0,0,0,0,0,0,0,0,0,0,0,0,0,0,0,0,0,0,0,0,0,0,0,0,0,49,28,23,0,0,0,0,0,0,0,0,11,0,0,0,0,0,0,0,10,0,0,0,0,0,0,0,0,0,0,0,0,0,0,0,62,19,24,0,0,0,0,0,0,0,5,10,0,0,0,0,0,0,4,0,0,0,0,0,0,0,0,0,0,55,29,42,0,0,0,0,0,0,0,1,0,0,0,0,0,0,0,0,2,0,0,0,0,0,0,0,0,0,0,0,0,58,27,29,0,0,0,0,0,0,0,0,10,0,0,0,0,0,0,0,9,0,0,0,0,0,0,0,0,0,0,0,64,19,33,0,0,0,0,0,0,0,4,8,0,0,0,0,0,0,0,2,0,0,0,0,0,0,0,0,0,0,0,0,58,25,41,0,0,0,0,0,0,0,1,0,0,0,0,0,0,0,6,0,0,0,0,0,0,0,0,0,0,0,0,0,0,0,active
32,18,13,0,0,0,0,0,0,0,4,0,0,0,0,0,37,27,13,0,0,0,0,0,0,0,4,8,0,0,0,0,2,0,0,0,0,0,0,0,0,41,20,20,0,0,0,0,0,0,0,8,8,0,0,0,0,0,0,0,0,0,0,0,0,0,0,0,0,0,0,35,32,38,0,0,0,0,0,0,0,3,2,0,0,0,0,0,0,0,0,0,0,0,0,0,0,0,0,0,0,0,0,0,0,0,0,0,47,28,22,0,0,0,0,0,0,0,2,13,0,0,0,0,0,0,0,10,0,0,0,0,0,0,0,0,0,0,0,0,0,0,0,61,17,23,0,0,0,0,0,0,0,9,12,0,0,0,0,0,0,4,0,0,0,0,0,0,0,0,0,0,52,33,41,0,0,0,0,0,0,0,3,0,0,0,0,0,0,0,0,2,0,0,0,0,0,0,0,0,0,0,0,0,54,34,27,0,0,0,0,0,0,0,0,12,0,0,0,0,0,0,0,9,0,0,0,0,0,0,0,0,0,0,0,59,23,33,0,0,0,0,0,0,0,6,10,0,0,0,0,0,0,0,2,0,0,0,0,0,0,0,0,0,0,0,0,51,32,40,0,0,0,0,0,0,0,3,0,0,0,0,0,0,0,6,0,0,0,0,0,0,0,0,0,0,0,0,0,0,0,active
36,16,13,0,0,0,0,0,0,0,1,0,0,0,0,0,44,22,13,0,0,0,0,0,0,0,1,8,0,0,0,0,2,0,0,0,0,0,0,0,0,47,16,20,0,0,0,0,0,0,0,6,8,0,0,0,0,0,0,0,0,0,0,0,0,0,0,0,0,0,0,38,28,37,0,0,0,0,0,0,0,1,2,0,0,0,0,0,0,0,0,0,0,0,0,0,0,0,0,0,0,0,0,0,0,0,0,0,47,28,22,0,0,0,0,0,0,0,0,11,0,0,0,0,0,0,0,10,0,0,0,0,0,0,0,0,0,0,0,0,0,0,0,59,18,24,0,0,0,0,0,0,0,5,10,0,0,0,0,0,0,4,0,0,0,0,0,0,0,0,0,0,50,29,42,0,0,0,0,0,0,0,1,0,0,0,0,0,0,0,0,2,0,0,0,0,0,0,0,0,0,0,0,0,55,27,27,0,0,0,0,0,0,0,0,10,0,0,0,0,0,0,0,9,0,0,0,0,0,0,0,0,0,0,0,61,18,33,0,0,0,0,0,0,0,4,8,0,0,0,0,0,0,0,2,0,0,0,0,0,0,0,0,0,0,0,0,54,25,41,0,0,0,0,0,0,0,1,0,0,0,0,0,0,0,6,0,0,0,0,0,0,0,0,0,0,0,0,0,0,0,active
40,16,13,0,0,0,0,0,0,0,1,0,0,0,0,0,47,23,13,0,0,0,0,0,0,0,1,8,0,0,0,0,2,0,0,0,0,0,0,0,0,50,18,20,0,0,0,0,0,0,0,6,8,0,0,0,0,0,0,0,0,0,0,0,0,0,0,0,0,0,0,41,31,38,0,0,0,0,0,0,0,1,2,0,0,0,0,0,0,0,0,0,0,0,0,0,0,0,0,0,0,0,0,0,0,0,0,0,51,31,24,0,0,0,0,0,0,0,0,11,0,0,0,0,0,0,0,10,0,0,0,0,0,0,0,0,0,0,0,0,0,0,0,66,21,26,0,0,0,0,0,0,0,5,10,0,0,0,0,0,0,4,0,0,0,0,0,0,0,0,0,0,61,31,44,0,0,0,0,0,0,0,1,0,0,0,0,0,0,0,0,2,0,0,0,0,0,0,0,0,0,0,0,0,68,28,30,0,0,0,0,0,0,0,0,10,0,0,0,0,0,0,0,9,0,0,0,0,0,0,0,0,0,0,0,75,20,35,0,0,0,0,0,0,0,4,8,0,0,0,0,0,0,0,2,0,0,0,0,0,0,0,0,0,0,0,0,69,26,43,0,0,0,0,0,0,0,1,0,0,0,0,0,0,0,6,0,0,0,0,0,0,0,0,0,0,0,0,0,0,0,active
38,16,13,0,0,0,0,0,0,0,1,0,0,0,0,0,45,23,13,0,0,0,0,0,0,0,1,8,0,0,0,0,2,0,0,0,0,0,0,0,0,48,18,20,0,0,0,0,0,0,0,6,8,0,0,0,0,0,0,0,0,0,0,0,0,0,0,0,0,0,0,40,30,38,0,0,0,0,0,0,0,1,2,0,0,0,0,0,0,0,0,0,0,0,0,0,0,0,0,0,0,0,0,0,0,0,0,0,50,29,24,0,0,0,0,0,0,0,0,11,0,0,0,0,0,0,0,10,0,0,0,0,0,0,0,0,0,0,0,0,0,0,0,64,19,25,0,0,0,0,0,0,0,5,10,0,0,0,0,0,0,4,0,0,0,0,0,0,0,0,0,0,58,30,42,0,0,0,0,0,0,0,1,0,0,0,0,0,0,0,0,2,0,0,0,0,0,0,0,0,0,0,0,0,63,27,29,0,0,0,0,0,0,0,0,10,0,0,0,0,0,0,0,9,0,0,0,0,0,0,0,0,0,0,0,67,19,35,0,0,0,0,0,0,0,4,8,0,0,0,0,0,0,0,2,0,0,0,0,0,0,0,0,0,0,0,0,61,26,41,0,0,0,0,0,0,0,1,0,0,0,0,0,0,0,6,0,0,0,0,0,0,0,0,0,0,0,0,0,0,0,active
37,16,13,0,0,0,0,0,0,0,1,0,0,0,0,0,44,22,13,0,0,0,0,0,0,0,1,8,0,0,0,0,2,0,0,0,0,0,0,0,0,45,18,20,0,0,0,0,0,0,0,6,8,0,0,0,0,0,0,0,0,0,0,0,0,0,0,0,0,0,0,38,29,37,0,0,0,0,0,0,0,1,2,0,0,0,0,0,0,0,0,0,0,0,0,0,0,0,0,0,0,0,0,0,0,0,0,0,48,28,24,0,0,0,0,0,0,0,0,11,0,0,0,0,0,0,0,10,0,0,0,0,0,0,0,0,0,0,0,0,0,0,0,62,19,25,0,0,0,0,0,0,0,5,10,0,0,0,0,0,0,4,0,0,0,0,0,0,0,0,0,0,56,30,41,0,0,0,0,0,0,0,1,0,0,0,0,0,0,0,0,2,0,0,0,0,0,0,0,0,0,0,0,0,62,26,29,0,0,0,0,0,0,0,0,10,0,0,0,0,0,0,0,9,0,0,0,0,0,0,0,0,0,0,0,64,19,35,0,0,0,0,0,0,0,4,8,0,0,0,0,0,0,0,2,0,0,0,0,0,0,0,0,0,0,0,0,60,26,39,0,0,0,0,0,0,0,1,0,0,0,0,0,0,0,6,0,0,0,0,0,0,0,0,0,0,0,0,0,0,0,active
22,13,12,1,0,0,0,0,0,0,0,0,0,0,0,0,25,19,12,1,0,0,0,0,0,0,0,6,0,0,0,0,3,0,0,0,0,0,0,0,0,30,11,18,1,0,0,0,0,0,0,5,7,1,0,0,0,0,0,0,0,0,0,0,0,0,0,0,0,0,0,26,20,32,1,0,0,0,0,0,0,0,4,0,0,0,0,0,0,0,2,0,0,0,0,0,0,0,0,0,0,0,0,0,0,0,0,0,34,17,18,1,0,0,0,0,0,0,0,9,0,0,0,0,0,0,0,11,1,0,0,0,0,0,0,0,0,0,0,0,0,0,0,42,9,21,1,0,0,0,0,0,0,4,6,1,0,0,0,0,0,4,0,0,0,0,0,0,0,0,0,0,31,16,37,3,0,0,0,0,0,0,0,2,0,0,0,0,0,0,0,0,0,0,0,0,0,0,0,0,0,0,0,0,31,14,22,1,0,0,0,0,0,0,0,8,0,0,0,0,0,0,0,10,1,0,0,0,0,0,0,0,0,0,0,35,7,19,1,0,0,0,0,0,0,3,5,1,0,0,0,0,0,0,6,0,0,0,0,0,0,0,0,0,0,0,0,25,12,30,3,0,0,0,0,0,0,0,0,0,0,0,0,0,0,0,0,0,0,0,0,0,0,0,0,0,0,0,0,0,0,inactive
24,13,12,0,0,0,0,0,0,0,0,0,0,0,0,0,27,19,12,0,0,0,0,0,0,0,0,6,0,0,0,0,3,0,0,0,0,0,0,0,0,32,12,18,0,0,0,0,0,0,0,5,7,0,0,0,0,0,0,0,0,0,0,0,0,0,0,0,0,0,0,28,21,34,0,0,0,0,0,0,0,0,4,0,0,0,0,0,0,0,0,0,0,0,0,0,0,0,0,0,0,0,0,0,0,0,0,0,36,17,21,0,0,0,0,0,0,0,0,9,0,0,0,0,0,0,0,11,0,0,0,0,0,0,0,0,0,0,0,0,0,0,0,44,10,22,0,0,0,0,0,0,0,4,6,0,0,0,0,0,0,4,0,0,0,0,0,0,0,0,0,0,35,17,37,0,0,0,0,0,0,0,0,2,0,0,0,0,0,0,0,0,0,0,0,0,0,0,0,0,0,0,0,0,35,14,23,0,0,0,0,0,0,0,0,8,0,0,0,0,0,0,0,10,0,0,0,0,0,0,0,0,0,0,0,37,8,20,0,0,0,0,0,0,0,3,5,0,0,0,0,0,0,0,6,0,0,0,0,0,0,0,0,0,0,0,0,29,13,30,0,0,0,0,0,0,0,0,0,0,0,0,0,0,0,0,0,0,0,0,0,0,0,0,0,0,0,0,0,0,0,inactive
32,14,13,0,0,0,0,0,0,0,0,0,0,0,0,0,37,20,14,0,0,0,0,0,0,0,0,7,0,0,0,0,2,0,0,0,0,0,0,0,0,41,13,20,0,0,0,0,0,0,0,6,7,0,0,0,0,0,0,0,0,0,0,0,0,0,0,0,0,0,0,35,25,36,0,0,0,0,0,0,0,0,2,0,0,0,0,0,0,0,0,0,0,0,0,0,0,0,0,0,0,0,0,0,0,0,0,0,46,21,22,0,0,0,0,0,0,0,0,11,0,0,0,0,0,0,0,10,0,0,0,0,0,0,0,0,0,0,0,0,0,0,0,56,14,24,0,0,0,0,0,0,0,5,8,0,0,0,0,0,0,4,0,0,0,0,0,0,0,0,0,0,49,25,39,0,0,0,0,0,0,0,0,0,0,0,0,0,0,0,0,2,0,0,0,0,0,0,0,0,0,0,0,0,53,20,27,0,0,0,0,0,0,0,0,10,0,0,0,0,0,0,0,9,0,0,0,0,0,0,0,0,0,0,0,55,14,32,0,0,0,0,0,0,0,4,7,0,0,0,0,0,0,0,2,0,0,0,0,0,0,0,0,0,0,0,0,50,21,36,0,0,0,0,0,0,0,0,0,0,0,0,0,0,0,6,0,0,0,0,0,0,0,0,0,0,0,0,0,0,0,inactive
30,15,13,0,0,0,0,0,0,0,1,0,0,0,0,0,35,21,13,0,0,0,0,0,0,0,1,8,0,0,0,0,2,0,0,0,0,0,0,0,0,39,15,19,0,0,0,0,0,0,0,6,8,0,0,0,0,0,0,0,0,0,0,0,0,0,0,0,0,0,0,34,25,36,0,0,0,0,0,0,0,1,2,0,0,0,0,0,0,0,0,0,0,0,0,0,0,0,0,0,0,0,0,0,0,0,0,0,43,24,22,0,0,0,0,0,0,0,0,11,0,0,0,0,0,0,0,10,0,0,0,0,0,0,0,0,0,0,0,0,0,0,0,55,15,22,0,0,0,0,0,0,0,5,10,0,0,0,0,0,0,4,0,0,0,0,0,0,0,0,0,0,47,26,39,0,0,0,0,0,0,0,1,0,0,0,0,0,0,0,0,2,0,0,0,0,0,0,0,0,0,0,0,0,49,24,27,0,0,0,0,0,0,0,0,10,0,0,0,0,0,0,0,9,0,0,0,0,0,0,0,0,0,0,0,52,17,31,0,0,0,0,0,0,0,4,8,0,0,0,0,0,0,0,2,0,0,0,0,0,0,0,0,0,0,0,0,47,23,36,0,0,0,0,0,0,0,1,0,0,0,0,0,0,0,6,0,0,0,0,0,0,0,0,0,0,0,0,0,0,0,inactive
32,13,14,0,0,0,0,0,0,0,0,0,0,0,0,0,37,19,15,0,0,0,0,0,0,0,0,6,0,0,0,0,3,0,0,0,0,0,0,0,0,41,12,21,0,0,0,0,0,0,0,5,8,0,0,0,0,0,0,0,0,0,0,0,0,0,0,0,0,0,0,35,23,38,0,0,0,0,0,0,0,0,2,0,0,0,0,0,0,0,0,0,0,0,0,0,0,0,0,0,0,0,0,0,0,0,0,0,46,19,24,0,0,0,0,0,0,0,0,10,0,0,0,0,0,0,0,11,0,0,0,0,0,0,0,0,0,0,0,0,0,0,0,56,13,25,0,0,0,0,0,0,0,4,9,0,0,0,0,0,0,4,0,0,0,0,0,0,0,0,0,0,49,22,42,0,0,0,0,0,0,0,0,0,0,0,0,0,0,0,0,2,0,0,0,0,0,0,0,0,0,0,0,0,53,19,28,0,0,0,0,0,0,0,0,8,0,0,0,0,0,0,0,11,0,0,0,0,0,0,0,0,0,0,0,55,12,34,0,0,0,0,0,0,0,3,8,0,0,0,0,0,0,0,2,0,0,0,0,0,0,0,0,0,0,0,0,50,17,40,0,0,0,0,0,0,0,0,0,0,0,0,0,0,0,6,0,0,0,0,0,0,0,0,0,0,0,0,0,0,0,active
39,14,13,0,0,0,0,0,0,0,1,0,0,0,0,0,45,22,14,0,0,0,0,0,0,0,0,7,0,0,0,0,2,0,0,0,0,0,0,0,0,48,16,20,0,0,0,0,0,0,0,5,8,0,0,0,0,0,0,0,0,0,0,0,0,0,0,0,0,0,0,42,25,37,0,0,0,0,0,0,0,1,2,0,0,0,0,0,0,0,0,0,0,0,0,0,0,0,0,0,0,0,0,0,0,0,0,0,51,25,25,0,0,0,0,0,0,0,0,10,0,0,0,0,0,0,0,10,0,0,0,0,0,0,0,0,0,0,0,0,0,0,0,63,19,25,0,0,0,0,0,0,0,4,10,0,0,0,0,0,0,4,0,0,0,0,0,0,0,0,0,0,59,27,41,0,0,0,0,0,0,0,1,0,0,0,0,0,0,0,0,2,0,0,0,0,0,0,0,0,0,0,0,0,63,25,31,0,0,0,0,0,0,0,0,8,0,0,0,0,0,0,0,9,0,0,0,0,0,0,0,0,0,0,0,66,18,35,0,0,0,0,0,0,0,3,8,0,0,0,0,0,0,0,2,0,0,0,0,0,0,0,0,0,0,0,0,64,22,39,0,0,0,0,0,0,0,1,0,0,0,0,0,0,0,6,0,0,0,0,0,0,0,0,0,0,0,0,0,0,0,active
39,16,13,0,0,0,0,0,0,0,1,0,0,0,0,0,46,23,13,0,0,0,0,0,0,0,1,8,0,0,0,0,2,0,0,0,0,0,0,0,0,49,18,20,0,0,0,0,0,0,0,6,8,0,0,0,0,0,0,0,0,0,0,0,0,0,0,0,0,0,0,40,31,38,0,0,0,0,0,0,0,1,2,0,0,0,0,0,0,0,0,0,0,0,0,0,0,0,0,0,0,0,0,0,0,0,0,0,51,30,24,0,0,0,0,0,0,0,0,11,0,0,0,0,0,0,0,10,0,0,0,0,0,0,0,0,0,0,0,0,0,0,0,65,20,26,0,0,0,0,0,0,0,5,10,0,0,0,0,0,0,4,0,0,0,0,0,0,0,0,0,0,60,30,43,0,0,0,0,0,0,0,1,0,0,0,0,0,0,0,0,2,0,0,0,0,0,0,0,0,0,0,0,0,66,28,29,0,0,0,0,0,0,0,0,10,0,0,0,0,0,0,0,9,0,0,0,0,0,0,0,0,0,0,0,72,19,35,0,0,0,0,0,0,0,4,8,0,0,0,0,0,0,0,2,0,0,0,0,0,0,0,0,0,0,0,0,64,26,43,0,0,0,0,0,0,0,1,0,0,0,0,0,0,0,6,0,0,0,0,0,0,0,0,0,0,0,0,0,0,0,active
37,16,17,0,0,0,0,0,0,0,1,0,0,0,0,0,46,22,17,0,0,0,0,0,0,0,1,8,0,0,0,0,3,0,0,0,0,0,0,0,0,47,18,24,0,0,0,0,0,0,0,6,8,0,0,0,0,0,0,0,0,0,0,0,0,0,0,0,0,0,0,40,29,40,0,0,0,0,0,0,0,1,2,0,0,0,0,0,0,0,0,0,0,0,0,0,0,0,0,0,0,0,0,0,0,0,0,0,49,28,25,0,0,0,0,0,0,0,0,12,0,0,0,0,0,0,0,10,0,0,0,0,0,0,0,0,0,0,0,0,0,0,0,62,20,26,0,0,0,0,0,0,0,5,11,0,0,0,0,0,0,4,0,0,0,0,0,0,0,0,0,0,57,30,42,0,0,0,0,0,0,0,1,1,0,0,0,0,0,0,0,3,0,0,0,0,0,0,0,0,0,0,0,0,62,27,31,0,0,0,0,0,0,0,0,12,0,0,0,0,0,0,0,10,0,0,0,0,0,0,0,0,0,0,0,65,20,38,0,0,0,0,0,0,0,4,9,0,0,0,0,0,0,0,2,0,0,0,0,0,0,0,0,0,0,0,0,62,26,43,0,0,0,0,0,0,0,1,0,0,0,0,0,0,0,7,0,0,0,0,0,0,0,0,0,0,0,0,0,0,0,active
39,16,13,0,0,0,0,0,0,0,1,0,0,0,0,0,46,23,13,0,0,0,0,0,0,0,1,8,0,0,0,0,2,0,0,0,0,0,0,0,0,49,19,20,0,0,0,0,0,0,0,6,8,0,0,0,0,0,0,0,0,0,0,0,0,0,0,0,0,0,0,43,30,38,0,0,0,0,0,0,0,1,2,0,0,0,0,0,0,0,0,0,0,0,0,0,0,0,0,0,0,0,0,0,0,0,0,0,52,30,25,0,0,0,0,0,0,0,0,11,0,0,0,0,0,0,0,10,0,0,0,0,0,0,0,0,0,0,0,0,0,0,0,66,20,25,0,0,0,0,0,0,0,5,10,0,0,0,0,0,0,4,0,0,0,0,0,0,0,0,0,0,60,30,42,0,0,0,0,0,0,0,1,0,0,0,0,0,0,0,0,2,0,0,0,0,0,0,0,0,0,0,0,0,65,27,30,0,0,0,0,0,0,0,0,10,0,0,0,0,0,0,0,9,0,0,0,0,0,0,0,0,0,0,0,68,20,35,0,0,0,0,0,0,0,4,8,0,0,0,0,0,0,0,2,0,0,0,0,0,0,0,0,0,0,0,0,64,26,41,0,0,0,0,0,0,0,1,0,0,0,0,0,0,0,6,0,0,0,0,0,0,0,0,0,0,0,0,0,0,0,active
38,16,13,0,0,0,0,1,0,1,1,0,0,0,0,0,45,23,13,0,0,0,0,2,0,2,1,8,0,0,0,0,2,0,0,0,0,0,0,0,0,48,18,20,0,0,0,0,2,0,2,6,8,0,0,0,0,0,0,0,0,0,0,0,0,0,0,0,0,0,0,40,30,38,0,0,0,0,1,0,1,1,2,0,0,0,0,0,0,0,0,0,0,0,0,0,0,0,0,0,0,0,0,0,0,0,0,0,50,29,24,0,0,0,0,1,0,1,0,11,0,0,0,0,0,0,0,10,0,0,0,0,0,0,0,0,0,0,0,0,0,0,0,64,19,25,0,0,0,0,1,0,1,5,10,0,0,0,0,1,1,4,0,0,0,0,0,0,0,0,0,0,58,30,42,0,0,0,0,1,0,1,1,0,0,0,0,0,0,0,0,2,0,0,0,0,0,0,0,0,0,0,0,0,63,27,29,0,0,0,0,0,0,0,0,10,0,0,0,0,1,0,1,9,0,0,0,0,1,1,0,0,0,0,0,67,19,35,0,0,0,0,1,0,1,4,8,0,0,0,0,1,0,1,2,0,0,0,0,0,0,0,0,0,0,0,0,61,26,41,0,0,0,0,2,0,2,1,0,0,0,0,0,0,0,6,0,0,0,0,0,0,0,0,0,0,0,0,0,0,0,active
38,16,13,0,0,0,0,0,0,0,1,0,0,0,0,0,45,23,13,0,0,0,0,0,0,0,1,8,0,0,0,0,2,0,0,0,0,0,0,0,0,48,18,20,0,0,0,0,0,0,0,6,8,0,0,0,0,0,0,0,0,0,0,0,0,0,0,0,0,0,0,40,30,38,0,0,0,0,0,0,0,1,2,0,0,0,0,0,0,0,0,0,0,0,0,0,0,0,0,0,0,0,0,0,0,0,0,0,50,29,24,0,0,0,0,0,0,0,0,11,0,0,0,0,0,0,0,10,0,0,0,0,0,0,0,0,0,0,0,0,0,0,0,64,19,25,0,0,0,0,0,0,0,5,10,0,0,0,0,0,0,4,0,0,0,0,0,0,0,0,0,0,58,30,42,0,0,0,0,0,0,0,1,0,0,0,0,0,0,0,0,2,0,0,0,0,0,0,0,0,0,0,0,0,63,27,29,0,0,0,0,0,0,0,0,10,0,0,0,0,0,0,0,9,0,0,0,0,0,0,0,0,0,0,0,67,19,35,0,0,0,0,0,0,0,4,8,0,0,0,0,0,0,0,2,0,0,0,0,0,0,0,0,0,0,0,0,61,26,41,0,0,0,0,0,0,0,1,0,0,0,0,0,0,0,6,0,0,0,0,0,0,0,0,0,0,0,0,0,0,0,active
32,13,14,0,0,0,0,0,0,0,0,0,0,0,0,0,37,19,15,0,0,0,0,0,0,0,0,6,0,0,0,0,3,0,0,0,0,0,0,0,0,41,12,21,0,0,0,0,0,0,0,5,8,0,0,0,0,0,0,0,0,0,0,0,0,0,0,0,0,0,0,35,23,38,0,0,0,0,0,0,0,0,2,0,0,0,0,0,0,0,0,0,0,0,0,0,0,0,0,0,0,0,0,0,0,0,0,0,46,19,24,0,0,0,0,0,0,0,0,10,0,0,0,0,0,0,0,11,0,0,0,0,0,0,0,0,0,0,0,0,0,0,0,56,13,25,0,0,0,0,0,0,0,4,9,0,0,0,0,0,0,4,0,0,0,0,0,0,0,0,0,0,49,22,42,0,0,0,0,0,0,0,0,0,0,0,0,0,0,0,0,2,0,0,0,0,0,0,0,0,0,0,0,0,53,19,28,0,0,0,0,0,0,0,0,8,0,0,0,0,0,0,0,11,0,0,0,0,0,0,0,0,0,0,0,55,12,34,0,0,0,0,0,0,0,3,8,0,0,0,0,0,0,0,2,0,0,0,0,0,0,0,0,0,0,0,0,50,17,40,0,0,0,0,0,0,0,0,0,0,0,0,0,0,0,6,0,0,0,0,0,0,0,0,0,0,0,0,0,0,0,inactive
40,16,13,0,0,0,0,0,0,0,1,0,0,0,0,0,49,23,13,0,0,0,0,0,0,0,1,8,0,0,0,0,2,0,0,0,0,0,0,0,0,50,19,20,0,0,0,0,0,0,0,6,8,0,0,0,0,0,0,0,0,0,0,0,0,0,0,0,0,0,0,42,30,38,0,0,0,0,0,0,0,1,2,0,0,0,0,0,0,0,0,0,0,0,0,0,0,0,0,0,0,0,0,0,0,0,0,0,49,30,25,0,0,0,0,0,0,0,0,11,0,0,0,0,0,0,0,10,0,0,0,0,0,0,0,0,0,0,0,0,0,0,0,65,20,25,0,0,0,0,0,0,0,5,10,0,0,0,0,0,0,4,0,0,0,0,0,0,0,0,0,0,60,30,42,0,0,0,0,0,0,0,1,0,0,0,0,0,0,0,0,2,0,0,0,0,0,0,0,0,0,0,0,0,65,27,30,0,0,0,0,0,0,0,0,10,0,0,0,0,0,0,0,9,0,0,0,0,0,0,0,0,0,0,0,68,20,35,0,0,0,0,0,0,0,4,8,0,0,0,0,0,0,0,2,0,0,0,0,0,0,0,0,0,0,0,0,64,26,41,0,0,0,0,0,0,0,1,0,0,0,0,0,0,0,6,0,0,0,0,0,0,0,0,0,0,0,0,0,0,0,active
39,13,5,0,0,3,0,0,1,3,0,0,0,0,0,2,55,16,9,0,0,3,0,0,3,3,2,4,0,0,1,0,1,0,0,0,0,0,3,3,3,52,16,15,0,0,6,0,0,5,6,5,4,0,0,0,0,0,0,0,0,0,0,0,0,0,0,0,0,0,0,38,26,22,0,0,6,0,0,4,6,0,1,0,0,0,0,0,0,0,0,0,0,0,0,1,0,0,0,0,0,0,0,0,0,0,0,0,40,19,13,0,0,6,0,0,3,6,4,6,0,0,0,0,0,1,0,3,0,0,0,0,0,0,0,0,0,0,0,0,0,0,0,42,21,16,0,0,0,0,0,3,0,2,3,0,0,3,0,0,3,0,0,0,0,0,0,0,0,0,0,0,49,20,15,0,0,3,0,0,2,3,1,3,0,0,0,0,0,2,0,2,0,0,0,0,0,1,0,0,0,0,0,0,53,20,14,0,0,6,0,0,2,6,1,5,0,0,0,0,0,1,0,2,0,0,0,0,0,0,0,0,0,0,0,53,23,16,0,0,0,0,0,1,0,0,2,0,0,6,0,0,1,6,0,0,0,3,0,0,1,3,0,0,0,0,0,52,23,15,0,0,6,0,0,2,6,0,2,0,0,0,0,0,0,2,0,0,0,0,0,0,0,0,0,0,0,0,0,0,0,active
36,11,7,0,0,3,0,0,1,3,0,0,0,0,0,2,51,14,12,0,0,3,0,0,3,3,1,3,0,0,1,0,1,0,0,0,0,0,3,3,3,47,15,17,0,0,6,0,0,5,6,3,5,0,0,0,0,0,0,0,0,0,0,0,0,0,0,0,0,0,0,38,20,24,0,0,6,0,0,4,6,0,1,0,0,0,0,0,0,0,0,0,0,0,0,1,0,0,0,0,0,0,0,0,0,0,0,0,41,15,15,0,0,6,0,0,3,6,3,4,0,0,0,0,0,1,0,4,0,0,0,0,0,0,0,0,0,0,0,0,0,0,0,43,18,16,0,0,0,0,0,3,0,1,3,0,0,3,0,0,3,0,0,0,0,0,0,0,0,0,0,0,47,17,17,0,0,3,0,0,3,3,1,3,0,0,0,0,0,1,0,2,0,0,0,0,0,1,0,0,0,0,0,0,50,16,17,0,0,6,0,0,2,6,1,5,0,0,0,0,0,1,0,2,0,0,0,0,0,0,0,0,0,0,0,50,17,19,0,0,0,0,0,1,0,0,2,0,0,6,0,0,1,6,0,0,0,3,0,0,1,3,0,0,0,0,0,52,15,14,0,0,6,0,0,2,6,0,3,0,0,0,0,0,0,4,0,0,0,0,0,0,0,0,0,0,0,0,0,0,0,active
34,13,5,0,0,3,1,0,1,4,0,0,0,0,0,2,47,16,9,0,0,3,2,0,3,5,2,4,0,0,1,0,1,0,0,0,0,0,3,3,3,43,15,15,0,0,6,2,0,5,8,5,4,0,0,0,1,0,1,0,0,0,0,0,0,0,0,0,0,0,0,31,24,22,0,0,6,2,0,4,8,0,1,0,0,0,0,0,0,0,0,0,0,0,0,1,0,0,0,0,0,0,0,0,0,0,0,0,36,17,12,0,0,6,0,0,3,6,4,6,0,0,0,1,0,1,1,3,0,0,0,1,0,1,0,0,0,0,0,0,0,0,0,40,19,14,0,0,0,1,0,3,1,2,3,0,0,3,0,0,3,0,0,0,0,0,0,0,0,0,0,0,44,19,14,0,0,3,3,0,2,6,1,3,0,0,0,0,0,2,0,2,0,0,0,0,0,1,0,0,0,0,0,0,45,18,14,0,0,6,1,0,2,7,1,5,0,0,0,2,0,1,2,2,0,0,0,0,0,0,0,0,0,0,0,45,19,16,0,0,0,3,0,1,3,0,2,0,0,6,0,0,1,6,0,0,0,3,0,0,1,3,0,0,0,0,0,44,20,13,0,0,6,1,0,2,7,0,2,0,0,0,1,0,1,2,0,0,0,2,0,0,2,0,0,0,0,0,0,0,0,active
34,13,5,0,0,3,0,0,1,3,0,0,0,0,0,2,47,16,9,0,0,3,0,0,3,3,2,4,0,0,1,0,1,0,0,0,0,0,3,3,3,43,15,15,0,0,6,0,0,5,6,5,4,0,0,0,0,0,0,0,0,0,0,0,0,0,0,0,0,0,0,31,24,22,0,0,6,0,0,4,6,0,1,0,0,0,0,0,0,0,0,0,0,0,0,1,0,0,0,0,0,0,0,0,0,0,0,0,36,17,12,0,0,6,0,0,3,6,4,6,0,0,0,0,0,1,0,3,0,0,0,0,0,0,0,0,0,0,0,0,0,0,0,40,19,14,0,0,0,0,0,3,0,2,3,0,0,3,0,0,3,0,0,0,0,0,0,0,0,0,0,0,44,19,14,0,0,3,0,0,2,3,1,3,0,0,0,0,0,2,0,2,0,0,0,0,0,1,0,0,0,0,0,0,45,18,14,0,0,6,0,0,2,6,1,5,0,0,0,0,0,1,0,2,0,0,0,0,0,0,0,0,0,0,0,45,19,16,0,0,0,0,0,1,0,0,2,0,0,6,0,0,1,6,0,0,0,3,0,0,1,3,0,0,0,0,0,44,20,13,0,0,6,0,0,2,6,0,2,0,0,0,0,0,0,2,0,0,0,0,0,0,0,0,0,0,0,0,0,0,0,active
40,13,7,0,0,3,0,0,1,3,0,0,0,0,0,2,54,16,13,0,0,3,0,0,3,3,2,4,0,0,1,0,1,0,0,0,0,0,3,3,3,50,15,19,0,0,6,0,0,5,6,5,5,0,0,0,0,0,0,0,0,0,0,0,0,0,0,0,0,0,0,39,25,25,0,0,6,0,0,4,6,0,1,0,0,0,0,0,0,0,0,0,0,0,0,1,0,0,0,0,0,0,0,0,0,0,0,0,47,19,12,0,0,6,0,0,3,6,4,7,0,0,0,0,0,1,0,4,0,0,0,0,0,0,0,0,0,0,0,0,0,0,0,50,22,16,0,0,0,0,0,3,0,2,3,0,0,3,0,0,3,0,0,0,0,0,0,0,0,0,0,0,51,22,19,0,0,3,0,0,2,3,1,3,0,0,0,0,0,2,0,2,0,0,0,0,0,1,0,0,0,0,0,0,52,20,17,0,0,6,0,0,2,6,1,7,0,0,0,0,0,1,0,2,0,0,0,0,0,0,0,0,0,0,0,54,22,20,0,0,0,0,0,1,0,0,2,0,0,6,0,0,1,6,0,0,0,3,0,0,1,3,0,0,0,0,0,56,24,14,0,0,6,0,0,2,6,0,3,0,0,0,0,0,0,4,0,0,0,0,0,0,0,0,0,0,0,0,0,0,0,active
35,13,5,0,0,3,0,0,1,3,0,0,0,0,0,2,49,16,9,0,0,3,0,0,3,3,2,4,0,0,1,0,1,0,0,0,0,0,3,3,3,45,16,15,0,0,6,0,0,5,6,5,4,0,0,0,0,0,0,0,0,0,0,0,0,0,0,0,0,0,0,33,24,22,0,0,6,0,0,4,6,0,1,0,0,0,0,0,0,0,0,0,0,0,0,1,0,0,0,0,0,0,0,0,0,0,0,0,36,18,13,0,0,6,0,0,3,6,4,6,0,0,0,0,0,1,0,3,0,0,0,0,0,0,0,0,0,0,0,0,0,0,0,41,19,14,0,0,0,0,0,3,0,2,3,0,0,3,0,0,3,0,0,0,0,0,0,0,0,0,0,0,47,19,14,0,0,3,0,0,2,3,1,3,0,0,0,0,0,2,0,2,0,0,0,0,0,1,0,0,0,0,0,0,46,20,14,0,0,6,0,0,2,6,1,5,0,0,0,0,0,1,0,2,0,0,0,0,0,0,0,0,0,0,0,48,19,16,0,0,0,0,0,1,0,0,2,0,0,6,0,0,1,6,0,0,0,3,0,0,1,3,0,0,0,0,0,45,21,15,0,0,6,0,0,2,6,0,2,0,0,0,0,0,0,2,0,0,0,0,0,0,0,0,0,0,0,0,0,0,0,active
34,13,5,0,0,4,0,0,1,4,0,0,0,0,0,2,47,16,9,0,0,5,0,0,3,5,2,4,0,0,1,0,1,0,0,0,0,0,3,3,3,43,15,15,0,0,8,0,0,5,8,5,4,0,0,0,0,0,0,0,0,0,0,0,0,0,0,0,0,0,0,31,24,22,0,0,7,0,0,4,7,0,1,0,0,1,0,0,1,0,0,0,0,0,0,1,0,0,0,0,0,0,0,0,0,0,0,0,36,17,12,0,0,7,0,0,3,7,4,6,0,0,0,0,0,1,0,3,0,0,0,0,0,0,0,0,0,0,0,0,0,0,0,40,19,14,0,0,0,0,0,3,0,2,3,0,0,4,0,0,4,0,0,0,1,0,0,1,0,0,0,0,44,19,14,0,0,4,0,0,2,4,1,3,0,0,0,0,0,2,0,2,0,0,0,0,0,1,0,0,0,0,0,0,45,18,14,0,0,9,0,0,2,9,1,5,0,0,0,0,0,1,0,2,0,0,0,0,0,0,0,0,0,0,0,45,19,16,0,0,1,0,0,1,1,0,2,0,0,8,0,0,1,8,0,0,0,3,0,0,1,3,0,0,0,0,0,44,20,13,0,0,9,0,0,2,9,0,2,0,0,0,0,0,0,2,0,0,0,0,0,0,0,0,0,0,0,0,0,0,0,active
37,13,6,0,0,3,0,0,1,3,0,0,0,0,0,2,53,15,11,0,0,3,0,0,3,3,1,4,0,0,1,0,1,0,0,0,0,0,3,3,3,48,18,18,0,0,6,0,0,5,6,3,4,0,0,0,0,0,0,0,0,0,0,0,0,0,0,0,0,0,0,40,21,24,0,0,6,0,0,4,6,1,2,0,0,0,0,0,0,0,0,0,0,0,0,1,0,0,0,0,0,0,0,0,0,0,0,0,42,18,17,0,0,6,0,0,3,6,3,4,0,0,0,0,0,1,0,3,0,0,0,0,0,0,0,0,0,0,0,0,0,0,0,45,19,15,0,0,0,0,0,3,0,1,4,0,0,3,0,0,3,1,0,0,0,0,0,0,0,0,0,0,50,18,16,0,0,3,0,0,3,3,1,3,0,0,0,0,0,1,0,2,0,0,0,0,0,1,0,0,0,0,0,0,49,21,19,0,0,6,0,0,2,6,1,3,0,0,0,0,0,1,0,2,0,0,0,0,0,0,0,0,0,0,0,55,16,17,0,0,0,0,0,1,0,2,4,0,0,6,0,0,1,6,0,0,0,3,0,0,1,3,0,0,0,0,0,51,21,18,0,0,6,0,0,2,6,0,2,0,0,0,0,0,0,2,0,0,0,0,0,0,0,0,0,0,0,0,0,0,0,active
34,13,5,2,0,3,0,0,1,3,0,0,0,0,0,2,48,16,9,2,0,3,0,0,3,3,2,4,0,0,1,0,1,0,0,0,0,0,3,3,3,45,15,15,2,0,6,0,0,5,6,5,4,0,0,0,0,0,0,0,0,0,0,0,0,0,0,0,0,0,0,33,24,22,1,0,6,0,0,4,6,0,1,1,0,0,0,0,0,0,0,0,0,0,0,1,0,0,0,0,0,0,0,0,0,0,0,0,37,18,12,1,0,6,0,0,3,6,4,6,0,0,0,0,0,1,0,3,0,0,0,0,0,0,0,0,0,0,0,0,0,0,0,41,19,14,0,0,0,0,0,3,0,2,3,1,0,3,0,0,3,0,1,0,0,0,0,0,0,0,0,0,44,20,15,1,0,3,0,0,2,3,1,3,0,0,0,0,0,2,0,2,0,0,0,0,0,1,0,0,0,0,0,0,46,18,14,3,0,6,0,0,2,6,1,5,0,0,0,0,0,1,0,2,0,0,0,0,0,0,0,0,0,0,0,48,19,16,1,0,0,0,0,1,0,0,2,2,0,6,0,0,1,6,0,0,0,3,0,0,1,3,0,0,0,0,0,45,22,13,3,0,6,0,0,2,6,0,2,0,0,0,0,0,0,2,0,0,0,0,0,0,0,0,0,0,0,0,0,0,0,active
41,13,5,0,0,3,0,0,1,3,0,0,0,0,0,2,57,16,9,0,0,3,0,0,3,3,2,4,0,0,1,0,1,0,0,0,0,0,3,3,3,54,16,15,0,0,6,0,0,5,6,5,4,0,0,0,0,0,0,0,0,0,0,0,0,0,0,0,0,0,0,42,26,22,0,0,6,0,0,4,6,0,1,0,0,0,0,0,0,0,0,0,0,0,0,1,0,0,0,0,0,0,0,0,0,0,0,0,46,20,13,0,0,6,0,0,3,6,4,6,0,0,0,0,0,1,0,3,0,0,0,0,0,0,0,0,0,0,0,0,0,0,0,47,22,16,0,0,0,0,0,3,0,2,3,0,0,3,0,0,3,0,0,0,0,0,0,0,0,0,0,0,51,21,16,0,0,3,0,0,2,3,1,3,0,0,0,0,0,2,0,2,0,0,0,0,0,1,0,0,0,0,0,0,54,21,15,0,0,6,0,0,2,6,1,5,0,0,0,0,0,1,0,2,0,0,0,0,0,0,0,0,0,0,0,57,23,16,0,0,0,0,0,1,0,0,2,0,0,6,0,0,1,6,0,0,0,3,0,0,1,3,0,0,0,0,0,56,25,15,0,0,6,0,0,2,6,0,2,0,0,0,0,0,0,2,0,0,0,0,0,0,0,0,0,0,0,0,0,0,0,inactive
35,13,8,0,0,3,0,0,1,3,0,0,0,0,0,2,50,16,11,0,0,3,0,0,3,3,2,4,0,0,1,0,2,0,0,0,0,0,3,3,3,46,16,20,0,0,6,0,0,5,6,5,4,0,0,0,0,0,0,0,0,0,0,0,0,0,0,0,0,0,0,35,24,26,0,0,6,0,0,4,6,0,3,0,0,0,0,0,0,0,0,0,0,0,0,1,0,0,0,0,0,0,0,0,0,0,0,0,38,19,17,0,0,6,0,0,3,6,4,6,0,0,0,0,0,1,0,3,0,0,0,0,0,0,0,0,0,0,0,0,0,0,0,43,19,14,0,0,0,0,0,3,0,2,5,0,0,3,0,0,3,2,0,0,0,0,0,0,0,0,0,0,47,20,17,0,0,3,0,0,2,3,1,3,0,0,0,0,0,2,0,2,0,0,0,0,0,1,0,0,0,0,0,0,47,20,20,0,0,6,0,0,2,6,1,5,0,0,0,0,0,1,0,2,0,0,0,0,0,0,0,0,0,0,0,51,19,18,0,0,0,0,0,1,0,0,6,0,0,6,0,0,1,6,0,0,0,3,0,0,1,3,0,0,0,0,0,46,23,21,0,0,6,0,0,2,6,0,2,0,0,0,0,0,0,2,0,0,0,0,0,0,0,0,0,0,0,0,0,0,0,active
37,11,8,0,0,3,0,0,1,3,0,0,0,0,0,2,53,14,12,0,0,3,0,0,3,3,1,3,0,0,1,0,2,0,0,0,0,0,3,3,3,48,16,20,0,0,6,0,0,5,6,3,4,0,0,0,0,0,0,0,0,0,0,0,0,0,0,0,0,0,0,40,19,26,0,0,6,0,0,4,6,0,3,0,0,0,0,0,0,0,0,0,0,0,0,1,0,0,0,0,0,0,0,0,0,0,0,0,42,16,19,0,0,6,0,0,3,6,3,4,0,0,0,0,0,1,0,3,0,0,0,0,0,0,0,0,0,0,0,0,0,0,0,45,18,16,0,0,0,0,0,3,0,1,3,0,0,3,0,0,3,2,0,0,0,0,0,0,0,0,0,0,50,17,17,0,0,3,0,0,3,3,1,3,0,0,0,0,0,1,0,2,0,0,0,0,0,1,0,0,0,0,0,0,49,18,22,0,0,6,0,0,2,6,1,3,0,0,0,0,0,1,0,2,0,0,0,0,0,0,0,0,0,0,0,55,15,18,0,0,0,0,0,1,0,0,6,0,0,6,0,0,1,6,0,0,0,3,0,0,1,3,0,0,0,0,0,51,18,21,0,0,6,0,0,2,6,0,2,0,0,0,0,0,0,2,0,0,0,0,0,0,0,0,0,0,0,0,0,0,0,active
41,11,5,0,0,3,0,0,1,3,0,0,0,0,0,2,58,14,10,0,0,3,0,0,3,3,1,3,0,0,1,0,1,0,0,0,0,0,3,3,3,54,16,15,0,0,6,0,0,5,6,3,4,0,0,0,0,0,0,0,0,0,0,0,0,0,0,0,0,0,0,43,21,22,0,0,6,0,0,4,6,0,1,0,0,0,0,0,0,0,0,0,0,0,0,1,0,0,0,0,0,0,0,0,0,0,0,0,44,16,15,0,0,6,0,0,3,6,3,4,0,0,0,0,0,1,0,3,0,0,0,0,0,0,0,0,0,0,0,0,0,0,0,46,18,16,0,0,0,0,0,3,0,1,3,0,0,3,0,0,3,0,0,0,0,0,0,0,0,0,0,0,52,17,15,0,0,3,0,0,3,3,1,3,0,0,0,0,0,1,0,2,0,0,0,0,0,1,0,0,0,0,0,0,55,18,16,0,0,6,0,0,2,6,1,3,0,0,0,0,0,1,0,2,0,0,0,0,0,0,0,0,0,0,0,57,19,16,0,0,0,0,0,1,0,0,2,0,0,6,0,0,1,6,0,0,0,3,0,0,1,3,0,0,0,0,0,57,18,15,0,0,6,0,0,2,6,0,2,0,0,0,0,0,0,2,0,0,0,0,0,0,0,0,0,0,0,0,0,0,0,active
35,13,7,0,0,3,0,0,1,3,0,0,0,0,0,2,48,16,12,0,0,3,0,0,3,3,2,4,0,0,1,0,1,0,0,0,0,0,3,3,3,46,15,17,0,0,6,0,0,5,6,5,5,0,0,0,0,0,0,0,0,0,0,0,0,0,0,0,0,0,0,35,25,24,0,0,6,0,0,4,6,0,1,0,0,0,0,0,0,0,0,0,0,0,0,1,0,0,0,0,0,0,0,0,0,0,0,0,40,18,12,0,0,6,0,0,3,6,4,7,0,0,0,0,0,1,0,4,0,0,0,0,0,0,0,0,0,0,0,0,0,0,0,42,20,16,0,0,0,0,0,3,0,2,3,0,0,3,0,0,3,0,0,0,0,0,0,0,0,0,0,0,45,20,18,0,0,3,0,0,2,3,1,3,0,0,0,0,0,2,0,2,0,0,0,0,0,1,0,0,0,0,0,0,49,18,15,0,0,6,0,0,2,6,1,7,0,0,0,0,0,1,0,2,0,0,0,0,0,0,0,0,0,0,0,49,21,19,0,0,0,0,0,1,0,0,2,0,0,6,0,0,1,6,0,0,0,3,0,0,1,3,0,0,0,0,0,48,22,14,0,0,6,0,0,2,6,0,3,0,0,0,0,0,0,4,0,0,0,0,0,0,0,0,0,0,0,0,0,0,0,active
34,13,5,2,0,3,0,0,1,3,0,0,0,0,0,2,48,16,9,2,0,3,0,0,3,3,2,4,0,0,1,0,1,0,0,0,0,0,3,3,3,45,15,15,2,0,6,0,0,5,6,5,4,1,0,0,0,0,0,0,0,0,0,0,0,0,0,0,0,0,0,33,25,22,2,0,6,0,0,4,6,0,1,0,0,0,0,0,0,0,0,0,0,0,0,1,0,0,0,0,0,0,0,0,0,0,0,0,38,17,12,0,0,6,0,0,3,6,4,6,1,0,0,0,0,1,0,3,1,0,0,0,0,0,0,0,0,0,0,0,0,0,0,40,20,15,1,0,0,0,0,3,0,2,3,0,0,3,0,0,3,0,0,0,0,0,0,0,0,0,0,0,45,19,14,3,0,3,0,0,2,3,1,3,0,0,0,0,0,2,0,2,0,0,0,0,0,1,0,0,0,0,0,0,48,18,14,1,0,6,0,0,2,6,1,5,2,0,0,0,0,1,0,2,0,0,0,0,0,0,0,0,0,0,0,46,21,16,3,0,0,0,0,1,0,0,2,0,0,6,0,0,1,6,0,0,0,3,0,0,1,3,0,0,0,0,0,47,20,13,1,0,6,0,0,2,6,0,2,1,0,0,0,0,0,2,2,0,0,0,0,0,0,0,0,0,0,0,0,0,0,active
36,11,5,0,0,3,0,0,1,3,0,0,0,0,0,2,50,14,10,0,0,3,0,0,3,3,1,3,0,0,1,0,1,0,0,0,0,0,3,3,3,45,15,15,0,0,6,0,0,5,6,3,4,0,0,0,0,0,0,0,0,0,0,0,0,0,0,0,0,0,0,36,19,22,0,0,6,0,0,4,6,0,1,0,0,0,0,0,0,0,0,0,0,0,0,1,0,0,0,0,0,0,0,0,0,0,0,0,39,15,14,0,0,6,0,0,3,6,3,4,0,0,0,0,0,1,0,3,0,0,0,0,0,0,0,0,0,0,0,0,0,0,0,42,18,14,0,0,0,0,0,3,0,1,3,0,0,3,0,0,3,0,0,0,0,0,0,0,0,0,0,0,46,17,14,0,0,3,0,0,3,3,1,3,0,0,0,0,0,1,0,2,0,0,0,0,0,1,0,0,0,0,0,0,47,16,16,0,0,6,0,0,2,6,1,3,0,0,0,0,0,1,0,2,0,0,0,0,0,0,0,0,0,0,0,49,15,16,0,0,0,0,0,1,0,0,2,0,0,6,0,0,1,6,0,0,0,3,0,0,1,3,0,0,0,0,0,49,15,13,0,0,6,0,0,2,6,0,2,0,0,0,0,0,0,2,0,0,0,0,0,0,0,0,0,0,0,0,0,0,0,active
34,14,5,0,0,3,0,0,1,3,0,2,0,0,0,2,47,18,11,0,0,3,0,0,3,3,2,4,0,0,1,0,2,0,0,0,0,0,3,3,3,43,17,19,0,0,6,0,0,5,6,6,4,0,0,0,0,0,0,0,0,0,0,0,0,0,0,0,0,0,0,31,26,26,0,0,6,0,0,4,6,0,3,0,0,0,0,0,0,0,0,0,0,0,0,1,0,0,0,0,0,0,0,0,0,0,0,0,36,17,16,0,0,6,0,0,3,6,5,7,0,0,0,0,0,1,0,3,0,0,0,0,0,0,0,0,0,0,0,0,0,0,0,40,20,14,0,0,0,0,0,3,0,2,5,0,0,3,0,0,3,2,0,0,0,0,0,0,0,0,0,0,44,22,16,0,0,3,0,0,2,3,1,3,0,0,0,0,0,2,0,2,0,0,0,0,0,1,0,0,0,0,0,0,45,19,20,0,0,6,0,0,2,6,3,5,0,0,0,0,0,1,0,2,0,0,0,0,0,0,0,0,0,0,0,45,22,18,0,0,0,0,0,1,0,0,6,0,0,6,0,0,1,6,0,0,0,3,0,0,1,3,0,0,0,0,0,44,21,19,0,0,6,0,0,2,6,1,4,0,0,0,0,0,0,2,0,0,0,0,0,0,0,0,0,0,0,0,0,0,0,active
34,13,7,0,0,3,0,0,1,3,0,0,0,0,0,2,48,16,11,0,0,3,0,0,3,3,2,4,0,0,1,0,1,0,0,0,0,0,3,3,3,45,15,17,0,0,6,0,0,5,6,5,5,0,0,0,0,0,0,0,0,0,0,0,0,0,0,0,0,0,0,33,25,24,0,0,6,0,0,4,6,0,1,0,0,0,0,0,0,0,0,0,0,0,0,1,0,0,0,0,0,0,0,0,0,0,0,0,38,17,12,0,0,6,0,0,3,6,4,7,0,0,0,0,0,1,0,4,0,0,0,0,0,0,0,0,0,0,0,0,0,0,0,40,20,16,0,0,0,0,0,3,0,2,3,0,0,3,0,0,3,0,0,0,0,0,0,0,0,0,0,0,45,19,17,0,0,3,0,0,2,3,1,3,0,0,0,0,0,2,0,2,0,0,0,0,0,1,0,0,0,0,0,0,48,18,15,0,0,6,0,0,2,6,1,7,0,0,0,0,0,1,0,2,0,0,0,0,0,0,0,0,0,0,0,46,21,19,0,0,0,0,0,1,0,0,2,0,0,6,0,0,1,6,0,0,0,3,0,0,1,3,0,0,0,0,0,47,20,14,0,0,6,0,0,2,6,0,3,0,0,0,0,0,0,4,0,0,0,0,0,0,0,0,0,0,0,0,0,0,0,active
39,13,5,0,0,3,0,0,1,3,0,0,0,0,0,2,56,15,10,0,0,3,0,0,3,3,2,3,0,0,1,0,1,0,0,0,0,0,3,3,3,51,19,15,0,0,6,0,0,5,6,3,4,0,0,0,0,0,0,0,0,0,0,0,0,0,0,0,0,0,0,40,24,21,0,0,6,0,0,4,6,0,2,0,0,0,0,0,0,0,0,0,0,0,0,1,0,0,0,0,0,0,0,0,0,0,0,0,42,18,15,0,0,6,0,0,3,6,3,4,0,0,0,0,0,1,0,3,0,0,0,0,0,0,0,0,0,0,0,0,0,0,0,43,21,16,0,0,0,0,0,3,0,1,3,0,0,3,0,0,3,0,0,0,0,0,0,0,0,0,0,0,51,16,15,0,0,3,0,0,3,3,3,3,0,0,0,0,0,1,0,2,0,0,0,0,0,1,0,0,0,0,0,0,52,21,16,0,0,6,0,0,2,6,1,3,0,0,0,0,0,1,0,2,0,0,0,0,0,0,0,0,0,0,0,56,19,14,0,0,0,0,0,1,0,1,4,0,0,6,0,0,1,6,0,0,0,3,0,0,1,3,0,0,0,0,0,56,18,15,0,0,6,0,0,2,6,1,2,0,0,0,0,0,0,2,0,0,0,0,0,0,0,0,0,0,0,0,0,0,0,active
37,12,6,0,0,3,0,0,1,3,0,0,0,0,0,2,52,15,11,0,0,3,0,0,3,3,1,4,0,0,1,0,1,0,0,0,0,0,3,3,3,47,18,17,0,0,6,0,0,5,6,3,4,0,0,0,0,0,0,0,0,0,0,0,0,0,0,0,0,0,0,38,21,24,0,0,6,0,0,4,6,1,2,0,0,0,0,0,0,0,0,0,0,0,0,1,0,0,0,0,0,0,0,0,0,0,0,0,40,17,17,0,0,6,0,0,3,6,3,4,0,0,0,0,0,1,0,3,0,0,0,0,0,0,0,0,0,0,0,0,0,0,0,43,19,15,0,0,0,0,0,3,0,1,4,0,0,3,0,0,3,1,0,0,0,0,0,0,0,0,0,0,49,18,15,0,0,3,0,0,3,3,1,3,0,0,0,0,0,1,0,2,0,0,0,0,0,1,0,0,0,0,0,0,48,21,19,0,0,6,0,0,2,6,1,3,0,0,0,0,0,1,0,2,0,0,0,0,0,0,0,0,0,0,0,52,16,17,0,0,0,0,0,1,0,2,4,0,0,6,0,0,1,6,0,0,0,3,0,0,1,3,0,0,0,0,0,50,19,18,0,0,6,0,0,2,6,0,2,0,0,0,0,0,0,2,0,0,0,0,0,0,0,0,0,0,0,0,0,0,0,active
36,11,5,2,0,3,0,0,1,3,0,0,0,0,0,2,51,14,10,2,0,3,0,0,3,3,1,3,0,0,1,0,1,0,0,0,0,0,3,3,3,47,15,15,2,0,6,0,0,5,6,3,4,0,0,0,0,0,0,0,0,0,0,0,0,0,0,0,0,0,0,38,19,22,1,0,6,0,0,4,6,0,1,1,0,0,0,0,0,0,0,0,0,0,0,1,0,0,0,0,0,0,0,0,0,0,0,0,40,16,14,1,0,6,0,0,3,6,3,4,0,0,0,0,0,1,0,3,0,0,0,0,0,0,0,0,0,0,0,0,0,0,0,43,18,14,1,0,0,0,0,3,0,1,3,0,0,3,0,0,3,0,1,0,0,0,0,0,0,0,0,0,47,17,15,1,0,3,0,0,3,3,1,3,0,0,0,0,0,1,0,2,0,0,0,0,0,1,0,0,0,0,0,0,48,16,16,3,0,6,0,0,2,6,1,3,0,0,0,0,0,1,0,2,0,0,0,0,0,0,0,0,0,0,0,52,15,16,1,0,0,0,0,1,0,0,2,2,0,6,0,0,1,6,0,0,0,3,0,0,1,3,0,0,0,0,0,50,17,13,3,0,6,0,0,2,6,0,2,0,0,0,0,0,0,2,0,0,0,0,0,0,0,0,0,0,0,0,0,0,0,active
36,13,8,0,0,3,0,0,1,3,0,0,0,0,0,2,50,16,12,0,0,3,0,0,3,3,2,4,0,0,1,0,2,0,0,0,0,0,3,3,3,47,16,20,0,0,6,0,0,5,6,5,4,0,0,0,0,0,0,0,0,0,0,0,0,0,0,0,0,0,0,36,24,27,0,0,6,0,0,4,6,0,3,0,0,0,0,0,0,0,0,0,0,0,0,1,0,0,0,0,0,0,0,0,0,0,0,0,40,19,17,0,0,6,0,0,3,6,4,6,0,0,0,0,0,1,0,3,0,0,0,0,0,0,0,0,0,0,0,0,0,0,0,45,20,14,0,0,0,0,0,3,0,2,5,0,0,3,0,0,3,2,0,0,0,0,0,0,0,0,0,0,49,20,17,0,0,3,0,0,2,3,1,3,0,0,0,0,0,2,0,2,0,0,0,0,0,1,0,0,0,0,0,0,47,21,21,0,0,6,0,0,2,6,1,5,0,0,0,0,0,1,0,2,0,0,0,0,0,0,0,0,0,0,0,52,19,18,0,0,0,0,0,1,0,0,6,0,0,6,0,0,1,6,0,0,0,3,0,0,1,3,0,0,0,0,0,49,23,21,0,0,6,0,0,2,6,0,2,0,0,0,0,0,0,2,0,0,0,0,0,0,0,0,0,0,0,0,0,0,0,active
19,11,9,1,0,0,0,0,0,0,0,0,0,0,0,0,22,16,9,1,0,0,0,0,0,0,0,5,0,0,0,0,2,0,0,0,0,0,0,0,0,26,9,14,1,0,0,0,0,0,0,4,6,1,0,0,0,0,0,0,0,0,0,0,0,0,0,0,0,0,0,22,17,26,1,0,0,0,0,0,0,0,2,0,0,0,0,0,0,0,2,0,0,0,0,0,0,0,0,0,0,0,0,0,0,0,0,0,29,14,14,1,0,0,0,0,0,0,0,6,0,0,0,0,0,0,0,8,1,0,0,0,0,0,0,0,0,0,0,0,0,0,0,36,7,15,1,0,0,0,0,0,0,3,5,1,0,0,0,0,0,2,0,0,0,0,0,0,0,0,0,0,26,13,27,3,0,0,0,0,0,0,0,0,0,0,0,0,0,0,0,0,0,0,0,0,0,0,0,0,0,0,0,0,26,11,14,1,0,0,0,0,0,0,0,5,0,0,0,0,0,0,0,7,1,0,0,0,0,0,0,0,0,0,0,28,4,13,1,0,0,0,0,0,0,2,4,1,0,0,0,0,0,0,0,0,0,0,0,0,0,0,0,0,0,0,0,17,8,22,3,0,0,0,0,0,0,0,0,0,0,0,0,0,0,0,0,0,0,0,0,0,0,0,0,0,0,0,0,0,0,inactive
19,13,12,1,0,0,0,0,0,0,0,0,0,0,0,0,21,19,12,1,0,0,0,0,0,0,0,6,0,0,0,0,3,0,0,0,0,0,0,0,0,26,9,18,1,0,0,0,0,0,0,5,7,1,0,0,0,0,0,0,0,0,0,0,0,0,0,0,0,0,0,23,17,30,1,0,0,0,0,0,0,0,4,0,0,0,0,0,0,0,2,0,0,0,0,0,0,0,0,0,0,0,0,0,0,0,0,0,29,16,15,1,0,0,0,0,0,0,0,9,0,0,0,0,0,0,0,11,1,0,0,0,0,0,0,0,0,0,0,0,0,0,0,34,7,20,1,0,0,0,0,0,0,4,6,1,0,0,0,0,0,4,0,0,0,0,0,0,0,0,0,0,20,13,35,3,0,0,0,0,0,0,0,2,0,0,0,0,0,0,0,0,0,0,0,0,0,0,0,0,0,0,0,0,21,13,15,1,0,0,0,0,0,0,0,8,0,0,0,0,0,0,0,10,1,0,0,0,0,0,0,0,0,0,0,24,5,16,1,0,0,0,0,0,0,3,5,1,0,0,0,0,0,0,6,0,0,0,0,0,0,0,0,0,0,0,0,17,9,28,3,0,0,0,0,0,0,0,0,0,0,0,0,0,0,0,0,0,0,0,0,0,0,0,0,0,0,0,0,0,0,inactive
23,13,10,1,0,0,0,0,0,0,0,0,0,0,0,0,27,19,10,1,0,0,0,0,0,0,0,6,0,0,0,0,2,0,0,0,0,0,0,0,0,31,12,16,1,0,0,0,0,0,0,5,7,1,0,0,0,0,0,0,0,0,0,0,0,0,0,0,0,0,0,27,21,31,1,0,0,0,0,0,0,0,2,0,0,0,0,0,0,0,2,0,0,0,0,0,0,0,0,0,0,0,0,0,0,0,0,0,36,17,17,1,0,0,0,0,0,0,0,7,0,0,0,0,0,0,0,9,1,0,0,0,0,0,0,0,0,0,0,0,0,0,0,45,10,17,1,0,0,0,0,0,0,4,6,1,0,0,0,0,0,2,0,0,0,0,0,0,0,0,0,0,35,17,32,3,0,0,0,0,0,0,0,0,0,0,0,0,0,0,0,0,0,0,0,0,0,0,0,0,0,0,0,0,34,14,17,1,0,0,0,0,0,0,0,6,0,0,0,0,0,0,0,8,1,0,0,0,0,0,0,0,0,0,0,37,7,13,1,0,0,0,0,0,0,3,5,1,0,0,0,0,0,0,0,0,0,0,0,0,0,0,0,0,0,0,0,27,13,27,3,0,0,0,0,0,0,0,0,0,0,0,0,0,0,0,0,0,0,0,0,0,0,0,0,0,0,0,0,0,0,inactive
21,11,11,1,0,0,0,0,0,0,0,0,0,0,0,0,24,16,11,1,0,0,0,0,0,0,0,5,0,0,0,0,3,0,0,0,0,0,0,0,0,27,10,17,1,0,0,0,0,0,0,4,6,1,0,0,0,0,0,0,0,0,0,0,0,0,0,0,0,0,0,23,18,29,1,0,0,0,0,0,0,0,2,0,0,0,0,0,0,0,2,0,0,0,0,0,0,0,0,0,0,0,0,0,0,0,0,0,32,14,14,1,0,0,0,0,0,0,0,8,0,0,0,0,0,0,0,10,1,0,0,0,0,0,0,0,0,0,0,0,0,0,0,39,8,18,1,0,0,0,0,0,0,3,5,1,0,0,0,0,0,2,0,0,0,0,0,0,0,0,0,0,28,14,34,3,0,0,0,0,0,0,0,0,0,0,0,0,0,0,0,0,0,0,0,0,0,0,0,0,0,0,0,0,29,11,18,1,0,0,0,0,0,0,0,7,0,0,0,0,0,0,0,9,1,0,0,0,0,0,0,0,0,0,0,32,5,16,1,0,0,0,0,0,0,2,4,1,0,0,0,0,0,0,4,0,0,0,0,0,0,0,0,0,0,0,0,21,9,27,3,0,0,0,0,0,0,0,0,0,0,0,0,0,0,0,0,0,0,0,0,0,0,0,0,0,0,0,0,0,0,inactive
18,9,8,1,0,0,0,0,0,0,0,0,0,0,0,0,21,13,8,1,0,0,0,0,0,0,0,4,0,0,0,0,2,0,0,0,0,0,0,0,0,23,8,13,1,0,0,0,0,0,0,3,5,1,0,0,0,0,0,0,0,0,0,0,0,0,0,0,0,0,0,19,15,23,1,0,0,0,0,0,0,0,0,0,0,0,0,0,0,0,2,0,0,0,0,0,0,0,0,0,0,0,0,0,0,0,0,0,27,11,10,1,0,0,0,0,0,0,0,5,0,0,0,0,0,0,0,7,1,0,0,0,0,0,0,0,0,0,0,0,0,0,0,33,5,12,1,0,0,0,0,0,0,2,4,1,0,0,0,0,0,0,0,0,0,0,0,0,0,0,0,0,22,10,24,3,0,0,0,0,0,0,0,0,0,0,0,0,0,0,0,0,0,0,0,0,0,0,0,0,0,0,0,0,22,8,11,1,0,0,0,0,0,0,0,4,0,0,0,0,0,0,0,6,1,0,0,0,0,0,0,0,0,0,0,24,2,11,1,0,0,0,0,0,0,1,3,1,0,0,0,0,0,0,0,0,0,0,0,0,0,0,0,0,0,0,0,13,5,19,3,0,0,0,0,0,0,0,0,0,0,0,0,0,0,0,0,0,0,0,0,0,0,0,0,0,0,0,0,0,0,inactive
21,12,11,1,0,0,0,0,0,0,0,0,0,0,0,0,24,18,11,1,0,0,0,0,0,0,0,5,0,0,0,0,3,0,0,0,0,0,0,0,0,27,11,17,1,0,0,0,0,0,0,5,7,1,0,0,0,0,0,0,0,0,0,0,0,0,0,0,0,0,0,23,19,29,1,0,0,0,0,0,0,0,4,0,0,0,0,0,0,0,2,0,0,0,0,0,0,0,0,0,0,0,0,0,0,0,0,0,32,16,14,1,0,0,0,0,0,0,0,8,0,0,0,0,0,0,0,10,1,0,0,0,0,0,0,0,0,0,0,0,0,0,0,39,9,18,1,0,0,0,0,0,0,4,6,1,0,0,0,0,0,2,0,0,0,0,0,0,0,0,0,0,28,15,34,3,0,0,0,0,0,0,0,2,0,0,0,0,0,0,0,0,0,0,0,0,0,0,0,0,0,0,0,0,29,13,18,1,0,0,0,0,0,0,0,7,0,0,0,0,0,0,0,9,1,0,0,0,0,0,0,0,0,0,0,32,7,16,1,0,0,0,0,0,0,3,5,1,0,0,0,0,0,0,4,0,0,0,0,0,0,0,0,0,0,0,0,21,11,27,3,0,0,0,0,0,0,0,0,0,0,0,0,0,0,0,0,0,0,0,0,0,0,0,0,0,0,0,0,0,0,inactive
20,12,12,1,0,0,0,0,0,0,0,0,0,0,0,0,21,18,12,1,0,0,0,0,0,0,0,6,0,0,0,0,3,0,0,0,0,0,0,0,0,26,11,17,1,0,0,0,0,0,0,5,7,1,0,0,0,0,0,0,0,0,0,0,0,0,0,0,0,0,0,24,17,29,1,0,0,0,0,0,0,0,4,0,0,0,0,0,0,0,2,0,0,0,0,0,0,0,0,0,0,0,0,0,0,0,0,0,28,16,18,1,0,0,0,0,0,0,0,9,0,0,0,0,0,0,0,11,1,0,0,0,0,0,0,0,0,0,0,0,0,0,0,34,9,20,1,0,0,0,0,0,0,4,6,1,0,0,0,0,0,4,0,0,0,0,0,0,0,0,0,0,29,15,32,1,0,0,0,0,0,0,0,2,0,0,0,0,0,0,0,0,0,0,0,0,0,0,0,0,0,0,0,0,27,13,22,1,0,0,0,0,0,0,0,8,0,0,0,0,0,0,0,10,1,0,0,0,0,0,0,0,0,0,0,30,7,18,1,0,0,0,0,0,0,3,5,1,0,0,0,0,0,0,6,0,0,0,0,0,0,0,0,0,0,0,0,22,11,29,3,0,0,0,0,0,0,0,0,0,0,0,0,0,0,0,0,0,0,0,0,0,0,0,0,0,0,0,0,0,0,inactive
21,13,10,1,0,0,0,0,0,0,0,0,0,0,0,0,24,19,10,1,0,0,0,0,0,0,0,6,0,0,0,0,2,0,0,0,0,0,0,0,0,29,10,16,1,0,0,0,0,0,0,5,7,1,0,0,0,0,0,0,0,0,0,0,0,0,0,0,0,0,0,25,19,29,1,0,0,0,0,0,0,0,2,0,0,0,0,0,0,0,2,0,0,0,0,0,0,0,0,0,0,0,0,0,0,0,0,0,32,17,15,1,0,0,0,0,0,0,0,7,0,0,0,0,0,0,0,9,1,0,0,0,0,0,0,0,0,0,0,0,0,0,0,40,9,17,1,0,0,0,0,0,0,4,6,1,0,0,0,0,0,2,0,0,0,0,0,0,0,0,0,0,30,15,32,3,0,0,0,0,0,0,0,2,0,0,0,0,0,0,0,0,0,0,0,0,0,0,0,0,0,0,0,0,30,14,18,1,0,0,0,0,0,0,0,6,0,0,0,0,0,0,0,8,1,0,0,0,0,0,0,0,0,0,0,33,7,17,1,0,0,0,0,0,0,3,5,1,0,0,0,0,0,0,2,0,0,0,0,0,0,0,0,0,0,0,0,23,11,25,3,0,0,0,0,0,0,0,0,0,0,0,0,0,0,0,0,0,0,0,0,0,0,0,0,0,0,0,0,0,0,inactive
24,13,12,1,0,0,0,0,0,0,0,0,0,0,0,0,28,19,12,3,0,0,0,0,0,0,0,6,0,0,0,0,3,0,0,0,0,0,0,0,0,32,13,18,1,0,0,0,0,0,0,5,7,1,0,0,0,0,0,0,0,0,0,0,0,0,0,0,0,0,0,28,20,36,1,0,0,0,0,0,0,0,4,0,0,0,0,0,0,0,2,0,0,0,0,0,0,0,0,0,0,0,0,0,0,0,0,0,36,17,20,1,0,0,0,0,0,0,0,9,0,0,0,0,0,0,0,11,1,0,0,0,0,0,0,0,0,0,0,0,0,0,0,44,11,21,1,0,0,0,0,0,0,4,6,1,0,0,0,0,0,4,0,0,0,0,0,0,0,0,0,0,37,16,37,3,0,0,0,0,0,0,0,2,0,0,0,0,0,0,0,0,0,0,0,0,0,0,0,0,0,0,0,0,33,14,24,1,0,0,0,0,0,0,0,8,0,0,0,0,0,0,0,10,1,0,0,0,0,0,0,0,0,0,0,37,9,19,1,0,0,0,0,0,0,3,5,1,0,0,0,0,0,0,6,0,0,0,0,0,0,0,0,0,0,0,0,31,12,30,3,0,0,0,0,0,0,0,0,0,0,0,0,0,0,0,0,0,0,0,0,0,0,0,0,0,0,0,0,0,0,inactive
22,13,13,0,0,0,0,0,0,0,0,0,0,0,0,0,25,19,13,0,0,0,0,0,0,0,0,6,0,0,0,0,3,0,0,0,0,0,0,0,0,30,11,19,0,0,0,0,0,0,0,5,8,0,0,0,0,0,0,0,0,0,0,0,0,0,0,0,0,0,0,26,20,33,0,0,0,0,0,0,0,0,4,0,0,0,0,0,0,2,0,0,0,0,0,0,0,0,0,0,0,0,0,0,0,0,0,0,34,17,19,0,0,0,0,0,0,0,0,9,0,0,0,0,0,0,0,12,0,0,0,0,0,0,0,0,0,0,0,0,0,0,0,42,9,22,0,0,0,0,0,0,0,4,7,0,0,0,0,0,0,4,0,0,0,0,0,0,0,0,0,0,31,16,40,0,0,0,0,0,0,0,0,2,0,0,0,0,0,0,0,0,0,0,0,0,0,0,0,0,0,0,0,0,31,14,23,0,0,0,0,0,0,0,0,8,0,0,0,0,0,0,0,11,0,0,0,0,0,0,0,0,0,0,0,35,7,20,0,0,0,0,0,0,0,3,6,0,0,0,0,0,0,0,6,0,0,0,0,0,0,0,0,0,0,0,0,25,12,33,0,0,0,0,0,0,0,0,0,0,0,0,0,0,0,0,0,0,0,0,0,0,0,0,0,0,0,0,0,0,0,inactive
24,13,10,1,0,0,0,0,0,0,0,0,0,0,0,0,30,19,10,1,0,0,0,0,0,0,0,6,0,0,0,0,2,0,0,0,0,0,0,0,0,32,13,16,1,0,0,0,0,0,0,5,7,1,0,0,0,0,0,0,0,0,0,0,0,0,0,0,0,0,0,28,22,32,1,0,0,0,0,0,0,0,2,0,0,0,0,0,0,0,2,0,0,0,0,0,0,0,0,0,0,0,0,0,0,0,0,0,38,17,18,1,0,0,0,0,0,0,0,7,0,0,0,0,0,0,0,9,1,0,0,0,0,0,0,0,0,0,0,0,0,0,0,48,11,17,1,0,0,0,0,0,0,4,6,1,0,0,0,0,0,2,0,0,0,0,0,0,0,0,0,0,39,18,33,3,0,0,0,0,0,0,0,0,0,0,0,0,0,0,0,0,0,0,0,0,0,0,0,0,0,0,0,0,37,14,20,1,0,0,0,0,0,0,0,6,0,0,0,0,0,0,0,8,1,0,0,0,0,0,0,0,0,0,0,39,7,13,1,0,0,0,0,0,0,3,5,1,0,0,0,0,0,0,0,0,0,0,0,0,0,0,0,0,0,0,0,29,14,28,3,0,0,0,0,0,0,0,0,0,0,0,0,0,0,0,0,0,0,0,0,0,0,0,0,0,0,0,0,0,0,inactive
22,13,12,2,0,0,0,0,0,0,0,0,0,0,0,0,26,19,12,1,0,0,0,0,0,0,0,6,0,0,0,0,3,0,0,0,0,0,0,0,0,31,11,18,1,0,0,0,0,0,0,5,7,1,0,0,0,0,0,0,0,0,0,0,0,0,0,0,0,0,0,27,21,32,1,0,0,0,0,0,0,0,4,0,0,0,0,0,0,0,2,0,0,0,0,0,0,0,0,0,0,0,0,0,0,0,0,0,35,17,20,1,0,0,0,0,0,0,0,9,0,0,0,0,0,0,0,11,1,0,0,0,0,0,0,0,0,0,0,0,0,0,0,43,9,22,1,0,0,0,0,0,0,4,6,1,0,0,0,0,0,4,0,0,0,0,0,0,0,0,0,0,32,17,37,3,0,0,0,0,0,0,0,2,0,0,0,0,0,0,0,0,0,0,0,0,0,0,0,0,0,0,0,0,34,14,22,1,0,0,0,0,0,0,0,8,0,0,0,0,0,0,0,10,1,0,0,0,0,0,0,0,0,0,0,36,7,20,1,0,0,0,0,0,0,3,5,1,0,0,0,0,0,0,6,0,0,0,0,0,0,0,0,0,0,0,0,26,13,30,3,0,0,0,0,0,0,0,0,0,0,0,0,0,0,0,0,0,0,0,0,0,0,0,0,0,0,0,0,0,0,inactive
21,13,10,1,0,0,0,0,0,0,0,0,0,0,0,0,24,19,10,1,0,0,0,0,0,0,0,6,0,0,0,0,2,0,0,0,0,0,0,0,0,29,10,16,1,0,0,0,0,0,0,5,7,1,0,0,0,0,0,0,0,0,0,0,0,0,0,0,0,0,0,25,19,29,1,0,0,0,0,0,0,0,2,0,0,0,0,0,0,0,2,0,0,0,0,0,0,0,0,0,0,0,0,0,0,0,0,0,32,17,15,1,0,0,0,0,0,0,0,7,0,0,0,0,0,0,0,9,1,0,0,0,0,0,0,0,0,0,0,0,0,0,0,39,8,17,1,0,0,0,0,0,0,4,6,1,0,0,0,0,0,2,0,0,0,0,0,0,0,0,0,0,27,15,30,3,0,0,0,0,0,0,0,0,0,0,0,0,0,0,0,0,0,0,0,0,0,0,0,0,0,0,0,0,28,14,11,1,0,0,0,0,0,0,0,6,0,0,0,0,0,0,0,8,1,0,0,0,0,0,0,0,0,0,0,33,7,13,1,0,0,0,0,0,0,3,5,1,0,0,0,0,0,0,0,0,0,0,0,0,0,0,0,0,0,0,0,23,11,25,3,0,0,0,0,0,0,0,0,0,0,0,0,0,0,0,0,0,0,0,0,0,0,0,0,0,0,0,0,0,0,inactive
22,13,12,0,0,0,0,0,0,0,0,0,0,0,0,0,25,19,12,0,0,0,0,0,0,0,0,6,0,0,0,0,3,0,0,0,0,0,0,0,0,30,11,18,0,0,0,0,0,0,0,5,7,0,0,0,0,0,0,0,0,0,0,0,0,0,0,0,0,0,0,26,20,32,0,0,0,0,0,0,0,0,4,0,0,0,0,0,0,0,0,0,0,0,0,0,0,0,0,0,0,0,0,0,0,0,0,0,34,17,18,0,0,0,0,0,0,0,0,9,0,0,0,0,0,0,0,11,0,0,0,0,0,0,0,0,0,0,0,0,0,0,0,42,9,21,0,0,0,0,0,0,0,4,6,0,0,0,0,0,0,4,0,0,0,0,0,0,0,0,0,0,31,16,37,0,0,0,0,0,0,0,0,2,0,0,0,0,0,0,0,0,0,0,0,0,0,0,0,0,0,0,0,0,31,14,22,0,0,0,0,0,0,0,0,8,0,0,0,0,0,0,0,10,0,0,0,0,0,0,0,0,0,0,0,35,7,19,0,0,0,0,0,0,0,3,5,0,0,0,0,0,0,0,6,0,0,0,0,0,0,0,0,0,0,0,0,25,12,30,0,0,0,0,0,0,0,0,0,0,0,0,0,0,0,0,0,0,0,0,0,0,0,0,0,0,0,0,0,0,0,inactive
22,13,12,1,0,0,0,0,0,0,0,0,0,0,0,0,25,19,12,1,0,0,0,0,0,0,0,6,0,0,0,0,3,0,0,0,0,0,0,0,0,30,11,18,1,0,0,0,0,0,0,5,7,1,0,0,0,0,0,0,0,0,0,0,0,0,0,0,0,0,0,26,20,32,1,0,0,0,0,0,0,0,4,0,0,0,0,0,0,0,2,0,0,0,0,0,0,0,0,0,0,0,0,0,0,0,0,0,34,17,18,1,0,0,0,0,0,0,0,9,0,0,0,0,0,0,0,11,1,0,0,0,0,0,0,0,0,0,0,0,0,0,0,42,9,21,1,0,0,0,0,0,0,4,6,1,0,0,0,0,0,4,0,0,0,0,0,0,0,0,0,0,31,16,37,3,0,0,0,0,0,0,0,2,0,0,0,0,0,0,0,0,0,0,0,0,0,0,0,0,0,0,0,0,31,14,22,1,0,0,0,0,0,0,0,8,0,0,0,0,0,0,0,10,1,0,0,0,0,0,0,0,0,0,0,35,7,19,1,0,0,0,0,0,0,3,5,1,0,0,0,0,0,0,6,0,0,0,0,0,0,0,0,0,0,0,0,25,12,30,3,0,0,0,0,0,0,0,0,0,0,0,0,0,0,0,0,0,0,0,0,0,0,0,0,0,0,0,0,0,0,inactive
20,13,12,1,0,0,0,0,0,0,0,0,0,0,0,0,22,19,12,1,0,0,0,0,0,0,0,6,0,0,0,0,3,0,0,0,0,0,0,0,0,28,9,18,1,0,0,0,0,0,0,5,7,1,0,0,0,0,0,0,0,0,0,0,0,0,0,0,0,0,0,24,18,30,1,0,0,0,0,0,0,0,4,0,0,0,0,0,0,0,2,0,0,0,0,0,0,0,0,0,0,0,0,0,0,0,0,0,28,17,16,1,0,0,0,0,0,0,0,9,0,0,0,0,0,0,0,11,1,0,0,0,0,0,0,0,0,0,0,0,0,0,0,34,7,21,1,0,0,0,0,0,0,4,6,1,0,0,0,0,0,4,0,0,0,0,0,0,0,0,0,0,25,14,35,3,0,0,0,0,0,0,0,2,0,0,0,0,0,0,0,0,0,0,0,0,0,0,0,0,0,0,0,0,25,14,20,1,0,0,0,0,0,0,0,8,0,0,0,0,0,0,0,10,1,0,0,0,0,0,0,0,0,0,0,29,5,19,1,0,0,0,0,0,0,3,5,1,0,0,0,0,0,0,6,0,0,0,0,0,0,0,0,0,0,0,0,21,12,26,1,0,0,0,0,0,0,0,0,0,0,0,0,0,0,0,0,0,0,0,0,0,0,0,0,0,0,0,0,0,0,inactive
22,13,12,1,0,0,0,0,0,0,0,0,0,0,0,0,25,19,12,1,0,0,0,0,0,0,0,6,0,0,0,0,3,0,0,0,0,0,0,0,0,30,11,18,1,0,0,0,0,0,0,5,7,1,0,0,0,0,0,0,0,0,0,0,0,0,0,0,0,0,0,26,20,32,1,0,0,0,0,0,0,0,4,0,0,0,0,0,0,0,2,0,0,0,0,0,0,0,0,0,0,0,0,0,0,0,0,0,34,17,18,1,0,0,0,0,0,0,0,9,0,0,0,0,0,0,0,11,1,0,0,0,0,0,0,0,0,0,0,0,0,0,0,42,9,21,1,0,0,0,0,0,0,4,6,1,0,0,0,0,0,4,0,0,0,0,0,0,0,0,0,0,31,16,37,3,0,0,0,0,0,0,0,2,0,0,0,0,0,0,0,0,0,0,0,0,0,0,0,0,0,0,0,0,31,14,22,1,0,0,0,0,0,0,0,8,0,0,0,0,0,0,0,10,1,0,0,0,0,0,0,0,0,0,0,35,7,19,1,0,0,0,0,0,0,3,5,1,0,0,0,0,0,0,6,0,0,0,0,0,0,0,0,0,0,0,0,25,12,30,3,0,0,0,0,0,0,0,0,0,0,0,0,0,0,0,0,0,0,0,0,0,0,0,0,0,0,0,0,0,0,inactive
21,11,11,1,0,0,0,0,0,0,0,0,0,0,0,0,24,16,11,1,0,0,0,0,0,0,0,5,0,0,0,0,3,0,0,0,0,0,0,0,0,27,10,17,1,0,0,0,0,0,0,4,6,1,0,0,0,0,0,0,0,0,0,0,0,0,0,0,0,0,0,23,18,29,1,0,0,0,0,0,0,0,2,0,0,0,0,0,0,0,2,0,0,0,0,0,0,0,0,0,0,0,0,0,0,0,0,0,32,14,14,1,0,0,0,0,0,0,0,8,0,0,0,0,0,0,0,10,1,0,0,0,0,0,0,0,0,0,0,0,0,0,0,39,8,18,1,0,0,0,0,0,0,3,5,1,0,0,0,0,0,2,0,0,0,0,0,0,0,0,0,0,28,14,34,3,0,0,0,0,0,0,0,0,0,0,0,0,0,0,0,0,0,0,0,0,0,0,0,0,0,0,0,0,29,11,18,1,0,0,0,0,0,0,0,7,0,0,0,0,0,0,0,9,1,0,0,0,0,0,0,0,0,0,0,32,5,16,1,0,0,0,0,0,0,2,4,1,0,0,0,0,0,0,4,0,0,0,0,0,0,0,0,0,0,0,0,21,9,27,3,0,0,0,0,0,0,0,0,0,0,0,0,0,0,0,0,0,0,0,0,0,0,0,0,0,0,0,0,0,0,inactive
22,13,12,1,0,0,0,0,0,0,0,0,0,0,0,0,25,19,12,1,0,0,0,0,0,0,0,6,0,0,0,0,3,0,0,0,0,0,0,0,0,30,11,18,1,0,0,0,0,0,0,5,7,1,0,0,0,0,0,0,0,0,0,0,0,0,0,0,0,0,0,26,20,32,1,0,0,0,0,0,0,0,4,0,0,0,0,0,0,0,2,0,0,0,0,0,0,0,0,0,0,0,0,0,0,0,0,0,34,17,18,1,0,0,0,0,0,0,0,9,0,0,0,0,0,0,0,11,1,0,0,0,0,0,0,0,0,0,0,0,0,0,0,42,9,21,1,0,0,0,0,0,0,4,6,1,0,0,0,0,0,4,0,0,0,0,0,0,0,0,0,0,31,16,37,3,0,0,0,0,0,0,0,2,0,0,0,0,0,0,0,0,0,0,0,0,0,0,0,0,0,0,0,0,31,14,22,1,0,0,0,0,0,0,0,8,0,0,0,0,0,0,0,10,1,0,0,0,0,0,0,0,0,0,0,35,7,19,1,0,0,0,0,0,0,3,5,1,0,0,0,0,0,0,6,0,0,0,0,0,0,0,0,0,0,0,0,25,12,30,3,0,0,0,0,0,0,0,0,0,0,0,0,0,0,0,0,0,0,0,0,0,0,0,0,0,0,0,0,0,0,inactive
22,13,12,1,0,0,0,0,0,0,0,0,0,0,0,0,25,19,12,1,0,0,0,0,0,0,0,6,0,0,0,0,3,0,0,0,0,0,0,0,0,30,11,18,1,0,0,0,0,0,0,5,7,1,0,0,0,0,0,0,0,0,0,0,0,0,0,0,0,0,0,26,20,32,1,0,0,0,0,0,0,0,4,0,0,0,0,0,0,0,2,0,0,0,0,0,0,0,0,0,0,0,0,0,0,0,0,0,34,17,18,1,0,0,0,0,0,0,0,9,0,0,0,0,0,0,0,11,1,0,0,0,0,0,0,0,0,0,0,0,0,0,0,42,9,21,1,0,0,0,0,0,0,4,6,1,0,0,0,0,0,4,0,0,0,0,0,0,0,0,0,0,31,16,37,3,0,0,0,0,0,0,0,2,0,0,0,0,0,0,0,0,0,0,0,0,0,0,0,0,0,0,0,0,31,14,22,1,0,0,0,0,0,0,0,8,0,0,0,0,0,0,0,10,1,0,0,0,0,0,0,0,0,0,0,35,7,19,1,0,0,0,0,0,0,3,5,1,0,0,0,0,0,0,6,0,0,0,0,0,0,0,0,0,0,0,0,25,12,30,3,0,0,0,0,0,0,0,0,0,0,0,0,0,0,0,0,0,0,0,0,0,0,0,0,0,0,0,0,0,0,inactive
22,13,12,1,0,0,0,0,0,0,0,0,0,0,0,0,25,19,12,1,0,0,0,0,0,0,0,6,0,0,0,0,3,0,0,0,0,0,0,0,0,30,11,18,1,0,0,0,0,0,0,5,7,1,0,0,0,0,0,0,0,0,0,0,0,0,0,0,0,0,0,26,20,32,1,0,0,0,0,0,0,0,4,0,0,0,0,0,0,0,2,0,0,0,0,0,0,0,0,0,0,0,0,0,0,0,0,0,34,17,18,1,0,0,0,0,0,0,0,9,0,0,0,0,0,0,0,11,1,0,0,0,0,0,0,0,0,0,0,0,0,0,0,42,9,21,1,0,0,0,0,0,0,4,6,1,0,0,0,0,0,4,0,0,0,0,0,0,0,0,0,0,31,16,37,3,0,0,0,0,0,0,0,2,0,0,0,0,0,0,0,0,0,0,0,0,0,0,0,0,0,0,0,0,31,14,22,1,0,0,0,0,0,0,0,8,0,0,0,0,0,0,0,10,1,0,0,0,0,0,0,0,0,0,0,35,7,19,1,0,0,0,0,0,0,3,5,1,0,0,0,0,0,0,6,0,0,0,0,0,0,0,0,0,0,0,0,25,12,30,3,0,0,0,0,0,0,0,0,0,0,0,0,0,0,0,0,0,0,0,0,0,0,0,0,0,0,0,0,0,0,inactive
22,13,12,1,0,0,0,0,0,0,0,0,0,0,0,0,25,19,12,1,0,0,0,0,0,0,0,6,0,0,0,0,3,0,0,0,0,0,0,0,0,30,11,18,1,0,0,0,0,0,0,5,7,1,0,0,0,0,0,0,0,0,0,0,0,0,0,0,0,0,0,26,20,32,1,0,0,0,0,0,0,0,4,0,0,0,0,0,0,0,2,0,0,0,0,0,0,0,0,0,0,0,0,0,0,0,0,0,34,17,18,1,0,0,0,0,0,0,0,9,0,0,0,0,0,0,0,11,1,0,0,0,0,0,0,0,0,0,0,0,0,0,0,42,9,21,1,0,0,0,0,0,0,4,6,1,0,0,0,0,0,4,0,0,0,0,0,0,0,0,0,0,31,16,37,3,0,0,0,0,0,0,0,2,0,0,0,0,0,0,0,0,0,0,0,0,0,0,0,0,0,0,0,0,31,14,22,1,0,0,0,0,0,0,0,8,0,0,0,0,0,0,0,10,1,0,0,0,0,0,0,0,0,0,0,35,7,19,1,0,0,0,0,0,0,3,5,1,0,0,0,0,0,0,6,0,0,0,0,0,0,0,0,0,0,0,0,25,12,30,3,0,0,0,0,0,0,0,0,0,0,0,0,0,0,0,0,0,0,0,0,0,0,0,0,0,0,0,0,0,0,inactive
29,20,17,1,0,0,0,0,0,0,0,0,0,0,0,0,32,28,17,1,0,0,0,0,0,0,0,9,0,0,0,0,4,0,0,0,0,0,0,0,0,40,14,25,1,0,0,0,0,0,0,9,11,1,0,0,0,0,0,0,0,0,0,0,0,0,0,0,0,0,0,35,29,43,1,0,0,0,0,0,0,0,4,0,0,0,0,0,0,0,2,0,0,0,0,0,0,0,0,0,0,0,0,0,0,0,0,0,43,28,25,1,0,0,0,0,0,0,0,14,0,0,0,0,0,0,0,14,1,0,0,0,0,0,0,0,0,0,0,0,0,0,0,54,13,29,1,0,0,0,0,0,0,8,12,1,0,0,0,0,0,6,0,0,0,0,0,0,0,0,0,0,41,25,50,3,0,0,0,0,0,0,0,4,0,0,0,0,0,0,0,2,0,0,0,0,0,0,0,0,0,0,0,0,39,25,33,1,0,0,0,0,0,0,0,13,0,0,0,0,0,0,0,13,1,0,0,0,0,0,0,0,0,0,0,46,11,26,1,0,0,0,0,0,0,7,11,1,0,0,0,0,0,0,10,0,0,0,0,0,0,0,0,0,0,0,0,35,20,43,3,0,0,0,0,0,0,0,4,0,0,0,0,0,0,0,0,0,0,0,0,0,0,0,0,0,0,0,0,0,0,inactive
21,13,10,1,0,0,0,0,0,0,0,0,0,0,0,0,24,19,10,1,0,0,0,0,0,0,0,6,0,0,0,0,2,0,0,0,0,0,0,0,0,29,10,16,1,0,0,0,0,0,0,5,7,1,0,0,0,0,0,0,0,0,0,0,0,0,0,0,0,0,0,25,19,29,1,0,0,0,0,0,0,0,2,0,0,0,0,0,0,0,2,0,0,0,0,0,0,0,0,0,0,0,0,0,0,0,0,0,32,17,15,1,0,0,0,0,0,0,0,7,0,0,0,0,0,0,0,9,1,0,0,0,0,0,0,0,0,0,0,0,0,0,0,40,9,17,1,0,0,0,0,0,0,4,6,1,0,0,0,0,0,2,0,0,0,0,0,0,0,0,0,0,30,15,32,3,0,0,0,0,0,0,0,2,0,0,0,0,0,0,0,0,0,0,0,0,0,0,0,0,0,0,0,0,30,14,18,1,0,0,0,0,0,0,0,6,0,0,0,0,0,0,0,8,1,0,0,0,0,0,0,0,0,0,0,33,7,17,1,0,0,0,0,0,0,3,5,1,0,0,0,0,0,0,2,0,0,0,0,0,0,0,0,0,0,0,0,23,11,25,3,0,0,0,0,0,0,0,0,0,0,0,0,0,0,0,0,0,0,0,0,0,0,0,0,0,0,0,0,0,0,inactive
23,13,12,2,0,0,0,0,0,0,0,0,0,0,0,0,27,19,12,1,0,0,0,0,0,0,0,6,0,0,0,0,3,0,0,0,0,0,0,0,0,32,12,18,1,0,0,0,0,0,0,5,7,0,0,0,0,0,0,0,0,0,0,0,0,0,0,0,0,0,0,28,20,34,1,0,0,0,0,0,0,0,4,1,0,0,0,0,0,0,0,0,0,0,0,0,0,0,0,0,0,0,0,0,0,0,0,0,36,18,19,1,0,0,0,0,0,0,0,9,0,0,0,0,0,0,0,11,2,0,0,0,0,0,0,0,0,0,0,0,0,0,0,44,10,23,1,0,0,0,0,0,0,4,6,0,0,0,0,0,0,4,1,0,0,0,0,0,0,0,0,0,35,16,38,1,0,0,0,0,0,0,0,2,1,0,0,0,0,0,0,0,0,0,0,0,0,0,0,0,0,0,0,0,33,15,23,3,0,0,0,0,0,0,0,8,0,0,0,0,0,0,0,10,0,0,0,0,0,0,0,0,0,0,0,39,8,19,1,0,0,0,0,0,0,3,5,0,0,0,0,0,0,0,6,1,0,0,0,0,0,0,0,0,0,0,0,29,12,31,1,0,0,0,0,0,0,0,0,1,0,0,0,0,0,0,0,0,0,0,0,0,0,0,0,0,0,0,0,0,0,inactive
22,14,12,0,0,0,0,0,0,0,0,0,0,0,0,0,25,20,12,0,0,0,0,0,0,0,0,6,0,0,0,0,3,0,0,0,0,0,0,0,0,30,12,18,0,0,0,0,0,0,0,6,7,0,0,0,0,0,0,0,0,0,0,0,0,0,0,0,0,0,0,26,21,32,0,0,0,0,0,0,0,0,6,0,0,0,0,0,0,0,0,0,0,0,0,0,0,0,0,0,0,0,0,0,0,0,0,0,34,18,18,0,0,0,0,0,0,0,0,10,0,0,0,0,0,0,0,11,0,0,0,0,0,0,0,0,0,0,0,0,0,0,0,42,10,21,0,0,0,0,0,0,0,5,6,0,0,0,0,0,0,4,0,0,0,0,0,0,0,0,0,0,31,19,37,0,0,0,0,0,0,0,0,2,0,0,0,0,0,0,0,0,0,0,0,0,0,0,0,0,0,0,0,0,31,15,22,0,0,0,0,0,0,0,0,9,0,0,0,0,0,0,0,10,0,0,0,0,0,0,0,0,0,0,0,35,8,19,0,0,0,0,0,0,0,4,5,0,0,0,0,0,0,0,6,0,0,0,0,0,0,0,0,0,0,0,0,25,15,30,0,0,0,0,0,0,0,0,0,0,0,0,0,0,0,0,0,0,0,0,0,0,0,0,0,0,0,0,0,0,0,inactive
13,0,8,0,0,0,0,1,0,1,0,0,0,0,0,0,17,0,9,0,0,0,0,2,0,2,0,0,0,0,0,0,3,0,0,0,0,0,0,0,0,12,0,15,0,0,0,0,2,0,2,0,0,0,0,0,0,0,0,0,0,0,0,0,0,0,0,0,0,0,0,9,0,11,0,0,0,0,1,0,1,0,0,0,0,0,0,0,0,3,0,0,0,0,0,0,0,0,0,0,0,0,0,0,0,0,0,0,9,0,9,0,0,0,0,1,0,1,0,0,0,0,0,0,0,0,0,2,0,0,0,0,0,0,0,0,0,0,0,0,0,0,0,11,0,6,0,0,0,0,0,0,0,0,0,0,0,0,0,0,0,1,0,0,0,0,2,2,0,0,0,0,11,0,4,0,0,0,0,1,0,1,0,0,0,0,0,0,0,0,0,1,0,0,0,0,0,0,0,0,0,0,0,0,7,0,4,0,0,0,0,1,0,1,0,0,0,0,0,0,0,0,0,0,0,0,0,0,1,1,0,0,0,0,0,2,0,3,0,0,0,0,3,0,3,0,0,0,0,0,0,0,0,0,0,0,0,0,0,0,0,0,0,0,0,0,0,0,0,1,0,0,0,0,2,0,2,0,0,0,0,0,0,0,0,0,0,0,0,0,1,0,1,0,0,0,0,0,0,0,0,active
7,0,8,0,0,0,0,0,0,0,0,0,0,0,0,0,9,0,9,0,0,0,0,0,0,0,0,0,0,0,0,0,3,0,0,0,0,0,0,0,0,7,0,11,0,0,0,0,0,0,0,0,0,0,0,0,0,0,0,0,0,0,0,0,0,0,0,0,0,0,0,6,0,7,0,0,0,0,0,0,0,0,0,0,0,0,0,0,0,3,0,0,0,0,0,0,0,0,0,0,0,0,0,0,0,0,0,0,5,0,5,0,0,0,0,0,0,0,0,0,0,0,0,0,0,0,0,2,0,0,0,0,0,0,0,0,0,0,0,0,0,0,0,2,0,4,0,0,0,0,0,0,0,0,0,0,0,0,0,0,0,1,0,0,0,0,0,0,0,0,0,0,0,0,1,0,0,0,0,0,0,0,0,0,0,0,0,0,0,0,0,1,0,0,0,0,0,0,0,0,0,0,0,0,0,0,0,0,0,0,0,0,0,0,0,0,0,0,0,0,0,0,0,0,0,0,0,0,0,0,0,0,0,0,0,0,0,0,0,0,0,0,0,0,0,0,0,0,0,0,0,0,0,0,0,0,0,0,0,0,0,0,0,0,0,0,0,0,0,0,0,0,0,0,0,0,0,0,0,0,0,0,0,0,0,0,0,0,0,0,0,0,0,0,0,0,0,0,0,0,0,active
6,0,6,0,0,0,0,0,0,0,0,0,0,0,0,0,8,0,7,0,0,0,0,0,0,0,0,0,0,0,0,0,2,0,0,0,0,0,0,0,0,5,0,9,0,0,0,0,0,0,0,0,0,0,0,0,0,0,0,0,0,0,0,0,0,0,0,0,0,0,0,2,0,5,0,0,0,0,0,0,0,0,0,0,0,0,0,0,0,2,0,0,0,0,0,0,0,0,0,0,0,0,0,0,0,0,0,0,0,0,1,0,0,0,0,0,0,0,0,0,0,0,0,0,0,0,0,2,0,0,0,0,0,0,0,0,0,0,0,0,0,0,0,0,0,0,0,0,0,0,0,0,0,0,0,0,0,0,0,0,0,0,0,0,0,0,0,0,0,0,0,0,0,0,0,0,0,0,0,0,0,0,0,0,0,0,0,0,0,0,0,0,0,0,0,0,0,0,0,0,0,0,0,0,0,0,0,0,0,0,0,0,0,0,0,0,0,0,0,0,0,0,0,0,0,0,0,0,0,0,0,0,0,0,0,0,0,0,0,0,0,0,0,0,0,0,0,0,0,0,0,0,0,0,0,0,0,0,0,0,0,0,0,0,0,0,0,0,0,0,0,0,0,0,0,0,0,0,0,0,0,0,0,0,0,0,0,0,0,0,0,0,0,0,0,0,0,0,0,0,0,active
36,0,22,0,0,0,0,0,0,0,0,0,0,0,0,0,48,0,37,0,0,0,0,0,0,0,0,0,0,0,0,0,3,0,0,0,0,0,0,0,0,50,0,47,0,0,0,0,0,0,0,0,0,0,0,0,0,0,0,10,0,0,0,0,0,0,0,0,0,0,0,47,0,53,0,0,0,0,0,0,0,0,0,0,0,0,0,0,0,11,0,0,0,0,0,0,0,0,0,0,0,0,0,0,0,0,0,0,53,0,51,0,0,0,0,0,0,0,0,0,0,0,0,0,0,0,0,15,0,0,0,0,0,0,0,0,0,0,0,0,0,0,0,47,0,53,0,0,0,0,0,0,0,0,0,0,0,0,0,0,0,17,0,0,0,0,0,0,0,0,0,0,38,0,55,0,0,0,0,0,0,0,0,0,0,0,0,0,0,0,0,13,0,0,0,0,0,0,0,0,0,0,0,0,29,0,45,0,0,0,0,0,0,0,0,0,0,0,0,0,0,0,0,16,0,0,0,0,0,0,0,0,0,0,0,29,0,33,0,0,0,0,0,0,0,0,0,0,0,0,0,0,0,0,12,0,0,0,0,0,0,0,0,0,0,0,0,29,0,28,0,0,0,0,0,0,0,0,0,0,0,0,0,0,0,9,0,0,0,0,0,0,0,0,0,0,0,0,0,0,0,active
36,0,21,0,0,0,0,0,0,0,0,0,0,0,0,0,47,0,35,0,0,0,0,0,0,0,0,0,0,0,0,0,3,0,0,0,0,0,0,0,0,48,0,45,0,0,0,0,0,0,0,0,0,0,0,0,0,0,0,10,0,0,0,0,0,0,0,0,0,0,0,44,0,52,0,0,0,0,0,0,0,0,0,0,0,0,0,0,0,11,0,0,0,0,0,0,0,0,0,0,0,0,0,0,0,0,0,0,50,0,50,0,0,0,0,0,0,0,0,0,0,0,0,0,0,0,0,15,0,0,0,0,0,0,0,0,0,0,0,0,0,0,0,45,0,53,0,0,0,0,0,0,0,0,0,0,0,0,0,0,0,17,0,0,0,0,0,0,0,0,0,0,38,0,55,0,0,0,0,0,0,0,0,0,0,0,0,0,0,0,0,13,0,0,0,0,0,0,0,0,0,0,0,0,29,0,44,0,0,0,0,0,0,0,0,0,0,0,0,0,0,0,0,16,0,0,0,0,0,0,0,0,0,0,0,26,0,32,0,0,0,0,0,0,0,0,0,0,0,0,0,0,0,0,12,0,0,0,0,0,0,0,0,0,0,0,0,26,0,25,0,0,0,0,0,0,0,0,0,0,0,0,0,0,0,9,0,0,0,0,0,0,0,0,0,0,0,0,0,0,0,active
21,12,11,1,0,0,0,0,0,0,0,0,0,0,0,0,24,18,11,1,0,0,0,0,0,0,0,5,0,0,0,0,3,0,0,0,0,0,0,0,0,27,11,17,1,0,0,0,0,0,0,5,7,1,0,0,0,0,0,0,0,0,0,0,0,0,0,0,0,0,0,23,19,29,1,0,0,0,0,0,0,0,4,0,0,0,0,0,0,0,2,0,0,0,0,0,0,0,0,0,0,0,0,0,0,0,0,0,32,16,14,1,0,0,0,0,0,0,0,8,0,0,0,0,0,0,0,10,1,0,0,0,0,0,0,0,0,0,0,0,0,0,0,39,9,18,1,0,0,0,0,0,0,4,6,1,0,0,0,0,0,2,0,0,0,0,0,0,0,0,0,0,28,15,34,3,0,0,0,0,0,0,0,2,0,0,0,0,0,0,0,0,0,0,0,0,0,0,0,0,0,0,0,0,29,13,18,1,0,0,0,0,0,0,0,7,0,0,0,0,0,0,0,9,1,0,0,0,0,0,0,0,0,0,0,32,7,16,1,0,0,0,0,0,0,3,5,1,0,0,0,0,0,0,4,0,0,0,0,0,0,0,0,0,0,0,0,21,11,27,3,0,0,0,0,0,0,0,0,0,0,0,0,0,0,0,0,0,0,0,0,0,0,0,0,0,0,0,0,0,0,inactive
40,13,14,0,0,0,0,0,0,0,0,0,0,0,0,0,48,20,15,0,0,0,0,0,0,0,0,6,0,0,0,0,3,0,0,0,0,0,0,0,0,53,11,23,0,0,0,0,0,0,0,5,8,0,0,0,0,0,0,0,0,0,0,0,0,0,0,0,0,0,0,44,23,38,0,0,0,0,0,0,0,0,2,0,0,0,0,0,0,0,0,0,0,0,0,0,0,0,0,0,0,0,0,0,0,0,0,0,51,22,24,0,0,0,0,0,0,0,0,10,0,0,0,0,0,0,0,11,0,0,0,0,0,0,0,0,0,0,0,0,0,0,0,64,13,27,0,0,0,0,0,0,0,4,9,0,0,0,0,0,0,4,0,0,0,0,0,0,0,0,0,0,57,23,45,0,0,0,0,0,0,0,0,0,0,0,0,0,0,0,0,2,0,0,0,0,0,0,0,0,0,0,0,0,64,24,27,0,0,0,0,0,0,0,0,8,0,0,0,0,0,0,0,11,0,0,0,0,0,0,0,0,0,0,0,70,14,36,0,0,0,0,0,0,0,3,8,0,0,0,0,0,0,0,2,0,0,0,0,0,0,0,0,0,0,0,0,61,20,48,0,0,0,0,0,0,0,0,0,0,0,0,0,0,0,6,0,0,0,0,0,0,0,0,0,0,0,0,0,0,0,active
36,9,10,0,0,0,0,0,0,0,0,0,0,0,0,0,44,14,11,0,0,0,0,0,0,0,0,4,0,0,0,0,2,0,0,0,0,0,0,0,0,46,8,18,0,0,0,0,0,0,0,3,6,0,0,0,0,0,0,0,0,0,0,0,0,0,0,0,0,0,0,37,17,29,0,0,0,0,0,0,0,0,0,0,0,0,0,0,0,0,0,0,0,0,0,0,0,0,0,0,0,0,0,0,0,0,0,0,43,16,18,0,0,0,0,0,0,0,0,4,0,0,0,0,0,0,0,7,0,0,0,0,0,0,0,0,0,0,0,0,0,0,0,54,9,17,0,0,0,0,0,0,0,2,7,0,0,0,0,0,0,2,0,0,0,0,0,0,0,0,0,0,47,15,32,0,0,0,0,0,0,0,0,0,0,0,0,0,0,0,0,0,0,0,0,0,0,0,0,0,0,0,0,0,52,17,18,0,0,0,0,0,0,0,0,2,0,0,0,0,0,0,0,7,0,0,0,0,0,0,0,0,0,0,0,56,9,22,0,0,0,0,0,0,0,1,6,0,0,0,0,0,0,0,2,0,0,0,0,0,0,0,0,0,0,0,0,47,12,34,0,0,0,0,0,0,0,0,0,0,0,0,0,0,0,0,0,0,0,0,0,0,0,0,0,0,0,0,0,0,0,active
36,13,14,0,0,0,0,0,0,0,0,0,0,0,0,0,44,19,15,0,0,0,0,0,0,0,0,6,0,0,0,0,3,0,0,0,0,0,0,0,0,49,12,21,0,0,0,0,0,0,0,5,8,0,0,0,0,0,0,0,0,0,0,0,0,0,0,0,0,0,0,41,22,38,0,0,0,0,0,0,0,0,4,0,0,0,0,0,0,0,0,0,0,0,0,0,0,0,0,0,0,0,0,0,0,0,0,0,49,18,24,0,0,0,0,0,0,0,0,10,0,0,0,0,0,0,0,13,0,0,0,0,0,0,0,0,0,0,0,0,0,0,0,56,13,28,0,0,0,0,0,0,0,4,7,0,0,0,0,0,0,4,0,0,0,0,0,0,0,0,0,0,50,21,45,0,0,0,0,0,0,0,0,2,0,0,0,0,0,0,0,0,0,0,0,0,0,0,0,0,0,0,0,0,55,19,29,0,0,0,0,0,0,0,0,8,0,0,0,0,0,0,0,13,0,0,0,0,0,0,0,0,0,0,0,58,14,29,0,0,0,0,0,0,0,3,6,0,0,0,0,0,0,0,6,0,0,0,0,0,0,0,0,0,0,0,0,54,19,40,0,0,0,0,0,0,0,0,0,0,0,0,0,0,0,0,0,0,0,0,0,0,0,0,0,0,0,0,0,0,0,active
31,13,14,0,0,0,0,0,0,0,0,0,0,0,0,0,36,19,15,0,0,0,0,0,0,0,0,6,0,0,0,0,3,0,0,0,0,0,0,0,0,40,12,21,0,0,0,0,0,0,0,5,8,0,0,0,0,0,0,0,0,0,0,0,0,0,0,0,0,0,0,34,22,38,0,0,0,0,0,0,0,0,4,0,0,0,0,0,0,0,0,0,0,0,0,0,0,0,0,0,0,0,0,0,0,0,0,0,45,18,23,0,0,0,0,0,0,0,0,10,0,0,0,0,0,0,0,13,0,0,0,0,0,0,0,0,0,0,0,0,0,0,0,54,13,26,0,0,0,0,0,0,0,4,7,0,0,0,0,0,0,4,0,0,0,0,0,0,0,0,0,0,46,21,44,0,0,0,0,0,0,0,0,2,0,0,0,0,0,0,0,0,0,0,0,0,0,0,0,0,0,0,0,0,49,18,29,0,0,0,0,0,0,0,0,8,0,0,0,0,0,0,0,13,0,0,0,0,0,0,0,0,0,0,0,52,12,29,0,0,0,0,0,0,0,3,6,0,0,0,0,0,0,0,6,0,0,0,0,0,0,0,0,0,0,0,0,48,17,38,0,0,0,0,0,0,0,0,0,0,0,0,0,0,0,0,0,0,0,0,0,0,0,0,0,0,0,0,0,0,0,inactive
33,13,12,0,0,0,0,0,0,0,0,0,0,0,0,0,39,19,12,0,0,0,0,0,0,0,0,6,0,0,0,0,3,0,0,0,0,0,0,0,0,43,13,18,0,0,0,0,0,0,0,5,7,0,0,0,0,0,0,0,0,0,0,0,0,0,0,0,0,0,0,38,22,34,0,0,0,0,0,0,0,0,4,0,0,0,0,0,0,0,0,0,0,0,0,0,0,0,0,0,0,0,0,0,0,0,0,0,47,19,23,0,0,0,0,0,0,0,0,9,0,0,0,0,0,0,0,11,0,0,0,0,0,0,0,0,0,0,0,0,0,0,0,56,14,24,0,0,0,0,0,0,0,4,6,0,0,0,0,0,0,4,0,0,0,0,0,0,0,0,0,0,51,21,39,0,0,0,0,0,0,0,0,2,0,0,0,0,0,0,0,0,0,0,0,0,0,0,0,0,0,0,0,0,51,18,30,0,0,0,0,0,0,0,0,8,0,0,0,0,0,0,0,10,0,0,0,0,0,0,0,0,0,0,0,54,13,27,0,0,0,0,0,0,0,3,5,0,0,0,0,0,0,0,6,0,0,0,0,0,0,0,0,0,0,0,0,51,17,35,0,0,0,0,0,0,0,0,0,0,0,0,0,0,0,0,0,0,0,0,0,0,0,0,0,0,0,0,0,0,0,inactive
24,13,13,0,0,0,0,0,0,0,0,0,0,0,0,0,27,19,14,0,0,0,0,0,0,0,0,6,0,0,0,0,3,0,0,0,0,0,0,0,0,32,12,19,0,0,0,0,0,0,0,5,8,0,0,0,0,0,0,0,0,0,0,0,0,0,0,0,0,0,0,28,21,36,0,0,0,0,0,0,0,0,4,0,0,0,0,0,0,0,0,0,0,0,0,0,0,0,0,0,0,0,0,0,0,0,0,0,36,17,22,0,0,0,0,0,0,0,0,10,0,0,0,0,0,0,0,13,0,0,0,0,0,0,0,0,0,0,0,0,0,0,0,44,10,24,0,0,0,0,0,0,0,4,7,0,0,0,0,0,0,4,0,0,0,0,0,0,0,0,0,0,35,17,42,0,0,0,0,0,0,0,0,2,0,0,0,0,0,0,0,0,0,0,0,0,0,0,0,0,0,0,0,0,35,14,25,0,0,0,0,0,0,0,0,8,0,0,0,0,0,0,0,13,0,0,0,0,0,0,0,0,0,0,0,37,8,22,0,0,0,0,0,0,0,3,6,0,0,0,0,0,0,0,6,0,0,0,0,0,0,0,0,0,0,0,0,29,13,33,0,0,0,0,0,0,0,0,0,0,0,0,0,0,0,0,0,0,0,0,0,0,0,0,0,0,0,0,0,0,0,inactive
24,13,12,0,0,0,0,0,0,0,0,0,0,0,0,0,26,20,12,0,0,0,0,0,0,0,0,6,0,0,0,0,3,0,0,0,0,0,0,0,0,31,11,20,0,0,0,0,0,0,0,5,7,0,0,0,0,0,0,0,0,0,0,0,0,0,0,0,0,0,0,27,20,33,0,0,0,0,0,0,0,0,4,0,0,0,0,0,0,0,0,0,0,0,0,0,0,0,0,0,0,0,0,0,0,0,0,0,35,18,18,0,0,0,0,0,0,0,0,9,0,0,0,0,0,0,0,11,0,0,0,0,0,0,0,0,0,0,0,0,0,0,0,45,9,21,0,0,0,0,0,0,0,4,6,0,0,0,0,0,0,4,0,0,0,0,0,0,0,0,0,0,32,16,38,0,0,0,0,0,0,0,0,2,0,0,0,0,0,0,0,0,0,0,0,0,0,0,0,0,0,0,0,0,32,15,22,0,0,0,0,0,0,0,0,8,0,0,0,0,0,0,0,10,0,0,0,0,0,0,0,0,0,0,0,38,7,19,0,0,0,0,0,0,0,3,5,0,0,0,0,0,0,0,6,0,0,0,0,0,0,0,0,0,0,0,0,26,12,31,0,0,0,0,0,0,0,0,0,0,0,0,0,0,0,0,0,0,0,0,0,0,0,0,0,0,0,0,0,0,0,inactive
40,13,14,0,0,0,0,0,0,0,0,0,0,0,0,0,49,19,15,0,0,0,0,0,0,0,0,6,0,0,0,0,3,0,0,0,0,0,0,0,0,53,12,21,0,0,0,0,0,0,0,5,8,0,0,0,0,0,0,0,0,0,0,0,0,0,0,0,0,0,0,44,24,38,0,0,0,0,0,0,0,0,2,0,0,0,0,0,0,0,0,0,0,0,0,0,0,0,0,0,0,0,0,0,0,0,0,0,52,21,26,0,0,0,0,0,0,0,0,10,0,0,0,0,0,0,0,11,0,0,0,0,0,0,0,0,0,0,0,0,0,0,0,61,14,29,0,0,0,0,0,0,0,4,9,0,0,0,0,0,0,4,0,0,0,0,0,0,0,0,0,0,58,23,44,0,0,0,0,0,0,0,0,0,0,0,0,0,0,0,0,2,0,0,0,0,0,0,0,0,0,0,0,0,66,22,29,0,0,0,0,0,0,0,0,8,0,0,0,0,0,0,0,11,0,0,0,0,0,0,0,0,0,0,0,69,15,36,0,0,0,0,0,0,0,3,8,0,0,0,0,0,0,0,2,0,0,0,0,0,0,0,0,0,0,0,0,64,20,45,0,0,0,0,0,0,0,0,0,0,0,0,0,0,0,6,0,0,0,0,0,0,0,0,0,0,0,0,0,0,0,active
24,13,12,0,0,0,0,0,0,0,0,0,0,0,0,0,27,19,12,0,0,0,0,0,0,0,0,6,0,0,0,0,3,0,0,0,0,0,0,0,0,32,12,18,0,0,0,0,0,0,0,5,7,0,0,0,0,0,0,0,0,0,0,0,0,0,0,0,0,0,0,28,21,34,0,0,0,0,0,0,0,0,4,0,0,0,0,0,0,0,0,0,0,0,0,0,0,0,0,0,0,0,0,0,0,0,0,0,36,17,21,0,0,0,0,0,0,0,0,9,0,0,0,0,0,0,0,11,0,0,0,0,0,0,0,0,0,0,0,0,0,0,0,44,10,22,0,0,0,0,0,0,0,4,6,0,0,0,0,0,0,4,0,0,0,0,0,0,0,0,0,0,35,17,37,0,0,0,0,0,0,0,0,2,0,0,0,0,0,0,0,0,0,0,0,0,0,0,0,0,0,0,0,0,35,14,23,0,0,0,0,0,0,0,0,8,0,0,0,0,0,0,0,10,0,0,0,0,0,0,0,0,0,0,0,37,8,20,0,0,0,0,0,0,0,3,5,0,0,0,0,0,0,0,6,0,0,0,0,0,0,0,0,0,0,0,0,29,13,30,0,0,0,0,0,0,0,0,0,0,0,0,0,0,0,0,0,0,0,0,0,0,0,0,0,0,0,0,0,0,0,inactive
24,13,12,0,0,0,0,0,0,0,0,0,0,0,0,0,27,19,12,0,0,0,0,0,0,0,0,6,0,0,0,0,3,0,0,0,0,0,0,0,0,32,12,18,0,0,0,0,0,0,0,5,7,0,0,0,0,0,0,0,0,0,0,0,0,0,0,0,0,0,0,28,21,34,0,0,0,0,0,0,0,0,4,0,0,0,0,0,0,0,0,0,0,0,0,0,0,0,0,0,0,0,0,0,0,0,0,0,36,17,21,0,0,0,0,0,0,0,0,9,0,0,0,0,0,0,0,11,0,0,0,0,0,0,0,0,0,0,0,0,0,0,0,44,10,22,0,0,0,0,0,0,0,4,6,0,0,0,0,0,0,4,0,0,0,0,0,0,0,0,0,0,35,17,37,0,0,0,0,0,0,0,0,2,0,0,0,0,0,0,0,0,0,0,0,0,0,0,0,0,0,0,0,0,35,14,23,0,0,0,0,0,0,0,0,8,0,0,0,0,0,0,0,10,0,0,0,0,0,0,0,0,0,0,0,37,8,20,0,0,0,0,0,0,0,3,5,0,0,0,0,0,0,0,6,0,0,0,0,0,0,0,0,0,0,0,0,29,13,30,0,0,0,0,0,0,0,0,0,0,0,0,0,0,0,0,0,0,0,0,0,0,0,0,0,0,0,0,0,0,0,inactive
25,13,11,0,0,3,0,0,0,3,0,0,0,0,0,0,28,19,12,0,0,3,0,0,0,3,0,6,0,0,0,0,2,0,0,0,0,0,3,3,3,33,13,17,0,0,3,0,0,0,3,5,6,0,0,0,0,0,0,0,0,0,3,0,3,0,0,0,0,0,0,30,21,32,0,0,3,0,0,0,3,0,4,0,0,3,0,0,3,0,0,0,0,0,0,0,0,0,0,0,0,0,0,0,0,0,0,0,38,17,20,0,0,6,0,0,0,6,0,9,0,0,0,0,0,0,0,10,0,0,0,0,0,0,0,0,0,0,0,0,0,0,0,45,11,21,0,0,6,0,0,0,6,4,5,0,0,0,0,0,0,4,0,0,3,0,0,3,0,0,0,0,38,17,34,0,0,3,0,0,0,3,0,2,0,0,3,0,0,0,3,0,0,0,0,0,0,0,0,0,0,0,0,0,36,14,23,0,0,9,0,0,0,9,0,8,0,0,0,0,0,0,0,9,0,0,0,0,0,0,0,0,0,0,0,38,9,19,0,0,3,0,0,0,3,3,4,0,0,0,0,0,0,0,6,0,0,3,0,0,0,3,0,0,0,0,0,32,13,27,0,0,3,0,0,0,3,0,0,0,0,3,0,0,3,0,0,0,0,0,0,0,0,0,0,0,0,0,0,0,0,inactive
32,13,12,0,0,0,0,0,0,0,0,0,0,0,0,0,38,19,12,0,0,0,0,0,0,0,0,6,0,0,0,0,3,0,0,0,0,0,0,0,0,42,13,18,0,0,0,0,0,0,0,5,7,0,0,0,0,0,0,0,0,0,0,0,0,0,0,0,0,0,0,38,22,34,0,0,0,0,0,0,0,0,4,0,0,0,0,0,0,0,0,0,0,0,0,0,0,0,0,0,0,0,0,0,0,0,0,0,46,20,23,0,0,0,0,0,0,0,0,9,0,0,0,0,0,0,0,11,0,0,0,0,0,0,0,0,0,0,0,0,0,0,0,55,14,24,0,0,0,0,0,0,0,4,6,0,0,0,0,0,0,4,0,0,0,0,0,0,0,0,0,0,49,21,41,0,0,0,0,0,0,0,0,2,0,0,0,0,0,0,0,0,0,0,0,0,0,0,0,0,0,0,0,0,50,18,30,0,0,0,0,0,0,0,0,8,0,0,0,0,0,0,0,10,0,0,0,0,0,0,0,0,0,0,0,56,12,25,0,0,0,0,0,0,0,3,5,0,0,0,0,0,0,0,6,0,0,0,0,0,0,0,0,0,0,0,0,50,15,36,0,0,0,0,0,0,0,0,0,0,0,0,0,0,0,0,0,0,0,0,0,0,0,0,0,0,0,0,0,0,0,inactive
36,13,14,0,0,0,0,0,0,0,0,0,0,0,0,0,44,19,15,0,0,0,0,0,0,0,0,6,0,0,0,0,3,0,0,0,0,0,0,0,0,50,12,21,0,0,0,0,0,0,0,5,8,0,0,0,0,0,0,0,0,0,0,0,0,0,0,0,0,0,0,42,22,39,0,0,0,0,0,0,0,0,4,0,0,0,0,0,0,0,0,0,0,0,0,0,0,0,0,0,0,0,0,0,0,0,0,0,49,18,25,0,0,0,0,0,0,0,0,10,0,0,0,0,0,0,0,13,0,0,0,0,0,0,0,0,0,0,0,0,0,0,0,58,13,27,0,0,0,0,0,0,0,4,7,0,0,0,0,0,0,4,0,0,0,0,0,0,0,0,0,0,52,22,44,0,0,0,0,0,0,0,0,2,0,0,0,0,0,0,0,0,0,0,0,0,0,0,0,0,0,0,0,0,55,20,29,0,0,0,0,0,0,0,0,8,0,0,0,0,0,0,0,13,0,0,0,0,0,0,0,0,0,0,0,58,14,31,0,0,0,0,0,0,0,3,6,0,0,0,0,0,0,0,6,0,0,0,0,0,0,0,0,0,0,0,0,54,20,42,0,0,0,0,0,0,0,0,0,0,0,0,0,0,0,0,0,0,0,0,0,0,0,0,0,0,0,0,0,0,0,active
41,11,14,3,0,0,1,0,0,1,0,0,0,0,0,0,60,10,11,2,0,0,2,0,0,2,0,4,2,0,0,0,4,0,1,0,0,0,0,0,0,57,10,22,6,0,0,2,0,0,2,2,3,0,0,0,0,0,0,0,1,0,0,0,0,0,0,0,0,0,0,47,21,28,5,0,0,1,0,0,1,0,0,0,0,0,0,0,0,0,1,0,0,0,0,0,0,0,0,0,0,0,0,0,0,0,0,0,59,16,18,4,0,0,1,0,0,1,0,3,0,0,0,0,0,0,0,4,4,0,0,0,0,0,0,0,0,0,0,0,0,0,0,61,16,25,5,0,0,0,0,0,0,1,0,0,0,0,1,0,1,0,1,0,0,0,0,0,0,0,0,0,68,17,18,5,0,0,2,0,0,2,0,5,0,0,0,0,0,0,0,1,0,0,0,0,0,0,0,0,0,0,0,0,76,14,25,1,0,0,2,0,0,2,0,2,1,0,0,0,0,0,0,0,2,0,0,1,0,1,0,0,0,0,0,83,10,28,2,0,0,1,0,0,1,1,2,0,0,0,2,0,0,2,1,0,0,0,0,0,0,0,0,0,0,0,0,83,10,22,2,0,0,4,0,0,4,0,4,1,0,0,0,0,0,2,1,0,0,0,0,0,0,0,0,0,0,0,0,0,0,inactive
11,4,5,3,0,0,0,0,0,0,0,2,0,0,0,0,17,4,7,2,0,0,0,0,0,0,0,1,2,0,0,0,2,0,1,0,0,0,0,0,0,14,5,11,5,0,0,0,0,0,0,0,0,0,0,0,0,0,0,0,1,0,0,0,0,0,0,0,0,0,0,12,3,11,5,0,0,0,0,0,0,0,1,0,0,0,0,0,0,0,1,0,0,0,0,0,0,0,0,0,0,0,0,0,0,0,0,0,9,4,9,5,0,0,0,0,0,0,0,1,1,0,0,0,0,0,0,2,0,0,0,0,0,0,0,0,0,0,0,0,0,0,0,8,3,8,3,0,0,0,0,0,0,1,1,0,0,0,0,0,0,2,3,0,0,0,0,0,0,0,0,0,7,2,5,3,0,0,0,0,0,0,0,3,1,0,0,0,0,0,0,3,1,0,0,0,0,0,0,0,0,0,0,0,6,2,5,1,0,0,0,0,0,0,0,1,0,0,0,0,0,0,0,1,3,0,0,0,0,0,0,0,0,0,0,4,1,4,1,0,0,0,0,0,0,0,0,0,0,0,0,0,0,0,0,1,0,0,0,0,0,0,0,0,0,0,0,2,0,4,0,0,0,0,0,0,0,0,0,0,0,0,0,0,0,0,0,0,0,0,0,0,0,0,0,0,0,0,0,0,0,inactive
29,7,7,5,0,0,0,0,0,0,0,0,2,4,0,0,38,8,11,8,0,0,0,0,0,0,0,7,2,0,0,0,4,0,1,0,0,0,0,0,0,37,8,19,13,0,0,0,0,0,0,1,2,0,0,0,0,0,0,0,1,0,0,0,0,0,0,0,0,0,0,30,13,27,9,0,0,0,0,0,0,0,0,1,0,0,0,0,0,0,1,0,0,0,0,0,0,0,0,0,0,0,0,0,0,0,0,0,35,8,12,9,0,0,0,0,0,0,0,4,0,0,0,0,0,0,0,2,4,0,0,0,0,0,0,0,0,0,0,0,0,0,0,32,8,15,11,0,0,0,0,0,0,0,0,1,0,0,0,0,0,0,2,0,0,0,0,0,0,0,0,0,25,11,20,10,0,0,0,0,0,0,1,1,0,0,0,0,0,0,0,4,0,0,0,0,0,0,0,1,0,0,0,0,27,6,20,8,0,0,0,0,0,0,0,0,2,0,0,0,0,0,0,0,3,0,0,0,0,0,0,0,0,0,0,32,5,21,3,0,0,0,0,0,0,0,2,0,0,0,0,0,0,0,2,0,0,0,0,0,0,0,2,0,0,0,0,34,4,8,4,0,0,0,0,0,0,0,2,2,0,0,0,0,0,0,6,0,0,0,0,0,0,0,0,0,0,0,0,0,0,inactive
10,4,8,3,0,0,0,0,0,0,0,2,0,0,0,0,17,4,9,2,0,0,0,0,0,0,0,1,2,0,0,0,3,0,1,0,0,0,0,0,0,15,4,12,5,0,0,0,0,0,0,0,2,0,0,0,0,0,0,0,1,0,0,0,0,0,0,0,0,0,0,10,4,15,5,0,0,0,0,0,0,0,1,0,0,0,0,0,0,0,1,0,0,0,0,0,0,0,0,0,0,0,0,0,0,0,0,0,10,4,10,3,0,0,0,0,0,0,0,1,1,0,0,0,0,0,0,4,4,0,0,0,0,0,0,0,0,0,0,0,0,0,0,8,3,11,5,0,0,0,0,0,0,1,1,0,0,0,0,0,0,2,3,0,0,0,0,0,0,0,0,0,7,2,7,3,0,0,0,0,0,0,0,3,1,0,0,0,0,0,0,3,1,0,0,0,0,0,0,0,0,0,0,0,5,2,9,1,0,0,0,0,0,0,0,1,0,0,0,0,0,0,0,1,3,0,0,0,0,0,0,0,0,0,0,4,0,8,1,0,0,0,0,0,0,0,2,0,0,0,0,0,0,0,0,1,0,0,0,0,0,0,0,0,0,0,0,3,1,3,0,0,0,0,0,0,0,0,0,0,0,0,0,0,0,6,0,0,0,0,0,0,0,0,0,0,0,0,0,0,0,inactive
10,4,3,3,0,1,0,0,0,1,0,2,0,0,0,0,14,4,5,2,0,2,0,0,0,2,0,1,2,0,0,0,2,0,1,0,0,0,0,0,0,12,3,7,5,0,3,0,0,0,3,0,2,0,0,0,0,0,0,0,1,0,0,0,0,0,0,0,0,0,0,8,3,10,5,0,2,0,0,0,2,0,0,0,0,0,0,0,0,0,1,0,0,0,0,0,0,0,0,0,0,0,0,0,0,0,0,0,7,3,8,3,0,1,0,0,0,1,0,0,0,0,1,0,0,0,1,2,4,0,0,0,0,0,0,1,0,1,0,0,0,0,0,6,3,6,3,0,1,0,0,0,1,0,0,1,0,1,0,0,1,0,0,0,3,0,0,3,0,0,0,0,5,2,5,2,0,1,0,0,0,1,1,1,0,0,0,0,0,0,0,0,2,0,0,0,0,0,0,0,1,1,0,0,3,1,6,1,0,1,0,0,0,1,0,2,1,0,0,0,0,0,0,2,0,0,0,0,0,0,0,0,0,0,0,1,1,6,0,0,0,0,0,0,0,0,0,0,0,0,0,0,0,0,0,2,0,2,0,0,0,2,0,0,0,0,0,0,0,4,0,0,0,0,0,0,0,0,2,0,0,0,0,0,0,0,0,0,0,0,0,0,0,0,0,0,0,0,0,0,0,inactive
18,3,3,3,0,0,0,0,0,0,0,0,0,0,0,0,26,2,3,2,0,0,0,0,0,0,0,1,2,0,0,0,1,0,1,0,0,0,0,0,0,26,1,3,6,0,0,0,0,0,0,0,2,0,0,0,0,0,0,0,1,0,0,0,0,0,0,0,0,0,0,21,2,7,5,0,0,0,0,0,0,0,0,0,0,0,0,0,0,0,1,0,0,0,0,0,0,0,0,0,0,0,0,0,0,0,0,0,18,2,4,4,0,0,0,0,0,0,0,0,0,0,0,0,0,0,0,2,4,0,0,0,0,0,0,0,0,0,0,0,0,0,0,15,2,4,3,0,0,0,0,0,0,0,0,0,0,0,0,0,0,0,0,0,0,0,0,0,0,0,0,0,13,1,5,3,0,0,0,0,0,0,0,0,0,0,0,0,0,0,0,0,0,0,0,0,0,0,0,0,0,0,0,0,11,1,5,3,0,0,0,0,0,0,0,0,0,0,0,0,0,0,0,0,0,0,0,0,0,0,0,0,0,0,0,8,2,6,3,0,0,0,0,0,0,0,0,0,0,0,0,0,0,0,0,0,0,0,0,0,0,0,0,0,0,0,0,6,2,4,3,0,0,0,0,0,0,0,0,0,0,0,0,0,0,0,0,0,0,0,0,0,0,0,0,0,0,0,0,0,0,inactive
42,10,4,0,0,0,1,0,1,1,0,2,0,0,0,2,57,13,11,0,0,0,1,0,3,1,1,2,0,1,1,1,2,0,0,0,0,0,0,0,0,58,10,16,0,0,0,2,0,5,2,3,5,0,0,0,1,0,1,0,0,0,0,0,0,0,0,0,0,0,0,43,19,22,0,0,0,4,0,5,4,0,0,0,0,0,1,0,1,0,0,0,0,0,0,1,0,0,0,0,0,0,0,0,0,0,0,0,41,17,16,0,0,0,3,0,3,3,1,1,0,0,0,0,0,1,0,3,0,0,0,1,0,1,0,0,0,0,0,0,0,0,0,49,13,10,0,0,0,2,0,3,2,2,6,0,0,0,1,0,1,0,0,0,0,1,0,1,0,0,0,0,52,17,17,0,0,0,4,0,3,4,1,0,0,0,0,0,0,0,0,0,0,0,0,0,0,1,0,0,0,0,0,0,59,15,16,0,0,0,5,0,1,5,1,3,0,0,0,0,0,2,0,2,0,0,0,0,0,0,0,0,0,1,1,58,18,15,0,0,0,5,0,2,5,0,6,0,0,0,1,0,0,1,2,0,0,0,2,0,0,2,0,0,0,0,0,51,22,19,0,0,0,6,0,2,6,0,0,0,0,0,0,0,0,0,0,0,0,2,0,0,2,0,0,0,0,0,0,0,0,active
38,9,4,0,0,0,1,0,1,1,0,0,0,0,0,2,52,11,9,0,0,0,1,0,3,1,1,2,0,1,1,1,1,0,0,0,0,0,0,0,0,53,8,12,0,0,0,2,0,5,2,3,5,0,0,0,1,0,1,0,0,0,0,0,0,0,0,0,0,0,0,42,15,18,0,0,0,4,0,5,4,0,0,0,0,0,1,0,1,0,0,0,0,0,0,1,0,0,0,0,0,0,0,0,0,0,0,0,39,16,12,0,0,0,3,0,3,3,0,1,0,0,0,0,0,1,0,3,0,0,0,1,0,1,0,0,0,0,0,0,0,0,0,46,10,10,0,0,0,2,0,3,2,2,4,0,0,0,1,0,1,0,0,0,0,1,0,1,0,0,0,0,49,13,13,0,0,0,4,0,3,4,0,0,0,0,0,0,0,0,0,0,0,0,0,0,0,1,0,0,0,0,0,0,54,13,13,0,0,0,3,0,1,3,0,0,0,0,0,0,0,2,0,2,0,0,0,0,0,0,0,0,0,1,1,50,16,13,0,0,0,4,0,2,4,0,4,0,0,0,0,0,0,0,0,0,0,0,2,0,0,2,0,0,0,0,0,46,17,13,0,0,0,6,0,2,6,0,0,0,0,0,0,0,0,0,0,0,0,0,0,0,0,0,0,0,0,0,0,0,0,active
42,9,4,0,0,0,1,0,1,1,0,0,0,0,0,2,57,11,9,0,0,0,1,0,3,1,1,2,0,1,1,1,1,0,0,0,0,0,0,0,0,58,8,12,0,0,0,2,0,5,2,3,5,0,0,0,1,0,1,0,0,0,0,0,0,0,0,0,0,0,0,43,17,18,0,0,0,4,0,5,4,0,0,0,0,0,1,0,1,0,0,0,0,0,0,1,0,0,0,0,0,0,0,0,0,0,0,0,41,17,12,0,0,0,3,0,3,3,0,1,0,0,0,0,0,1,0,3,0,0,0,1,0,1,0,0,0,0,0,0,0,0,0,49,12,10,0,0,0,2,0,3,2,2,4,0,0,0,1,0,1,0,0,0,0,1,0,1,0,0,0,0,52,16,15,0,0,0,4,0,3,4,0,0,0,0,0,0,0,0,0,0,0,0,0,0,0,1,0,0,0,0,0,0,59,14,14,0,0,0,5,0,1,5,0,0,0,0,0,0,0,2,0,2,0,0,0,0,0,0,0,0,0,1,1,58,16,13,0,0,0,5,0,2,5,0,4,0,0,0,0,0,0,0,0,0,0,0,2,0,0,2,0,0,0,0,0,51,19,15,0,0,0,6,0,2,6,0,0,0,0,0,0,0,0,0,0,0,0,0,0,0,0,0,0,0,0,0,0,0,0,active
36,9,6,0,0,3,1,0,1,4,0,0,0,0,0,2,50,11,11,0,0,3,1,0,3,4,1,2,0,1,1,1,1,0,0,0,0,0,3,3,3,50,8,14,0,0,6,2,0,5,8,3,5,0,0,0,1,0,1,0,0,0,0,0,0,0,0,0,0,0,0,37,17,19,0,0,6,4,0,5,10,0,0,0,0,0,1,0,1,0,0,0,0,0,0,1,0,0,0,0,0,0,0,0,0,0,0,0,36,19,13,0,0,6,3,0,3,9,0,1,0,0,0,0,0,1,0,3,0,0,0,1,0,1,0,0,0,0,0,0,0,0,0,46,14,11,0,0,0,3,0,3,3,2,4,0,0,3,1,0,4,0,0,0,0,1,0,1,0,0,0,0,45,18,19,0,0,3,5,0,3,8,0,0,0,0,0,0,0,0,0,0,0,0,0,0,0,1,0,0,0,0,0,0,49,13,19,0,0,3,4,0,1,7,0,1,0,0,3,0,0,2,3,2,0,0,0,0,0,0,0,0,0,1,1,50,11,13,0,0,3,3,0,3,6,0,5,0,0,3,0,0,0,3,0,0,0,3,3,0,0,6,0,0,0,0,0,48,12,12,0,0,6,4,0,3,10,0,1,0,0,0,0,0,0,2,0,0,0,0,0,0,0,0,0,0,0,3,3,3,3,active
37,9,4,0,0,3,1,0,1,4,0,0,0,0,0,2,51,11,9,0,0,3,1,0,3,4,1,2,0,1,1,1,1,0,0,0,0,0,3,3,3,50,8,12,0,0,6,2,0,5,8,3,5,0,0,0,1,0,1,0,0,0,0,0,0,0,0,0,0,0,0,37,17,18,0,0,6,4,0,5,10,0,0,0,0,0,1,0,1,0,0,0,0,0,0,1,0,0,0,0,0,0,0,0,0,0,0,0,36,19,12,0,0,6,3,0,3,9,0,1,0,0,0,0,0,1,0,3,0,0,0,1,0,1,0,0,0,0,0,0,0,0,0,47,14,10,0,0,0,3,0,3,3,2,4,0,0,3,1,0,4,0,0,0,0,1,0,1,0,0,0,0,46,19,17,0,0,3,5,0,3,8,0,0,0,0,0,0,0,0,0,0,0,0,0,0,0,1,0,0,0,0,0,0,49,14,17,0,0,3,5,0,1,8,0,0,0,0,3,0,0,2,3,2,0,0,0,0,0,0,0,0,0,1,1,49,11,13,0,0,3,3,0,3,6,0,4,0,0,3,0,0,0,3,0,0,0,3,2,0,0,5,0,0,0,0,0,47,12,11,0,0,6,3,0,3,9,0,0,0,0,0,0,0,0,0,0,0,0,0,0,0,0,0,0,0,0,3,3,3,3,active
35,9,4,0,0,0,1,0,1,1,0,0,0,0,0,2,49,10,9,0,0,0,1,0,3,1,1,2,0,1,1,1,1,0,0,0,0,0,0,0,0,52,6,12,0,0,0,2,0,5,2,3,5,0,0,0,1,0,1,0,0,0,0,0,0,0,0,0,0,0,0,39,14,18,0,0,0,4,0,5,4,0,0,0,0,0,1,0,1,0,0,0,0,0,0,1,0,0,0,0,0,0,0,0,0,0,0,0,36,13,11,0,0,0,3,0,3,3,0,1,0,0,0,0,0,1,0,3,0,0,0,1,0,1,0,0,0,0,0,0,0,0,0,42,8,8,0,0,0,1,0,3,1,2,4,0,0,0,1,0,1,0,0,0,0,1,0,1,0,0,0,0,42,13,13,0,0,0,2,0,3,2,0,0,0,0,0,0,0,0,0,0,0,0,0,0,0,1,0,0,0,0,0,0,47,12,12,0,0,0,3,0,1,3,0,0,0,0,0,0,0,2,0,2,0,0,0,0,0,0,0,0,0,1,1,46,14,11,0,0,0,4,0,2,4,0,4,0,0,0,0,0,0,0,0,0,0,0,2,0,0,2,0,0,0,0,0,40,17,13,0,0,0,6,0,1,6,0,0,0,0,0,0,0,0,0,0,0,0,0,0,0,0,0,0,0,0,0,0,0,0,active
36,9,4,0,0,0,1,0,1,1,0,0,0,0,0,2,49,11,9,0,0,0,1,0,3,1,1,2,0,1,1,1,1,0,0,0,0,0,0,0,0,53,6,12,0,0,0,2,0,5,2,3,5,0,0,0,1,0,1,0,0,0,0,0,0,0,0,0,0,0,0,40,15,18,0,0,0,4,0,5,4,0,0,0,0,0,1,0,1,0,0,0,0,0,0,1,0,0,0,0,0,0,0,0,0,0,0,0,37,14,12,0,0,0,3,0,3,3,0,1,0,0,0,0,0,1,0,3,0,0,0,1,0,1,0,0,0,0,0,0,0,0,0,44,8,8,0,0,0,2,0,3,2,2,4,0,0,0,1,0,1,0,0,0,0,1,0,1,0,0,0,0,45,13,13,0,0,0,2,0,3,2,0,0,0,0,0,0,0,0,0,0,0,0,0,0,0,1,0,0,0,0,0,0,48,13,13,0,0,0,3,0,1,3,0,0,0,0,0,0,0,2,0,2,0,0,0,0,0,0,0,0,0,1,1,48,14,11,0,0,0,4,0,2,4,0,4,0,0,0,0,0,0,0,0,0,0,0,2,0,0,2,0,0,0,0,0,42,17,13,0,0,0,6,0,2,6,0,0,0,0,0,0,0,0,0,0,0,0,0,0,0,0,0,0,0,0,0,0,0,0,active
42,9,4,0,0,0,1,0,1,1,0,0,0,0,0,2,57,11,9,0,0,0,1,0,3,1,1,2,0,1,1,1,1,0,0,0,0,0,0,0,0,58,8,12,0,0,0,2,0,5,2,3,5,0,0,0,1,0,1,0,0,0,0,0,0,0,0,0,0,0,0,43,17,18,0,0,0,4,0,5,4,0,0,0,0,0,1,0,1,0,0,0,0,0,0,1,0,0,0,0,0,0,0,0,0,0,0,0,41,17,12,0,0,0,3,0,3,3,0,1,0,0,0,0,0,1,0,3,0,0,0,1,0,1,0,0,0,0,0,0,0,0,0,49,12,10,0,0,0,2,0,3,2,2,4,0,0,0,1,0,1,0,0,0,0,1,0,1,0,0,0,0,52,16,15,0,0,0,4,0,3,4,0,0,0,0,0,0,0,0,0,0,0,0,0,0,0,1,0,0,0,0,0,0,59,14,14,0,0,0,5,0,1,5,0,0,0,0,0,0,0,2,0,2,0,0,0,0,0,0,0,0,0,1,1,58,16,13,0,0,0,5,0,2,5,0,4,0,0,0,0,0,0,0,0,0,0,0,2,0,0,2,0,0,0,0,0,51,19,15,0,0,0,6,0,2,6,0,0,0,0,0,0,0,0,0,0,0,0,0,0,0,0,0,0,0,0,0,0,0,0,active
42,9,6,0,0,0,1,0,1,1,0,0,0,0,0,2,58,11,11,0,0,0,1,0,3,1,1,2,0,1,1,1,1,0,0,0,0,0,0,0,0,60,8,14,0,0,0,2,0,5,2,3,5,0,0,0,1,0,1,0,0,0,0,0,0,0,0,0,0,0,0,45,17,20,0,0,0,4,0,5,4,0,0,0,0,0,1,0,1,0,0,0,0,0,0,1,0,0,0,0,0,0,0,0,0,0,0,0,43,17,12,0,0,0,3,0,3,3,0,2,0,0,0,0,0,1,0,3,0,0,0,1,0,1,0,0,0,0,0,0,0,0,0,49,13,11,0,0,0,2,0,3,2,2,4,0,0,0,1,0,1,0,0,0,0,1,0,1,0,0,0,0,53,16,16,0,0,0,4,0,3,4,0,1,0,0,0,0,0,0,0,0,0,0,0,0,0,1,0,0,0,0,0,0,60,15,15,0,0,0,5,0,1,5,0,1,0,0,0,0,0,2,0,3,0,0,0,0,0,0,0,0,0,1,1,59,17,16,0,0,0,5,0,2,5,0,4,0,0,0,0,0,0,0,0,0,0,0,3,0,0,3,0,0,0,0,0,53,19,18,0,0,0,7,0,2,7,0,0,0,0,0,0,0,0,0,0,0,0,0,0,0,0,0,0,0,0,0,0,0,0,active
35,8,4,0,0,0,1,0,1,1,0,0,0,0,0,2,48,10,9,0,0,0,1,0,3,1,1,2,0,1,1,1,1,0,0,0,0,0,0,0,0,51,5,12,0,0,0,2,0,5,2,3,5,0,0,0,1,0,1,0,0,0,0,0,0,0,0,0,0,0,0,38,13,17,0,0,0,4,0,5,4,0,0,0,0,0,1,0,1,0,0,0,0,0,0,1,0,0,0,0,0,0,0,0,0,0,0,0,34,13,11,0,0,0,2,0,3,2,0,1,0,0,0,0,0,1,0,3,0,0,0,1,0,1,0,0,0,0,0,0,0,0,0,39,8,8,0,0,0,1,0,3,1,2,4,0,0,0,1,0,1,0,0,0,0,1,0,1,0,0,0,0,41,12,12,0,0,0,2,0,3,2,0,0,0,0,0,0,0,0,0,0,0,0,0,0,0,1,0,0,0,0,0,0,45,12,12,0,0,0,3,0,1,3,0,0,0,0,0,0,0,2,0,2,0,0,0,0,0,0,0,0,0,1,1,44,14,11,0,0,0,4,0,1,4,0,4,0,0,0,0,0,0,0,0,0,0,0,2,0,0,2,0,0,0,0,0,38,17,11,0,0,0,6,0,1,6,0,0,0,0,0,0,0,0,0,0,0,0,0,0,0,0,0,0,0,0,0,0,0,0,active
42,9,4,0,0,1,1,0,1,2,0,0,0,0,0,2,57,11,9,0,0,2,1,0,3,3,1,2,0,1,1,1,1,0,0,0,0,0,0,0,0,58,8,12,0,0,2,2,0,5,4,3,5,0,0,0,1,0,1,0,0,0,0,0,0,0,0,0,0,0,0,43,17,18,0,0,2,4,0,5,6,0,0,0,0,0,1,0,1,0,0,0,0,0,0,1,0,0,0,0,0,0,0,0,0,0,0,0,41,17,12,0,0,0,3,0,3,3,0,1,0,0,1,0,0,1,1,3,0,0,0,1,0,1,0,0,0,0,0,0,0,0,0,49,12,10,0,0,1,2,0,3,3,2,4,0,0,0,1,0,1,0,0,0,0,1,0,1,0,0,0,0,52,16,15,0,0,1,4,0,3,5,0,0,0,0,1,0,0,0,1,0,0,0,0,0,0,1,0,0,0,0,0,0,59,14,14,0,0,1,5,0,1,6,0,0,0,0,1,0,0,2,1,2,0,0,1,0,0,1,0,0,0,1,1,58,16,13,0,0,2,5,0,2,7,0,4,0,0,0,0,0,0,0,0,0,0,0,2,0,0,2,0,1,1,1,1,51,19,15,0,0,3,6,0,2,9,0,0,0,0,0,0,0,0,0,0,0,0,0,0,0,0,0,0,0,0,0,0,0,0,active
42,9,4,0,0,3,1,0,1,4,0,0,0,0,0,2,58,11,9,0,0,3,1,0,3,4,1,2,0,1,1,1,1,0,0,0,0,0,3,3,3,58,8,12,0,0,6,2,0,5,8,3,5,0,0,0,1,0,1,0,0,0,0,0,0,0,0,0,0,0,0,43,16,18,0,0,6,4,0,4,10,0,0,0,0,0,1,0,1,0,0,0,0,0,0,1,0,0,0,0,0,0,0,0,0,0,0,0,39,18,10,0,0,6,3,0,3,9,0,1,0,0,0,0,0,1,0,3,0,0,0,1,0,1,0,0,0,0,0,0,0,0,0,47,12,9,0,0,0,2,0,3,2,2,4,0,0,3,1,0,4,0,0,0,0,1,0,1,0,0,0,0,48,16,15,0,0,3,4,0,3,7,0,0,0,0,0,0,0,0,0,0,0,0,0,0,0,1,0,0,0,0,0,0,52,14,15,0,0,3,5,0,1,8,0,0,0,0,3,0,0,2,3,2,0,0,0,0,0,0,0,0,0,1,1,54,14,12,0,0,3,5,0,2,8,0,4,0,0,3,0,0,0,3,0,0,0,3,2,0,0,5,0,0,0,0,0,54,16,13,0,0,6,4,0,2,10,0,0,0,0,0,0,0,0,0,0,0,0,0,0,0,0,0,0,0,0,3,3,3,3,active
36,9,6,0,0,3,1,0,1,4,0,0,0,0,0,2,50,11,11,0,0,3,1,0,3,4,1,2,0,1,1,1,1,0,0,0,0,0,3,3,3,50,8,14,0,0,6,2,0,5,8,3,5,0,0,0,1,0,1,0,0,0,0,0,0,0,0,0,0,0,0,37,17,20,0,0,6,4,0,5,10,0,0,0,0,0,1,0,1,0,0,0,0,0,0,1,0,0,0,0,0,0,0,0,0,0,0,0,37,19,13,0,0,6,3,0,3,9,0,1,0,0,0,0,0,1,0,3,0,0,0,1,0,1,0,0,0,0,0,0,0,0,0,46,14,12,0,0,0,3,0,3,3,2,4,0,0,3,1,0,4,0,0,0,0,1,0,1,0,0,0,0,46,18,19,0,0,3,5,0,3,8,0,1,0,0,0,0,0,0,0,0,0,0,0,0,0,1,0,0,0,0,0,0,49,14,19,0,0,3,4,0,1,7,0,1,0,0,3,0,0,2,3,2,0,0,0,1,0,1,0,0,0,1,1,50,11,12,0,0,3,4,0,3,7,0,5,0,0,3,0,0,0,3,2,0,0,3,2,0,0,5,0,0,0,0,0,47,12,14,0,0,6,3,0,3,9,0,1,0,0,0,0,0,0,0,0,0,0,0,0,0,0,0,0,0,0,3,3,3,3,active
37,9,4,0,0,0,1,0,1,1,0,0,0,0,0,2,50,11,9,0,0,0,1,0,3,1,1,2,0,1,1,1,1,0,0,0,0,0,0,0,0,53,7,12,0,0,0,2,0,5,2,3,5,0,0,0,1,0,1,0,0,0,0,0,0,0,0,0,0,0,0,41,15,18,0,0,0,4,0,5,4,0,0,0,0,0,1,0,1,0,0,0,0,0,0,1,0,0,0,0,0,0,0,0,0,0,0,0,38,15,12,0,0,0,3,0,3,3,0,1,0,0,0,0,0,1,0,3,0,0,0,1,0,1,0,0,0,0,0,0,0,0,0,45,9,9,0,0,0,2,0,3,2,2,4,0,0,0,1,0,1,0,0,0,0,1,0,1,0,0,0,0,47,13,13,0,0,0,3,0,3,3,0,0,0,0,0,0,0,0,0,0,0,0,0,0,0,1,0,0,0,0,0,0,51,13,13,0,0,0,3,0,1,3,0,0,0,0,0,0,0,2,0,2,0,0,0,0,0,0,0,0,0,1,1,49,15,12,0,0,0,4,0,2,4,0,4,0,0,0,0,0,0,0,0,0,0,0,2,0,0,2,0,0,0,0,0,44,17,13,0,0,0,6,0,2,6,0,0,0,0,0,0,0,0,0,0,0,0,0,0,0,0,0,0,0,0,0,0,0,0,active
37,9,4,0,0,3,1,0,1,4,0,0,0,0,0,2,51,11,9,0,0,3,1,0,3,4,1,2,0,1,1,1,1,0,0,0,0,0,3,3,3,50,8,12,0,0,6,2,0,5,8,3,5,0,0,0,1,0,1,0,0,0,0,0,0,0,0,0,0,0,0,36,17,18,0,0,6,4,0,5,10,0,0,0,0,0,1,0,1,0,0,0,0,0,0,1,0,0,0,0,0,0,0,0,0,0,0,0,36,19,12,0,0,6,3,0,3,9,0,1,0,0,0,0,0,1,0,3,0,0,0,1,0,1,0,0,0,0,0,0,0,0,0,46,14,10,0,0,0,3,0,3,3,2,4,0,0,3,1,0,4,0,0,0,0,1,0,1,0,0,0,0,46,18,17,0,0,3,5,0,3,8,0,0,0,0,0,0,0,0,0,0,0,0,0,0,0,1,0,0,0,0,0,0,49,14,17,0,0,3,4,0,1,7,0,0,0,0,3,0,0,2,3,2,0,0,0,0,0,0,0,0,0,1,1,50,11,11,0,0,3,4,0,3,7,0,4,0,0,3,0,0,0,3,0,0,0,3,2,0,0,5,0,0,0,0,0,47,12,13,0,0,6,3,0,3,9,0,0,0,0,0,0,0,0,0,0,0,0,0,0,0,0,0,0,0,0,3,3,3,3,active
38,9,4,0,0,0,1,0,1,1,0,0,0,0,0,2,51,11,9,0,0,0,1,0,3,1,1,2,0,1,1,1,1,0,0,0,0,0,0,0,0,54,7,12,0,0,0,2,0,5,2,3,5,0,0,0,1,0,1,0,0,0,0,0,0,0,0,0,0,0,0,41,16,18,0,0,0,4,0,5,4,0,0,0,0,0,1,0,1,0,0,0,0,0,0,1,0,0,0,0,0,0,0,0,0,0,0,0,39,15,12,0,0,0,3,0,3,3,0,1,0,0,0,0,0,1,0,3,0,0,0,1,0,1,0,0,0,0,0,0,0,0,0,46,10,9,0,0,0,2,0,3,2,2,4,0,0,0,1,0,1,0,0,0,0,1,0,1,0,0,0,0,48,14,14,0,0,0,3,0,3,3,0,0,0,0,0,0,0,0,0,0,0,0,0,0,0,1,0,0,0,0,0,0,53,13,13,0,0,0,4,0,1,4,0,0,0,0,0,0,0,2,0,2,0,0,0,0,0,0,0,0,0,1,1,52,15,12,0,0,0,4,0,2,4,0,4,0,0,0,0,0,0,0,0,0,0,0,2,0,0,2,0,0,0,0,0,45,18,14,0,0,0,6,0,2,6,0,0,0,0,0,0,0,0,0,0,0,0,0,0,0,0,0,0,0,0,0,0,0,0,active
43,9,4,0,0,3,1,0,1,4,0,0,0,0,0,2,59,11,9,0,0,3,1,0,3,4,1,2,0,1,1,1,1,0,0,0,0,0,3,3,3,59,8,12,0,0,6,2,0,5,8,3,5,0,0,0,1,0,1,0,0,0,0,0,0,0,0,0,0,0,0,43,17,18,0,0,6,4,0,5,10,0,0,0,0,0,1,0,1,0,0,0,0,0,0,1,0,0,0,0,0,0,0,0,0,0,0,0,40,18,12,0,0,6,3,0,3,9,0,1,0,0,0,0,0,1,0,3,0,0,0,1,0,1,0,0,0,0,0,0,0,0,0,50,12,10,0,0,0,2,0,3,2,2,4,0,0,3,1,0,4,0,0,0,0,1,0,1,0,0,0,0,52,17,15,0,0,3,4,0,3,7,0,0,0,0,0,0,0,0,0,0,0,0,0,0,0,1,0,0,0,0,0,0,58,14,15,0,0,3,5,0,1,8,0,0,0,0,3,0,0,2,3,2,0,0,0,0,0,0,0,0,0,1,1,59,14,13,0,0,3,5,0,2,8,0,4,0,0,3,0,0,0,3,0,0,0,3,2,0,0,5,0,0,0,0,0,55,18,13,0,0,6,5,0,2,11,0,0,0,0,0,0,0,0,0,0,0,0,0,0,0,0,0,0,0,0,3,3,3,3,active
43,9,4,0,0,3,1,0,1,4,0,0,0,0,0,2,59,11,9,0,0,3,1,0,3,4,1,2,0,1,1,1,1,0,0,0,0,0,3,3,3,60,8,12,0,0,6,2,0,5,8,3,5,0,0,0,1,0,1,0,0,0,0,0,0,0,0,0,0,0,0,45,17,18,0,0,6,4,0,5,10,0,0,0,0,0,1,0,1,0,0,0,0,0,0,1,0,0,0,0,0,0,0,0,0,0,0,0,41,18,12,0,0,6,3,0,3,9,0,1,0,0,0,0,0,1,0,3,0,0,0,1,0,1,0,0,0,0,0,0,0,0,0,50,12,10,0,0,0,2,0,3,2,2,4,0,0,3,1,0,4,0,0,0,0,1,0,1,0,0,0,0,53,17,15,0,0,3,4,0,3,7,0,0,0,0,0,0,0,0,0,0,0,0,0,0,0,1,0,0,0,0,0,0,60,15,15,0,0,3,5,0,1,8,0,0,0,0,3,0,0,2,3,2,0,0,0,0,0,0,0,0,0,1,1,60,16,13,0,0,3,6,0,2,9,0,4,0,0,3,0,0,0,3,0,0,0,3,2,0,0,5,0,0,0,0,0,54,19,15,0,0,6,6,0,2,12,0,0,0,0,0,0,0,0,0,0,0,0,0,0,0,0,0,0,0,0,3,3,3,3,active
43,9,4,0,0,3,1,0,1,4,0,0,0,0,0,2,59,11,9,0,0,3,1,0,3,4,1,2,0,1,1,1,1,0,0,0,0,0,3,3,3,59,8,12,0,0,6,2,0,5,8,3,5,0,0,0,1,0,1,0,0,0,0,0,0,0,0,0,0,0,0,45,17,18,0,0,6,4,0,5,10,0,0,0,0,0,1,0,1,0,0,0,0,0,0,1,0,0,0,0,0,0,0,0,0,0,0,0,44,19,12,0,0,6,3,0,3,9,0,1,0,0,0,0,0,1,0,3,0,0,0,1,0,1,0,0,0,0,0,0,0,0,0,52,14,10,0,0,0,3,0,3,3,2,4,0,0,3,1,0,4,0,0,0,0,1,0,1,0,0,0,0,51,18,17,0,0,3,5,0,3,8,0,0,0,0,0,0,0,0,0,0,0,0,0,0,0,1,0,0,0,0,0,0,56,14,17,0,0,3,4,0,1,7,0,0,0,0,3,0,0,2,3,2,0,0,0,0,0,0,0,0,0,1,1,59,13,11,0,0,3,4,0,3,7,0,4,0,0,3,0,0,0,3,0,0,0,3,2,0,0,5,0,0,0,0,0,57,16,13,0,0,6,5,0,3,11,0,0,0,0,0,0,0,0,0,0,0,0,0,0,0,0,0,0,0,0,3,3,3,3,active
40,11,4,0,0,0,1,0,1,1,0,0,0,0,0,2,54,14,9,0,0,0,1,0,3,1,1,2,0,1,1,1,1,0,0,0,0,0,0,0,0,57,8,12,0,0,0,2,0,5,2,4,5,0,0,0,1,0,1,0,0,0,0,0,0,0,0,0,0,0,0,42,18,18,0,0,0,4,0,5,4,0,0,0,0,0,1,0,1,0,0,0,0,0,0,1,0,0,0,0,0,0,0,0,0,0,0,0,40,17,12,0,0,0,3,0,3,3,1,1,0,0,0,0,0,1,0,3,0,0,0,1,0,1,0,0,0,0,0,0,0,0,0,48,12,9,0,0,0,2,0,3,2,3,5,0,0,0,1,0,1,0,0,0,0,1,0,1,0,0,0,0,50,18,15,0,0,0,3,0,3,3,0,0,0,0,0,1,0,0,1,0,0,0,0,0,0,1,0,0,0,0,0,0,56,17,14,0,0,0,5,0,1,5,0,0,0,0,0,0,0,2,0,2,0,0,0,0,0,0,0,0,0,1,1,57,16,12,0,0,0,5,0,2,5,1,5,0,0,0,0,0,0,0,0,0,0,0,2,0,0,2,0,0,0,0,0,49,21,15,0,0,0,6,0,2,6,0,0,0,0,0,0,0,0,0,0,0,0,0,0,0,0,0,0,0,0,0,0,0,0,active
36,9,4,0,0,3,1,0,1,4,0,0,0,0,0,2,49,11,9,0,0,3,1,0,3,4,1,2,0,1,1,1,1,0,0,0,0,0,3,3,3,48,8,12,0,0,6,2,0,5,8,3,5,0,0,0,1,0,1,0,0,0,0,0,0,0,0,0,0,0,0,35,17,18,0,0,6,4,0,5,10,0,0,0,0,0,1,0,1,0,0,0,0,0,0,1,0,0,0,0,0,0,0,0,0,0,0,0,35,19,12,0,0,6,3,0,3,9,0,1,0,0,0,0,0,1,0,3,0,0,0,1,0,1,0,0,0,0,0,0,0,0,0,45,14,10,0,0,0,3,0,3,3,2,4,0,0,3,1,0,4,0,0,0,0,1,0,1,0,0,0,0,44,18,17,0,0,3,5,0,3,8,0,0,0,0,0,0,0,0,0,0,0,0,0,0,0,1,0,0,0,0,0,0,47,13,17,0,0,3,4,0,1,7,0,0,0,0,3,0,0,2,3,2,0,0,0,0,0,0,0,0,0,1,1,48,10,11,0,0,3,3,0,3,6,0,4,0,0,3,0,0,0,3,0,0,0,3,2,0,0,5,0,0,0,0,0,46,11,11,0,0,6,3,0,3,9,0,0,0,0,0,0,0,0,0,0,0,0,0,0,0,0,0,0,0,0,3,3,3,3,active
43,9,4,0,0,3,1,0,1,4,0,0,0,0,0,2,59,11,9,0,0,3,1,0,3,4,1,2,0,1,1,1,1,0,0,0,0,0,3,3,3,59,8,12,0,0,6,2,0,5,8,3,5,0,0,0,1,0,1,0,0,0,0,0,0,0,0,0,0,0,0,43,17,18,0,0,6,4,0,5,10,0,0,0,0,0,1,0,1,0,0,0,0,0,0,1,0,0,0,0,0,0,0,0,0,0,0,0,40,18,12,0,0,6,3,0,3,9,0,1,0,0,0,0,0,1,0,3,0,0,0,1,0,1,0,0,0,0,0,0,0,0,0,50,12,10,0,0,0,2,0,3,2,2,4,0,0,3,1,0,4,0,0,0,0,1,0,1,0,0,0,0,52,17,15,0,0,3,4,0,3,7,0,0,0,0,0,0,0,0,0,0,0,0,0,0,0,1,0,0,0,0,0,0,58,14,15,0,0,3,5,0,1,8,0,0,0,0,3,0,0,2,3,2,0,0,0,0,0,0,0,0,0,1,1,59,14,13,0,0,3,5,0,2,8,0,4,0,0,3,0,0,0,3,0,0,0,3,2,0,0,5,0,0,0,0,0,55,18,13,0,0,6,5,0,2,11,0,0,0,0,0,0,0,0,0,0,0,0,0,0,0,0,0,0,0,0,3,3,3,3,active
38,9,4,0,0,3,1,0,1,4,0,0,0,0,0,2,51,11,9,0,0,3,1,0,3,4,1,2,0,1,1,1,1,0,0,0,0,0,3,3,3,50,8,12,0,0,6,2,0,5,8,3,5,0,0,0,1,0,1,0,0,0,0,0,0,0,0,0,0,0,0,36,17,18,0,0,6,4,0,5,10,0,0,0,0,0,1,0,1,0,0,0,0,0,0,1,0,0,0,0,0,0,0,0,0,0,0,0,35,18,12,0,0,6,3,0,3,9,0,1,0,0,0,0,0,1,0,3,0,0,0,1,0,1,0,0,0,0,0,0,0,0,0,46,12,10,0,0,0,2,0,3,2,2,4,0,0,3,1,0,4,0,0,0,0,1,0,1,0,0,0,0,48,17,15,0,0,3,4,0,3,7,0,0,0,0,0,0,0,0,0,0,0,0,0,0,0,1,0,0,0,0,0,0,53,14,15,0,0,3,5,0,1,8,0,0,0,0,3,0,0,2,3,2,0,0,0,0,0,0,0,0,0,1,1,52,13,13,0,0,3,5,0,2,8,0,4,0,0,3,0,0,0,3,0,0,0,3,2,0,0,5,0,0,0,0,0,47,15,13,0,0,6,4,0,2,10,0,0,0,0,0,0,0,0,0,0,0,0,0,0,0,0,0,0,0,0,3,3,3,3,active
42,9,6,0,0,0,1,0,1,1,0,0,0,0,0,2,57,11,13,0,0,0,1,0,3,1,1,2,0,1,1,1,1,0,0,0,0,0,0,0,0,58,8,16,0,0,0,2,0,5,2,3,5,0,0,0,1,0,1,1,0,0,0,0,0,0,0,0,0,0,0,43,17,21,0,0,0,4,0,5,4,0,0,0,0,0,1,0,1,0,0,0,0,0,0,1,0,0,0,0,0,0,0,0,0,0,0,0,41,17,13,0,0,0,3,0,3,3,0,2,0,0,0,0,0,1,0,3,0,0,0,1,0,1,0,0,0,0,0,0,0,0,0,49,12,11,0,0,0,2,0,3,2,2,5,0,0,0,1,0,1,0,0,0,0,1,0,1,0,0,0,0,52,16,17,0,0,0,4,0,3,4,0,1,0,0,0,0,0,0,0,0,0,0,0,0,0,1,0,0,0,0,0,0,59,14,16,0,0,0,5,0,1,5,0,2,0,0,0,0,0,2,0,3,0,0,0,0,0,0,0,0,0,1,1,58,16,16,0,0,0,5,0,2,5,0,5,0,0,0,0,0,0,0,1,0,0,0,3,0,0,3,0,0,0,0,0,51,19,20,0,0,0,6,0,2,6,0,0,0,0,0,0,0,0,0,0,0,0,1,0,0,1,0,0,0,0,0,0,0,0,active
27,14,9,0,0,0,0,0,0,0,0,0,0,0,0,0,37,19,9,0,0,0,0,0,0,0,2,3,0,0,0,0,3,0,0,0,0,0,0,0,0,35,22,16,0,0,0,0,0,0,0,0,2,0,0,0,0,0,0,0,0,0,0,0,0,0,0,0,0,0,0,31,15,20,0,0,0,0,0,0,0,4,2,0,0,0,0,0,0,0,0,0,0,0,0,0,0,0,0,0,0,0,0,0,0,0,0,0,30,16,15,0,0,0,0,0,0,0,3,5,0,0,0,0,0,0,0,6,0,0,0,0,0,0,0,0,0,0,0,0,0,0,0,32,14,15,0,0,0,0,0,0,0,2,4,0,0,0,0,0,0,4,0,0,0,0,0,0,0,0,0,0,33,16,15,0,0,0,0,0,0,0,0,1,0,0,0,0,0,0,0,3,0,0,0,0,0,0,0,0,0,0,0,0,32,13,21,0,0,0,0,0,0,0,0,2,0,0,0,0,0,0,0,0,0,0,0,0,0,0,0,0,0,0,0,28,7,16,0,0,0,0,0,0,0,4,6,0,0,0,0,0,0,0,4,0,0,0,0,0,0,0,0,0,0,0,0,25,11,13,0,0,0,0,0,0,0,1,3,0,0,0,0,0,0,6,0,0,0,0,0,0,0,0,0,0,0,0,0,0,0,active
26,12,8,0,0,0,0,0,0,0,0,0,0,0,0,0,35,16,9,0,0,0,0,0,0,0,2,2,0,0,0,0,2,0,0,0,0,0,0,0,0,35,18,9,0,0,0,0,0,0,0,0,2,0,0,0,0,0,0,2,0,0,0,0,0,0,0,0,0,0,0,31,12,13,0,0,0,0,0,0,0,4,0,0,0,0,0,0,0,0,0,0,0,0,0,0,0,0,0,0,0,0,0,0,0,0,0,0,27,16,14,0,0,0,0,0,0,0,2,2,0,0,0,0,0,0,0,2,0,0,0,0,0,0,0,0,0,0,0,0,0,0,0,26,13,18,0,0,0,0,0,0,0,2,2,0,0,0,0,0,0,0,0,0,0,0,0,0,0,0,0,0,27,13,13,0,0,0,0,0,0,0,0,1,0,0,0,0,0,0,0,0,0,0,0,0,0,0,0,0,0,0,0,0,31,10,8,0,0,0,0,0,0,0,0,2,0,0,0,0,0,0,0,2,0,0,0,0,0,0,0,0,0,0,0,28,4,9,0,0,0,0,0,0,0,4,6,0,0,0,0,0,0,0,1,0,0,0,0,0,0,0,0,0,0,0,0,21,11,14,0,0,0,0,0,0,0,0,2,0,0,0,0,0,0,0,0,0,0,0,0,0,0,0,0,0,0,0,0,0,0,active
26,12,6,0,0,0,0,0,0,0,0,0,0,0,0,0,36,16,6,0,0,0,0,0,0,0,2,2,0,0,0,0,2,0,0,0,0,0,0,0,0,34,18,11,0,0,0,0,0,0,0,0,2,0,0,0,0,0,0,0,0,0,0,0,0,0,0,0,0,0,0,29,12,14,0,0,0,0,0,0,0,4,0,0,0,0,0,0,0,0,0,0,0,0,0,0,0,0,0,0,0,0,0,0,0,0,0,0,25,16,13,0,0,0,0,0,0,0,2,2,0,0,0,0,0,0,0,2,0,0,0,0,0,0,0,0,0,0,0,0,0,0,0,25,14,15,0,0,0,0,0,0,0,2,2,0,0,0,0,0,0,0,0,0,0,0,0,0,0,0,0,0,26,13,14,0,0,0,0,0,0,0,0,2,0,0,0,0,0,0,0,0,0,0,0,0,0,0,0,0,0,0,0,0,30,9,8,0,0,0,0,0,0,0,0,2,0,0,0,0,0,0,0,4,0,0,0,0,0,0,0,0,0,0,0,28,3,6,0,0,0,0,0,0,0,4,6,0,0,0,0,0,0,0,2,0,0,0,0,0,0,0,0,0,0,0,0,21,11,11,0,0,0,0,0,0,0,0,0,0,0,0,0,0,0,0,0,0,0,0,0,0,0,0,0,0,0,0,0,0,0,inactive
34,13,9,1,0,0,0,0,0,0,0,0,1,2,0,0,45,18,10,3,0,0,0,0,0,0,2,5,0,0,0,0,3,0,0,0,0,0,0,0,0,40,21,22,4,0,0,0,0,0,0,0,2,0,0,0,0,0,0,0,1,0,0,0,0,0,0,0,0,0,0,34,16,27,2,0,0,0,0,0,0,4,0,0,0,0,0,0,0,2,2,0,0,0,0,0,0,0,0,0,0,0,0,0,0,0,0,0,35,17,19,2,0,0,0,0,0,0,3,5,0,0,0,0,0,0,0,6,0,0,0,0,0,0,0,0,0,0,0,0,0,0,0,37,16,21,1,0,0,0,0,0,0,2,4,1,0,0,0,0,0,2,0,0,0,0,0,0,0,0,0,0,39,18,15,1,0,0,0,0,0,0,0,3,0,0,0,0,0,0,0,3,2,0,0,0,0,0,0,0,0,0,0,0,43,15,16,2,0,0,0,0,0,0,0,2,0,0,0,0,0,0,0,4,1,0,0,0,0,0,0,0,0,0,0,41,10,21,3,0,0,0,0,0,0,4,6,0,0,0,0,0,0,0,2,0,0,0,0,0,0,0,0,0,0,0,0,38,14,27,4,0,0,0,0,0,0,1,3,0,0,0,0,0,0,0,0,0,0,0,0,0,0,0,0,0,0,0,0,0,0,inactive
27,14,7,0,0,0,0,0,0,0,0,0,0,0,0,0,36,19,7,0,0,0,0,0,0,0,2,3,0,0,0,0,2,0,0,0,0,0,0,0,0,34,22,12,0,0,0,0,0,0,0,0,2,0,0,0,0,0,0,0,0,0,0,0,0,0,0,0,0,0,0,30,14,16,0,0,0,0,0,0,0,4,0,0,0,0,0,0,0,0,0,0,0,0,0,0,0,0,0,0,0,0,0,0,0,0,0,0,29,16,12,0,0,0,0,0,0,0,2,4,0,0,0,0,0,0,0,2,0,0,0,0,0,0,0,0,0,0,0,0,0,0,0,31,12,11,0,0,0,0,0,0,0,3,3,0,0,0,0,0,0,4,0,0,0,0,0,0,0,0,0,0,29,15,10,0,0,0,0,0,0,0,0,0,0,0,0,0,0,0,0,2,0,0,0,0,0,0,0,0,0,0,0,0,29,13,9,0,0,0,0,0,0,0,0,1,0,0,0,0,0,0,0,1,0,0,0,0,0,0,0,0,0,0,0,27,6,7,0,0,0,0,0,0,0,4,6,0,0,0,0,0,0,0,0,0,0,0,0,0,0,0,0,0,0,0,0,20,12,13,0,0,0,0,0,0,0,0,0,0,0,0,0,0,0,0,0,0,0,0,0,0,0,0,0,0,0,0,0,0,0,inactive
19,12,4,0,1,0,0,0,0,0,0,0,0,0,3,0,26,16,7,0,1,0,0,0,0,0,2,2,0,0,0,0,4,0,0,0,0,0,0,0,0,25,18,10,0,1,0,0,0,0,0,0,2,0,0,0,0,0,0,0,0,0,0,0,0,0,0,0,0,0,0,22,10,13,0,1,0,0,0,0,0,4,0,0,1,0,0,0,0,0,0,0,0,0,0,0,0,0,0,0,0,0,0,0,0,0,0,0,19,14,8,0,1,0,0,0,0,0,2,5,0,0,0,0,0,0,0,2,0,2,0,0,0,0,0,0,0,0,0,0,0,0,0,19,12,10,0,1,0,0,0,0,0,2,2,0,0,0,0,0,0,6,0,1,0,0,0,0,0,0,0,0,18,13,9,0,2,0,0,0,0,0,0,0,0,0,0,0,0,0,0,3,0,0,0,0,0,0,0,0,0,0,0,0,20,9,10,0,2,0,0,0,0,0,0,2,0,0,0,0,0,0,0,0,0,0,0,0,0,0,0,0,0,0,0,18,1,10,0,1,0,0,0,0,0,4,6,0,1,0,0,0,0,0,0,0,0,0,0,0,0,0,0,0,0,0,0,11,7,10,0,2,0,0,0,0,0,0,3,0,1,0,0,0,0,0,0,0,0,0,0,0,0,0,0,0,0,0,0,0,0,active
22,12,4,0,1,0,0,0,0,0,0,0,0,0,3,0,29,16,7,0,1,0,0,0,0,0,2,2,0,0,0,0,4,0,0,0,0,0,0,0,0,28,18,10,0,1,0,0,0,0,0,0,2,0,0,0,0,0,0,0,0,0,0,0,0,0,0,0,0,0,0,25,11,13,0,1,0,0,0,0,0,4,0,0,0,0,0,0,0,0,0,0,0,0,0,0,0,0,0,0,0,0,0,0,0,0,0,0,22,15,10,0,1,0,0,0,0,0,2,2,0,0,0,0,0,0,0,2,0,0,0,0,0,0,0,0,0,0,0,0,0,0,0,22,13,13,0,1,0,0,0,0,0,2,2,0,0,0,0,0,0,0,0,0,0,0,0,0,0,0,0,0,22,13,12,0,1,0,0,0,0,0,0,0,0,1,0,0,0,0,0,0,0,0,0,0,0,0,0,0,0,0,0,0,25,9,8,0,1,0,0,0,0,0,0,5,0,0,0,0,0,0,0,0,0,2,0,0,0,0,0,0,0,0,0,23,2,7,0,1,0,0,0,0,0,4,6,0,0,0,0,0,0,0,6,0,1,0,0,0,0,0,0,0,0,0,0,16,9,10,0,2,0,0,0,0,0,0,0,0,0,0,0,0,0,3,0,0,0,0,0,0,0,0,0,0,0,0,0,0,0,active
25,12,7,1,0,0,0,0,0,0,0,0,1,2,0,0,33,17,8,3,0,0,0,0,0,0,2,4,0,0,0,0,3,0,0,0,0,0,0,0,0,30,19,17,4,0,0,0,0,0,0,0,2,0,0,0,0,0,0,0,1,0,0,0,0,0,0,0,0,0,0,27,11,22,2,0,0,0,0,0,0,5,1,0,0,0,0,0,0,2,2,0,0,0,0,0,0,0,0,0,0,0,0,0,0,0,0,0,26,14,13,2,0,0,0,0,0,0,1,5,1,0,0,0,0,0,0,8,0,0,0,0,0,0,0,0,0,0,0,0,0,0,0,26,14,16,1,0,0,0,0,0,0,1,4,0,0,0,0,0,0,1,2,0,0,0,0,0,0,0,0,0,25,16,14,1,0,0,0,0,0,0,0,0,0,0,0,0,0,0,0,6,1,0,0,0,0,0,0,0,0,0,0,0,28,11,15,2,0,0,0,0,0,0,0,2,0,0,0,0,0,0,0,2,0,0,0,0,0,0,0,0,0,0,0,24,3,19,2,0,0,0,0,0,0,3,7,0,0,0,0,0,0,0,0,0,0,0,0,0,0,0,0,0,0,0,0,20,7,17,1,0,0,0,0,0,0,1,1,1,0,0,0,0,0,4,0,0,0,0,0,0,0,0,0,0,0,0,0,0,0,inactive
25,12,6,0,0,0,0,0,0,0,0,0,0,0,0,0,34,15,7,0,0,0,0,0,0,0,2,2,0,0,0,0,1,0,0,0,0,0,0,0,0,33,18,7,0,0,0,0,0,0,0,0,0,0,0,0,0,0,0,2,0,0,0,0,0,0,0,0,0,0,0,28,12,8,0,0,0,0,0,0,0,4,0,0,0,0,0,0,0,0,0,0,0,0,0,0,0,0,0,0,0,0,0,0,0,0,0,0,23,16,8,0,0,0,0,0,0,0,2,2,0,0,0,0,0,0,0,0,0,0,0,0,0,0,0,0,0,0,0,0,0,0,0,23,13,10,0,0,0,0,0,0,0,2,2,0,0,0,0,0,0,0,0,0,0,0,0,0,0,0,0,0,26,12,6,0,0,0,0,0,0,0,0,1,0,0,0,0,0,0,0,0,0,0,0,0,0,0,0,0,0,0,0,0,28,9,6,0,0,0,0,0,0,0,0,0,0,0,0,0,0,0,0,0,0,0,0,0,0,0,0,0,0,0,0,26,4,3,0,0,0,0,0,0,0,4,4,0,0,0,0,0,0,0,1,0,0,0,0,0,0,0,0,0,0,0,0,20,11,8,0,0,0,0,0,0,0,0,2,0,0,0,0,0,0,0,0,0,0,0,0,0,0,0,0,0,0,0,0,0,0,inactive
26,14,5,0,0,0,0,0,0,0,0,0,0,0,0,0,35,18,5,0,0,0,0,0,0,0,2,3,0,0,0,0,1,0,0,0,0,0,0,0,0,32,22,10,0,0,0,0,0,0,0,0,0,0,0,0,0,0,0,0,0,0,0,0,0,0,0,0,0,0,0,28,15,11,0,0,0,0,0,0,0,4,0,0,0,0,0,0,0,0,0,0,0,0,0,0,0,0,0,0,0,0,0,0,0,0,0,0,28,15,6,0,0,0,0,0,0,0,3,5,0,0,0,0,0,0,0,0,0,0,0,0,0,0,0,0,0,0,0,0,0,0,0,29,14,9,0,0,0,0,0,0,0,2,2,0,0,0,0,0,0,0,0,0,0,0,0,0,0,0,0,0,30,15,5,0,0,0,0,0,0,0,0,1,0,0,0,0,0,0,0,3,0,0,0,0,0,0,0,0,0,0,0,0,30,13,9,0,0,0,0,0,0,0,0,0,0,0,0,0,0,0,0,0,0,0,0,0,0,0,0,0,0,0,0,27,7,7,0,0,0,0,0,0,0,4,4,0,0,0,0,0,0,0,0,0,0,0,0,0,0,0,0,0,0,0,0,22,10,9,0,0,0,0,0,0,0,1,3,0,0,0,0,0,0,0,0,0,0,0,0,0,0,0,0,0,0,0,0,0,0,inactive
33,13,9,1,0,0,0,0,0,0,0,0,1,2,0,0,44,18,10,3,0,0,0,0,0,0,2,5,0,0,0,0,3,0,0,0,0,0,0,0,0,39,21,22,4,0,0,0,0,0,0,0,2,0,0,0,0,0,0,0,1,0,0,0,0,0,0,0,0,0,0,33,15,27,2,0,0,0,0,0,0,5,1,0,0,0,0,0,0,2,2,0,0,0,0,0,0,0,0,0,0,0,0,0,0,0,0,0,34,17,17,2,0,0,0,0,0,0,2,6,1,0,0,0,0,0,0,8,0,0,0,0,0,0,0,0,0,0,0,0,0,0,0,35,18,21,1,0,0,0,0,0,0,2,5,0,0,0,0,0,0,1,2,0,0,0,0,0,0,0,0,0,36,20,18,2,0,0,0,0,0,0,0,0,0,0,0,0,0,0,0,6,1,0,0,0,0,0,0,0,0,0,0,0,40,17,22,3,0,0,0,0,0,0,0,2,0,0,0,0,0,0,0,2,0,0,0,0,0,0,0,0,0,0,0,41,6,25,4,0,0,0,0,0,0,5,9,0,0,0,0,0,0,0,0,0,0,0,0,0,0,0,0,0,0,0,0,41,13,26,3,0,0,0,0,0,0,1,1,1,0,0,0,0,0,4,0,0,0,0,0,0,0,0,0,0,0,0,0,0,0,inactive
20,12,4,0,1,0,0,0,0,0,0,0,0,0,3,0,27,16,7,0,1,0,0,0,0,0,2,2,0,0,0,0,4,0,0,0,0,0,0,0,0,26,18,10,0,1,0,0,0,0,0,0,2,0,0,0,0,0,0,0,0,0,0,0,0,0,0,0,0,0,0,23,11,13,0,1,0,0,0,0,0,4,0,0,0,0,0,0,0,0,0,0,0,0,0,0,0,0,0,0,0,0,0,0,0,0,0,0,20,14,10,0,1,0,0,0,0,0,2,2,0,1,0,0,0,0,0,2,0,0,0,0,0,0,0,0,0,0,0,0,0,0,0,20,12,11,0,1,0,0,0,0,0,2,5,0,0,0,0,0,0,0,0,2,0,0,0,0,0,0,0,0,20,13,9,0,1,0,0,0,0,0,0,0,0,0,0,0,0,0,0,6,0,1,0,0,0,0,0,0,0,0,0,0,22,9,7,0,2,0,0,0,0,0,0,2,0,0,0,0,0,0,0,3,0,0,0,0,0,0,0,0,0,0,0,19,2,10,0,2,0,0,0,0,0,4,6,0,0,0,0,0,0,0,0,0,0,0,0,0,0,0,0,0,0,0,0,13,8,13,0,1,0,0,0,0,0,0,0,0,1,0,0,0,0,0,0,0,0,0,0,0,0,0,0,0,0,0,0,0,0,active
18,12,4,0,1,0,0,0,0,0,0,0,0,0,3,0,25,16,7,0,1,0,0,0,0,0,2,2,0,0,0,0,4,0,0,0,0,0,0,0,0,24,17,10,0,1,0,0,0,0,0,0,2,0,1,0,0,0,0,0,0,0,0,0,0,0,0,0,0,0,0,21,10,11,0,1,0,0,0,0,0,4,3,0,0,0,0,0,0,0,0,2,0,0,0,0,0,0,0,0,0,0,0,0,0,0,0,0,18,14,7,0,1,0,0,0,0,0,2,2,0,0,0,0,0,0,0,8,0,1,0,0,0,0,0,0,0,0,0,0,0,0,0,17,12,10,0,2,0,0,0,0,0,2,2,0,0,0,0,0,0,3,0,0,0,0,0,0,0,0,0,0,16,13,12,0,2,0,0,0,0,0,0,0,0,0,0,0,0,0,0,0,0,0,0,0,0,0,0,0,0,0,0,0,19,8,10,0,1,0,0,0,0,0,0,2,0,1,0,0,0,0,0,0,0,0,0,0,0,0,0,0,0,0,0,16,0,7,0,2,0,0,0,0,0,4,9,0,1,0,0,0,0,0,0,0,0,0,0,0,0,0,0,0,0,0,0,10,7,13,0,1,0,0,0,0,0,0,3,0,0,0,0,0,0,0,0,0,0,0,0,0,0,0,0,0,0,0,0,0,0,active
18,12,4,0,1,0,0,0,0,0,0,0,0,0,3,0,25,16,7,0,1,0,0,0,0,0,2,2,0,0,0,0,4,0,0,0,0,0,0,0,0,24,17,10,0,1,0,0,0,0,0,0,2,0,1,0,0,0,0,0,0,0,0,0,0,0,0,0,0,0,0,21,10,11,0,1,0,0,0,0,0,4,3,0,0,0,0,0,0,0,0,2,0,0,0,0,0,0,0,0,0,0,0,0,0,0,0,0,18,14,7,0,1,0,0,0,0,0,2,2,0,0,0,0,0,0,0,8,0,1,0,0,0,0,0,0,0,0,0,0,0,0,0,17,12,10,0,2,0,0,0,0,0,2,2,0,0,0,0,0,0,3,0,0,0,0,0,0,0,0,0,0,16,13,12,0,2,0,0,0,0,0,0,0,0,0,0,0,0,0,0,0,0,0,0,0,0,0,0,0,0,0,0,0,19,8,10,0,1,0,0,0,0,0,0,2,0,1,0,0,0,0,0,0,0,0,0,0,0,0,0,0,0,0,0,16,0,7,0,2,0,0,0,0,0,4,9,0,1,0,0,0,0,0,0,0,0,0,0,0,0,0,0,0,0,0,0,10,7,13,0,1,0,0,0,0,0,0,3,0,0,0,0,0,0,0,0,0,0,0,0,0,0,0,0,0,0,0,0,0,0,inactive
30,12,4,1,0,0,0,0,0,0,0,0,1,2,0,0,38,16,7,3,0,0,0,0,0,0,2,4,0,0,0,0,1,0,0,0,0,0,0,0,0,35,18,11,3,0,0,0,0,0,0,0,1,0,0,0,0,0,0,1,1,0,0,0,0,0,0,0,0,0,0,30,12,12,1,0,0,0,0,0,0,4,0,0,0,0,0,0,0,2,1,0,0,0,0,0,0,0,0,0,0,0,0,0,0,0,0,0,26,17,10,1,0,0,0,0,0,0,1,1,0,0,0,0,0,0,0,2,0,0,0,0,0,0,0,0,0,0,0,0,0,0,0,26,14,13,2,0,0,0,0,0,0,1,1,0,0,0,0,0,0,0,0,0,0,0,0,0,0,0,0,0,30,12,11,2,0,0,0,0,0,0,0,1,0,0,0,0,0,0,0,0,0,0,0,0,0,0,0,0,0,0,0,0,36,7,9,1,0,0,0,0,0,0,0,0,0,0,0,0,0,0,0,0,0,0,0,0,0,0,0,0,0,0,0,33,5,4,1,0,0,0,0,0,0,2,2,0,0,0,0,0,0,0,1,0,0,0,0,0,0,0,0,0,0,0,0,27,8,7,1,0,0,0,0,0,0,1,1,0,0,0,0,0,0,0,0,0,0,0,0,0,0,0,0,0,0,0,0,0,0,inactive
27,12,10,0,0,0,0,0,0,0,0,0,0,0,0,0,37,16,11,0,0,0,0,0,0,0,2,2,0,0,0,0,3,0,0,0,0,0,0,0,0,38,18,13,0,0,0,0,0,0,0,0,2,0,0,0,0,0,0,2,0,0,0,0,0,0,0,0,0,0,0,33,12,20,0,0,0,0,0,0,0,4,0,0,0,0,0,0,0,0,0,0,0,0,0,0,0,0,0,0,0,0,0,0,0,0,0,0,29,17,19,0,0,0,0,0,0,0,2,2,0,0,0,0,0,0,0,2,0,0,0,0,0,0,0,0,0,0,0,0,0,0,0,29,13,22,0,0,0,0,0,0,0,2,5,0,0,0,0,0,0,2,0,0,0,0,0,0,0,0,0,0,29,14,20,0,0,0,0,0,0,0,0,0,0,0,0,0,0,0,0,6,0,0,0,0,0,0,0,0,0,0,0,0,33,10,16,0,0,0,0,0,0,0,0,2,0,0,0,0,0,0,0,3,0,0,0,0,0,0,0,0,0,0,0,30,3,15,0,0,0,0,0,0,0,4,8,0,0,0,0,0,0,0,4,0,0,0,0,0,0,0,0,0,0,0,0,23,12,16,0,0,0,0,0,0,0,0,0,0,0,0,0,0,0,4,0,0,0,0,0,0,0,0,0,0,0,0,0,0,0,inactive
41,12,11,0,0,0,0,0,1,0,0,0,0,0,0,2,53,17,16,0,0,0,0,0,3,0,0,5,0,0,1,0,3,0,0,0,0,0,0,0,0,53,12,23,0,0,0,0,0,5,0,5,7,0,0,0,0,0,0,0,0,0,0,0,0,0,0,0,0,0,0,42,22,35,0,0,0,0,0,5,0,0,2,0,0,0,0,0,0,0,0,0,0,0,0,1,0,0,0,0,0,0,0,0,0,0,0,0,48,20,19,0,0,0,0,0,5,0,0,8,0,0,0,0,0,1,0,8,0,0,0,0,0,0,0,0,0,0,0,0,0,0,0,57,16,23,0,0,0,0,0,6,0,4,8,0,0,0,0,0,0,2,0,0,0,0,0,0,0,0,0,0,57,21,42,0,0,0,0,0,2,0,0,0,0,0,0,0,0,0,0,2,0,0,0,0,0,1,0,0,0,0,0,0,68,18,27,0,0,0,0,0,2,0,0,7,0,0,0,0,0,1,0,7,0,0,0,0,0,0,0,0,0,0,0,75,14,27,0,0,0,0,0,3,0,3,7,0,0,0,0,0,0,0,2,0,0,0,0,0,0,0,0,0,0,0,0,69,16,30,0,0,0,0,0,1,0,0,0,0,0,0,0,0,0,4,0,0,0,0,0,1,0,0,0,0,0,0,0,0,0,active
40,12,11,0,0,0,0,0,1,0,0,0,0,0,0,2,51,17,16,0,0,0,0,0,3,0,0,5,0,0,1,0,3,0,0,0,0,0,0,0,0,51,12,23,0,0,0,0,0,5,0,5,7,0,0,0,0,0,0,0,0,0,0,0,0,0,0,0,0,0,0,40,22,35,0,0,0,0,0,5,0,0,2,0,0,0,0,0,0,0,0,0,0,0,0,1,0,0,0,0,0,0,0,0,0,0,0,0,47,20,19,0,0,0,0,0,5,0,0,8,0,0,0,0,0,1,0,8,0,0,0,0,0,0,0,0,0,0,0,0,0,0,0,56,16,23,0,0,0,0,0,6,0,4,8,0,0,0,0,0,0,2,0,0,0,0,0,0,0,0,0,0,56,21,42,0,0,0,0,0,2,0,0,0,0,0,0,0,0,0,0,2,0,0,0,0,0,1,0,0,0,0,0,0,68,17,27,0,0,0,0,0,1,0,0,7,0,0,0,0,0,1,0,7,0,0,0,0,0,0,0,0,0,0,0,74,14,25,0,0,0,0,0,3,0,3,7,0,0,0,0,0,0,0,2,0,0,0,0,0,0,0,0,0,0,0,0,66,16,29,0,0,0,0,0,1,0,0,0,0,0,0,0,0,0,4,0,0,0,0,0,1,0,0,0,0,0,0,0,0,0,active
39,12,11,0,0,2,0,0,1,2,0,0,0,0,0,2,49,17,16,0,0,4,0,0,3,4,0,5,0,0,1,0,3,0,0,0,0,0,0,0,0,48,12,23,0,0,5,0,0,5,5,5,7,0,0,0,0,0,0,0,0,0,0,0,0,0,0,0,0,0,0,38,22,35,0,0,4,0,0,5,4,0,2,0,0,0,0,0,0,0,0,0,0,0,0,1,0,0,0,0,0,0,0,0,0,0,0,0,46,20,19,0,0,2,0,0,5,2,0,8,0,0,0,0,0,1,0,8,0,0,0,0,0,0,0,0,0,0,1,1,0,0,1,56,15,23,0,0,1,0,0,5,1,4,8,0,0,1,0,0,1,2,0,0,0,0,0,0,0,0,1,1,55,21,40,0,0,1,0,0,2,1,0,0,0,0,1,0,0,0,1,2,0,0,2,0,0,1,2,0,0,0,1,1,65,17,26,0,0,4,0,0,1,4,0,7,0,0,0,0,0,1,0,7,0,0,3,0,0,3,0,0,0,0,0,70,13,25,0,0,7,0,0,3,7,3,7,0,0,1,0,0,0,1,2,0,0,1,0,0,0,1,0,0,0,0,0,60,16,29,0,0,10,0,0,1,10,0,0,0,0,1,0,0,1,4,0,0,0,0,0,1,0,0,0,0,0,0,0,0,0,active
41,12,11,0,0,0,0,0,1,0,0,0,0,0,0,2,53,17,16,0,0,0,0,0,3,0,0,5,0,0,1,0,3,0,0,0,0,0,0,0,0,53,12,23,0,0,0,0,0,5,0,5,7,0,0,0,0,0,0,0,0,0,0,0,0,0,0,0,0,0,0,42,22,35,0,0,0,0,0,5,0,0,2,0,0,0,0,0,0,0,0,0,0,0,0,1,0,0,0,0,0,0,0,0,0,0,0,0,49,20,19,0,0,0,0,0,5,0,0,8,0,0,0,0,0,1,0,8,0,0,0,0,0,0,0,0,0,0,0,0,0,0,0,57,16,23,0,0,0,0,0,6,0,4,8,0,0,0,0,0,0,2,0,0,0,0,0,0,0,0,0,0,56,22,42,0,0,0,0,0,3,0,0,0,0,0,0,0,0,0,0,2,0,0,0,0,0,1,0,0,0,0,0,0,69,17,29,0,0,0,0,0,1,0,0,7,0,0,0,0,0,1,0,7,0,0,0,0,0,0,0,0,0,0,0,77,14,26,0,0,0,0,0,3,0,3,7,0,0,0,0,0,0,0,2,0,0,0,0,0,0,0,0,0,0,0,0,70,17,29,0,0,0,0,0,1,0,0,0,0,0,0,0,0,0,4,0,0,0,0,0,1,0,0,0,0,0,0,0,0,0,active
32,11,8,0,0,0,0,0,0,0,0,0,0,0,0,0,39,17,10,0,0,0,0,0,0,0,0,4,0,0,0,0,1,0,0,0,0,0,0,0,0,42,11,16,0,0,0,0,0,0,0,3,6,0,0,0,0,0,0,0,0,0,0,0,0,0,0,0,0,0,0,36,18,27,0,0,0,0,0,0,0,0,1,0,0,0,0,0,0,0,0,0,0,0,0,0,0,0,0,0,0,0,0,0,0,0,0,0,43,17,16,0,0,0,0,0,0,0,0,4,0,0,0,0,0,0,0,7,0,0,0,0,0,0,0,0,0,0,0,0,0,0,0,50,12,16,0,0,0,0,0,0,0,2,5,0,0,0,0,0,0,0,0,0,0,0,0,0,0,0,0,0,41,16,31,0,0,0,0,0,0,0,1,0,0,0,0,0,0,0,0,0,0,0,0,0,0,0,0,0,0,0,0,0,45,18,17,0,0,0,0,0,0,0,0,2,0,0,0,0,0,0,0,7,0,0,0,0,0,0,0,0,0,0,0,53,9,17,0,0,0,0,0,0,0,2,6,0,0,0,0,0,0,0,0,0,0,0,0,0,0,0,0,0,0,0,0,48,11,26,0,0,0,0,0,0,0,1,0,0,0,0,0,0,0,0,0,0,0,0,0,0,0,0,0,0,0,0,0,0,0,active
39,11,8,0,0,0,0,0,0,0,0,0,0,0,0,0,48,18,10,0,0,0,0,0,0,0,0,4,0,0,0,0,1,0,0,0,0,0,0,0,0,51,13,16,0,0,0,0,0,0,0,3,6,0,0,0,0,0,0,0,0,0,0,0,0,0,0,0,0,0,0,45,20,28,0,0,0,0,0,0,0,0,1,0,0,0,0,0,0,0,0,0,0,0,0,0,0,0,0,0,0,0,0,0,0,0,0,0,55,18,18,0,0,0,0,0,0,0,0,4,0,0,0,0,0,0,0,7,0,0,0,0,0,0,0,0,0,0,0,0,0,0,0,65,12,18,0,0,0,0,0,0,0,2,5,0,0,0,0,0,0,0,0,0,0,0,0,0,0,0,0,0,56,17,32,0,0,0,0,0,0,0,1,0,0,0,0,0,0,0,0,0,0,0,0,0,0,0,0,0,0,0,0,0,58,20,17,0,0,0,0,0,0,0,0,2,0,0,0,0,0,0,0,7,0,0,0,0,0,0,0,0,0,0,0,63,12,19,0,0,0,0,0,0,0,2,6,0,0,0,0,0,0,0,0,0,0,0,0,0,0,0,0,0,0,0,0,57,15,30,0,0,0,0,0,0,0,1,0,0,0,0,0,0,0,0,0,0,0,0,0,0,0,0,0,0,0,0,0,0,0,active
27,9,8,0,0,0,0,1,0,1,0,0,0,0,0,0,31,14,10,0,0,0,0,2,0,2,0,4,0,0,0,0,1,0,0,0,0,0,0,0,0,33,7,15,0,0,0,0,2,0,2,3,6,0,0,0,0,0,0,0,0,0,0,0,0,0,0,0,0,0,0,28,16,24,0,0,0,0,1,0,1,0,0,0,0,0,0,0,0,0,0,0,0,0,1,0,1,0,0,0,0,0,0,0,0,0,0,0,36,16,12,0,0,0,0,1,0,1,0,4,0,0,0,0,0,0,0,7,0,0,0,0,0,0,0,0,0,0,0,0,0,0,0,44,8,15,0,0,0,0,2,0,2,2,5,0,0,0,0,0,0,0,0,0,0,0,0,0,0,0,0,0,32,13,31,0,0,0,0,1,0,1,0,0,0,0,0,0,1,0,1,0,0,0,0,0,0,0,0,0,0,0,0,0,37,14,13,0,0,0,0,2,0,2,0,2,0,0,0,0,0,0,0,7,0,0,0,0,0,0,0,0,0,0,0,45,5,13,0,0,0,0,1,0,1,1,4,0,0,0,0,1,0,1,0,0,0,0,0,2,0,2,0,0,0,0,0,32,6,24,0,0,0,0,2,0,2,0,0,0,0,0,0,1,1,0,0,0,0,0,0,0,0,0,0,0,0,0,0,0,0,inactive
30,11,8,0,0,0,0,0,0,0,0,0,0,0,0,0,36,17,10,0,0,0,0,0,0,0,0,4,0,0,0,0,1,0,0,0,0,0,0,0,0,39,10,16,0,0,0,0,0,0,0,3,6,0,0,0,0,0,0,0,0,0,0,0,0,0,0,0,0,0,0,34,17,25,0,0,0,0,0,0,0,0,1,0,0,0,0,0,0,0,0,0,0,0,0,0,0,0,0,0,0,0,0,0,0,0,0,0,41,17,13,0,0,0,0,0,0,0,0,4,0,0,0,0,0,0,0,7,0,0,0,0,0,0,0,0,0,0,0,0,0,0,0,48,11,15,0,0,0,0,0,0,0,2,5,0,0,0,0,0,0,0,0,0,0,0,0,0,0,0,0,0,37,15,31,0,0,0,0,0,0,0,1,0,0,0,0,0,0,0,0,0,0,0,0,0,0,0,0,0,0,0,0,0,41,18,15,0,0,0,0,0,0,0,0,2,0,0,0,0,0,0,0,7,0,0,0,0,0,0,0,0,0,0,0,50,8,15,0,0,0,0,0,0,0,2,6,0,0,0,0,0,0,0,0,0,0,0,0,0,0,0,0,0,0,0,0,41,10,26,0,0,0,0,0,0,0,1,0,0,0,0,0,0,0,0,0,0,0,0,0,0,0,0,0,0,0,0,0,0,0,inactive
37,11,8,0,0,0,0,0,0,0,0,0,0,0,0,0,45,18,10,0,0,0,0,0,0,0,0,4,0,0,0,0,1,0,0,0,0,0,0,0,0,48,12,16,0,0,0,0,0,0,0,3,6,0,0,0,0,0,0,0,0,0,0,0,0,0,0,0,0,0,0,43,19,26,0,0,0,0,0,0,0,0,1,0,0,0,0,0,0,0,0,0,0,0,0,0,0,0,0,0,0,0,0,0,0,0,0,0,53,18,15,0,0,0,0,0,0,0,0,4,0,0,0,0,0,0,0,7,0,0,0,0,0,0,0,0,0,0,0,0,0,0,0,63,11,17,0,0,0,0,0,0,0,2,5,0,0,0,0,0,0,0,0,0,0,0,0,0,0,0,0,0,52,16,32,0,0,0,0,0,0,0,1,0,0,0,0,0,0,0,0,0,0,0,0,0,0,0,0,0,0,0,0,0,54,20,15,0,0,0,0,0,0,0,0,2,0,0,0,0,0,0,0,7,0,0,0,0,0,0,0,0,0,0,0,60,11,17,0,0,0,0,0,0,0,2,6,0,0,0,0,0,0,0,0,0,0,0,0,0,0,0,0,0,0,0,0,50,14,30,0,0,0,0,0,0,0,1,0,0,0,0,0,0,0,0,0,0,0,0,0,0,0,0,0,0,0,0,0,0,0,active
36,9,8,0,0,0,0,0,0,0,0,0,0,0,0,0,44,14,10,0,0,0,0,0,0,0,0,4,0,0,0,0,1,0,0,0,0,0,0,0,0,47,8,15,0,0,0,0,0,0,0,3,6,0,0,0,0,0,0,0,0,0,0,0,0,0,0,0,0,0,0,40,17,27,0,0,0,0,0,0,0,0,0,0,0,0,0,0,0,0,0,0,0,0,0,0,0,0,0,0,0,0,0,0,0,0,0,0,47,16,17,0,0,0,0,0,0,0,0,4,0,0,0,0,0,0,0,7,0,0,0,0,0,0,0,0,0,0,0,0,0,0,0,54,9,18,0,0,0,0,0,0,0,2,5,0,0,0,0,0,0,0,0,0,0,0,0,0,0,0,0,0,44,15,32,0,0,0,0,0,0,0,0,0,0,0,0,0,0,0,0,0,0,0,0,0,0,0,0,0,0,0,0,0,50,16,15,0,0,0,0,0,0,0,0,2,0,0,0,0,0,0,0,7,0,0,0,0,0,0,0,0,0,0,0,57,9,17,0,0,0,0,0,0,0,1,4,0,0,0,0,0,0,0,0,0,0,0,0,0,0,0,0,0,0,0,0,48,11,28,0,0,0,0,0,0,0,0,0,0,0,0,0,0,0,0,0,0,0,0,0,0,0,0,0,0,0,0,0,0,0,active
33,9,8,0,0,0,0,0,0,0,0,0,0,0,0,0,41,14,9,0,0,0,0,0,0,0,0,4,0,0,0,0,1,0,0,0,0,0,0,0,0,44,7,15,0,0,0,0,0,0,0,3,6,0,0,0,0,0,0,0,0,0,0,0,0,0,0,0,0,0,0,35,16,26,0,0,0,0,0,0,0,0,0,0,0,0,0,0,0,0,0,0,0,0,0,0,0,0,0,0,0,0,0,0,0,0,0,0,40,15,15,0,0,0,0,0,0,0,0,4,0,0,0,0,0,0,0,7,0,0,0,0,0,0,0,0,0,0,0,0,0,0,0,49,8,16,0,0,0,0,0,0,0,2,5,0,0,0,0,0,0,0,0,0,0,0,0,0,0,0,0,0,40,14,29,0,0,0,0,0,0,0,0,0,0,0,0,0,0,0,0,0,0,0,0,0,0,0,0,0,0,0,0,0,44,16,13,0,0,0,0,0,0,0,0,2,0,0,0,0,0,0,0,7,0,0,0,0,0,0,0,0,0,0,0,48,8,17,0,0,0,0,0,0,0,1,4,0,0,0,0,0,0,0,0,0,0,0,0,0,0,0,0,0,0,0,0,40,11,27,0,0,0,0,0,0,0,0,0,0,0,0,0,0,0,0,0,0,0,0,0,0,0,0,0,0,0,0,0,0,0,active
33,9,8,0,0,0,0,0,0,0,0,0,0,0,0,0,41,14,9,0,0,0,0,0,0,0,0,4,0,0,0,0,1,0,0,0,0,0,0,0,0,44,7,15,0,0,0,0,0,0,0,3,6,0,0,0,0,0,0,0,0,0,0,0,0,0,0,0,0,0,0,35,16,26,0,0,0,0,0,0,0,0,0,0,0,0,0,0,0,0,0,0,0,0,0,0,0,0,0,0,0,0,0,0,0,0,0,0,40,15,15,0,0,0,0,0,0,0,0,4,0,0,0,0,0,0,0,7,0,0,0,0,0,0,0,0,0,0,0,0,0,0,0,49,8,16,0,0,0,0,0,0,0,2,5,0,0,0,0,0,0,0,0,0,0,0,0,0,0,0,0,0,40,14,29,0,0,0,0,0,0,0,0,0,0,0,0,0,0,0,0,0,0,0,0,0,0,0,0,0,0,0,0,0,44,16,13,0,0,0,0,0,0,0,0,2,0,0,0,0,0,0,0,7,0,0,0,0,0,0,0,0,0,0,0,48,8,17,0,0,0,0,0,0,0,1,4,0,0,0,0,0,0,0,0,0,0,0,0,0,0,0,0,0,0,0,0,40,11,27,0,0,0,0,0,0,0,0,0,0,0,0,0,0,0,0,0,0,0,0,0,0,0,0,0,0,0,0,0,0,0,inactive
36,9,10,0,0,2,0,0,0,2,0,0,0,0,0,0,47,13,13,0,0,2,0,0,0,2,0,3,0,0,0,0,1,0,0,0,0,0,1,1,1,48,10,19,0,0,2,0,0,0,2,2,4,0,0,0,0,0,0,1,0,0,0,0,0,0,0,0,0,0,0,40,15,25,0,0,2,0,0,0,2,0,2,0,0,2,0,0,2,0,0,0,0,0,0,0,0,0,0,0,0,0,0,0,0,0,0,0,48,12,15,0,0,2,0,0,0,2,0,3,0,0,2,0,0,0,2,4,0,0,2,0,0,2,0,0,0,0,0,0,0,0,0,53,11,16,0,0,4,0,0,0,4,1,2,0,0,0,0,0,0,3,0,0,2,0,0,2,0,0,0,0,46,15,27,0,0,4,0,0,0,4,1,0,0,0,2,0,0,0,2,0,0,0,0,0,0,0,0,0,0,0,0,0,50,12,19,0,0,8,0,0,0,8,0,4,0,0,0,0,0,0,0,2,0,0,0,0,0,0,0,0,0,0,0,51,10,21,0,0,6,0,0,0,6,1,4,0,0,0,0,0,0,0,1,0,0,4,0,0,0,4,0,0,0,0,0,45,14,22,0,0,8,0,0,0,8,0,1,0,0,0,0,0,0,2,0,0,2,0,0,0,2,0,0,0,0,0,0,0,0,inactive
27,9,9,0,0,0,0,0,0,0,0,0,0,0,0,0,36,13,11,0,0,0,0,0,0,0,0,4,0,0,0,0,2,0,0,0,0,0,0,0,0,35,10,16,0,0,0,0,0,0,0,2,5,0,0,0,0,0,0,0,0,0,0,0,0,0,0,0,0,0,0,28,16,28,0,0,0,0,0,0,0,0,1,0,0,0,0,0,0,0,0,0,0,0,0,0,0,0,0,0,0,0,0,0,0,0,0,0,38,10,14,0,0,0,0,0,0,0,0,4,0,0,0,0,0,0,0,7,0,0,0,0,0,0,0,0,0,0,0,0,0,0,0,46,9,14,0,0,0,0,0,0,0,1,4,0,0,0,0,0,0,0,0,0,0,0,0,0,0,0,0,0,33,15,33,0,0,0,0,0,0,0,1,0,0,0,0,0,0,0,0,0,0,0,0,0,0,0,0,0,0,0,0,0,39,11,10,0,0,0,0,0,0,0,0,2,0,0,0,0,0,0,0,8,0,0,0,0,0,0,0,0,0,0,0,48,8,16,0,0,0,0,0,0,0,1,4,0,0,0,0,0,0,0,0,0,0,0,0,0,0,0,0,0,0,0,0,36,9,30,0,0,0,0,0,0,0,1,0,0,0,0,0,0,0,0,0,0,0,0,0,0,0,0,0,0,0,0,0,0,0,active
27,9,9,0,0,0,0,0,0,0,0,0,0,0,0,0,36,13,11,0,0,0,0,0,0,0,0,4,0,0,0,0,2,0,0,0,0,0,0,0,0,35,10,16,0,0,0,0,0,0,0,2,5,0,0,0,0,0,0,0,0,0,0,0,0,0,0,0,0,0,0,28,16,28,0,0,0,0,0,0,0,0,1,0,0,0,0,0,0,0,0,0,0,0,0,0,0,0,0,0,0,0,0,0,0,0,0,0,38,10,14,0,0,0,0,0,0,0,0,4,0,0,0,0,0,0,0,7,0,0,0,0,0,0,0,0,0,0,0,0,0,0,0,46,9,14,0,0,0,0,0,0,0,1,4,0,0,0,0,0,0,0,0,0,0,0,0,0,0,0,0,0,33,15,33,0,0,0,0,0,0,0,1,0,0,0,0,0,0,0,0,0,0,0,0,0,0,0,0,0,0,0,0,0,39,11,10,0,0,0,0,0,0,0,0,2,0,0,0,0,0,0,0,8,0,0,0,0,0,0,0,0,0,0,0,48,8,16,0,0,0,0,0,0,0,1,4,0,0,0,0,0,0,0,0,0,0,0,0,0,0,0,0,0,0,0,0,36,9,30,0,0,0,0,0,0,0,1,0,0,0,0,0,0,0,0,0,0,0,0,0,0,0,0,0,0,0,0,0,0,0,active
37,13,14,2,0,0,0,0,0,0,0,0,0,0,0,0,44,19,15,2,0,0,0,0,0,0,0,7,0,0,0,0,3,0,0,0,0,0,0,0,0,44,16,20,1,0,0,0,0,0,0,5,7,0,0,0,0,0,0,1,0,0,0,0,0,0,0,0,0,0,0,41,25,34,1,0,0,0,0,0,0,1,3,0,0,0,0,0,0,0,0,0,0,0,0,0,0,0,0,0,0,0,0,0,0,0,0,0,47,27,27,1,0,0,0,0,0,0,0,11,1,0,0,0,0,0,0,10,0,0,0,0,0,0,0,0,0,0,0,0,0,0,0,58,20,32,1,0,0,0,0,0,0,4,8,1,0,0,0,0,0,5,1,0,0,0,0,0,0,0,0,0,60,24,45,2,0,0,0,0,0,0,1,1,0,0,0,0,0,0,0,2,1,0,0,0,0,0,0,0,0,0,0,0,71,22,33,3,0,0,0,0,0,0,0,10,1,0,0,0,0,0,0,9,0,0,0,0,0,0,0,0,0,0,0,73,18,34,6,0,0,0,0,0,0,3,7,0,0,0,0,0,0,0,7,1,0,0,0,0,0,0,0,0,0,0,0,62,18,43,2,0,0,0,0,0,0,1,1,1,0,0,0,0,0,6,2,0,0,0,0,0,0,0,0,0,0,0,0,0,0,active
42,13,16,0,0,0,0,0,0,0,0,0,0,0,0,0,49,19,18,0,0,0,0,0,0,0,0,7,0,0,0,0,3,0,0,0,0,0,0,0,0,48,16,24,0,0,0,0,0,0,0,5,7,0,0,0,0,0,0,1,0,0,0,0,0,0,0,0,0,0,0,45,25,37,0,0,0,0,0,0,0,1,3,0,0,0,0,0,0,0,0,0,0,0,0,0,0,0,0,0,0,0,0,0,0,0,0,0,54,25,29,0,0,0,0,0,0,0,0,11,0,0,0,0,0,0,0,10,0,0,0,0,0,0,0,0,0,0,0,0,0,0,0,67,18,31,0,0,0,0,0,0,0,4,8,0,0,0,0,0,0,5,0,0,0,0,0,0,0,0,0,0,66,24,44,0,0,0,0,0,0,0,1,2,0,0,0,0,0,0,0,2,0,0,0,0,0,0,0,0,0,0,0,0,73,21,34,0,0,0,0,0,0,0,0,11,0,0,0,0,0,0,0,10,0,0,0,0,0,0,0,0,0,0,0,69,19,35,0,0,0,0,0,0,0,3,7,0,0,0,0,0,0,0,8,0,0,0,0,0,0,0,0,0,0,0,0,65,20,45,0,0,0,0,0,0,0,1,2,0,0,0,0,0,0,6,0,0,0,0,0,0,0,0,0,0,0,0,0,0,0,active
40,11,12,0,0,4,0,0,0,4,0,0,0,0,0,0,55,15,14,0,0,6,0,0,0,6,0,5,0,0,0,0,2,0,0,0,0,0,1,1,1,54,14,20,0,0,8,0,0,0,8,3,4,0,0,0,0,0,0,0,0,0,0,0,0,0,0,0,0,0,0,44,22,32,0,0,8,0,0,0,8,0,2,0,0,2,0,0,2,0,0,0,0,0,0,0,0,0,0,0,0,1,1,0,0,0,0,1,57,15,18,0,0,2,0,0,0,2,0,5,0,0,4,0,0,0,4,6,0,0,6,0,0,6,0,0,0,0,0,0,0,0,0,68,12,21,0,0,6,0,0,0,6,2,3,0,0,0,0,0,0,1,0,0,2,0,0,2,0,0,0,0,57,22,38,0,0,6,0,0,0,6,1,0,0,0,2,0,0,0,2,0,0,0,2,0,0,0,2,0,0,0,0,0,63,16,15,0,0,10,0,0,0,10,0,6,0,0,2,0,0,0,2,6,0,0,0,0,0,0,0,0,0,0,0,68,15,23,0,0,10,0,0,0,10,2,4,0,0,0,0,0,0,0,0,0,0,4,0,0,0,4,0,0,0,0,0,55,23,34,0,0,10,0,0,0,10,1,0,0,0,2,0,0,2,2,0,0,2,0,0,0,2,0,0,0,4,0,4,0,4,active
33,9,9,0,0,4,0,0,0,4,0,0,0,0,0,0,43,13,11,0,0,6,0,0,0,6,0,3,0,0,0,0,1,0,0,0,0,0,1,1,1,46,9,16,0,0,8,0,0,0,8,2,3,0,0,0,0,0,0,0,0,0,0,0,0,0,0,0,0,0,0,38,13,21,0,0,8,0,0,0,8,0,2,0,0,2,0,0,2,0,0,0,0,0,0,0,0,0,0,0,0,1,1,0,0,0,0,1,41,12,12,0,0,2,0,0,0,2,0,3,0,0,4,0,0,0,4,4,0,0,6,0,0,6,0,0,0,0,0,0,0,0,0,47,10,14,0,0,6,0,0,0,6,1,1,0,0,0,0,0,0,1,0,0,2,0,0,2,0,0,0,0,44,13,21,0,0,6,0,0,0,6,1,0,0,0,2,0,0,0,2,0,0,0,2,0,0,0,2,0,0,0,0,0,42,12,15,0,0,10,0,0,0,10,0,4,0,0,2,0,0,0,2,2,0,0,0,0,0,0,0,0,0,0,0,39,9,16,0,0,10,0,0,0,10,1,3,0,0,0,0,0,0,0,0,0,0,4,0,0,0,4,0,0,0,0,0,33,11,16,0,0,8,0,0,0,8,0,0,0,0,0,0,0,0,2,0,0,2,0,0,0,2,0,0,0,4,0,4,0,4,inactive
34,9,11,0,0,0,0,0,0,0,0,0,0,0,0,0,46,14,13,0,0,0,0,0,0,0,0,4,0,0,0,0,2,0,0,0,0,0,0,0,0,46,12,18,0,0,0,0,0,0,0,2,5,0,0,0,0,0,0,0,0,0,0,0,0,0,0,0,0,0,0,39,18,30,0,0,0,0,0,0,0,0,2,0,0,0,0,0,0,0,0,0,0,0,0,0,0,0,0,0,0,0,0,0,0,0,0,0,51,12,18,0,0,0,0,0,0,0,0,4,0,0,0,0,0,0,0,7,0,0,0,0,0,0,0,0,0,0,0,0,0,0,0,63,9,18,0,0,0,0,0,0,0,1,4,0,0,0,0,0,0,1,0,0,0,0,0,0,0,0,0,0,50,16,38,0,0,0,0,0,0,0,1,0,0,0,0,0,0,0,0,0,0,0,0,0,0,0,0,0,0,0,0,0,55,13,14,0,0,0,0,0,0,0,0,2,0,0,0,0,0,0,0,8,0,0,0,0,0,0,0,0,0,0,0,62,11,20,0,0,0,0,0,0,0,1,5,0,0,0,0,0,0,0,0,0,0,0,0,0,0,0,0,0,0,0,0,47,14,36,0,0,0,0,0,0,0,1,0,0,0,0,0,0,0,0,0,0,0,0,0,0,0,0,0,0,0,0,0,0,0,active
41,13,14,0,0,0,0,0,0,0,0,0,0,0,0,0,49,19,15,0,0,0,0,0,0,0,0,7,0,0,0,0,2,0,0,0,0,0,0,0,0,48,15,21,0,0,0,0,0,0,0,5,8,0,0,0,0,0,0,1,0,0,0,0,0,0,0,0,0,0,0,43,24,34,0,0,0,0,0,0,0,1,4,0,0,0,0,0,0,1,0,0,0,0,0,0,0,0,0,0,0,0,0,0,0,0,0,0,49,27,27,0,0,0,0,0,0,0,0,9,0,0,0,0,0,0,0,11,0,0,0,0,0,0,0,0,0,0,0,0,0,0,0,60,21,33,0,0,0,0,0,0,0,4,7,0,0,0,0,0,0,3,0,0,0,0,0,0,0,0,0,0,62,27,45,0,0,0,0,0,0,0,1,2,0,0,0,0,0,0,0,1,0,0,0,0,0,0,0,0,0,0,0,0,74,25,32,0,0,0,0,0,0,0,0,8,0,0,0,0,0,0,0,12,0,0,0,0,0,0,0,0,0,0,0,75,22,37,0,0,0,0,0,0,0,3,5,0,0,0,0,0,0,0,5,0,0,0,0,0,0,0,0,0,0,0,0,73,20,43,0,0,0,0,0,0,0,1,2,0,0,0,0,0,0,1,0,0,0,0,0,0,0,0,0,0,0,0,0,0,0,active
45,14,14,0,0,0,0,0,0,0,0,0,0,0,0,0,53,21,15,0,0,0,0,0,0,0,0,7,0,0,0,0,3,0,0,0,0,0,0,0,0,54,19,21,0,0,0,0,0,0,0,5,7,0,0,0,0,0,0,1,0,0,0,0,0,0,0,0,0,0,0,51,27,37,0,0,0,0,0,0,0,1,3,0,0,0,0,0,0,0,0,0,0,0,0,0,0,0,0,0,0,0,0,0,0,0,0,0,57,28,32,0,0,0,0,0,0,0,0,11,0,0,0,0,0,0,0,10,0,0,0,0,0,0,0,0,0,0,0,0,0,0,0,68,21,36,0,0,0,0,0,0,0,4,8,0,0,0,0,0,0,5,0,0,0,0,0,0,0,0,0,0,70,27,48,0,0,0,0,0,0,0,1,1,0,0,0,0,0,0,0,2,0,0,0,0,0,0,0,0,0,0,0,0,83,24,36,0,0,0,0,0,0,0,0,10,0,0,0,0,0,0,0,9,0,0,0,0,0,0,0,0,0,0,0,84,21,36,0,0,0,0,0,0,0,3,7,0,0,0,0,0,0,0,7,0,0,0,0,0,0,0,0,0,0,0,0,79,20,44,0,0,0,0,0,0,0,1,1,0,0,0,0,0,0,6,0,0,0,0,0,0,0,0,0,0,0,0,0,0,0,active
39,11,12,0,0,2,0,0,0,2,0,0,0,0,0,0,52,15,12,0,0,2,0,0,0,2,0,5,0,0,0,0,2,0,0,0,0,0,1,1,1,51,13,22,0,0,2,0,0,0,2,3,4,0,0,0,0,0,0,0,0,0,0,0,0,0,0,0,0,0,0,45,19,29,0,0,2,0,0,0,2,0,2,0,0,2,0,0,2,0,0,0,0,0,0,0,0,0,0,0,0,0,0,0,0,0,0,0,53,17,18,0,0,2,0,0,0,2,0,5,0,0,2,0,0,0,2,6,0,0,2,0,0,2,0,0,0,0,0,0,0,0,0,62,12,21,0,0,4,0,0,0,4,2,3,0,0,0,0,0,0,1,0,0,2,0,0,2,0,0,0,0,54,19,34,0,0,4,0,0,0,4,1,0,0,0,2,0,0,0,2,0,0,0,0,0,0,0,0,0,0,0,0,0,61,18,17,0,0,8,0,0,0,8,0,6,0,0,0,0,0,0,0,6,0,0,0,0,0,0,0,0,0,0,0,62,15,23,0,0,6,0,0,0,6,2,4,0,0,0,0,0,0,0,0,0,0,4,0,0,0,4,0,0,0,0,0,57,20,29,0,0,8,0,0,0,8,1,0,0,0,2,0,0,2,2,0,0,0,0,0,0,0,0,0,0,0,0,0,0,0,active
46,13,12,0,0,0,0,0,0,0,0,0,0,0,0,0,57,19,13,0,0,0,0,0,0,0,0,7,0,0,0,0,2,0,0,0,0,0,0,0,0,58,16,18,0,0,0,0,0,0,0,5,7,0,0,0,0,0,0,1,0,0,0,0,0,0,0,0,0,0,0,50,26,33,0,0,0,0,0,0,0,1,3,0,0,0,0,0,0,0,0,0,0,0,0,0,0,0,0,0,0,0,0,0,0,0,0,0,53,28,29,0,0,0,0,0,0,0,0,9,0,0,0,0,0,0,0,8,0,0,0,0,0,0,0,0,0,0,0,0,0,0,0,64,21,31,0,0,0,0,0,0,0,4,8,0,0,0,0,0,0,5,0,0,0,0,0,0,0,0,0,0,66,27,43,0,0,0,0,0,0,0,1,1,0,0,0,0,0,0,0,2,0,0,0,0,0,0,0,0,0,0,0,0,77,24,36,0,0,0,0,0,0,0,0,8,0,0,0,0,0,0,0,7,0,0,0,0,0,0,0,0,0,0,0,78,20,37,0,0,0,0,0,0,0,3,7,0,0,0,0,0,0,0,3,0,0,0,0,0,0,0,0,0,0,0,0,71,20,44,0,0,0,0,0,0,0,1,1,0,0,0,0,0,0,6,0,0,0,0,0,0,0,0,0,0,0,0,0,0,0,active
36,13,12,0,0,0,0,0,0,0,0,0,0,0,0,0,43,19,13,0,0,0,0,0,0,0,0,7,0,0,0,0,2,0,0,0,0,0,0,0,0,43,17,18,0,0,0,0,0,0,0,5,7,0,0,0,0,0,0,1,0,0,0,0,0,0,0,0,0,0,0,40,25,33,0,0,0,0,0,0,0,1,3,0,0,0,0,0,0,0,0,0,0,0,0,0,0,0,0,0,0,0,0,0,0,0,0,0,47,25,25,0,0,0,0,0,0,0,0,9,0,0,0,0,0,0,0,10,0,0,0,0,0,0,0,0,0,0,0,0,0,0,0,58,20,28,0,0,0,0,0,0,0,4,6,0,0,0,0,0,0,3,0,0,0,0,0,0,0,0,0,0,58,24,41,0,0,0,0,0,0,0,1,1,0,0,0,0,0,0,0,0,0,0,0,0,0,0,0,0,0,0,0,0,69,20,29,0,0,0,0,0,0,0,0,8,0,0,0,0,0,0,0,9,0,0,0,0,0,0,0,0,0,0,0,69,18,24,0,0,0,0,0,0,0,3,5,0,0,0,0,0,0,0,5,0,0,0,0,0,0,0,0,0,0,0,0,59,18,34,0,0,0,0,0,0,0,1,1,0,0,0,0,0,0,0,0,0,0,0,0,0,0,0,0,0,0,0,0,0,0,active
39,13,14,0,0,0,0,0,0,0,0,0,0,0,0,0,44,19,15,0,0,0,0,0,0,0,0,7,0,0,0,0,3,0,0,0,0,0,0,0,0,47,15,20,0,0,0,0,0,0,0,5,7,0,0,0,0,0,0,1,0,0,0,0,0,0,0,0,0,0,0,42,26,33,0,0,0,0,0,0,0,1,3,0,0,0,0,0,0,0,0,0,0,0,0,0,0,0,0,0,0,0,0,0,0,0,0,0,47,29,28,0,0,0,0,0,0,0,0,11,0,0,0,0,0,0,0,10,0,0,0,0,0,0,0,0,0,0,0,0,0,0,0,59,19,34,0,0,0,0,0,0,0,4,8,0,0,0,0,0,0,5,0,0,0,0,0,0,0,0,0,0,63,25,44,0,0,0,0,0,0,0,1,1,0,0,0,0,0,0,0,2,0,0,0,0,0,0,0,0,0,0,0,0,71,24,34,0,0,0,0,0,0,0,0,10,0,0,0,0,0,0,0,9,0,0,0,0,0,0,0,0,0,0,0,76,18,36,0,0,0,0,0,0,0,3,7,0,0,0,0,0,0,0,7,0,0,0,0,0,0,0,0,0,0,0,0,73,19,41,0,0,0,0,0,0,0,1,1,0,0,0,0,0,0,6,0,0,0,0,0,0,0,0,0,0,0,0,0,0,0,active
31,9,11,0,0,2,0,0,0,2,0,0,0,0,0,0,43,13,13,0,0,2,0,0,0,2,0,4,0,0,0,0,2,0,0,0,0,0,1,1,1,43,12,16,0,0,2,0,0,0,2,2,5,0,0,0,0,0,0,0,0,0,0,0,0,0,0,0,0,0,0,37,17,29,0,0,2,0,0,0,2,0,2,0,0,2,0,0,2,0,0,0,0,0,0,0,0,0,0,0,0,0,0,0,0,0,0,0,49,11,16,0,0,2,0,0,0,2,0,4,0,0,0,0,0,0,0,7,0,0,4,0,0,4,0,0,0,0,0,0,0,0,0,59,9,17,0,0,2,0,0,0,2,1,4,0,0,0,0,0,0,1,0,0,2,0,0,2,0,0,0,0,48,15,36,0,0,2,0,0,0,2,1,0,0,0,2,0,0,0,2,0,0,0,0,0,0,0,0,0,0,0,0,0,50,12,14,0,0,6,0,0,0,6,0,2,0,0,0,0,0,0,0,8,0,0,0,0,0,0,0,0,0,0,0,55,11,18,0,0,2,0,0,0,2,1,5,0,0,0,0,0,0,0,0,0,0,4,0,0,0,4,0,0,0,0,0,42,13,34,0,0,4,0,0,0,4,1,0,0,0,2,0,0,2,0,0,0,0,0,0,0,0,0,0,0,0,0,0,0,0,active
44,15,12,0,0,0,0,0,0,0,0,0,0,0,0,0,54,22,13,0,0,0,0,0,0,0,0,7,0,0,0,0,2,0,0,0,0,0,0,0,0,54,19,18,0,0,0,0,0,0,0,5,7,0,0,0,0,0,0,1,0,0,0,0,0,0,0,0,0,0,0,49,29,32,0,0,0,0,0,0,0,1,1,0,0,0,0,0,0,0,0,0,0,0,0,0,0,0,0,0,0,0,0,0,0,0,0,0,53,31,27,0,0,0,0,0,0,0,1,9,0,0,0,0,0,0,0,8,0,0,0,0,0,0,0,0,0,0,0,0,0,0,0,66,24,31,0,0,0,0,0,0,0,5,9,0,0,0,0,0,0,3,0,0,0,0,0,0,0,0,0,0,71,29,42,0,0,0,0,0,0,0,1,2,0,0,0,0,0,0,0,2,0,0,0,0,0,0,0,0,0,0,0,0,83,27,34,0,0,0,0,0,0,0,0,8,0,0,0,0,0,0,0,7,0,0,0,0,0,0,0,0,0,0,0,83,22,36,0,0,0,0,0,0,0,4,8,0,0,0,0,0,0,0,3,0,0,0,0,0,0,0,0,0,0,0,0,75,21,47,0,0,0,0,0,0,0,1,3,0,0,0,0,0,0,2,0,0,0,0,0,0,0,0,0,0,0,0,0,0,0,active
22,13,12,1,0,0,0,0,0,0,0,0,0,0,0,0,25,19,12,1,0,0,0,0,0,0,0,6,0,0,0,0,3,0,0,0,0,0,0,0,0,30,11,18,1,0,0,0,0,0,0,5,7,1,0,0,0,0,0,0,0,0,0,0,0,0,0,0,0,0,0,26,20,32,1,0,0,0,0,0,0,0,4,0,0,0,0,0,0,0,2,0,0,0,0,0,0,0,0,0,0,0,0,0,0,0,0,0,34,17,18,1,0,0,0,0,0,0,0,9,0,0,0,0,0,0,0,11,1,0,0,0,0,0,0,0,0,0,0,0,0,0,0,42,9,21,1,0,0,0,0,0,0,4,6,1,0,0,0,0,0,4,0,0,0,0,0,0,0,0,0,0,31,16,37,3,0,0,0,0,0,0,0,2,0,0,0,0,0,0,0,0,0,0,0,0,0,0,0,0,0,0,0,0,31,14,22,1,0,0,0,0,0,0,0,8,0,0,0,0,0,0,0,10,1,0,0,0,0,0,0,0,0,0,0,35,7,19,1,0,0,0,0,0,0,3,5,1,0,0,0,0,0,0,6,0,0,0,0,0,0,0,0,0,0,0,0,25,12,30,3,0,0,0,0,0,0,0,0,0,0,0,0,0,0,0,0,0,0,0,0,0,0,0,0,0,0,0,0,0,0,inactive
34,13,14,1,0,0,0,0,0,0,0,0,0,0,0,0,40,19,15,1,0,0,0,0,0,0,0,6,0,0,0,0,3,0,0,0,0,0,0,0,0,43,10,21,1,0,0,0,0,0,0,5,8,1,0,0,0,0,0,0,0,0,0,0,0,0,0,0,0,0,0,36,22,35,1,0,0,0,0,0,0,0,2,0,0,0,0,0,0,0,2,0,0,0,0,0,0,0,0,0,0,0,0,0,0,0,0,0,46,22,21,1,0,0,0,0,0,0,0,10,0,0,0,0,0,0,0,11,1,0,0,0,0,0,0,0,0,0,0,0,0,0,0,56,14,27,1,0,0,0,0,0,0,4,9,1,0,0,0,0,0,4,0,0,0,0,0,0,0,0,0,0,49,22,44,3,0,0,0,0,0,0,0,0,0,0,0,0,0,0,0,2,0,0,0,0,0,0,0,0,0,0,0,0,57,22,27,1,0,0,0,0,0,0,0,8,0,0,0,0,0,0,0,11,2,0,0,0,0,0,0,0,0,0,0,63,13,33,2,0,0,0,0,0,0,3,8,1,0,0,0,0,0,0,2,0,0,0,0,0,0,0,0,0,0,0,0,58,17,43,4,0,0,0,0,0,0,0,0,0,0,0,0,0,0,6,0,0,0,0,0,0,0,0,0,0,0,0,0,0,0,active
36,13,14,0,0,0,0,0,0,0,0,0,0,0,0,0,41,20,15,0,0,0,0,0,0,0,0,6,0,0,0,0,3,0,0,0,0,0,0,0,0,44,10,23,0,0,0,0,0,0,0,5,8,0,0,0,0,0,0,0,0,0,0,0,0,0,0,0,0,0,0,37,22,36,0,0,0,0,0,0,0,0,2,0,0,0,0,0,0,0,0,0,0,0,0,0,0,0,0,0,0,0,0,0,0,0,0,0,47,23,21,0,0,0,0,0,0,0,0,10,0,0,0,0,0,0,0,11,0,0,0,0,0,0,0,0,0,0,0,0,0,0,0,59,14,27,0,0,0,0,0,0,0,4,9,0,0,0,0,0,0,4,0,0,0,0,0,0,0,0,0,0,50,22,46,0,0,0,0,0,0,0,0,0,0,0,0,0,0,0,0,2,0,0,0,0,0,0,0,0,0,0,0,0,59,23,27,0,0,0,0,0,0,0,0,8,0,0,0,0,0,0,0,11,0,0,0,0,0,0,0,0,0,0,0,67,13,33,0,0,0,0,0,0,0,3,8,0,0,0,0,0,0,0,2,0,0,0,0,0,0,0,0,0,0,0,0,61,17,44,0,0,0,0,0,0,0,0,0,0,0,0,0,0,0,6,0,0,0,0,0,0,0,0,0,0,0,0,0,0,0,active
17,6,8,0,0,2,0,0,0,2,0,0,0,0,0,0,20,8,9,0,0,2,0,0,0,2,0,4,0,0,0,0,2,0,0,0,0,0,1,1,1,20,8,10,0,0,2,0,0,0,2,2,3,0,0,0,0,0,0,2,0,0,0,0,0,0,0,0,0,0,0,16,13,20,0,0,2,0,0,0,2,0,2,0,0,2,0,0,2,0,0,0,0,0,0,0,0,0,0,0,0,0,0,0,0,0,0,0,20,8,16,0,0,4,0,0,0,4,0,3,0,0,0,0,0,0,0,4,0,0,2,0,0,2,0,0,0,0,0,0,0,0,0,27,5,12,0,0,2,0,0,0,2,1,2,0,0,0,0,0,0,2,0,0,6,0,0,6,0,0,0,0,26,9,16,0,0,2,0,0,0,2,0,2,0,0,2,0,0,0,2,0,0,0,0,0,0,0,0,0,0,0,0,0,26,3,12,0,0,4,0,0,0,4,0,2,0,0,0,0,0,0,0,3,0,0,0,0,0,0,0,0,0,0,0,18,3,14,0,0,6,0,0,0,6,0,1,0,0,0,0,0,0,0,2,0,0,2,0,0,0,2,0,0,0,0,0,14,3,12,0,0,2,0,0,0,2,0,2,0,0,2,0,0,2,0,0,0,0,0,0,0,0,0,0,0,0,0,0,0,0,active
39,11,8,0,0,0,0,0,0,0,0,0,0,0,0,0,48,18,10,0,0,0,0,0,0,0,0,4,0,0,0,0,1,0,0,0,0,0,0,0,0,51,13,16,0,0,0,0,0,0,0,3,6,0,0,0,0,0,0,0,0,0,0,0,0,0,0,0,0,0,0,45,20,28,0,0,0,0,0,0,0,0,1,0,0,0,0,0,0,0,0,0,0,0,0,0,0,0,0,0,0,0,0,0,0,0,0,0,55,18,18,0,0,0,0,0,0,0,0,4,0,0,0,0,0,0,0,7,0,0,0,0,0,0,0,0,0,0,0,0,0,0,0,65,12,18,0,0,0,0,0,0,0,2,5,0,0,0,0,0,0,0,0,0,0,0,0,0,0,0,0,0,56,17,32,0,0,0,0,0,0,0,1,0,0,0,0,0,0,0,0,0,0,0,0,0,0,0,0,0,0,0,0,0,58,20,17,0,0,0,0,0,0,0,0,2,0,0,0,0,0,0,0,7,0,0,0,0,0,0,0,0,0,0,0,63,12,19,0,0,0,0,0,0,0,2,6,0,0,0,0,0,0,0,0,0,0,0,0,0,0,0,0,0,0,0,0,57,15,30,0,0,0,0,0,0,0,1,0,0,0,0,0,0,0,0,0,0,0,0,0,0,0,0,0,0,0,0,0,0,0,active
50,22,17,1,0,0,0,0,0,0,0,0,0,0,0,0,59,32,18,1,0,0,0,0,0,0,0,11,0,0,0,0,2,0,0,0,0,0,0,0,0,66,21,28,1,0,0,0,0,0,0,10,11,1,0,0,0,0,0,0,0,0,0,0,0,0,0,0,0,0,0,59,40,48,1,0,0,0,0,0,0,0,1,1,0,0,0,0,0,1,1,0,0,0,0,0,0,0,0,0,0,0,0,0,0,0,0,0,66,42,37,3,0,0,0,0,0,0,0,14,0,0,0,0,0,0,0,11,1,0,0,0,0,0,0,0,0,0,0,0,0,0,0,81,25,41,4,0,0,0,0,0,0,9,14,1,0,0,0,0,0,4,0,0,0,0,0,0,0,0,0,0,79,38,56,4,0,0,0,0,0,0,0,2,1,0,0,0,0,0,0,5,1,0,0,0,0,0,0,0,0,0,0,0,79,37,42,6,0,0,0,0,0,0,0,12,0,0,0,0,0,0,0,11,1,0,0,0,0,0,0,0,0,0,0,87,21,43,4,0,0,0,0,0,0,8,13,1,0,0,0,0,0,0,5,0,0,0,0,0,0,0,0,0,0,0,0,79,34,55,4,0,0,0,0,0,0,0,1,1,0,0,0,0,0,2,1,0,0,0,0,0,0,0,0,0,0,0,0,0,0,active
66,22,17,1,0,0,0,0,0,0,0,0,0,0,0,0,80,32,18,1,0,0,0,0,0,0,0,11,0,0,0,0,2,0,0,0,0,0,0,0,0,90,21,28,1,0,0,0,0,0,0,10,11,1,0,0,0,0,0,0,0,0,0,0,0,0,0,0,0,0,0,80,44,48,1,0,0,0,0,0,0,0,3,1,0,0,0,0,0,1,1,0,0,0,0,0,0,0,0,0,0,0,0,0,0,0,0,0,89,52,41,3,0,0,0,0,0,0,0,14,0,0,0,0,0,0,0,13,1,0,0,0,0,0,0,0,0,0,0,0,0,0,0,106,34,53,4,0,0,0,0,0,0,9,12,1,0,0,0,0,0,4,0,0,0,0,0,0,0,0,0,0,111,46,65,4,0,0,0,0,0,0,0,2,1,0,0,0,0,0,0,3,1,0,0,0,0,0,0,0,0,0,0,0,123,47,47,6,0,0,0,0,0,0,0,14,0,0,0,0,0,0,0,13,1,0,0,0,0,0,0,0,0,0,0,136,30,56,6,0,0,0,0,0,0,8,11,1,0,0,0,0,0,0,3,0,0,0,0,0,0,0,0,0,0,0,0,127,42,70,5,0,0,0,0,0,0,0,1,1,0,0,0,0,0,6,1,0,0,0,0,0,0,0,0,0,0,0,0,0,0,active
25,7,8,0,0,0,0,0,0,0,0,0,0,0,0,0,30,10,8,0,0,0,0,0,0,0,0,4,0,0,0,0,2,0,0,0,0,0,0,0,0,29,8,14,0,0,0,0,0,0,0,3,3,0,0,0,0,0,0,0,0,0,0,0,0,0,0,0,0,0,0,22,15,23,0,0,0,0,0,0,0,0,2,0,0,0,0,0,0,0,0,0,0,0,0,0,0,0,0,0,0,0,0,0,0,0,0,0,25,14,15,0,0,0,0,0,0,0,0,7,0,0,0,0,0,0,0,7,0,0,0,0,0,0,0,0,0,0,0,0,0,0,0,30,9,18,0,0,0,0,0,0,0,2,2,0,0,0,0,0,0,2,0,0,0,0,0,0,0,0,0,0,31,11,24,0,0,0,0,0,0,0,0,2,0,0,0,0,0,0,0,0,0,0,0,0,0,0,0,0,0,0,0,0,36,7,16,0,0,0,0,0,0,0,0,6,0,0,0,0,0,0,0,6,0,0,0,0,0,0,0,0,0,0,0,33,6,24,0,0,0,0,0,0,0,1,1,0,0,0,0,0,0,0,2,0,0,0,0,0,0,0,0,0,0,0,0,25,8,24,0,0,0,0,0,0,0,0,0,0,0,0,0,0,0,0,0,0,0,0,0,0,0,0,0,0,0,0,0,0,0,inactive
75,46,27,3,0,0,0,0,0,0,0,0,0,0,0,0,84,60,27,3,0,0,0,0,0,0,3,20,0,0,0,0,3,0,0,0,0,0,0,0,0,94,45,45,3,0,0,0,0,0,0,18,21,3,0,0,0,0,0,0,0,0,0,0,0,0,0,0,0,0,0,89,70,84,3,0,0,0,0,0,0,0,3,3,0,0,0,0,0,1,3,0,0,0,0,0,0,0,0,0,0,0,0,0,0,0,0,0,105,65,57,6,0,0,0,0,0,0,1,21,0,0,0,0,0,0,0,22,3,0,0,0,0,0,0,0,0,0,0,0,0,0,0,129,46,51,8,0,0,0,0,0,0,18,22,2,0,0,0,0,0,4,0,0,0,0,0,0,0,0,0,0,124,65,83,8,0,0,0,0,0,0,4,8,2,0,0,0,0,0,0,1,2,0,0,0,0,0,0,1,0,0,0,0,117,62,63,6,0,0,0,0,0,0,3,20,0,0,0,0,0,0,0,20,2,0,0,0,0,0,0,0,0,0,0,125,47,50,7,0,0,0,0,0,0,16,24,2,0,0,0,0,0,0,4,0,0,0,0,0,0,0,0,0,0,0,0,109,67,80,10,0,0,0,0,0,0,4,3,2,0,0,0,0,0,6,1,0,0,0,0,0,0,0,0,0,0,0,0,0,0,active
75,46,27,3,0,0,0,0,0,0,0,0,0,0,0,0,84,60,27,3,0,0,0,0,0,0,3,20,0,0,0,0,3,0,0,0,0,0,0,0,0,94,45,45,3,0,0,0,0,0,0,18,21,3,0,0,0,0,0,0,0,0,0,0,0,0,0,0,0,0,0,89,71,83,3,0,0,0,0,0,0,0,3,2,0,0,0,0,0,1,4,0,0,0,0,0,0,0,0,0,0,0,0,0,0,0,0,0,106,66,56,5,0,0,0,0,0,0,1,21,0,0,0,0,0,0,0,22,3,0,0,0,0,0,0,0,0,0,0,0,0,0,0,132,45,51,6,0,0,0,0,0,0,18,22,3,0,0,0,0,0,4,0,0,0,0,0,0,0,0,0,0,126,63,86,8,0,0,0,0,0,0,5,7,1,0,0,0,0,0,0,1,1,0,0,0,0,0,0,1,0,0,0,0,116,64,63,5,0,0,0,0,0,0,3,20,0,0,0,0,0,0,0,20,3,0,0,0,0,0,0,0,0,0,0,124,50,49,5,0,0,0,0,0,0,15,24,3,0,0,0,0,0,0,4,0,0,0,0,0,0,0,0,0,0,0,0,110,64,81,11,0,0,0,0,0,0,5,5,0,0,0,0,0,0,5,0,0,0,0,0,0,0,0,0,0,0,0,0,0,0,active
71,45,26,3,0,0,0,0,0,0,0,0,0,0,0,0,79,59,26,3,0,0,0,0,0,0,3,19,0,0,0,0,3,0,0,0,0,0,0,0,0,90,43,43,3,0,0,0,0,0,0,18,21,3,0,0,0,0,0,0,0,0,0,0,0,0,0,0,0,0,0,85,69,81,3,0,0,0,0,0,0,0,3,3,0,0,0,0,0,1,3,0,0,0,0,0,0,0,0,0,0,0,0,0,0,0,0,0,101,66,53,6,0,0,0,0,0,0,1,21,0,0,0,0,0,0,0,22,3,0,0,0,0,0,0,0,0,0,0,0,0,0,0,125,43,53,8,0,0,0,0,0,0,19,22,3,0,0,0,0,0,2,0,0,0,0,0,0,0,0,0,0,117,66,82,9,0,0,0,0,0,0,4,6,1,0,0,0,0,0,0,3,3,0,0,0,0,0,0,1,0,0,0,0,112,64,58,6,0,0,0,0,0,0,3,23,0,0,0,0,0,0,0,20,3,0,0,0,0,0,0,0,0,0,0,120,48,53,6,0,0,0,0,0,0,16,23,3,0,0,0,0,0,0,3,0,0,0,0,0,0,0,0,0,0,0,0,105,64,80,11,0,0,0,0,0,0,5,5,1,0,0,0,0,0,5,0,0,0,0,0,0,0,0,0,0,0,0,0,0,0,active
13,0,8,0,0,0,0,1,0,1,0,0,0,0,0,0,17,0,9,0,0,0,0,2,0,2,0,0,0,0,0,0,3,0,0,0,0,0,0,0,0,12,0,15,0,0,0,0,2,0,2,0,0,0,0,0,0,0,0,0,0,0,0,0,0,0,0,0,0,0,0,9,0,11,0,0,0,0,2,0,2,0,0,0,0,0,0,0,0,3,0,0,0,0,0,0,0,0,0,0,0,0,0,0,0,0,0,0,9,0,9,0,0,0,0,0,0,0,0,0,0,0,0,0,0,0,0,2,0,0,0,0,2,2,0,0,0,0,0,0,0,0,0,11,0,6,0,0,0,0,1,0,1,0,0,0,0,0,0,0,0,1,0,0,0,0,0,0,0,0,0,0,11,0,4,0,0,0,0,1,0,1,0,0,0,0,0,0,0,0,0,1,0,0,0,0,1,0,1,0,0,0,0,0,7,0,4,0,0,0,0,3,0,3,0,0,0,0,0,0,0,0,0,0,0,0,0,0,0,0,0,0,0,0,0,2,0,3,0,0,0,0,2,0,2,0,0,0,0,0,0,0,0,0,0,0,0,0,0,1,0,1,0,0,0,0,0,0,0,1,0,0,0,0,0,0,0,0,0,0,0,0,0,0,0,0,0,0,0,0,1,0,1,0,0,0,0,0,0,0,0,inactive
5,6,6,0,0,0,0,0,0,0,1,0,0,0,12,0,6,7,9,0,1,0,0,0,0,0,2,2,0,0,0,0,18,0,0,0,0,2,0,0,0,5,5,8,0,1,0,0,0,0,0,2,4,0,0,0,0,0,0,4,0,12,0,0,0,0,0,0,0,0,0,4,5,9,0,2,0,0,0,0,0,1,4,0,0,0,0,0,0,19,0,1,0,0,0,0,0,0,0,0,1,0,0,0,0,0,0,0,4,4,10,0,3,0,0,0,0,0,0,3,0,0,0,0,0,0,0,4,0,7,0,0,0,0,0,0,0,0,0,0,0,0,0,3,2,13,0,2,0,0,0,0,0,0,3,0,1,0,0,0,0,13,0,2,0,0,0,0,0,0,0,0,1,2,10,0,4,0,0,0,0,0,0,5,0,1,0,0,0,0,0,7,0,1,0,0,0,0,0,0,0,0,0,0,0,1,14,0,2,0,0,0,0,0,0,4,0,2,0,0,0,0,0,4,0,2,0,0,0,0,0,0,0,0,0,0,0,6,0,4,0,0,0,0,0,0,7,0,1,0,0,0,0,0,7,0,1,0,0,0,0,0,0,0,0,0,0,0,0,12,0,1,0,0,0,0,0,0,3,0,3,0,0,0,0,3,0,2,0,0,0,0,0,0,0,0,0,0,0,0,0,inactive
5,6,6,0,0,0,0,0,0,0,1,0,0,0,8,0,6,7,9,0,1,0,0,0,0,0,2,2,0,0,0,0,12,0,0,0,0,1,0,0,0,5,5,8,0,1,0,0,0,0,0,2,4,0,0,0,0,0,0,4,0,6,0,0,0,0,0,0,0,0,0,4,5,9,0,2,0,0,0,0,0,1,4,0,0,0,0,0,0,10,0,1,0,0,0,0,0,0,0,0,0,0,0,0,0,0,0,0,4,4,10,0,3,0,0,0,0,0,0,3,0,0,0,0,0,0,0,4,0,1,0,0,0,0,0,0,0,0,0,0,0,0,0,3,2,13,0,1,0,0,0,0,0,0,3,0,1,0,0,0,0,4,0,2,0,0,0,0,0,0,0,0,1,2,7,0,3,0,0,0,0,0,0,5,0,1,0,0,0,0,0,7,0,1,0,0,0,0,0,0,0,0,0,0,0,1,11,0,1,0,0,0,0,0,0,4,0,2,0,0,0,0,0,4,0,1,0,0,0,0,0,0,0,0,0,0,0,3,0,2,0,0,0,0,0,0,7,0,1,0,0,0,0,0,4,0,0,0,0,0,0,0,0,0,0,0,0,0,0,6,0,1,0,0,0,0,0,0,3,0,2,0,0,0,0,0,0,1,0,0,0,0,0,0,0,0,0,0,0,0,0,inactive
47,2,19,0,0,0,0,0,0,0,0,0,0,0,0,0,66,3,29,0,0,0,0,0,0,0,0,1,0,0,0,0,4,0,0,0,0,0,0,0,0,76,5,42,0,0,0,0,0,0,0,0,1,0,0,0,0,0,0,5,0,0,0,0,0,0,0,0,0,0,0,75,4,64,0,0,0,0,0,0,0,0,2,0,0,0,0,0,0,4,0,0,0,0,0,0,0,0,0,0,0,0,0,0,0,0,0,0,85,3,69,0,0,0,0,0,0,0,0,0,0,0,0,0,0,0,0,14,0,0,0,0,0,0,0,0,0,0,0,0,0,0,0,96,2,72,0,0,0,0,0,0,0,0,0,0,0,0,0,0,0,12,0,0,0,0,0,0,0,0,0,0,90,3,64,0,0,0,0,0,0,0,0,0,0,0,0,0,0,0,0,15,0,0,0,0,0,0,0,0,0,0,0,0,87,3,51,0,0,0,0,0,0,0,0,1,0,0,0,0,0,0,0,10,0,0,0,0,0,0,0,0,0,0,0,75,4,47,0,0,0,0,0,0,0,0,2,0,0,0,0,0,0,0,6,0,0,0,0,0,0,0,0,0,0,0,0,66,4,42,0,0,0,0,0,0,0,0,1,0,0,0,0,0,0,8,0,0,0,0,0,0,0,0,0,0,0,0,0,0,0,active
6,2,0,0,0,0,0,4,0,4,2,0,0,0,0,0,6,6,0,0,0,0,0,8,0,8,1,0,0,0,0,0,0,0,0,0,0,0,0,0,0,3,6,0,0,0,0,0,8,0,8,0,0,0,0,0,0,2,2,0,0,0,0,0,0,0,0,0,3,3,3,0,4,0,0,0,0,0,4,0,4,0,0,0,0,0,0,6,6,0,0,0,0,0,0,0,0,0,0,0,0,0,0,0,0,2,2,2,0,0,0,0,0,0,0,0,0,0,0,0,0,0,0,0,4,0,4,0,0,0,0,0,0,0,0,0,0,0,0,0,1,1,1,0,0,0,0,0,0,0,0,0,0,0,0,0,0,0,0,0,0,0,0,0,0,0,0,0,0,0,0,0,0,0,0,0,0,0,0,0,0,0,0,0,0,0,0,0,0,0,0,0,0,0,0,0,0,0,0,0,0,0,0,0,0,0,0,0,0,0,0,0,0,0,0,0,0,0,0,0,0,0,0,0,0,0,0,0,0,0,0,0,0,0,0,0,0,0,0,0,0,0,0,0,0,0,0,0,0,0,0,0,0,0,0,0,0,0,0,0,0,0,0,0,0,0,0,0,0,0,0,0,0,0,0,0,0,0,0,0,0,0,0,0,0,0,0,0,0,0,0,0,0,0,0,0,0,0,0,0,0,inactive
7,10,7,0,0,0,0,0,0,0,0,0,0,0,0,0,12,7,10,0,0,0,0,0,0,0,4,3,0,0,0,0,0,0,0,0,0,0,0,0,0,11,11,10,0,0,0,0,0,0,0,2,3,0,0,0,0,0,0,4,0,0,0,0,0,0,0,0,0,0,0,7,9,12,0,0,0,0,0,0,0,2,8,0,0,0,0,0,0,1,0,0,0,0,0,0,0,0,0,0,0,0,0,0,0,0,0,0,9,4,7,0,0,0,0,0,0,0,2,3,0,0,0,0,0,0,0,3,0,0,0,0,0,0,0,0,0,0,0,0,0,0,0,5,6,9,0,0,0,0,0,0,0,0,3,0,0,0,0,0,0,2,0,0,0,0,0,0,0,0,0,0,3,4,7,0,0,0,0,0,0,0,0,4,0,0,0,0,0,0,0,2,0,0,0,0,0,0,0,0,0,0,0,0,1,3,3,0,0,0,0,0,0,0,0,3,0,0,0,0,0,0,0,2,0,0,0,0,0,0,0,0,0,0,0,0,1,1,0,0,0,0,0,0,0,0,2,0,0,0,0,0,0,0,1,0,0,0,0,0,0,0,0,0,0,0,0,0,0,0,0,0,0,0,0,0,0,0,1,0,0,0,0,0,0,0,0,0,0,0,0,0,0,0,0,0,0,0,0,0,0,inactive
7,12,5,0,0,0,0,0,0,0,0,0,0,0,12,0,12,9,8,0,1,0,0,0,0,0,6,1,0,0,0,0,18,0,0,0,0,2,0,0,0,11,15,9,0,1,0,0,0,0,0,4,1,0,0,0,0,0,0,4,0,12,0,0,0,0,0,0,0,0,0,7,14,10,0,2,0,0,0,0,0,8,2,0,0,0,0,0,0,19,0,1,0,0,0,0,0,0,0,0,1,0,0,0,0,0,0,0,9,6,11,0,3,0,0,0,0,0,3,4,0,0,0,0,0,0,0,4,0,7,0,0,0,0,0,0,0,0,0,0,0,0,0,5,9,15,0,2,0,0,0,0,0,0,5,0,1,0,0,0,0,12,0,2,0,0,0,0,0,0,0,0,3,7,10,0,5,0,0,0,0,0,0,9,0,0,0,0,0,0,0,6,0,1,0,0,0,0,0,0,0,0,0,0,1,4,17,0,3,0,0,0,0,0,0,5,0,2,0,0,0,0,0,3,0,2,0,0,0,0,0,0,0,0,0,0,1,10,0,5,0,0,0,0,0,0,9,0,2,0,0,0,0,0,6,0,1,0,0,0,0,0,0,0,0,0,0,0,0,15,0,3,0,0,0,0,0,0,7,0,4,0,0,0,0,3,0,1,0,0,0,0,0,0,0,0,0,0,0,0,0,active
17,9,0,2,0,3,0,0,0,3,0,0,0,0,0,0,25,10,0,4,0,3,0,0,0,3,0,0,0,0,0,0,0,0,0,0,0,0,3,3,3,28,6,0,4,0,6,0,0,0,6,1,0,1,0,0,0,0,0,0,0,0,0,0,0,0,0,0,0,0,0,25,5,0,3,0,6,0,0,0,6,1,0,0,0,0,0,0,0,0,0,0,0,0,0,0,0,0,0,0,0,0,0,0,0,0,0,0,25,5,0,2,0,3,0,0,0,3,0,0,0,0,3,0,0,0,3,0,0,0,0,0,0,0,0,0,0,0,0,0,0,0,0,20,7,0,1,0,6,0,0,0,6,0,0,0,0,0,0,0,0,0,0,0,0,0,0,0,3,3,0,0,20,4,0,0,0,9,0,0,0,9,1,0,1,0,0,0,0,0,0,0,0,0,0,0,0,0,0,0,0,0,0,0,17,6,0,2,0,9,0,0,0,9,0,0,0,0,0,0,0,0,0,0,0,0,0,0,0,0,0,0,0,0,0,16,4,0,2,0,3,0,0,0,3,0,0,0,0,3,0,0,0,3,0,0,0,0,0,0,0,0,0,0,0,0,0,10,4,0,0,0,6,0,0,0,6,0,0,1,0,0,0,0,0,0,0,0,0,0,0,0,0,0,0,0,0,0,0,0,0,active
31,12,2,0,0,0,0,0,0,0,0,0,0,0,0,0,38,18,2,0,0,0,0,0,0,0,2,2,0,0,0,0,0,0,0,0,0,0,0,0,0,33,22,4,0,0,0,0,0,0,0,0,0,0,0,0,0,0,0,0,0,0,0,0,0,0,0,0,0,0,0,30,16,6,0,0,0,0,0,0,0,0,0,0,0,0,0,0,0,0,0,0,0,0,0,0,0,0,0,0,0,0,0,0,0,0,0,0,33,8,6,0,0,0,0,0,0,0,0,0,0,0,0,0,0,0,0,0,0,0,0,0,0,0,0,0,0,0,0,0,0,0,0,34,2,4,0,0,0,0,0,0,0,4,0,0,0,0,0,0,0,0,0,0,0,0,0,0,0,0,0,0,26,8,2,0,0,0,0,0,0,0,1,2,0,0,0,0,0,0,0,1,0,0,0,0,0,0,0,0,0,0,0,0,20,10,2,0,0,0,0,0,0,0,0,4,0,0,0,0,0,0,0,0,0,0,0,0,0,0,0,0,0,0,0,17,12,8,0,0,0,0,0,0,0,0,0,0,0,0,0,0,0,0,0,0,0,0,0,0,0,0,0,0,0,0,0,20,8,8,0,0,0,0,0,0,0,0,0,0,0,0,0,0,0,0,0,0,0,0,0,0,0,0,0,0,0,0,0,0,0,active
28,1,14,0,0,0,0,0,0,0,0,0,0,0,0,0,40,2,24,0,0,0,0,0,0,0,0,0,0,0,0,0,1,0,0,0,0,0,0,0,0,43,2,34,0,0,0,0,0,0,0,0,1,0,0,0,0,0,0,3,0,0,0,0,0,0,0,0,0,0,0,37,1,38,0,0,0,0,0,0,0,0,2,0,0,0,0,0,0,6,0,0,0,0,0,0,0,0,0,0,0,0,0,0,0,0,0,0,38,1,30,0,0,0,0,0,0,0,0,0,0,0,0,0,0,0,0,9,0,0,0,0,0,0,0,0,0,0,0,0,0,0,0,37,2,30,0,0,0,0,0,0,0,0,0,0,0,0,0,0,0,7,0,0,0,0,0,0,0,0,0,0,35,3,30,0,0,0,0,0,0,0,0,0,0,0,0,0,0,0,0,7,0,0,0,0,0,0,0,0,0,0,0,0,30,4,29,0,0,0,0,0,0,0,0,2,0,0,0,0,0,0,0,6,0,0,0,0,0,0,0,0,0,0,0,22,3,26,0,0,0,0,0,0,0,0,2,0,0,0,0,0,0,0,5,0,0,0,0,0,0,0,0,0,0,0,0,16,2,18,0,0,0,0,0,0,0,0,2,0,0,0,0,0,0,5,0,0,0,0,0,0,0,0,0,0,0,0,0,0,0,active
35,3,24,0,0,0,0,0,0,0,0,0,0,0,0,0,59,2,37,0,0,0,0,0,0,0,0,0,0,0,0,0,3,0,0,0,0,0,0,0,0,71,2,49,0,0,0,0,0,0,0,0,2,0,0,0,0,0,0,8,0,0,0,0,0,0,0,0,0,0,0,63,2,66,0,0,0,0,0,0,0,0,2,0,0,0,0,0,0,11,0,0,0,0,0,0,0,0,0,0,0,0,0,0,0,0,0,0,64,2,54,0,0,0,0,0,0,0,0,0,0,0,0,0,0,0,0,8,0,0,0,0,0,0,0,0,0,0,0,0,0,0,0,62,2,47,0,0,0,0,0,0,0,0,0,0,0,0,0,0,0,11,0,0,0,0,0,0,0,0,0,0,60,2,50,0,0,0,0,0,0,0,0,1,0,0,0,0,0,0,0,10,0,0,0,0,0,0,0,0,0,0,0,0,60,2,50,0,0,0,0,0,0,0,0,1,0,0,0,0,0,0,0,12,0,0,0,0,0,0,0,0,0,0,0,53,2,45,0,0,0,0,0,0,0,0,1,0,0,0,0,0,0,0,11,0,0,0,0,0,0,0,0,0,0,0,0,46,2,51,0,0,0,0,0,0,0,0,0,0,0,0,0,0,0,10,0,0,0,0,0,0,0,0,0,0,0,0,0,0,0,active
33,0,27,0,0,0,0,0,0,0,0,0,0,0,0,0,41,0,43,0,0,0,0,0,0,0,0,0,0,0,0,0,5,0,0,0,0,0,0,0,0,34,0,54,0,0,0,0,0,0,0,0,0,0,0,0,0,0,0,14,0,0,0,0,0,0,0,0,0,0,0,25,0,57,0,0,0,0,0,0,0,0,0,0,0,0,0,0,0,9,0,0,0,0,0,0,0,0,0,0,0,0,0,0,0,0,0,0,34,0,34,0,0,0,0,0,0,0,0,0,0,0,0,0,0,0,0,26,0,0,0,0,0,0,0,0,0,0,0,0,0,0,0,41,0,44,0,0,0,0,0,0,0,0,0,0,0,0,0,0,0,14,0,0,0,0,0,0,0,0,0,0,46,0,56,0,0,0,0,0,0,0,0,0,0,0,0,0,0,0,0,9,0,0,0,0,0,0,0,0,0,0,0,0,48,0,61,0,0,0,0,0,0,0,0,0,0,0,0,0,0,0,0,18,0,0,0,0,0,0,0,0,0,0,0,50,0,63,0,0,0,0,0,0,0,0,0,0,0,0,0,0,0,0,19,0,0,0,0,0,0,0,0,0,0,0,0,53,0,53,0,0,0,0,0,0,0,0,0,0,0,0,0,0,0,24,0,0,0,0,0,0,0,0,0,0,0,0,0,0,0,active
27,15,7,1,0,0,0,0,0,0,0,0,1,2,0,0,31,21,10,1,0,0,0,0,0,0,0,8,0,0,0,0,1,0,0,0,0,0,0,0,0,35,12,13,1,0,0,0,0,0,0,6,7,0,0,0,0,0,0,1,1,0,0,0,0,0,0,0,0,0,0,31,19,25,0,0,0,0,0,0,0,2,2,1,0,0,0,0,0,2,0,0,0,0,0,0,0,0,0,0,0,0,0,0,0,0,0,0,32,25,20,1,0,0,0,0,0,0,0,6,0,0,0,0,0,0,0,5,0,0,0,0,0,0,0,0,0,0,0,0,0,0,0,43,17,18,1,0,0,0,0,0,0,3,6,0,0,0,0,0,0,2,1,0,0,0,0,0,0,0,0,0,47,18,23,1,0,0,0,0,0,0,3,3,0,0,0,0,0,0,0,2,1,0,0,0,0,0,0,0,0,0,0,0,48,22,23,1,0,0,0,0,0,0,0,2,1,0,0,0,0,0,0,5,0,0,0,0,0,0,0,0,0,0,0,49,16,16,2,0,0,0,0,0,0,2,7,0,0,0,0,0,0,0,2,0,0,0,0,0,0,0,0,0,0,0,0,43,14,22,1,0,0,0,0,0,0,3,3,0,0,0,0,0,0,0,1,0,0,0,0,0,0,0,0,0,0,0,0,0,0,inactive
27,15,7,1,0,3,0,0,0,3,0,0,1,2,0,0,31,21,10,1,0,0,0,0,0,0,0,8,0,0,0,0,1,0,0,3,3,0,3,3,3,35,12,13,1,0,0,0,0,0,0,6,7,0,0,3,0,0,3,1,1,0,6,0,6,0,0,0,0,0,0,31,19,25,0,0,3,0,0,0,3,2,2,1,0,0,0,0,0,2,0,0,0,0,0,0,0,0,0,0,0,0,0,0,0,0,0,0,32,25,20,1,0,3,0,0,0,3,0,6,0,0,0,0,0,0,0,5,0,0,3,0,0,3,0,0,0,0,0,0,0,0,0,43,17,18,1,0,0,0,0,0,0,3,6,0,0,3,0,0,3,2,1,0,0,0,0,0,0,0,0,0,47,18,23,1,0,3,0,0,0,3,3,3,0,0,0,0,0,0,0,2,1,0,0,0,0,0,0,0,0,0,0,0,48,22,23,1,0,3,0,0,0,3,0,2,1,0,0,0,0,0,0,5,0,0,3,0,0,3,0,0,0,0,0,49,16,16,2,0,3,0,0,0,3,2,7,0,0,0,0,0,0,0,2,0,0,3,0,0,0,3,0,0,0,0,0,43,14,22,1,0,3,0,0,0,3,3,3,0,0,3,0,0,3,0,1,0,0,0,0,0,0,0,0,0,0,0,0,0,0,active
34,15,7,1,0,0,0,0,0,0,0,0,1,2,0,0,39,21,10,2,0,0,0,0,0,0,0,8,0,0,0,0,1,0,0,0,0,0,0,0,0,40,13,15,3,0,0,0,0,0,0,6,7,0,0,0,0,0,0,1,1,0,0,0,0,0,0,0,0,0,0,33,21,29,2,0,0,0,0,0,0,2,2,1,0,0,0,0,0,2,0,0,0,0,0,0,0,0,0,0,0,0,0,0,0,0,0,0,35,27,25,2,0,0,0,0,0,0,0,6,0,0,0,0,0,0,0,5,0,0,0,0,0,0,0,0,0,0,0,0,0,0,0,47,19,22,1,0,0,0,0,0,0,3,6,0,0,0,0,0,0,2,1,0,0,0,0,0,0,0,0,0,51,20,25,1,0,0,0,0,0,0,3,3,0,0,0,0,0,0,0,2,1,0,0,0,0,0,0,0,0,0,0,0,52,24,25,1,0,0,0,0,0,0,0,2,1,0,0,0,0,0,0,5,0,0,0,0,0,0,0,0,0,0,0,54,17,19,2,0,0,0,0,0,0,2,7,0,0,0,0,0,0,0,2,0,0,0,0,0,0,0,0,0,0,0,0,49,15,26,1,0,0,0,0,0,0,3,3,0,0,0,0,0,0,0,1,0,0,0,0,0,0,0,0,0,0,0,0,0,0,inactive
33,15,7,1,0,0,1,0,0,1,0,0,1,2,0,0,37,21,10,3,0,0,2,0,0,2,0,8,0,0,0,0,1,0,0,0,0,0,0,0,0,38,14,17,3,0,0,2,0,0,2,6,7,0,0,0,0,0,0,1,1,0,0,0,0,0,0,0,0,0,0,33,21,29,1,0,0,1,0,0,1,2,2,1,0,0,0,0,0,2,0,0,0,0,0,0,0,0,1,1,0,0,0,0,0,0,0,0,36,26,24,1,0,0,0,0,0,0,0,6,0,0,0,1,0,0,1,5,0,0,0,2,0,2,0,0,0,0,0,0,0,0,0,46,19,20,1,0,0,1,0,0,1,3,6,0,0,0,0,0,0,2,1,0,0,0,0,0,0,0,0,0,50,20,24,1,0,0,1,0,0,1,3,3,0,0,0,0,0,0,0,2,1,0,0,1,0,0,1,0,0,0,0,0,52,23,25,1,0,0,0,0,0,0,0,2,1,0,0,1,0,0,1,5,0,0,0,0,0,0,0,0,0,0,0,54,16,20,2,0,0,1,0,0,1,2,7,0,0,0,0,0,0,0,2,0,0,0,0,0,0,0,0,0,0,0,0,48,16,25,1,0,0,1,0,0,1,3,3,0,0,0,0,0,0,0,1,0,0,1,0,0,1,0,0,0,0,0,0,0,0,active
33,16,7,1,0,0,0,0,0,0,0,2,1,2,0,0,37,23,12,3,0,0,0,0,0,0,0,8,0,0,0,0,2,0,0,0,0,0,0,0,0,38,16,21,3,0,0,0,0,0,0,6,7,0,0,0,0,0,0,1,1,0,0,0,0,0,0,0,0,0,0,33,22,33,1,0,0,0,0,0,0,2,2,2,0,0,0,0,0,2,0,0,0,0,0,0,0,0,0,0,0,0,0,0,0,0,0,0,36,26,26,1,0,0,0,0,0,0,1,8,0,0,0,0,0,0,0,5,2,0,0,0,0,0,0,0,0,0,0,0,0,0,0,46,20,20,1,0,0,0,0,0,0,3,8,0,0,0,0,0,0,6,1,0,0,0,0,0,0,0,0,0,50,21,26,1,0,0,0,0,0,0,3,4,0,0,0,0,0,0,0,2,1,0,0,0,0,0,0,0,0,0,0,0,52,23,27,1,0,0,0,0,0,0,1,2,1,0,0,0,0,0,0,7,0,0,0,0,0,0,0,0,0,0,0,54,17,20,2,0,0,0,0,0,0,2,9,0,0,0,0,0,0,0,2,0,0,0,0,0,0,0,0,0,0,0,0,48,17,27,1,0,0,0,0,0,0,3,4,0,0,0,0,0,0,0,1,0,0,0,0,0,0,0,0,0,0,0,0,0,0,active
40,15,7,1,0,0,0,0,0,0,0,0,1,2,0,0,47,21,10,3,0,0,0,0,0,0,0,8,0,0,0,0,1,0,0,0,0,0,0,0,0,49,14,17,3,0,0,0,0,0,0,6,7,0,0,0,0,0,0,1,1,0,0,0,0,0,0,0,0,0,0,43,21,29,2,0,0,0,0,0,0,2,2,1,0,0,0,0,0,2,0,0,0,0,0,0,0,0,0,0,0,0,0,0,0,0,0,0,44,27,26,3,0,0,0,0,0,0,0,6,0,0,0,0,0,0,0,5,0,0,0,0,0,0,0,0,0,0,0,0,0,0,0,51,21,24,3,0,0,0,0,0,0,3,6,0,0,0,0,0,0,2,1,0,0,0,0,0,0,0,0,0,54,22,29,2,0,0,0,0,0,0,3,3,0,0,0,0,0,0,0,2,1,0,0,0,0,0,0,0,0,0,0,0,56,25,29,1,0,0,0,0,0,0,0,2,1,0,0,0,0,0,0,5,0,0,0,0,0,0,0,0,0,0,0,58,18,22,2,0,0,0,0,0,0,2,7,0,0,0,0,0,0,0,2,0,0,0,0,0,0,0,0,0,0,0,0,52,18,27,1,0,0,0,0,0,0,3,3,0,0,0,0,0,0,0,1,0,0,0,0,0,0,0,0,0,0,0,0,0,0,active
33,16,7,1,0,0,0,0,0,0,0,2,1,2,0,0,37,23,12,3,0,0,0,0,0,0,0,8,0,0,0,0,2,0,0,0,0,0,0,0,0,38,16,21,3,0,0,0,0,0,0,6,7,0,0,0,0,0,0,1,1,0,0,0,0,0,0,0,0,0,0,33,22,33,1,0,0,0,0,0,0,2,2,1,0,0,0,0,0,2,0,0,0,0,0,0,0,0,0,0,0,0,0,0,0,0,0,0,36,26,26,1,0,0,0,0,0,0,0,6,1,0,0,0,0,0,0,5,0,0,0,0,0,0,0,0,0,0,0,0,0,0,0,46,19,20,1,0,0,0,0,0,0,4,8,0,0,0,0,0,0,2,3,0,0,0,0,0,0,0,0,0,50,21,24,1,0,0,0,0,0,0,3,5,0,0,0,0,0,0,0,6,1,0,0,0,0,0,0,0,0,0,0,0,52,24,27,1,0,0,0,0,0,0,0,3,1,0,0,0,0,0,0,5,0,0,0,0,0,0,0,0,0,0,0,54,16,22,2,0,0,0,0,0,0,3,7,0,0,0,0,0,0,0,4,0,0,0,0,0,0,0,0,0,0,0,0,48,17,25,1,0,0,0,0,0,0,3,5,0,0,0,0,0,0,0,1,0,0,0,0,0,0,0,0,0,0,0,0,0,0,active
40,16,8,2,0,0,1,0,0,1,0,0,2,4,0,0,45,23,13,6,0,0,2,0,0,2,0,11,0,0,0,0,2,0,0,0,0,0,0,0,0,44,18,25,6,0,0,2,0,0,2,6,7,0,0,0,0,0,0,1,2,0,0,0,0,0,0,0,0,0,0,37,25,38,4,0,0,1,0,0,1,2,2,1,0,0,0,0,0,4,0,0,0,0,0,0,0,1,2,2,0,0,0,0,0,0,0,0,42,28,33,3,0,0,0,0,0,0,0,6,2,0,0,2,0,0,2,5,4,0,0,4,0,4,0,0,0,0,0,0,0,0,0,55,19,26,4,0,0,2,0,0,2,4,10,0,0,0,0,0,0,6,1,0,0,0,0,0,0,0,0,0,60,22,31,3,0,0,2,0,0,2,3,3,0,0,0,0,0,0,0,2,3,0,0,2,0,0,2,0,0,0,0,0,61,25,29,3,0,0,2,0,0,2,0,4,2,0,0,1,0,0,1,9,0,0,0,0,0,0,0,0,0,0,0,60,18,26,5,0,0,3,0,0,3,3,9,0,0,0,0,0,0,0,2,0,0,0,0,0,0,0,0,0,0,0,0,52,20,33,3,0,0,2,0,0,2,3,3,0,0,0,0,0,0,1,2,0,0,1,0,0,1,0,0,0,0,0,0,0,0,active
33,15,7,1,0,0,2,0,0,2,0,0,1,2,0,0,37,21,10,3,0,0,4,0,0,4,0,8,0,0,0,0,1,0,0,0,0,0,0,0,0,38,14,17,3,0,0,4,0,0,4,6,7,0,0,0,0,0,0,1,1,0,0,0,0,0,0,0,0,0,0,33,21,29,1,0,0,2,0,0,2,2,2,1,0,0,0,0,0,2,0,0,0,0,0,0,0,0,2,2,0,0,0,1,1,0,0,1,36,26,24,1,0,0,0,0,0,0,0,6,0,0,0,2,0,0,2,5,0,0,0,4,0,4,0,0,0,0,0,0,0,0,0,46,19,20,1,0,0,2,0,0,2,3,6,0,0,0,0,0,0,2,1,0,0,0,0,0,0,0,0,0,50,20,24,1,0,0,2,0,0,2,3,3,0,0,0,0,0,0,0,2,1,0,0,2,0,0,2,0,0,0,0,0,52,23,25,1,0,0,0,0,0,0,0,2,1,0,0,2,0,0,2,5,0,0,0,0,0,0,0,0,0,0,0,54,16,20,2,0,0,2,0,0,2,2,7,0,0,0,0,0,0,0,2,0,0,0,0,0,0,0,0,0,0,0,0,48,16,25,1,0,0,2,0,0,2,3,3,0,0,0,0,0,0,0,1,0,0,2,0,0,2,0,0,0,0,0,0,0,0,active
34,15,9,1,0,0,1,0,0,1,0,0,1,2,0,0,39,21,12,3,0,0,2,0,0,2,0,8,0,0,0,0,2,0,0,0,0,0,0,0,0,40,14,21,3,0,0,2,0,0,2,6,7,0,0,0,0,0,0,1,1,0,0,0,0,0,1,1,0,0,0,34,21,33,2,0,0,1,0,0,1,2,2,1,0,0,1,0,1,2,0,0,0,2,0,0,2,0,0,0,0,0,0,0,0,0,0,0,36,27,28,1,0,0,2,0,0,2,0,6,0,0,0,0,0,0,0,5,2,0,0,0,0,0,0,0,0,0,0,0,0,0,0,47,19,20,1,0,0,1,0,0,1,3,8,0,0,0,0,0,0,6,1,0,0,3,0,3,0,0,0,0,51,20,27,1,0,0,0,0,0,0,3,3,0,0,0,1,0,0,1,2,1,0,0,0,0,0,0,0,0,0,0,0,52,24,27,1,0,0,1,0,0,1,0,2,1,0,0,0,0,0,0,7,0,0,0,0,0,0,0,0,0,0,0,55,16,20,2,0,0,1,0,0,1,2,9,0,0,0,0,0,0,0,2,0,0,0,1,0,0,1,0,0,0,0,0,49,16,28,1,0,0,1,0,0,1,3,3,0,0,0,0,0,0,0,1,0,0,1,0,0,1,0,0,0,0,0,0,0,0,active
28,19,8,3,0,0,0,0,0,0,1,0,1,2,0,0,33,24,11,1,0,0,0,0,0,0,1,9,4,0,0,0,1,0,1,0,0,0,0,0,0,36,14,14,3,0,0,0,0,0,0,8,9,2,0,0,0,0,0,1,3,0,0,0,0,0,0,0,0,0,0,32,23,27,2,0,0,0,0,0,0,3,5,2,0,0,0,0,0,2,1,0,0,0,0,0,0,0,0,0,0,0,0,0,0,0,0,0,34,28,21,3,0,0,0,0,0,0,1,10,0,0,0,0,0,0,0,5,1,0,0,0,0,0,0,0,0,0,0,0,0,0,0,44,20,21,2,0,0,0,0,0,0,4,7,1,0,0,0,0,0,2,2,0,0,0,0,0,0,0,0,0,48,22,25,2,0,0,0,0,0,0,4,5,0,0,0,0,0,0,0,4,1,0,0,0,0,0,0,0,0,0,0,0,51,24,25,2,0,0,0,0,0,0,1,3,1,0,0,0,0,0,0,5,1,0,0,0,0,0,0,0,0,0,0,51,20,19,3,0,0,0,0,0,0,2,9,0,0,0,0,0,0,0,3,1,0,0,0,0,0,0,0,0,0,0,0,45,18,23,2,0,0,0,0,0,0,4,6,1,0,0,0,0,0,0,1,0,0,0,0,0,0,0,0,0,0,0,0,0,0,active
27,16,6,0,0,2,0,0,0,2,3,0,0,0,0,0,31,23,7,0,0,2,0,0,0,2,3,5,0,0,0,0,0,0,0,0,0,0,1,1,1,34,14,11,0,0,2,0,0,0,2,7,6,0,0,0,0,0,0,1,0,0,0,0,0,0,0,0,0,0,0,30,20,21,0,0,2,0,0,0,2,4,2,0,0,2,0,0,2,0,0,0,0,0,0,0,0,0,0,0,0,0,0,0,0,0,0,0,32,27,19,0,0,4,0,0,0,4,0,5,0,0,0,0,0,0,0,4,0,0,2,0,0,2,0,0,0,0,0,0,0,0,0,42,20,15,0,0,2,0,0,0,2,3,9,0,0,2,0,0,2,1,0,0,4,0,0,4,0,0,0,0,46,21,19,0,0,4,0,0,0,4,4,4,0,0,2,0,0,0,2,0,0,0,0,0,0,0,0,0,0,0,0,0,47,26,18,0,0,6,0,0,0,6,2,2,0,0,0,0,0,0,0,3,0,0,0,0,0,0,0,0,0,0,0,48,20,13,0,0,6,0,0,0,6,2,6,0,0,4,0,0,0,4,1,0,0,2,0,0,0,2,0,0,0,0,0,41,17,17,0,0,6,0,0,0,6,4,4,0,0,6,0,0,6,0,0,0,0,0,0,0,0,0,0,0,0,0,0,0,0,active
40,15,7,1,0,2,0,0,0,2,0,0,1,2,0,0,47,21,10,3,0,2,0,0,0,2,0,8,0,0,0,0,1,0,0,0,0,0,1,1,1,49,14,17,3,0,2,0,0,0,2,6,7,0,0,0,0,0,0,1,1,0,0,0,0,0,0,0,0,0,0,43,21,29,2,0,2,0,0,0,2,2,2,1,0,2,0,0,2,2,0,0,0,0,0,0,0,0,0,0,0,0,0,0,0,0,0,0,44,27,26,3,0,4,0,0,0,4,0,6,0,0,0,0,0,0,0,5,0,0,2,0,0,2,0,0,0,0,0,0,0,0,0,51,21,24,3,0,2,0,0,0,2,3,6,0,0,2,0,0,2,2,1,0,4,0,0,4,0,0,0,0,54,22,29,2,0,4,0,0,0,4,3,3,0,0,2,0,0,0,2,2,1,0,0,0,0,0,0,0,0,0,0,0,56,25,29,1,0,6,0,0,0,6,0,2,1,0,0,0,0,0,0,5,0,0,0,0,0,0,0,0,0,0,0,58,18,22,2,0,6,0,0,0,6,2,7,0,0,2,0,0,0,2,2,0,0,4,0,0,0,4,0,0,0,0,0,52,18,27,1,0,6,0,0,0,6,3,3,0,0,2,0,0,2,0,1,0,0,0,0,0,0,2,0,2,0,0,0,0,0,active
40,16,8,2,0,2,1,0,0,3,0,0,2,4,0,0,45,23,13,6,0,2,2,0,0,4,0,11,0,0,0,0,2,0,0,0,0,0,1,1,1,44,18,25,6,0,2,2,0,0,4,6,7,0,0,0,0,0,0,1,2,0,0,0,0,0,0,0,0,0,0,37,25,38,4,0,2,1,0,0,3,2,2,1,0,2,0,0,2,4,0,0,0,0,0,0,0,1,2,2,0,0,0,0,0,0,0,0,42,28,33,3,0,4,0,0,0,4,0,6,2,0,0,2,0,0,2,5,4,0,2,4,0,6,0,0,0,0,0,0,0,0,0,55,19,26,4,0,2,2,0,0,4,4,10,0,0,2,0,0,2,6,1,0,4,0,0,4,0,0,0,0,60,22,31,3,0,4,2,0,0,6,3,3,0,0,2,0,0,0,2,2,3,0,0,2,0,0,2,0,0,0,0,0,61,25,29,3,0,6,2,0,0,8,0,4,2,0,0,1,0,0,1,9,0,0,0,0,0,0,0,0,0,0,0,60,18,26,5,0,6,3,0,0,9,3,9,0,0,2,0,0,0,2,2,0,0,4,0,0,0,4,0,0,0,0,0,52,20,33,3,0,6,2,0,0,8,3,3,0,0,2,0,0,2,1,2,0,0,1,0,0,1,2,0,2,0,0,0,0,0,active
33,15,7,2,0,2,1,0,0,3,0,0,2,4,0,0,37,22,12,5,0,2,2,0,0,4,0,10,0,0,0,0,2,0,0,0,0,0,1,1,1,38,16,21,5,0,2,2,0,0,4,6,7,0,0,0,0,0,0,1,1,0,0,0,0,0,0,0,0,0,0,33,23,33,2,0,2,1,0,0,3,2,2,1,0,2,0,0,2,2,0,0,0,0,0,0,0,1,2,2,0,0,0,0,0,0,0,0,36,27,26,1,0,4,0,0,0,4,0,6,2,0,0,2,0,0,2,5,4,0,2,4,0,6,0,0,0,0,0,0,0,0,0,46,19,20,2,0,2,1,0,0,3,4,10,0,0,2,0,0,2,6,1,0,4,0,0,4,0,0,0,0,50,21,26,2,0,4,1,0,0,5,3,3,0,0,2,0,0,0,2,2,2,0,0,1,0,0,1,0,0,0,0,0,52,24,27,1,0,6,0,0,0,6,0,3,2,0,0,1,0,0,1,7,0,0,0,0,0,0,0,0,0,0,0,54,16,20,3,0,6,1,0,0,7,3,9,0,0,2,0,0,0,2,2,0,0,4,0,0,0,4,0,0,0,0,0,48,17,27,2,0,6,1,0,0,7,3,3,0,0,2,0,0,2,0,2,0,0,1,0,0,1,2,0,2,0,0,0,0,0,active
34,19,8,3,0,2,1,0,0,3,1,0,1,2,0,0,41,24,11,1,0,2,2,0,0,4,1,9,4,0,0,0,1,0,1,0,0,0,1,1,1,41,16,16,3,0,2,2,0,0,4,8,9,2,0,0,0,0,0,1,3,0,0,0,0,0,0,0,0,0,0,35,25,29,2,0,2,1,0,0,3,3,5,2,0,2,0,0,2,2,1,0,0,0,0,0,0,0,0,0,0,0,0,0,0,0,0,0,36,31,22,5,0,4,1,0,0,5,1,10,0,0,0,0,0,0,0,5,1,0,2,0,0,2,0,0,0,0,0,0,0,0,0,47,24,21,4,0,2,0,0,0,2,4,7,1,0,2,1,0,3,2,2,0,4,1,0,5,0,0,0,0,50,25,25,5,0,4,1,0,0,5,4,5,0,0,2,0,0,0,2,4,1,0,0,0,0,0,0,0,0,0,0,0,52,27,29,4,0,6,0,0,0,6,1,3,1,0,0,1,0,0,1,5,1,0,0,0,0,0,0,1,1,0,0,53,22,23,4,0,6,1,0,0,7,2,9,0,0,2,1,0,0,3,3,1,0,4,0,0,0,4,0,0,0,0,0,49,19,27,2,0,6,0,0,0,6,4,6,1,0,2,0,0,2,0,1,0,0,0,0,0,0,2,1,3,0,0,0,0,0,active
32,19,8,3,0,2,0,0,0,2,1,0,1,2,0,0,37,24,11,1,0,2,0,0,0,2,1,9,4,0,0,0,1,0,1,0,0,0,1,1,1,39,15,15,3,0,2,0,0,0,2,8,9,2,0,0,0,0,0,1,3,0,0,0,0,0,0,0,0,0,0,35,24,28,2,0,2,0,0,0,2,3,5,2,0,2,0,0,2,2,1,0,0,0,0,0,0,0,0,0,0,0,0,0,0,0,0,0,36,30,22,4,0,4,0,0,0,4,1,10,0,0,0,0,0,0,0,5,1,0,2,0,0,2,0,0,0,0,0,0,0,0,0,46,23,22,3,0,2,0,0,0,2,4,7,1,0,2,0,0,2,2,2,0,4,0,0,4,0,0,0,0,50,24,25,4,0,4,0,0,0,4,4,5,0,0,2,0,0,0,2,4,1,0,0,0,0,0,0,0,0,0,0,0,52,27,27,4,0,6,0,0,0,6,1,3,1,0,0,0,0,0,0,5,1,0,0,0,0,0,0,0,0,0,0,53,22,21,4,0,6,0,0,0,6,2,9,0,0,2,0,0,0,2,3,1,0,4,0,0,0,4,0,0,0,0,0,47,19,26,3,0,6,0,0,0,6,4,6,1,0,2,0,0,2,0,1,0,0,0,0,0,0,2,0,2,0,0,0,0,0,active
27,14,8,0,0,2,0,0,0,2,0,0,0,0,0,0,31,19,9,0,0,2,0,0,0,2,0,5,0,0,0,0,1,0,0,0,0,0,1,1,1,34,12,11,0,0,2,0,0,0,2,5,8,0,0,0,0,0,0,1,0,0,0,0,0,0,0,0,0,0,0,30,18,23,0,0,2,0,0,0,2,2,2,0,0,2,0,0,2,0,0,0,0,0,0,0,0,0,0,0,0,0,0,0,0,0,0,0,32,23,21,0,0,4,0,0,0,4,0,3,0,0,0,0,0,0,0,6,0,0,2,0,0,2,0,0,0,0,0,0,0,0,0,42,16,17,0,0,2,0,0,0,2,3,5,0,0,2,0,0,2,3,0,0,4,0,0,4,0,0,0,0,46,17,21,0,0,4,0,0,0,4,2,4,0,0,2,0,0,0,2,0,0,0,0,0,0,0,0,0,0,0,0,0,47,20,22,0,0,6,0,0,0,6,0,2,0,0,0,0,0,0,0,3,0,0,0,0,0,0,0,0,0,0,0,48,14,15,0,0,6,0,0,0,6,2,4,0,0,0,0,0,0,0,3,0,0,6,0,0,0,6,0,0,0,0,0,41,13,19,0,0,6,0,0,0,6,2,4,0,0,2,0,0,2,0,0,0,0,0,0,0,0,0,0,0,0,0,0,0,0,active
27,14,8,0,0,0,0,0,0,0,0,0,0,0,0,0,31,19,9,0,0,0,0,0,0,0,0,5,0,0,0,0,1,0,0,0,0,0,0,0,0,34,12,11,0,0,0,0,0,0,0,5,8,0,0,0,0,0,0,1,0,0,0,0,0,0,0,0,0,0,0,30,18,23,0,0,0,0,0,0,0,2,2,0,0,0,0,0,0,0,0,0,0,0,0,0,0,0,0,0,0,0,0,0,0,0,0,0,32,23,21,0,0,0,0,0,0,0,0,3,0,0,0,0,0,0,0,6,0,0,0,0,0,0,0,0,0,0,0,0,0,0,0,42,16,17,0,0,0,0,0,0,0,3,5,0,0,0,0,0,0,3,0,0,0,0,0,0,0,0,0,0,46,17,21,0,0,0,0,0,0,0,2,4,0,0,0,0,0,0,0,0,0,0,0,0,0,0,0,0,0,0,0,0,47,20,22,0,0,0,0,0,0,0,0,2,0,0,0,0,0,0,0,3,0,0,0,0,0,0,0,0,0,0,0,48,14,15,0,0,0,0,0,0,0,2,4,0,0,0,0,0,0,0,3,0,0,0,0,0,0,0,0,0,0,0,0,41,13,19,0,0,0,0,0,0,0,2,4,0,0,0,0,0,0,0,0,0,0,0,0,0,0,0,0,0,0,0,0,0,0,active
26,14,6,1,0,0,0,0,0,0,0,0,0,3,0,0,31,18,10,0,0,0,0,0,0,0,0,5,1,0,0,0,3,0,0,0,0,0,0,0,0,33,12,11,1,0,0,0,0,0,0,5,9,0,0,0,0,0,0,1,0,0,0,0,0,0,0,0,0,0,0,29,18,23,1,0,0,0,0,0,0,2,2,0,0,0,0,0,0,0,1,0,0,0,0,0,0,0,0,0,0,0,0,0,0,0,0,0,31,23,21,1,0,0,0,0,0,0,0,3,0,0,0,0,0,0,0,7,1,0,0,0,0,0,0,0,0,0,0,0,0,0,0,41,15,18,1,0,0,0,0,0,0,3,5,1,0,0,0,0,0,4,0,0,0,0,0,0,0,0,0,0,44,17,22,2,0,0,0,0,0,0,2,5,0,0,0,0,0,0,0,0,0,0,0,0,0,0,0,0,0,0,0,0,46,20,23,1,0,0,0,0,0,0,0,2,0,0,0,0,0,0,0,3,1,0,0,0,0,0,0,0,0,0,0,47,13,16,1,0,0,0,0,0,0,2,4,1,0,0,0,0,0,0,4,0,0,0,0,0,0,0,0,0,0,0,0,39,13,20,2,0,0,0,0,0,0,2,5,0,0,0,0,0,0,0,0,0,0,0,0,0,0,0,0,0,0,0,0,0,0,active
27,16,6,0,0,0,0,0,0,0,3,0,0,0,0,0,31,23,7,0,0,0,0,0,0,0,3,5,0,0,0,0,0,0,0,0,0,0,0,0,0,34,14,11,0,0,0,0,0,0,0,7,6,0,0,0,0,0,0,1,0,0,0,0,0,0,0,0,0,0,0,30,20,21,0,0,0,0,0,0,0,4,2,0,0,0,0,0,0,0,0,0,0,0,0,0,0,0,0,0,0,0,0,0,0,0,0,0,32,27,19,0,0,0,0,0,0,0,0,5,0,0,0,0,0,0,0,4,0,0,0,0,0,0,0,0,0,0,0,0,0,0,0,42,20,15,0,0,0,0,0,0,0,3,9,0,0,0,0,0,0,1,0,0,0,0,0,0,0,0,0,0,46,21,19,0,0,0,0,0,0,0,4,4,0,0,0,0,0,0,0,0,0,0,0,0,0,0,0,0,0,0,0,0,47,26,18,0,0,0,0,0,0,0,2,2,0,0,0,0,0,0,0,3,0,0,0,0,0,0,0,0,0,0,0,48,20,13,0,0,0,0,0,0,0,2,6,0,0,0,0,0,0,0,1,0,0,0,0,0,0,0,0,0,0,0,0,41,17,17,0,0,0,0,0,0,0,4,4,0,0,0,0,0,0,0,0,0,0,0,0,0,0,0,0,0,0,0,0,0,0,active
18,1,4,2,0,1,0,0,0,1,0,0,0,0,0,0,25,1,6,4,0,2,0,0,0,2,0,0,0,0,0,0,1,0,0,0,0,0,0,0,0,28,2,5,6,0,3,0,0,0,3,0,0,0,0,0,0,0,0,0,1,0,0,0,0,0,0,0,0,0,0,28,3,7,5,0,3,0,0,0,3,0,0,0,0,1,0,0,1,2,0,0,0,0,0,0,0,0,0,0,0,0,0,0,0,0,0,0,23,3,8,1,0,2,0,0,0,2,0,0,1,0,0,0,0,0,0,0,2,0,0,0,0,0,0,1,0,1,0,0,0,0,0,17,3,12,0,0,2,0,0,0,2,0,0,0,0,0,0,0,0,0,0,0,0,0,0,0,0,0,0,0,10,2,4,0,0,2,0,0,0,2,0,1,0,0,0,0,0,0,0,0,0,0,1,0,0,0,1,0,0,0,0,0,4,2,8,0,0,2,0,0,0,2,0,0,0,0,0,0,0,0,0,0,0,0,0,0,0,0,0,0,0,0,0,0,1,0,0,0,1,0,0,0,1,0,2,0,0,0,0,0,0,0,0,0,0,2,0,0,0,2,0,0,0,0,0,0,0,0,0,0,0,0,0,0,0,0,0,0,0,0,0,0,0,0,0,0,0,0,0,0,0,0,0,0,0,0,0,0,0,inactive
11,3,2,1,0,0,1,0,0,1,0,0,1,2,0,0,12,6,4,4,0,0,2,0,0,2,0,2,0,0,0,0,2,0,0,0,0,0,0,0,0,9,4,10,5,0,0,3,0,0,3,0,2,1,0,0,0,0,0,0,0,0,0,0,0,0,0,0,0,0,0,8,3,14,2,0,0,1,0,0,1,1,2,0,0,0,1,0,1,0,2,0,0,0,0,0,0,0,0,0,0,0,0,0,0,0,0,0,10,5,6,0,0,0,0,0,0,0,0,0,0,0,0,0,0,0,0,4,0,0,0,0,0,0,0,0,1,1,0,0,0,0,0,10,3,4,0,0,0,0,0,0,0,0,0,0,0,0,1,0,1,0,0,0,0,2,0,2,0,0,0,0,6,0,4,0,0,0,2,0,0,2,0,2,0,0,0,0,0,0,0,0,0,0,0,0,0,0,0,0,0,0,0,0,0,0,4,0,0,0,3,0,0,3,0,0,0,0,0,0,0,0,0,0,0,0,0,0,0,0,0,0,0,0,0,0,0,0,0,0,0,0,0,0,0,0,0,0,0,0,0,0,0,0,0,0,0,0,2,0,0,2,0,0,0,0,0,0,0,0,0,0,0,0,0,0,0,0,0,0,0,0,0,0,0,0,0,0,0,0,0,0,0,0,0,0,0,0,0,0,0,inactive
18,6,5,0,0,2,0,0,0,2,0,0,0,0,0,0,21,10,6,0,0,2,0,0,0,2,0,2,0,0,0,0,1,0,0,0,0,0,1,1,1,20,7,7,0,0,2,0,0,0,2,2,3,0,0,0,0,0,0,2,0,0,0,0,0,0,0,0,0,0,0,17,9,12,0,0,2,0,0,0,2,0,2,0,0,2,0,0,2,0,0,0,0,0,0,0,0,0,0,0,0,0,0,0,0,0,0,0,15,9,13,0,0,4,0,0,0,4,0,1,0,0,0,0,0,0,0,2,0,0,2,0,0,2,0,0,0,0,0,0,0,0,0,18,6,9,0,0,2,0,0,0,2,1,2,0,0,0,0,0,0,2,0,0,6,0,0,6,0,0,0,0,21,5,8,0,0,2,0,0,0,2,0,2,0,0,2,0,0,0,2,0,0,0,0,0,0,0,0,0,0,0,0,0,20,4,11,0,0,4,0,0,0,4,0,0,0,0,0,0,0,0,0,1,0,0,0,0,0,0,0,0,0,0,0,14,4,9,0,0,6,0,0,0,6,0,1,0,0,0,0,0,0,0,2,0,0,2,0,0,0,2,0,0,0,0,0,14,0,4,0,0,2,0,0,0,2,0,2,0,0,2,0,0,2,0,0,0,0,0,0,0,0,0,0,0,0,0,0,0,0,inactive
25,6,5,0,0,2,0,0,0,2,0,0,0,0,0,0,31,11,6,0,0,2,0,0,0,2,0,2,0,0,0,0,1,0,0,0,0,0,1,1,1,31,10,8,0,0,2,0,0,0,2,2,3,0,0,0,0,0,0,2,0,0,0,0,0,0,0,0,0,0,0,29,13,14,0,0,2,0,0,0,2,0,2,0,0,2,0,0,2,0,0,0,0,0,0,0,0,0,0,0,0,0,0,0,0,0,0,0,31,12,15,0,0,4,0,0,0,4,0,1,0,0,0,0,0,0,0,2,0,0,2,0,0,2,0,0,0,0,0,0,0,0,0,35,8,11,0,0,2,0,0,0,2,1,2,0,0,0,0,0,0,2,0,0,6,0,0,6,0,0,0,0,37,7,10,0,0,2,0,0,0,2,0,2,0,0,2,0,0,0,2,0,0,0,0,0,0,0,0,0,0,0,0,0,34,6,13,0,0,4,0,0,0,4,0,0,0,0,0,0,0,0,0,1,0,0,0,0,0,0,0,0,0,0,0,27,5,11,0,0,6,0,0,0,6,0,1,0,0,0,0,0,0,0,2,0,0,2,0,0,0,2,0,0,0,0,0,25,0,8,0,0,4,0,0,0,4,0,2,0,0,2,0,0,2,0,0,0,0,0,0,0,0,0,0,0,0,0,0,0,0,inactive
24,6,5,0,0,2,0,0,0,2,0,0,0,0,0,0,28,11,6,0,0,2,0,0,0,2,0,2,0,0,0,0,1,0,0,0,0,0,1,1,1,27,9,8,0,0,2,0,0,0,2,2,3,0,0,0,0,0,0,2,0,0,0,0,0,0,0,0,0,0,0,27,12,13,0,0,2,0,0,0,2,0,2,0,0,2,0,0,2,0,0,0,0,0,0,0,0,0,0,0,0,0,0,0,0,0,0,0,28,12,15,0,0,4,0,0,0,4,0,1,0,0,0,0,0,0,0,2,0,0,2,0,0,2,0,0,0,0,0,0,0,0,0,31,8,11,0,0,2,0,0,0,2,1,2,0,0,0,0,0,0,2,0,0,6,0,0,6,0,0,0,0,36,6,9,0,0,2,0,0,0,2,0,2,0,0,2,0,0,0,2,0,0,0,0,0,0,0,0,0,0,0,0,0,31,6,13,0,0,4,0,0,0,4,0,0,0,0,0,0,0,0,0,1,0,0,0,0,0,0,0,0,0,0,0,25,5,11,0,0,6,0,0,0,6,0,1,0,0,0,0,0,0,0,2,0,0,2,0,0,0,2,0,0,0,0,0,23,0,7,0,0,4,0,0,0,4,0,2,0,0,2,0,0,2,0,0,0,0,0,0,0,0,0,0,0,0,0,0,0,0,inactive
24,6,7,2,0,2,0,0,0,2,0,0,0,0,0,0,30,11,8,3,0,2,0,0,0,2,0,2,0,0,0,0,2,0,0,0,0,0,1,1,1,30,9,10,1,0,2,0,0,0,2,2,3,0,0,0,0,0,0,2,2,0,0,0,0,0,0,0,0,0,0,28,12,19,1,0,2,0,0,0,2,0,2,0,0,2,0,0,2,0,0,0,0,0,0,0,0,0,0,0,0,0,0,0,0,0,0,0,30,13,17,2,0,4,0,0,0,4,0,1,1,0,0,0,0,0,0,2,0,0,2,0,0,2,0,0,0,0,0,0,0,0,0,33,9,16,2,0,2,0,0,0,2,1,4,1,0,0,0,0,0,2,1,0,6,0,0,6,0,0,0,0,39,6,13,3,0,2,0,0,0,2,0,4,0,0,2,0,0,0,2,2,0,0,0,0,0,0,0,0,0,0,0,0,35,6,19,4,0,4,0,0,0,4,0,0,0,0,0,0,0,0,0,1,0,0,0,0,0,0,0,0,0,0,0,26,6,20,1,0,6,0,0,0,6,0,1,1,0,0,0,0,0,0,2,1,0,2,0,0,0,2,0,0,0,0,0,26,0,9,3,0,4,0,0,0,4,0,4,0,0,2,0,0,2,2,0,0,0,0,0,0,0,0,0,0,0,0,0,0,0,active
24,6,7,2,0,2,0,0,0,2,0,0,0,0,0,0,30,11,8,3,0,2,0,0,0,2,0,2,0,0,0,0,2,0,0,0,0,0,1,1,1,30,9,10,1,0,2,0,0,0,2,2,3,0,0,0,0,0,0,2,2,0,0,0,0,0,0,0,0,0,0,28,12,19,1,0,2,0,0,0,2,0,2,0,0,2,0,0,2,0,0,0,0,0,0,0,0,0,0,0,0,0,0,0,0,0,0,0,30,13,17,2,0,4,0,0,0,4,0,1,1,0,0,0,0,0,0,2,0,0,2,0,0,2,0,0,0,0,0,0,0,0,0,33,9,16,2,0,2,0,0,0,2,1,4,1,0,0,0,0,0,2,1,0,6,0,0,6,0,0,0,0,39,6,13,3,0,2,0,0,0,2,0,4,0,0,2,0,0,0,2,2,0,0,0,0,0,0,0,0,0,0,0,0,35,6,19,4,0,4,0,0,0,4,0,0,0,0,0,0,0,0,0,1,0,0,0,0,0,0,0,0,0,0,0,26,6,20,1,0,6,0,0,0,6,0,1,1,0,0,0,0,0,0,2,1,0,2,0,0,0,2,0,0,0,0,0,26,0,9,3,0,4,0,0,0,4,0,4,0,0,2,0,0,2,2,0,0,0,0,0,0,0,0,0,0,0,0,0,0,0,inactive
24,6,7,2,0,2,0,0,0,2,0,0,0,0,0,0,30,11,8,3,0,2,0,0,0,2,0,2,0,0,0,0,2,0,0,0,0,0,1,1,1,30,9,10,1,0,2,0,0,0,2,2,3,0,0,0,0,0,0,2,2,0,0,0,0,0,0,0,0,0,0,28,12,19,1,0,2,0,0,0,2,0,2,0,0,2,0,0,2,0,0,0,0,0,0,0,0,0,0,0,0,0,0,0,0,0,0,0,30,13,17,2,0,4,0,0,0,4,0,1,1,0,0,0,0,0,0,2,0,0,2,0,0,2,0,0,0,0,0,0,0,0,0,33,9,16,2,0,2,0,0,0,2,1,4,1,0,0,0,0,0,2,1,0,6,0,0,6,0,0,0,0,39,6,13,3,0,2,0,0,0,2,0,4,0,0,2,0,0,0,2,2,0,0,0,0,0,0,0,0,0,0,0,0,35,6,19,4,0,4,0,0,0,4,0,0,0,0,0,0,0,0,0,1,0,0,0,0,0,0,0,0,0,0,0,26,6,20,1,0,6,0,0,0,6,0,1,1,0,0,0,0,0,0,2,1,0,2,0,0,0,2,0,0,0,0,0,26,0,9,3,0,4,0,0,0,4,0,4,0,0,2,0,0,2,2,0,0,0,0,0,0,0,0,0,0,0,0,0,0,0,inactive
24,6,7,2,0,2,0,0,0,2,0,0,0,0,0,0,30,11,8,3,0,2,0,0,0,2,0,2,0,0,0,0,2,0,0,0,0,0,1,1,1,30,9,10,1,0,2,0,0,0,2,2,3,0,0,0,0,0,0,2,2,0,0,0,0,0,0,0,0,0,0,28,12,19,1,0,2,0,0,0,2,0,2,0,0,2,0,0,2,0,0,0,0,0,0,0,0,0,0,0,0,0,0,0,0,0,0,0,30,13,17,2,0,4,0,0,0,4,0,1,1,0,0,0,0,0,0,2,0,0,2,0,0,2,0,0,0,0,0,0,0,0,0,33,9,16,2,0,2,0,0,0,2,1,4,1,0,0,0,0,0,2,1,0,6,0,0,6,0,0,0,0,39,6,13,3,0,2,0,0,0,2,0,4,0,0,2,0,0,0,2,2,0,0,0,0,0,0,0,0,0,0,0,0,35,6,19,4,0,4,0,0,0,4,0,0,0,0,0,0,0,0,0,1,0,0,0,0,0,0,0,0,0,0,0,26,6,20,1,0,6,0,0,0,6,0,1,1,0,0,0,0,0,0,2,1,0,2,0,0,0,2,0,0,0,0,0,26,0,9,3,0,4,0,0,0,4,0,4,0,0,2,0,0,2,2,0,0,0,0,0,0,0,0,0,0,0,0,0,0,0,inactive
19,6,9,0,0,2,0,0,0,2,0,0,0,0,0,0,22,10,11,0,0,2,0,0,0,2,0,2,0,0,0,0,2,0,0,0,0,0,1,1,1,23,7,9,0,0,2,0,0,0,2,2,3,0,0,0,0,0,0,4,0,0,0,0,0,0,0,0,0,0,0,21,9,15,0,0,2,0,0,0,2,0,3,0,0,2,0,0,2,0,0,0,0,0,0,0,0,0,0,0,0,0,0,0,0,0,0,0,18,10,19,0,0,4,0,0,0,4,0,1,0,0,0,0,0,0,0,2,0,0,2,0,0,2,0,0,0,0,0,0,0,0,0,21,7,14,0,0,2,0,0,0,2,1,2,0,0,0,0,0,0,2,0,0,6,0,0,6,0,0,0,0,24,5,10,0,0,2,0,0,0,2,0,5,0,0,2,0,0,0,2,1,0,0,0,0,0,0,0,0,0,0,0,0,21,5,17,0,0,4,0,0,0,4,0,0,0,0,0,0,0,0,0,1,0,0,0,0,0,0,0,0,0,0,0,15,5,14,0,0,6,0,0,0,6,0,1,0,0,0,0,0,0,0,2,0,0,2,0,0,0,2,0,0,0,0,0,17,0,5,0,0,2,0,0,0,2,0,5,0,0,2,0,0,2,3,0,0,0,0,0,0,0,0,0,0,0,0,0,0,0,inactive
19,6,9,0,0,2,0,0,0,2,0,0,0,0,0,0,22,10,11,0,0,2,0,0,0,2,0,2,0,0,0,0,2,0,0,0,0,0,1,1,1,23,7,9,0,0,2,0,0,0,2,2,3,0,0,0,0,0,0,4,0,0,0,0,0,0,0,0,0,0,0,21,9,15,0,0,2,0,0,0,2,0,3,0,0,2,0,0,2,0,0,0,0,0,0,0,0,0,0,0,0,0,0,0,0,0,0,0,18,10,19,0,0,4,0,0,0,4,0,1,0,0,0,0,0,0,0,2,0,0,2,0,0,2,0,0,0,0,0,0,0,0,0,21,7,14,0,0,2,0,0,0,2,1,2,0,0,0,0,0,0,2,0,0,6,0,0,6,0,0,0,0,24,5,10,0,0,2,0,0,0,2,0,5,0,0,2,0,0,0,2,1,0,0,0,0,0,0,0,0,0,0,0,0,21,5,17,0,0,4,0,0,0,4,0,0,0,0,0,0,0,0,0,1,0,0,0,0,0,0,0,0,0,0,0,15,5,14,0,0,6,0,0,0,6,0,1,0,0,0,0,0,0,0,2,0,0,2,0,0,0,2,0,0,0,0,0,17,0,5,0,0,2,0,0,0,2,0,5,0,0,2,0,0,2,3,0,0,0,0,0,0,0,0,0,0,0,0,0,0,0,inactive
18,6,5,4,0,0,0,0,0,0,0,0,0,0,0,0,27,8,5,6,0,0,0,0,0,0,0,1,2,0,0,0,0,0,0,0,0,0,0,0,0,25,14,6,5,0,0,0,0,0,0,0,0,2,0,0,0,0,0,1,1,0,0,0,0,0,0,0,0,0,0,20,9,8,4,0,0,0,0,0,0,3,2,1,0,0,0,0,0,0,1,0,0,0,0,0,0,0,0,0,0,0,0,0,0,0,0,0,20,7,7,4,0,0,0,0,0,0,1,2,0,0,0,0,0,0,0,0,0,0,0,0,0,0,1,0,0,0,0,0,0,0,0,16,8,7,6,0,0,0,0,0,0,0,1,1,0,0,0,0,0,0,1,0,0,0,0,0,0,0,0,0,16,8,5,4,0,0,0,0,0,0,0,1,2,0,0,0,0,0,0,0,1,0,0,0,0,0,0,0,0,0,0,0,14,10,4,3,0,0,0,0,0,0,1,1,0,0,0,0,0,0,0,0,0,0,0,0,0,0,0,0,0,0,0,14,4,0,2,0,0,0,0,0,0,1,2,0,0,0,0,0,0,0,2,0,0,0,0,0,0,0,0,0,0,0,0,12,4,4,2,0,0,0,0,0,0,0,0,0,0,0,0,0,0,0,0,0,0,0,0,0,0,0,0,0,0,0,0,0,0,inactive
17,5,3,2,0,1,0,0,0,1,0,0,0,0,0,0,21,8,4,3,0,2,0,0,0,2,0,1,1,0,0,0,0,0,0,0,0,0,0,0,0,17,10,3,2,0,2,0,0,0,2,0,1,2,0,1,0,0,1,0,1,0,0,0,0,0,0,0,0,0,0,14,7,6,3,0,2,0,0,0,2,2,1,0,0,0,0,0,0,0,0,0,0,0,0,0,0,0,0,0,0,0,0,0,0,0,0,0,16,3,4,3,0,1,0,0,0,1,1,1,0,0,0,0,0,0,0,0,1,0,1,0,0,1,0,0,0,0,0,0,0,0,0,13,6,5,4,0,1,0,0,0,1,0,0,0,0,0,0,0,0,0,0,0,0,0,0,0,1,1,0,0,14,6,2,1,0,2,0,0,0,2,0,1,0,0,1,0,0,0,1,0,0,0,0,0,0,0,0,0,0,0,0,0,11,6,1,0,0,1,0,0,0,1,0,1,0,0,1,0,0,0,1,1,0,0,0,0,0,0,0,0,0,0,0,8,3,3,0,0,2,0,0,0,2,0,0,0,0,0,0,0,0,0,0,0,0,0,0,0,0,0,0,0,0,0,0,8,0,2,0,0,1,0,0,0,1,0,0,0,0,0,0,0,0,0,0,0,0,0,0,0,0,0,0,0,0,0,0,0,0,inactive
10,4,5,2,0,0,1,0,0,1,0,0,0,0,0,0,13,3,7,2,0,0,1,0,0,1,1,1,2,0,0,0,0,0,0,0,0,0,0,0,0,10,5,3,3,0,0,0,0,0,0,0,1,0,0,0,1,0,1,0,1,0,0,1,1,0,0,0,0,0,0,10,6,4,4,0,0,1,0,0,1,0,2,0,0,0,0,0,0,0,2,0,0,0,0,0,0,0,0,0,0,0,0,0,0,0,0,0,13,4,4,2,0,0,0,0,0,0,0,2,0,0,0,1,0,0,1,1,0,0,0,0,0,0,0,0,1,1,0,0,0,0,0,8,4,8,0,0,0,2,0,0,2,0,0,0,0,0,0,0,0,0,0,0,0,0,0,0,0,0,0,0,10,0,4,0,0,0,2,0,0,2,0,0,0,0,0,0,0,0,0,2,0,0,0,0,0,0,0,0,0,0,0,0,4,0,4,0,0,0,2,0,0,2,0,0,0,0,0,0,0,0,0,0,0,0,0,2,0,2,0,0,0,0,0,0,0,0,0,0,0,4,0,0,4,0,0,0,0,0,0,0,0,0,0,0,0,0,0,0,0,0,0,0,0,0,0,0,0,0,0,0,0,0,0,0,0,0,0,0,0,0,0,0,0,0,0,0,0,0,0,0,0,0,0,0,0,0,0,0,0,inactive
20,2,5,0,0,0,0,0,0,0,0,0,0,0,0,0,25,3,5,0,0,0,0,0,0,0,0,1,0,0,0,0,1,0,0,0,0,0,0,0,0,23,2,7,0,0,0,0,0,0,0,0,1,0,0,0,0,0,0,0,0,0,0,0,0,0,0,0,0,0,0,19,2,6,0,0,0,0,0,0,0,0,0,0,0,0,0,0,0,0,0,0,0,0,0,0,0,0,0,0,0,0,0,0,0,0,0,0,16,3,6,0,0,0,0,0,0,0,0,0,0,0,0,0,0,0,0,0,0,0,0,0,0,0,0,0,0,0,0,0,0,0,0,15,4,5,0,0,0,0,0,0,0,0,1,0,0,0,0,0,0,1,0,0,0,0,0,0,0,0,0,0,14,4,10,0,0,0,0,0,0,0,0,0,0,0,0,0,0,0,0,0,0,0,0,0,0,0,0,0,0,0,0,0,15,1,7,0,0,0,0,0,0,0,0,0,0,0,0,0,0,0,0,1,0,0,0,0,0,0,0,0,0,0,0,12,0,5,0,0,0,0,0,0,0,0,0,0,0,0,0,0,0,0,0,0,0,0,0,0,0,0,0,0,0,0,0,11,0,1,0,0,0,0,0,0,0,0,0,0,0,0,0,0,0,0,0,0,0,0,0,0,0,0,0,0,0,0,0,0,0,inactive
10,2,3,4,0,0,0,0,0,0,0,0,0,0,0,0,12,2,4,2,0,0,0,0,0,0,0,0,2,0,0,0,0,1,1,0,0,0,0,0,0,8,2,3,5,0,0,0,0,0,0,0,1,0,0,0,0,0,0,0,0,0,0,0,0,0,0,0,0,0,0,9,2,2,3,0,0,0,0,0,0,0,0,0,0,0,0,0,0,0,1,0,0,0,0,0,0,0,0,0,0,0,0,0,0,0,0,0,8,2,3,3,0,0,0,0,0,0,0,0,0,0,0,0,0,0,0,0,0,0,0,0,0,0,0,0,0,0,0,0,0,0,0,8,1,3,2,0,0,0,0,0,0,0,1,0,0,0,0,0,0,0,0,0,0,0,0,0,0,0,0,0,6,2,3,2,0,0,0,0,0,0,0,0,0,0,0,0,0,0,0,1,1,0,0,0,0,0,0,0,0,0,0,0,5,0,2,3,0,0,0,0,0,0,0,0,0,0,0,0,0,0,0,0,1,0,0,0,0,0,0,0,0,0,0,3,0,1,2,0,0,0,0,0,0,0,0,0,0,0,0,0,0,0,0,0,0,0,0,0,0,0,0,0,0,0,0,4,0,1,0,0,0,0,0,0,0,0,0,0,0,0,0,0,0,0,0,0,0,0,0,0,0,0,0,0,0,0,0,0,0,inactive
23,5,3,0,0,0,0,0,0,0,0,0,0,0,0,0,30,7,3,0,0,0,0,0,0,0,1,1,0,0,0,0,1,0,0,0,0,0,0,0,0,28,10,8,0,0,0,0,0,0,0,0,0,0,0,0,0,0,0,0,0,0,0,0,0,0,0,0,0,0,0,24,9,9,0,0,0,0,0,0,0,0,1,0,0,0,0,0,0,0,0,0,0,0,0,0,0,0,0,0,0,0,0,0,0,0,0,0,27,7,6,0,0,0,0,0,0,0,0,2,0,0,0,0,0,0,0,0,0,0,0,0,0,0,0,0,0,0,0,0,0,0,0,29,6,7,0,0,0,0,0,0,0,0,0,0,0,0,0,0,0,0,0,0,0,0,0,0,0,0,0,0,31,2,6,0,0,0,0,0,0,0,0,2,0,0,0,0,0,0,0,2,0,0,0,0,0,0,0,0,0,0,0,0,28,0,8,0,0,0,0,0,0,0,0,0,0,0,0,0,0,0,0,0,0,0,0,0,0,0,0,0,0,0,0,20,0,7,0,0,0,0,0,0,0,0,0,0,0,0,0,0,0,0,0,0,0,0,0,0,0,0,0,0,0,0,0,10,0,6,0,0,0,0,0,0,0,0,0,0,0,0,0,0,0,0,0,0,0,0,0,0,0,0,0,0,0,0,0,0,0,inactive
17,2,6,0,0,0,0,1,0,1,0,0,0,0,0,0,23,2,8,0,0,0,0,2,0,2,0,0,0,0,0,0,0,0,0,0,0,0,0,0,0,26,2,11,0,0,0,0,2,0,2,0,1,0,0,0,0,0,0,0,0,0,0,0,0,0,0,0,0,0,0,19,3,11,0,0,0,0,3,0,3,0,0,0,0,0,0,0,0,1,0,0,0,0,0,0,0,0,0,0,0,0,0,0,0,0,0,0,18,1,7,0,0,0,0,1,0,1,0,1,0,0,0,0,1,0,1,1,0,0,0,0,2,2,0,0,0,0,0,0,0,0,0,14,1,8,0,0,0,0,2,0,2,0,0,0,0,0,0,0,0,1,0,0,0,0,0,0,0,0,0,0,15,1,7,0,0,0,0,1,0,1,0,0,0,0,0,0,0,0,0,1,0,0,0,0,0,0,0,0,0,0,0,0,14,2,7,0,0,0,0,2,0,2,0,0,0,0,0,0,0,0,0,1,0,0,0,0,0,0,0,0,0,0,0,12,2,6,0,0,0,0,2,0,2,0,1,0,0,0,0,0,0,0,1,0,0,0,0,1,0,1,0,0,0,0,0,8,2,4,0,0,0,0,2,0,2,0,1,0,0,0,0,0,0,0,0,0,0,0,1,0,1,0,0,0,0,0,0,0,0,inactive
27,4,6,0,0,0,0,0,0,0,0,0,0,0,0,0,36,7,7,0,0,0,0,0,0,0,0,1,0,0,0,0,1,0,0,0,0,0,0,0,0,34,9,7,0,0,0,0,0,0,0,0,1,0,0,0,0,0,0,1,0,0,0,0,0,0,0,0,0,0,0,32,5,15,0,0,0,0,0,0,0,0,0,0,0,0,0,0,0,0,0,0,0,0,0,0,0,0,0,0,0,0,0,0,0,0,0,0,31,2,16,0,0,0,0,0,0,0,0,4,0,0,0,0,0,0,0,1,0,0,0,0,0,0,0,0,0,0,0,0,0,0,0,27,5,13,0,0,0,0,0,0,0,0,0,0,0,0,0,0,0,0,0,0,0,0,0,0,0,0,0,0,23,5,12,0,0,0,0,0,0,0,0,0,0,0,0,0,0,0,0,0,0,0,0,0,0,0,0,0,0,0,0,0,24,4,11,0,0,0,0,0,0,0,1,1,0,0,0,0,0,0,0,2,0,0,0,0,0,0,0,0,0,0,0,26,3,9,0,0,0,0,0,0,0,0,0,0,0,0,0,0,0,0,0,0,0,0,0,0,0,0,0,0,0,0,0,29,3,2,0,0,0,0,0,0,0,0,0,0,0,0,0,0,0,0,0,0,0,0,0,0,0,0,0,0,0,0,0,0,0,inactive
15,6,4,4,0,0,0,0,0,0,0,1,0,0,0,0,21,6,7,4,0,0,0,0,0,0,1,1,3,0,0,0,0,0,0,0,0,0,0,0,0,15,11,6,8,0,0,0,0,0,0,0,1,0,0,0,0,0,0,0,0,0,0,0,0,0,0,0,0,0,0,16,7,4,4,0,0,0,0,0,0,0,1,2,0,0,0,0,0,0,3,0,0,0,0,0,0,1,0,0,0,0,0,0,0,0,0,0,17,8,5,5,0,0,0,0,0,0,0,1,0,0,0,0,0,0,0,1,1,0,0,0,0,0,0,0,0,0,0,0,0,0,0,18,7,7,5,0,0,0,0,0,0,2,2,0,0,0,0,0,0,0,0,0,0,0,0,0,0,0,0,0,23,3,7,4,0,0,0,0,0,0,0,0,0,0,0,0,0,0,0,0,1,0,0,0,0,0,0,0,0,0,0,0,18,2,7,4,0,0,0,0,0,0,0,1,1,0,0,0,0,0,0,1,1,0,0,0,0,0,0,0,0,0,0,16,3,6,0,0,0,0,0,0,0,0,1,0,0,0,0,0,0,0,1,0,0,0,0,0,0,0,0,0,0,0,0,10,3,3,0,0,0,0,0,0,0,0,0,0,0,0,0,0,0,0,0,0,0,0,0,0,0,0,0,0,0,0,0,0,0,inactive
17,5,4,1,0,0,0,0,0,0,1,2,0,0,0,0,20,6,7,0,0,0,0,0,0,0,1,2,2,0,0,0,1,0,0,0,0,0,0,0,0,16,9,13,1,0,0,0,0,0,0,1,1,1,0,0,0,0,0,0,0,0,0,0,0,0,0,0,0,0,0,11,10,13,2,0,0,0,0,0,0,1,3,0,0,0,0,0,0,1,1,0,0,0,0,0,0,0,0,0,0,0,0,0,0,0,0,0,12,10,5,3,0,0,0,0,0,0,0,5,0,0,0,0,0,0,0,2,1,0,0,0,0,0,0,0,0,0,0,0,0,0,0,11,9,6,4,0,0,0,0,0,0,1,0,1,0,0,0,0,0,0,0,0,0,0,0,0,0,0,0,0,11,7,3,3,0,0,0,0,0,0,1,3,0,0,0,0,0,0,0,1,3,0,0,0,0,0,0,0,0,0,0,0,10,6,6,2,0,0,0,0,0,0,0,2,0,0,0,0,0,0,0,0,0,0,0,0,0,0,0,0,0,0,0,12,3,7,1,0,0,0,0,0,0,0,1,0,0,0,0,0,0,0,1,0,0,0,0,0,0,0,0,0,0,0,0,13,3,7,1,0,0,0,0,0,0,0,0,0,0,0,0,0,0,2,0,0,0,0,0,0,0,0,0,0,0,0,0,0,0,inactive
20,3,9,0,0,0,0,0,0,0,0,0,0,0,0,0,25,3,14,0,0,0,0,0,0,0,0,2,0,0,0,0,0,0,0,0,0,0,0,0,0,22,6,11,0,0,0,0,0,0,0,0,1,0,0,0,0,0,0,2,0,0,0,0,0,0,0,0,0,0,0,24,5,14,0,0,0,0,0,0,0,1,1,0,0,0,0,0,0,2,0,0,0,0,0,0,0,0,0,0,0,0,0,0,0,0,0,0,26,7,12,0,0,0,0,0,0,0,0,3,0,0,0,0,0,0,0,2,0,0,0,0,0,0,0,0,0,0,0,0,0,0,0,18,10,14,0,0,0,0,0,0,0,0,2,0,0,0,0,0,0,0,0,0,0,0,0,0,0,0,0,0,19,4,9,0,0,0,0,0,0,0,0,1,0,0,0,0,0,0,0,2,0,0,0,0,0,0,0,0,0,0,0,0,17,1,10,0,0,0,0,0,0,0,0,0,0,0,0,0,0,0,0,2,0,0,0,0,0,0,0,0,0,0,0,17,2,7,0,0,0,0,0,0,0,0,0,0,0,0,0,0,0,0,0,0,0,0,0,0,0,0,0,0,0,0,0,15,2,4,0,0,0,0,0,0,0,0,0,0,0,0,0,0,0,0,0,0,0,0,0,0,0,0,0,0,0,0,0,0,0,inactive
22,5,4,0,0,0,0,0,0,0,0,0,0,0,0,0,30,6,7,0,0,0,0,0,0,0,1,0,0,0,0,0,0,0,0,0,0,0,0,0,0,29,11,3,0,0,0,0,0,0,0,0,1,0,0,0,0,0,0,0,0,0,0,0,0,0,0,0,0,0,0,25,11,5,0,0,0,0,0,0,0,2,1,0,0,0,0,0,0,0,0,0,0,0,0,0,0,0,0,0,0,0,0,0,0,0,0,0,26,11,5,0,0,0,0,0,0,0,0,1,0,0,0,0,0,0,0,1,0,0,0,0,0,0,0,0,0,0,0,0,0,0,0,21,13,5,0,0,0,0,0,0,0,0,2,0,0,0,0,0,0,0,0,0,0,0,0,0,0,0,0,0,25,4,4,0,0,0,0,0,0,0,0,1,0,0,0,0,0,0,0,0,0,0,0,0,0,0,0,0,0,0,0,0,24,5,2,0,0,0,0,0,0,0,0,0,0,0,0,0,0,0,0,0,0,0,0,0,0,0,0,0,0,0,0,19,2,3,0,0,0,0,0,0,0,0,0,0,0,0,0,0,0,0,0,0,0,0,0,0,0,0,0,0,0,0,0,17,1,4,0,0,0,0,0,0,0,0,0,0,0,0,0,0,0,0,0,0,0,0,0,0,0,0,0,0,0,0,0,0,0,inactive
25,8,0,3,0,0,0,0,0,0,0,0,1,4,0,0,30,12,6,7,0,0,0,0,0,0,2,2,0,0,0,0,2,0,0,0,0,0,0,0,0,26,15,14,6,0,0,0,0,0,0,2,0,4,0,0,0,0,0,0,0,0,0,0,0,0,0,0,0,0,0,24,14,12,7,0,0,0,0,0,0,2,8,1,0,0,0,0,0,0,0,0,0,0,0,0,0,1,0,0,0,0,0,0,0,0,0,0,29,17,14,7,0,0,0,0,0,0,0,2,2,0,0,0,0,0,0,0,4,0,0,0,0,0,0,0,0,0,0,0,0,0,0,32,19,14,10,0,0,0,0,0,0,0,4,0,0,0,0,0,0,4,0,0,0,0,0,0,0,0,0,0,37,13,20,9,0,0,0,0,0,0,0,0,0,0,0,0,0,0,0,0,0,0,0,0,0,0,0,0,0,0,0,0,44,6,18,4,0,0,0,0,0,0,0,0,0,0,0,0,0,0,0,0,0,0,0,0,0,0,0,0,0,0,0,44,2,8,1,0,0,0,0,0,0,0,0,0,0,0,0,0,0,0,0,0,0,0,0,0,0,0,0,0,0,0,0,31,2,2,0,0,0,0,0,0,0,0,0,0,0,0,0,0,0,0,0,0,0,0,0,0,0,0,0,0,0,0,0,0,0,active
28,2,9,0,0,1,0,0,0,1,0,0,0,0,0,0,39,2,13,0,0,2,0,0,0,2,0,1,0,0,0,0,0,0,0,0,0,0,0,0,0,39,5,16,0,0,2,0,0,0,2,0,0,0,0,0,0,0,0,1,0,0,0,0,0,0,0,0,0,0,0,39,5,18,0,0,1,0,0,0,1,1,1,0,0,0,0,0,0,1,0,0,0,0,0,0,0,0,0,0,0,0,0,0,0,0,0,0,41,8,17,0,0,1,0,0,0,1,0,0,0,0,0,0,0,0,0,2,0,0,0,0,0,0,0,0,0,0,0,0,0,0,0,38,8,18,0,0,0,0,0,0,0,0,4,0,0,0,0,0,0,2,0,0,1,0,0,1,0,0,0,0,39,6,11,0,0,1,0,0,0,1,0,3,0,0,0,0,0,0,0,2,0,0,0,0,0,0,0,0,0,0,0,0,34,7,10,0,0,2,0,0,0,2,0,0,0,0,0,0,0,0,0,0,0,0,0,0,0,0,0,0,0,0,0,28,5,8,0,0,3,0,0,0,3,0,1,0,0,0,0,0,0,0,1,0,0,1,0,0,0,1,0,0,0,0,0,18,6,9,0,0,4,0,0,0,4,0,0,0,0,0,0,0,0,1,0,0,0,0,0,0,0,0,0,0,0,0,0,0,0,inactive
12,4,6,1,0,0,2,0,0,2,1,0,0,0,0,0,14,4,8,0,0,0,4,0,0,4,1,2,2,0,0,0,0,0,0,0,0,0,0,0,0,12,4,6,1,0,0,4,0,0,4,1,2,1,0,0,0,0,0,1,0,0,0,1,1,0,0,0,0,0,0,5,8,6,2,0,0,3,0,0,3,0,2,0,0,0,0,0,0,1,1,0,0,0,0,0,0,0,0,0,0,0,0,1,1,0,0,1,7,6,2,1,0,0,1,0,0,1,0,4,0,0,0,0,0,0,0,0,2,0,0,1,0,1,0,0,0,0,0,0,0,0,0,7,5,5,3,0,0,1,0,0,1,0,1,0,0,0,1,0,1,0,0,0,0,1,0,1,0,0,0,0,5,6,4,4,0,0,2,0,0,2,0,1,0,0,0,0,0,0,0,1,1,0,0,0,0,0,0,0,0,0,0,0,6,4,4,2,0,0,0,0,0,0,0,0,0,0,0,2,0,0,2,1,0,0,0,1,0,1,0,1,1,0,0,5,3,6,1,0,0,1,0,0,1,0,0,0,0,0,1,0,0,1,1,0,0,0,0,0,0,0,0,0,0,0,0,6,1,4,0,0,0,1,0,0,1,0,0,0,0,0,1,0,1,1,0,0,0,0,0,0,0,0,1,1,0,0,0,0,0,inactive
22,7,7,0,0,0,0,0,0,0,0,0,0,0,0,0,38,5,14,0,0,0,0,0,0,0,0,1,0,0,0,0,0,0,0,0,0,0,0,0,0,40,8,24,0,0,0,0,0,0,0,0,1,0,0,0,0,0,0,2,0,0,0,0,0,0,0,0,0,0,0,36,9,26,0,0,0,0,0,0,0,0,3,0,0,0,0,0,0,6,0,0,0,0,0,0,0,0,0,0,0,0,0,0,0,0,0,0,34,6,19,0,0,0,0,0,0,0,1,6,0,0,0,0,0,0,0,3,0,0,0,0,0,0,0,0,0,0,0,0,0,0,0,24,8,24,0,0,0,0,0,0,0,0,1,0,0,0,0,0,0,4,0,0,0,0,0,0,0,0,0,0,20,6,13,0,0,0,0,0,0,0,0,2,0,0,0,0,0,0,0,1,0,0,0,0,0,0,0,0,0,0,0,0,16,6,13,0,0,0,0,0,0,0,1,2,0,0,0,0,0,0,0,3,0,0,0,0,0,0,0,0,0,0,0,12,8,9,0,0,0,0,0,0,0,0,3,0,0,0,0,0,0,0,0,0,0,0,0,0,0,0,0,0,0,0,0,9,3,9,0,0,0,0,0,0,0,0,1,0,0,0,0,0,0,2,0,0,0,0,0,0,0,0,0,0,0,0,0,0,0,inactive
20,7,10,2,0,0,0,0,0,0,0,0,0,0,0,0,28,7,14,2,0,0,0,0,0,0,1,2,2,0,0,0,0,0,0,0,0,0,0,0,0,24,10,12,3,0,0,0,0,0,0,0,1,0,0,0,0,0,0,1,1,0,0,0,0,0,0,0,0,0,0,25,8,10,4,0,0,0,0,0,0,1,4,0,0,0,0,0,0,0,2,0,0,0,0,0,0,0,0,0,0,0,0,0,0,0,0,0,24,9,9,4,0,0,0,0,0,0,0,4,0,0,0,0,0,0,0,2,0,0,0,0,0,0,0,0,0,0,0,0,0,0,0,19,8,16,1,0,0,0,0,0,0,1,0,1,0,0,0,0,0,1,0,0,0,0,0,0,0,0,0,0,23,5,10,1,0,0,0,0,0,0,0,1,0,0,0,0,0,0,0,3,1,0,0,0,0,0,0,0,0,0,0,0,17,5,13,2,0,0,0,0,0,0,0,1,0,0,0,0,0,0,0,1,0,0,0,0,0,0,0,0,0,0,0,18,5,6,2,0,0,0,0,0,0,0,3,0,0,0,0,0,0,0,1,0,0,0,0,0,0,0,0,0,0,0,0,15,6,6,1,0,0,0,0,0,0,0,1,0,0,0,0,0,0,2,1,0,0,0,0,0,0,0,0,0,0,0,0,0,0,inactive
18,12,3,4,0,0,0,0,0,0,0,0,0,0,0,0,29,9,4,3,0,0,0,0,0,0,4,1,3,0,0,0,0,0,0,0,0,0,0,0,0,21,17,6,7,0,0,0,0,0,0,0,0,1,0,0,0,0,0,0,0,0,0,0,0,0,0,0,0,0,0,24,11,6,5,0,0,0,0,0,0,0,1,2,0,0,0,0,0,0,3,0,0,0,0,0,0,1,0,0,0,0,0,0,0,0,0,0,24,7,4,9,0,0,0,0,0,0,2,2,1,0,0,0,0,0,0,1,0,0,0,0,0,0,0,0,0,0,0,0,0,0,0,22,11,6,7,0,0,0,0,0,0,2,0,0,0,0,0,0,0,0,0,0,0,0,0,0,0,0,0,0,26,8,3,4,0,0,0,0,0,0,2,1,1,0,0,0,0,0,0,0,1,0,0,0,0,0,0,0,0,0,0,0,21,14,4,4,0,0,0,0,0,0,0,1,1,0,0,0,0,0,0,0,0,0,0,0,0,0,0,0,0,0,0,23,9,3,1,0,0,0,0,0,0,0,1,1,0,0,0,0,0,0,0,0,0,0,0,0,0,0,0,0,0,0,0,17,7,3,2,0,0,0,0,0,0,0,1,0,0,0,0,0,0,0,0,0,0,0,0,0,0,0,0,0,0,0,0,0,0,inactive
26,8,3,0,0,0,0,0,0,0,3,0,0,0,0,0,37,13,4,0,0,0,0,0,0,0,3,1,0,0,0,0,0,0,0,0,0,0,0,0,0,37,16,3,0,0,0,0,0,0,0,2,1,0,0,0,0,0,0,0,0,0,0,0,0,0,0,0,0,0,0,28,22,4,0,0,0,0,0,0,0,3,2,0,0,0,0,0,0,0,0,0,0,0,0,0,0,0,0,0,0,0,0,0,0,0,0,0,30,25,5,0,0,0,0,0,0,0,2,4,0,0,0,0,0,0,0,0,0,0,0,0,0,0,0,0,0,0,0,0,0,0,0,31,24,6,0,0,0,0,0,0,0,2,3,0,0,0,0,0,0,0,0,0,0,0,0,0,0,0,0,0,32,23,8,0,0,0,0,0,0,0,0,0,0,0,0,0,0,0,0,0,0,0,0,0,0,0,0,0,0,0,0,0,36,18,6,0,0,0,0,0,0,0,0,1,0,0,0,0,0,0,0,1,0,0,0,0,0,0,0,0,0,0,0,32,11,7,0,0,0,0,0,0,0,0,0,0,0,0,0,0,0,0,0,0,0,0,0,0,0,0,0,0,0,0,0,28,2,4,0,0,0,0,0,0,0,0,0,0,0,0,0,0,0,0,0,0,0,0,0,0,0,0,0,0,0,0,0,0,0,inactive
15,5,7,2,0,0,0,0,0,0,1,0,0,0,0,0,19,6,10,2,0,0,0,0,0,0,2,1,2,0,0,0,0,0,0,0,0,0,0,0,0,19,7,6,2,0,0,0,0,0,0,0,3,1,0,0,0,0,0,1,1,0,0,0,0,0,0,0,0,0,0,17,8,8,3,0,0,0,0,0,0,0,2,0,0,0,0,0,0,0,0,0,0,0,0,0,0,0,0,0,0,0,0,0,0,0,0,0,18,6,8,3,0,0,0,0,0,0,0,0,0,0,0,0,0,0,0,0,1,0,0,0,0,0,0,0,0,0,0,0,0,0,0,15,6,6,3,0,0,0,0,0,0,0,0,0,0,0,0,0,0,1,1,0,0,0,0,0,0,0,0,0,12,5,6,1,0,0,0,0,0,0,0,1,0,0,0,0,0,0,0,1,1,0,0,0,0,0,0,0,0,0,0,0,11,3,3,2,0,0,0,0,0,0,0,3,0,0,0,0,0,0,0,1,0,0,0,0,0,0,0,0,0,0,0,10,4,5,1,0,0,0,0,0,0,0,2,0,0,0,0,0,0,0,0,0,0,0,0,0,0,0,0,0,0,0,0,9,5,5,0,0,0,0,0,0,0,0,0,0,0,0,0,0,0,0,0,0,0,0,0,0,0,0,0,0,0,0,0,0,0,inactive
25,6,4,2,0,0,0,0,0,0,1,2,0,0,0,0,31,10,8,3,0,0,0,0,0,0,1,2,1,0,0,0,1,0,0,0,0,0,0,0,0,29,15,10,3,0,0,0,0,0,0,1,2,0,0,0,0,0,0,0,1,0,0,0,0,0,0,0,0,0,0,23,15,16,2,0,0,0,0,0,0,1,2,1,0,0,0,0,0,0,1,0,0,0,0,0,0,0,0,0,0,0,0,0,0,0,0,0,25,12,10,3,0,0,0,0,0,0,1,4,1,0,0,0,0,0,0,3,0,0,0,0,0,0,0,0,0,0,0,0,0,0,0,26,14,9,2,0,0,0,0,0,0,0,3,0,0,0,0,0,0,1,0,0,0,0,0,0,0,0,0,0,31,9,11,2,0,0,0,0,0,0,1,2,0,0,0,0,0,0,0,0,1,0,0,0,0,0,0,0,0,0,0,0,32,7,11,3,0,0,0,0,0,0,0,2,0,0,0,0,0,0,0,2,0,0,0,0,0,0,0,0,0,0,0,30,6,12,3,0,0,0,0,0,0,0,0,1,0,0,0,0,0,0,1,0,0,0,0,0,0,0,0,0,0,0,0,27,6,11,2,0,0,0,0,0,0,0,0,0,0,0,0,0,0,0,2,0,0,0,0,0,0,0,0,0,0,0,0,0,0,inactive
14,4,5,2,0,0,0,0,0,0,0,0,0,0,0,0,18,3,6,2,0,0,0,0,0,0,1,1,2,0,0,0,0,0,0,0,0,0,0,0,0,14,6,5,2,0,0,0,0,0,0,0,0,0,0,0,0,0,0,0,1,0,0,0,0,0,0,0,0,0,0,12,5,3,3,0,0,0,0,0,0,0,1,0,0,0,0,0,0,0,0,0,0,0,0,0,0,0,0,0,0,0,0,0,0,0,0,0,12,4,3,3,0,0,0,0,0,0,0,1,0,0,0,0,0,0,0,0,0,0,0,0,0,0,0,0,0,0,0,0,0,0,0,11,4,5,2,0,0,0,0,0,0,0,0,0,0,0,0,0,0,0,1,0,0,0,0,0,0,0,0,0,11,2,4,2,0,0,0,0,0,0,0,2,0,0,0,0,0,0,0,1,1,0,0,0,0,0,0,0,0,0,0,0,8,4,5,1,0,0,0,0,0,0,0,1,0,0,0,0,0,0,0,0,0,0,0,0,0,0,0,0,0,0,0,8,2,2,0,0,0,0,0,0,0,0,0,0,0,0,0,0,0,0,1,0,0,0,0,0,0,0,0,0,0,0,0,8,0,4,0,0,0,0,0,0,0,0,0,0,0,0,0,0,0,0,0,0,0,0,0,0,0,0,0,0,0,0,0,0,0,inactive
13,6,3,2,0,0,0,0,0,0,0,2,0,0,0,0,18,5,4,3,0,0,0,0,0,0,1,4,1,0,0,0,1,0,0,0,0,0,0,0,0,14,9,12,1,0,0,0,0,0,0,0,0,0,0,0,0,0,0,0,2,0,0,0,0,0,0,0,0,0,0,13,6,11,2,0,0,0,0,0,0,0,2,0,0,0,0,0,0,3,0,0,0,0,0,0,0,0,0,0,0,0,0,0,0,0,0,0,14,5,10,0,0,0,0,0,0,0,0,0,2,0,0,0,0,0,0,0,2,0,0,0,0,0,0,0,0,0,0,0,0,0,0,9,7,11,2,0,0,0,0,0,0,0,0,0,0,0,0,0,0,0,0,0,0,0,0,0,0,0,0,0,10,0,7,2,0,0,0,0,0,0,2,2,0,0,0,0,0,0,0,0,1,0,0,0,0,0,0,0,0,0,0,0,7,2,3,2,0,0,0,0,0,0,0,4,0,0,0,0,0,0,0,4,0,0,0,0,0,0,0,0,0,0,0,5,2,4,1,0,0,0,0,0,0,0,1,0,0,0,0,0,0,0,0,0,0,0,0,0,0,0,0,0,0,0,0,2,2,4,0,0,0,0,0,0,0,0,0,0,0,0,0,0,0,2,0,0,0,0,0,0,0,0,0,0,0,0,0,0,0,inactive
19,5,1,3,0,0,0,0,0,0,0,0,0,0,0,0,24,5,1,2,0,0,0,0,0,0,0,1,2,0,0,0,0,0,1,0,0,0,0,0,0,19,6,3,5,0,0,0,0,0,0,0,0,0,0,0,0,0,0,0,1,0,0,0,0,0,0,0,0,0,0,16,5,2,4,0,0,0,0,0,0,0,0,0,0,0,0,0,0,0,1,0,0,0,0,0,0,0,0,0,0,0,0,0,0,0,0,0,17,3,3,6,0,0,0,0,0,0,0,0,0,0,0,0,0,0,0,0,0,0,0,0,0,0,0,0,0,0,0,0,0,0,0,16,2,3,6,0,0,0,0,0,0,0,0,0,0,0,0,0,0,0,0,0,0,0,0,0,0,0,0,0,14,2,2,3,0,0,0,0,0,0,0,0,1,0,0,0,0,0,0,0,0,0,0,0,0,0,0,0,0,0,0,0,13,1,0,2,0,0,0,0,0,0,1,1,0,0,0,0,0,0,0,0,0,0,0,0,0,0,0,0,0,0,0,12,2,1,2,0,0,0,0,0,0,0,0,1,0,0,0,0,0,0,0,0,0,0,0,0,0,0,0,0,0,0,0,11,3,2,3,0,0,0,0,0,0,0,0,0,0,0,0,0,0,0,0,0,0,0,0,0,0,0,0,0,0,0,0,0,0,inactive
17,5,5,0,0,0,0,0,0,0,0,0,0,0,0,0,24,4,5,0,0,0,0,0,0,0,1,4,0,0,0,0,0,0,0,0,0,0,0,0,0,21,7,11,0,0,0,0,0,0,0,0,0,0,0,0,0,0,0,0,0,0,0,0,0,0,0,0,0,0,0,17,6,8,0,0,0,0,0,0,0,0,2,0,0,0,0,0,0,3,0,0,0,0,0,0,0,0,0,0,0,0,0,0,0,0,0,0,17,5,9,0,0,0,0,0,0,0,0,0,0,0,0,0,0,0,0,0,0,0,0,0,0,0,0,0,0,0,0,0,0,0,0,16,4,11,0,0,0,0,0,0,0,0,0,0,0,0,0,0,0,0,0,0,0,0,0,0,0,0,0,0,15,3,7,0,0,0,0,0,0,0,0,2,0,0,0,0,0,0,0,2,0,0,0,0,0,0,0,0,0,0,0,0,10,4,9,0,0,0,0,0,0,0,0,0,0,0,0,0,0,0,0,0,0,0,0,0,0,0,0,0,0,0,0,11,0,4,0,0,0,0,0,0,0,0,0,0,0,0,0,0,0,0,1,0,0,0,0,0,0,0,0,0,0,0,0,9,0,4,0,0,0,0,0,0,0,0,0,0,0,0,0,0,0,0,0,0,0,0,0,0,0,0,0,0,0,0,0,0,0,inactive
23,11,5,1,0,1,0,0,0,1,0,0,0,0,0,0,32,13,6,0,0,2,0,0,0,2,1,0,2,0,0,0,1,0,0,0,0,0,0,0,0,37,12,10,3,0,2,0,0,0,2,1,2,0,0,1,0,0,1,0,0,0,0,0,0,0,0,0,0,0,0,34,12,10,4,0,4,0,0,0,4,1,3,0,0,0,0,0,0,2,0,0,1,0,0,0,1,0,0,0,0,0,0,0,0,0,0,0,35,10,13,2,0,4,0,0,0,4,1,0,1,0,1,0,0,0,1,1,0,0,1,0,0,1,0,0,0,0,0,0,0,0,0,28,11,13,3,0,4,0,0,0,4,0,2,0,0,1,0,0,1,0,0,0,0,0,0,0,0,0,0,0,28,8,5,3,0,3,0,0,0,3,1,0,0,0,0,0,0,0,0,2,0,0,2,0,0,0,2,0,0,0,0,0,24,8,4,2,0,0,0,0,0,0,0,3,0,0,1,0,0,0,1,0,1,0,0,0,0,0,1,0,1,0,0,17,7,6,2,0,1,0,0,0,1,1,1,1,0,0,0,0,0,0,0,0,0,0,0,0,0,0,0,0,0,0,0,14,6,6,3,0,1,0,0,0,1,0,0,0,0,0,0,0,0,0,0,0,0,0,0,0,0,0,0,0,0,0,0,0,0,inactive
20,14,5,0,0,0,0,0,0,0,0,0,0,0,0,0,29,15,7,0,0,0,0,0,0,0,3,1,0,0,0,0,0,0,0,0,0,0,0,0,0,27,18,6,0,0,0,0,0,0,0,2,2,0,0,0,0,0,0,0,0,0,0,0,0,0,0,0,0,0,0,27,18,8,0,0,0,0,0,0,0,0,2,0,0,0,0,0,0,0,0,0,0,0,0,0,0,0,0,0,0,0,0,0,0,0,0,0,35,7,7,0,0,0,0,0,0,0,3,2,0,0,0,0,0,0,0,1,0,0,0,0,0,0,0,0,0,0,0,0,0,0,0,29,9,10,0,0,0,0,0,0,0,1,1,0,0,0,0,0,0,0,0,0,0,0,0,0,0,0,0,0,24,11,5,0,0,0,0,0,0,0,0,2,0,0,0,0,0,0,0,0,0,0,0,0,0,0,0,0,0,0,0,0,18,9,5,0,0,0,0,0,0,0,1,1,0,0,0,0,0,0,0,1,0,0,0,0,0,0,0,0,0,0,0,16,9,6,0,0,0,0,0,0,0,1,1,0,0,0,0,0,0,0,1,0,0,0,0,0,0,0,0,0,0,0,0,17,7,6,0,0,0,0,0,0,0,2,0,0,0,0,0,0,0,0,0,0,0,0,0,0,0,0,0,0,0,0,0,0,0,inactive
13,2,2,0,0,0,0,0,0,0,1,0,0,0,0,0,13,6,4,0,0,0,0,0,0,0,0,0,0,0,0,0,0,0,0,0,0,0,0,0,0,11,8,4,0,0,0,0,0,0,0,0,0,0,0,0,0,0,0,1,0,0,0,0,0,0,0,0,0,0,0,4,7,4,0,0,0,0,0,0,0,0,0,0,0,0,0,0,0,0,0,0,0,0,0,0,0,0,0,0,0,0,0,0,0,0,0,0,8,3,0,0,0,0,0,0,0,0,0,2,0,0,0,0,0,0,0,0,0,0,0,0,0,0,0,0,0,0,0,0,0,0,0,11,0,0,0,0,0,0,0,0,0,0,2,0,0,0,0,0,0,0,0,0,0,0,0,0,0,0,0,0,10,0,2,0,0,0,0,0,0,0,0,0,0,0,0,0,0,0,0,0,0,0,0,0,0,0,0,0,0,0,0,0,6,0,4,0,0,0,0,0,0,0,0,0,0,0,0,0,0,0,0,0,0,0,0,0,0,0,0,0,0,0,0,2,0,4,0,0,0,0,0,0,0,0,0,0,0,0,0,0,0,0,0,0,0,0,0,0,0,0,0,0,0,0,0,0,0,2,0,0,0,0,0,0,0,0,0,0,0,0,0,0,0,0,0,0,0,0,0,0,0,0,0,0,0,0,0,0,0,inactive
18,2,7,0,0,3,0,0,0,3,0,0,0,0,0,0,23,3,10,0,0,3,0,0,0,3,0,1,0,0,0,0,1,0,0,0,0,0,3,3,3,20,2,7,0,0,6,0,0,0,6,0,2,0,0,0,0,0,0,1,0,0,0,0,0,0,0,0,0,0,0,17,3,10,0,0,6,0,0,0,6,0,1,0,0,0,0,0,0,0,0,0,0,0,0,0,0,0,0,0,0,0,0,0,0,0,0,0,18,2,7,0,0,6,0,0,0,6,0,0,0,0,0,0,0,0,0,3,0,0,0,0,0,0,0,0,0,0,0,0,0,0,0,15,1,8,0,0,3,0,0,0,3,0,0,0,0,0,0,0,0,0,0,0,3,0,0,3,0,0,0,0,12,2,4,0,0,6,0,0,0,6,0,0,0,0,0,0,0,0,0,1,0,0,0,0,0,0,0,0,0,0,0,0,11,2,8,0,0,3,0,0,0,3,0,0,0,0,0,0,0,0,0,0,0,0,0,0,0,0,0,0,0,0,0,11,2,5,0,0,3,0,0,0,3,0,0,0,0,0,0,0,0,0,0,0,0,0,0,0,0,0,0,0,0,0,0,8,0,6,0,0,3,0,0,0,3,0,0,0,0,3,0,0,3,0,0,0,0,0,0,0,0,0,0,0,0,0,0,0,0,inactive
25,4,6,0,0,0,0,0,0,0,0,0,0,0,0,0,33,7,7,0,0,0,0,0,0,0,0,1,0,0,0,0,1,0,0,0,0,0,0,0,0,29,8,7,0,0,0,0,0,0,0,0,1,0,0,0,0,0,0,1,0,0,0,0,0,0,0,0,0,0,0,30,4,15,0,0,0,0,0,0,0,0,0,0,0,0,0,0,0,0,0,0,0,0,0,0,0,0,0,0,0,0,0,0,0,0,0,0,29,2,15,0,0,0,0,0,0,0,0,4,0,0,0,0,0,0,0,1,0,0,0,0,0,0,0,0,0,0,0,0,0,0,0,26,5,11,0,0,0,0,0,0,0,0,0,0,0,0,0,0,0,0,0,0,0,0,0,0,0,0,0,0,22,5,11,0,0,0,0,0,0,0,0,0,0,0,0,0,0,0,0,0,0,0,0,0,0,0,0,0,0,0,0,0,22,4,10,0,0,0,0,0,0,0,1,1,0,0,0,0,0,0,0,2,0,0,0,0,0,0,0,0,0,0,0,23,3,8,0,0,0,0,0,0,0,0,0,0,0,0,0,0,0,0,0,0,0,0,0,0,0,0,0,0,0,0,0,23,3,2,0,0,0,0,0,0,0,0,0,0,0,0,0,0,0,0,0,0,0,0,0,0,0,0,0,0,0,0,0,0,0,inactive
24,10,5,0,0,0,0,0,0,0,0,0,0,0,0,0,32,15,7,0,0,0,0,0,0,0,0,1,0,0,0,0,0,0,0,0,0,0,0,0,0,33,12,6,0,0,0,0,0,0,0,2,2,0,0,0,0,0,0,0,0,0,0,0,0,0,0,0,0,0,0,31,14,8,0,0,0,0,0,0,0,0,2,0,0,0,0,0,0,0,0,0,0,0,0,0,0,0,0,0,0,0,0,0,0,0,0,0,35,9,7,0,0,0,0,0,0,0,1,2,0,0,0,0,0,0,0,1,0,0,0,0,0,0,0,0,0,0,0,0,0,0,0,31,7,10,0,0,0,0,0,0,0,1,1,0,0,0,0,0,0,0,0,0,0,0,0,0,0,0,0,0,26,9,7,0,0,0,0,0,0,0,0,0,0,0,0,0,0,0,0,0,0,0,0,0,0,0,0,0,0,0,0,0,22,5,5,0,0,0,0,0,0,0,1,1,0,0,0,0,0,0,0,1,0,0,0,0,0,0,0,0,0,0,0,20,5,6,0,0,0,0,0,0,0,1,1,0,0,0,0,0,0,0,1,0,0,0,0,0,0,0,0,0,0,0,0,19,7,6,0,0,0,0,0,0,0,0,0,0,0,0,0,0,0,0,0,0,0,0,0,0,0,0,0,0,0,0,0,0,0,inactive
21,5,6,2,0,0,0,0,0,0,1,0,0,0,0,0,27,7,7,2,0,0,0,0,0,0,1,2,2,0,0,0,0,0,0,0,0,0,0,0,0,25,9,9,2,0,0,0,0,0,0,1,2,1,0,0,0,0,0,1,1,0,0,0,0,0,0,0,0,0,0,22,9,10,3,0,0,0,0,0,0,0,2,0,0,0,0,0,0,0,1,0,0,0,0,0,0,0,0,0,0,0,0,0,0,0,0,0,22,9,12,3,0,0,0,0,0,0,0,0,0,0,0,0,0,0,0,0,0,0,0,0,0,0,0,0,0,0,0,0,0,0,0,21,8,9,3,0,0,0,0,0,0,0,0,0,0,0,0,0,0,1,1,0,0,0,0,0,0,0,0,0,21,5,7,3,0,0,0,0,0,0,0,1,0,0,0,0,0,0,0,1,1,0,0,0,0,0,0,0,0,0,0,0,19,3,6,2,0,0,0,0,0,0,0,3,0,0,0,0,0,0,0,1,0,0,0,0,0,0,0,0,0,0,0,17,3,5,1,0,0,0,0,0,0,0,2,0,0,0,0,0,0,0,0,0,0,0,0,0,0,0,0,0,0,0,0,16,3,5,1,0,0,0,0,0,0,0,0,0,0,0,0,0,0,1,0,0,0,0,0,0,0,0,0,0,0,0,0,0,0,inactive
23,4,8,0,0,0,0,0,0,0,0,0,0,0,0,0,37,3,16,0,0,0,0,0,0,0,0,1,0,0,0,0,0,0,0,0,0,0,0,0,0,40,5,28,0,0,0,0,0,0,0,0,1,0,0,0,0,0,0,2,0,0,0,0,0,0,0,0,0,0,0,35,6,32,0,0,0,0,0,0,0,0,4,0,0,0,0,0,0,7,0,0,0,0,0,0,0,0,0,0,0,0,0,0,0,0,0,0,31,4,27,0,0,0,0,0,0,0,1,4,0,0,0,0,0,0,0,7,0,0,0,0,0,0,0,0,0,0,0,0,0,0,0,22,7,24,0,0,0,0,0,0,0,0,1,0,0,0,0,0,0,4,0,0,0,0,0,0,0,0,0,0,19,4,16,0,0,0,0,0,0,0,0,2,0,0,0,0,0,0,0,3,0,0,0,0,0,0,0,0,0,0,0,0,13,4,11,0,0,0,0,0,0,0,0,1,0,0,0,0,0,0,0,3,0,0,0,0,0,0,0,0,0,0,0,8,4,8,0,0,0,0,0,0,0,0,1,0,0,0,0,0,0,0,0,0,0,0,0,0,0,0,0,0,0,0,0,3,2,5,0,0,0,0,0,0,0,0,1,0,0,0,0,0,0,2,0,0,0,0,0,0,0,0,0,0,0,0,0,0,0,inactive
26,10,5,0,0,0,0,0,0,0,0,0,0,0,0,0,36,15,7,0,0,0,0,0,0,0,0,1,0,0,0,0,0,0,0,0,0,0,0,0,0,37,13,6,0,0,0,0,0,0,0,2,2,0,0,0,0,0,0,0,0,0,0,0,0,0,0,0,0,0,0,35,15,8,0,0,0,0,0,0,0,0,2,0,0,0,0,0,0,0,0,0,0,0,0,0,0,0,0,0,0,0,0,0,0,0,0,0,40,9,7,0,0,0,0,0,0,0,1,2,0,0,0,0,0,0,0,1,0,0,0,0,0,0,0,0,0,0,0,0,0,0,0,33,8,10,0,0,0,0,0,0,0,1,1,0,0,0,0,0,0,0,0,0,0,0,0,0,0,0,0,0,27,10,7,0,0,0,0,0,0,0,0,0,0,0,0,0,0,0,0,0,0,0,0,0,0,0,0,0,0,0,0,0,24,5,6,0,0,0,0,0,0,0,1,1,0,0,0,0,0,0,0,1,0,0,0,0,0,0,0,0,0,0,0,23,5,7,0,0,0,0,0,0,0,1,1,0,0,0,0,0,0,0,1,0,0,0,0,0,0,0,0,0,0,0,0,23,7,6,0,0,0,0,0,0,0,0,0,0,0,0,0,0,0,0,0,0,0,0,0,0,0,0,0,0,0,0,0,0,0,inactive
15,5,3,0,0,0,1,0,0,1,1,0,0,0,0,0,16,12,4,0,0,0,2,0,0,2,0,1,0,0,0,0,0,0,0,0,0,0,0,0,0,16,8,3,0,0,0,2,0,0,2,1,2,0,0,0,0,0,0,0,0,0,0,0,0,0,0,0,0,0,0,16,9,5,0,0,0,1,0,0,1,1,2,0,0,0,0,0,0,0,0,0,0,0,0,0,0,0,0,0,0,0,0,0,0,0,0,0,17,9,5,0,0,0,0,0,0,0,0,0,0,0,0,1,0,0,1,0,0,0,0,0,0,0,0,0,0,0,0,0,0,0,0,18,5,5,0,0,0,1,0,0,1,0,1,0,0,0,1,0,1,1,0,0,0,0,0,0,0,0,0,0,16,3,6,0,0,0,3,0,0,3,0,0,0,0,0,0,0,0,0,0,0,0,0,0,0,0,0,0,0,0,0,0,14,0,3,0,0,0,1,0,0,1,0,0,0,0,0,1,0,0,1,0,0,0,0,1,0,1,0,0,0,0,0,8,0,0,0,0,0,2,0,0,2,0,0,0,0,0,0,0,0,0,0,0,0,0,1,0,0,1,0,0,0,0,0,0,0,0,0,0,0,4,0,0,4,0,0,0,0,0,0,0,0,0,0,0,0,0,0,0,0,0,0,0,0,0,0,0,0,inactive
13,6,1,5,0,0,0,0,0,0,0,0,1,2,0,0,19,6,3,6,0,0,0,0,0,0,1,3,3,0,0,0,1,0,0,0,0,0,0,0,0,13,11,7,7,0,0,0,0,0,0,0,0,0,0,0,0,0,0,0,0,0,0,0,0,0,0,0,0,0,0,9,9,6,5,0,0,0,0,0,0,0,1,0,0,0,0,0,0,0,1,0,0,0,0,0,0,1,0,0,0,0,0,0,0,0,0,0,7,7,5,3,0,0,0,0,0,0,0,0,3,0,0,0,0,0,0,0,3,0,0,0,0,0,0,0,0,0,0,0,0,0,0,9,4,5,3,0,0,0,0,0,0,2,3,1,0,0,0,0,0,0,0,0,0,0,0,0,0,0,0,0,11,2,2,2,0,0,0,0,0,0,1,2,1,0,0,0,0,0,0,0,0,0,0,0,0,0,0,1,0,0,0,0,10,2,2,4,0,0,0,0,0,0,1,0,1,0,0,0,0,0,0,0,1,0,0,0,0,0,0,0,0,0,0,8,3,2,4,0,0,0,0,0,0,0,1,0,0,0,0,0,0,0,2,0,0,0,0,0,0,0,0,0,0,0,0,4,4,4,4,0,0,0,0,0,0,0,0,0,0,0,0,0,0,0,0,0,0,0,0,0,0,0,0,0,0,0,0,0,0,inactive
21,1,6,0,0,0,0,0,0,0,0,2,0,0,0,0,28,2,14,0,0,0,0,0,0,0,0,0,0,0,0,0,1,0,0,0,0,0,0,0,0,29,3,17,0,0,0,0,0,0,0,0,0,0,0,0,0,0,0,2,0,0,0,0,0,0,0,0,0,0,0,29,3,15,0,0,0,0,0,0,0,0,0,0,0,0,0,0,0,2,0,0,0,0,0,0,0,0,0,0,0,0,0,0,0,0,0,0,30,4,16,0,0,0,0,0,0,0,0,0,0,0,0,0,0,0,0,2,0,0,0,0,0,0,0,0,0,0,0,0,0,0,0,22,4,24,0,0,0,0,0,0,0,0,1,0,0,0,0,0,0,0,0,0,0,0,0,0,0,0,0,0,10,2,25,0,0,0,0,0,0,0,0,2,0,0,0,0,0,0,0,2,0,0,0,0,0,0,0,0,0,0,0,0,2,0,14,0,0,0,0,0,0,0,0,2,0,0,0,0,0,0,0,6,0,0,0,0,0,0,0,0,0,0,0,0,0,2,0,0,0,0,0,0,0,0,0,0,0,0,0,0,0,0,6,0,0,0,0,0,0,0,0,0,0,0,0,0,0,0,0,0,0,0,0,0,0,0,0,0,0,0,0,0,0,0,0,0,0,0,0,0,0,0,0,0,0,0,0,0,0,active
20,5,6,0,0,0,0,0,0,0,0,2,0,0,0,0,22,8,12,0,0,0,0,0,0,0,0,2,0,0,0,0,1,0,0,0,0,0,0,0,0,21,8,10,0,0,0,0,0,0,0,1,0,0,0,0,0,0,0,0,0,0,0,0,0,0,0,0,0,0,0,18,6,12,0,0,0,0,0,0,0,1,2,0,0,0,0,0,0,0,0,0,0,0,0,0,0,0,0,0,0,0,0,0,0,0,0,0,18,5,10,0,0,0,0,0,0,0,1,3,0,0,0,0,0,0,0,2,0,0,0,0,0,0,0,0,0,0,0,0,0,0,0,15,8,10,0,0,0,0,0,0,0,0,4,0,0,0,0,0,0,2,0,0,0,0,0,0,0,0,0,0,16,6,12,0,0,0,0,0,0,0,0,1,0,0,0,0,0,0,0,0,0,0,0,0,0,0,0,0,0,0,0,0,19,4,10,0,0,0,0,0,0,0,0,1,0,0,0,0,0,0,0,3,0,0,0,0,0,0,0,0,0,0,0,18,5,8,0,0,0,0,0,0,0,0,2,0,0,0,0,0,0,0,2,0,0,0,0,0,0,0,0,0,0,0,0,13,6,10,0,0,0,0,0,0,0,0,1,0,0,0,0,0,0,0,0,0,0,0,0,0,0,0,0,0,0,0,0,0,0,inactive
19,9,4,1,0,0,0,0,0,0,0,0,0,0,0,0,27,11,4,0,0,0,0,0,0,0,1,2,2,0,0,0,0,0,0,0,0,0,0,0,0,25,12,7,3,0,0,0,0,0,0,2,1,0,0,0,0,0,0,0,0,0,0,0,0,0,0,0,0,0,0,20,11,8,3,0,0,0,0,0,0,0,1,0,0,0,0,0,0,0,1,0,0,0,0,0,0,0,0,0,0,0,0,0,0,0,0,0,19,5,7,3,0,0,0,0,0,0,1,3,1,0,0,0,0,0,0,0,0,0,0,0,0,0,0,0,0,0,0,0,0,0,0,14,9,8,3,0,0,0,0,0,0,0,0,0,0,0,0,0,0,0,0,0,0,0,0,0,0,0,0,0,15,4,1,1,0,0,0,0,0,0,1,3,1,0,0,0,0,0,0,2,2,0,0,0,0,0,0,0,0,0,0,0,12,6,4,2,0,0,0,0,0,0,1,1,0,0,0,0,0,0,0,0,0,0,0,0,0,0,0,0,0,0,0,14,6,5,2,0,0,0,0,0,0,0,0,0,0,0,0,0,0,0,0,0,0,0,0,0,0,0,0,0,0,0,0,12,7,6,3,0,0,0,0,0,0,0,0,0,0,0,0,0,0,0,0,0,0,0,0,0,0,0,0,0,0,0,0,0,0,inactive
22,5,5,4,0,0,0,0,0,0,0,0,0,0,0,0,31,5,5,5,0,0,0,0,0,0,0,3,2,0,0,0,0,1,0,0,0,0,0,0,0,31,5,11,5,0,0,0,0,0,0,0,0,1,0,0,0,0,0,0,1,0,0,0,0,1,0,0,0,0,0,29,7,10,5,0,0,0,0,0,0,0,0,0,0,0,0,0,0,1,2,0,0,0,0,0,0,0,0,0,0,0,0,0,0,0,0,0,28,3,11,5,0,0,0,0,0,0,1,2,1,0,0,0,0,0,0,0,1,0,0,0,0,0,0,0,0,0,0,0,0,0,0,25,5,11,6,0,0,0,0,0,0,0,1,0,0,0,0,0,0,0,1,0,0,0,0,0,0,0,0,0,25,7,6,7,0,0,0,0,0,0,0,1,0,0,0,0,0,0,0,4,0,0,0,0,0,0,0,0,0,0,0,0,22,6,10,5,0,0,0,0,0,0,0,0,0,0,0,0,0,0,0,0,1,0,0,0,0,0,0,0,0,0,0,16,3,12,3,0,0,0,0,0,0,0,0,0,0,0,0,0,0,0,0,0,0,0,0,0,0,0,0,0,0,0,0,15,0,5,1,0,0,0,0,0,0,0,1,0,0,0,0,0,0,0,1,0,0,0,0,0,0,0,0,0,0,0,0,0,0,inactive
14,7,4,4,0,0,0,0,0,0,0,0,0,0,0,0,20,5,5,3,0,0,0,0,0,0,1,2,3,0,0,0,0,0,0,0,0,0,0,0,0,15,10,7,6,0,0,0,0,0,0,0,0,1,0,0,0,0,0,0,1,0,0,0,0,0,0,0,0,0,0,18,8,7,4,0,0,0,0,0,0,0,1,1,0,0,0,0,0,0,3,0,0,0,0,0,0,1,0,0,0,0,0,0,0,0,0,0,18,3,4,8,0,0,0,0,0,0,2,4,0,0,0,0,0,0,0,1,0,0,0,0,0,0,0,0,0,0,0,0,0,0,0,13,9,9,4,0,0,0,0,0,0,0,0,0,0,0,0,0,0,0,0,0,0,0,0,0,0,0,0,0,15,4,3,3,0,0,0,0,0,0,0,1,1,0,0,0,0,0,0,1,2,0,0,0,0,0,0,0,0,0,0,0,11,5,6,3,0,0,0,0,0,0,0,0,0,0,0,0,0,0,0,0,0,0,0,0,0,0,0,0,0,0,0,13,3,3,1,0,0,0,0,0,0,0,0,0,0,0,0,0,0,0,0,0,0,0,0,0,0,0,0,0,0,0,0,11,1,2,1,0,0,0,0,0,0,0,1,0,0,0,0,0,0,1,0,0,0,0,0,0,0,0,0,0,0,0,0,0,0,inactive
14,4,5,2,0,0,0,0,0,0,0,0,0,0,0,0,17,3,7,2,0,0,0,0,0,0,1,1,2,0,0,0,0,0,0,0,0,0,0,0,0,11,7,5,3,0,0,0,0,0,0,0,1,0,0,0,0,0,0,0,1,0,0,0,0,0,0,0,0,0,0,12,7,5,4,0,0,0,0,0,0,0,2,0,0,0,0,0,0,0,2,0,0,0,0,0,0,0,0,0,0,0,0,0,0,0,0,0,14,6,4,4,0,0,0,0,0,0,0,2,0,0,0,0,0,0,0,1,0,0,0,0,0,0,0,0,0,0,0,0,0,0,0,12,5,8,1,0,0,0,0,0,0,0,0,0,0,0,0,0,0,0,0,0,0,0,0,0,0,0,0,0,16,0,4,0,0,0,0,0,0,0,0,0,0,0,0,0,0,0,0,2,0,0,0,0,0,0,0,0,0,0,0,0,10,0,8,0,0,0,0,0,0,0,0,0,0,0,0,0,0,0,0,0,0,0,0,0,0,0,0,0,0,0,0,10,0,2,0,0,0,0,0,0,0,0,0,0,0,0,0,0,0,0,0,0,0,0,0,0,0,0,0,0,0,0,0,4,0,0,0,0,0,0,0,0,0,0,0,0,0,0,0,0,0,0,0,0,0,0,0,0,0,0,0,0,0,0,0,0,0,inactive
20,8,4,4,0,0,0,0,0,0,0,0,0,0,0,0,29,9,5,3,0,0,0,0,0,0,1,2,3,0,0,0,0,0,0,0,0,0,0,0,0,25,14,7,6,0,0,0,0,0,0,1,0,1,0,0,0,0,0,0,1,0,0,0,0,0,0,0,0,0,0,24,12,10,5,0,0,0,0,0,0,0,1,1,0,0,0,0,0,0,3,0,0,0,0,0,0,1,0,0,0,0,0,0,0,0,0,0,24,5,6,11,0,0,0,0,0,0,2,5,0,0,0,0,0,0,0,1,0,0,0,0,0,0,0,0,0,0,0,0,0,0,0,21,10,9,7,0,0,0,0,0,0,0,0,1,0,0,0,0,0,0,0,0,0,0,0,0,0,0,0,0,23,10,5,3,0,0,0,0,0,0,0,1,1,0,0,0,0,0,0,1,2,0,0,0,0,0,0,0,0,0,0,0,23,8,8,4,0,0,0,0,0,0,2,0,0,0,0,0,0,0,0,0,0,0,0,0,0,0,0,0,0,0,0,27,5,7,3,0,0,0,0,0,0,0,0,0,0,0,0,0,0,0,0,0,0,0,0,0,0,0,0,0,0,0,0,24,4,3,2,0,0,0,0,0,0,0,2,1,0,0,0,0,0,1,0,0,0,0,0,0,0,0,0,0,0,0,0,0,0,inactive
12,3,3,0,0,0,1,0,0,1,0,0,0,0,0,0,17,3,5,0,0,0,2,0,0,2,0,1,0,0,0,0,0,0,0,0,0,0,0,0,0,18,2,8,0,0,0,2,0,0,2,0,1,0,0,0,1,0,1,0,0,0,0,1,1,0,0,0,0,0,0,12,2,10,0,0,0,4,0,0,4,0,1,0,0,0,0,0,0,0,0,0,0,1,0,0,1,0,0,0,0,0,0,0,0,0,0,0,8,2,7,0,0,0,3,0,0,3,0,0,0,0,0,0,0,0,0,2,0,0,0,1,0,1,0,0,0,0,0,0,0,0,0,6,1,3,0,0,0,1,0,0,1,0,0,0,0,0,0,0,0,1,0,0,0,0,0,0,0,0,0,0,4,0,2,0,0,0,0,0,0,0,0,0,0,0,0,0,0,0,0,0,0,0,0,0,0,0,0,0,0,0,0,0,1,0,1,0,0,0,0,0,0,0,0,0,0,0,0,0,0,0,0,0,0,0,0,0,0,0,0,0,0,0,0,0,0,0,0,0,0,0,0,0,0,0,0,0,0,0,0,0,0,0,0,0,0,0,0,0,0,0,0,0,0,0,0,0,0,0,0,0,0,0,0,0,0,0,0,0,0,0,0,0,0,0,0,0,0,0,0,0,0,0,0,0,0,0,0,0,0,inactive
12,3,3,0,0,0,0,0,0,0,0,0,0,0,0,0,15,6,4,0,0,0,0,0,0,0,0,0,0,0,0,0,1,0,0,0,0,0,0,0,0,17,2,6,0,0,0,0,0,0,0,0,1,0,0,0,0,0,0,0,0,0,0,0,0,0,0,0,0,0,0,14,2,7,0,0,0,0,0,0,0,0,0,0,0,0,0,0,0,0,0,0,0,0,0,0,0,0,0,0,0,0,0,0,0,0,0,0,12,0,7,0,0,0,0,0,0,0,0,2,0,0,0,0,0,0,0,0,0,0,0,0,0,0,0,0,0,0,0,0,0,0,0,8,0,4,0,0,0,0,0,0,0,0,0,0,0,0,0,0,0,2,0,0,0,0,0,0,0,0,0,0,0,0,8,0,0,0,0,0,0,0,0,0,0,0,0,0,0,0,0,0,0,0,0,0,0,0,0,0,0,0,0,0,0,0,0,0,0,0,0,0,0,0,0,0,0,0,0,0,0,0,0,0,0,0,0,0,0,0,0,0,0,0,0,0,0,0,0,0,0,0,0,0,0,0,0,0,0,0,0,0,0,0,0,0,0,0,0,0,0,0,0,0,0,0,0,0,0,0,0,0,0,0,0,0,0,0,0,0,0,0,0,0,0,0,0,0,0,0,0,0,0,0,0,0,0,0,0,0,0,inactive
14,2,5,0,0,0,1,0,0,1,0,0,0,0,0,0,17,3,7,0,0,0,2,0,0,2,0,1,0,0,0,0,0,0,0,0,0,0,0,0,0,15,4,7,0,0,0,2,0,0,2,0,0,0,0,0,0,0,0,1,0,0,0,0,0,0,0,0,0,0,0,11,3,7,0,0,0,1,0,0,1,0,0,0,0,0,0,0,0,0,0,0,0,0,0,0,0,0,0,0,0,0,0,0,0,0,0,0,12,1,4,0,0,0,0,0,0,0,0,1,0,0,0,1,0,0,1,1,0,0,0,0,0,0,0,0,0,0,0,0,0,0,0,11,1,3,0,0,0,1,0,0,1,0,1,0,0,0,0,0,0,1,0,0,0,0,0,0,0,0,0,0,9,1,4,0,0,0,1,0,0,1,0,0,0,0,0,0,0,0,0,0,0,0,0,1,0,0,1,0,0,0,0,0,7,0,4,0,0,0,2,0,0,2,0,0,0,0,0,0,0,0,0,0,0,0,0,0,0,0,0,0,0,0,0,5,0,3,0,0,0,2,0,0,2,0,0,0,0,0,0,0,0,0,0,0,0,0,0,0,0,0,0,0,0,0,0,3,0,1,0,0,0,1,0,0,1,0,0,0,0,0,0,0,0,0,0,0,0,1,0,0,1,0,0,0,0,0,0,0,0,inactive
10,3,2,0,0,0,0,1,0,1,0,0,0,0,0,0,13,4,2,0,0,0,0,2,0,2,0,2,0,0,0,0,0,0,0,0,0,0,0,0,0,11,2,6,0,0,0,0,2,0,2,0,0,0,0,0,0,1,1,0,0,0,0,0,0,0,0,0,0,0,0,9,1,4,0,0,0,0,4,0,4,0,0,0,0,0,0,0,0,1,0,0,0,0,0,0,0,0,0,0,0,0,0,0,0,0,0,0,6,1,4,0,0,0,0,2,0,2,0,0,0,0,0,0,0,0,0,0,0,0,0,0,2,2,0,0,0,0,0,0,0,0,0,4,0,2,0,0,0,0,0,0,0,0,0,0,0,0,0,0,0,0,0,0,0,0,0,0,0,0,0,0,2,0,2,0,0,0,0,0,0,0,0,0,0,0,0,0,0,0,0,0,0,0,0,0,0,0,0,0,0,0,0,0,0,0,0,0,0,0,0,0,0,0,0,0,0,0,0,0,0,0,0,0,0,0,0,0,0,0,0,0,0,0,0,0,0,0,0,0,0,0,0,0,0,0,0,0,0,0,0,0,0,0,0,0,0,0,0,0,0,0,0,0,0,0,0,0,0,0,0,0,0,0,0,0,0,0,0,0,0,0,0,0,0,0,0,0,0,0,0,0,0,0,0,0,0,0,0,0,0,inactive
22,5,7,0,0,0,1,0,0,1,0,0,0,0,0,0,31,4,8,0,0,0,2,0,0,2,1,4,0,0,0,0,1,0,0,0,0,0,0,0,0,27,7,17,0,0,0,3,0,0,3,0,0,0,0,0,0,0,0,0,0,0,0,0,0,0,0,0,0,0,0,24,5,15,0,0,0,1,0,0,1,0,2,0,0,0,0,0,0,3,0,0,0,2,0,0,2,0,0,0,0,0,0,0,0,0,0,0,23,5,14,0,0,0,1,0,0,1,0,2,0,0,0,0,0,0,0,2,0,0,0,0,0,0,0,0,0,0,0,0,0,0,0,21,5,13,0,0,0,1,0,0,1,0,0,0,0,0,0,0,0,2,0,0,0,1,0,1,0,0,0,0,19,3,13,0,0,0,2,0,0,2,0,0,0,0,0,0,0,0,0,1,0,0,0,0,0,0,0,0,0,0,0,0,17,4,11,0,0,0,1,0,0,1,0,0,0,0,0,0,0,0,0,0,0,0,0,0,0,0,0,0,0,0,0,16,4,9,0,0,0,1,0,0,1,0,0,0,0,0,0,0,0,0,0,0,0,0,0,0,0,0,0,0,0,0,0,13,4,11,0,0,0,2,0,0,2,0,0,0,0,0,0,0,0,0,0,0,0,0,0,0,0,0,0,0,0,0,0,0,0,inactive
22,5,7,0,0,0,0,0,0,0,0,0,0,0,0,0,31,4,8,0,0,0,0,0,0,0,1,4,0,0,0,0,1,0,0,0,0,0,0,0,0,27,7,17,0,0,0,0,0,0,0,0,0,0,0,0,0,0,0,0,0,0,0,0,0,0,0,0,0,0,0,24,5,15,0,0,0,0,0,0,0,0,2,0,0,0,0,0,0,3,0,0,0,0,0,0,0,0,0,0,0,0,0,0,0,0,0,0,23,5,14,0,0,0,0,0,0,0,0,2,0,0,0,0,0,0,0,2,0,0,0,0,0,0,0,0,0,0,0,0,0,0,0,21,5,13,0,0,0,0,0,0,0,0,0,0,0,0,0,0,0,2,0,0,0,0,0,0,0,0,0,0,19,3,13,0,0,0,0,0,0,0,0,0,0,0,0,0,0,0,0,1,0,0,0,0,0,0,0,0,0,0,0,0,17,4,11,0,0,0,0,0,0,0,0,0,0,0,0,0,0,0,0,0,0,0,0,0,0,0,0,0,0,0,0,16,4,9,0,0,0,0,0,0,0,0,0,0,0,0,0,0,0,0,0,0,0,0,0,0,0,0,0,0,0,0,0,13,4,11,0,0,0,0,0,0,0,0,0,0,0,0,0,0,0,0,0,0,0,0,0,0,0,0,0,0,0,0,0,0,0,inactive
12,3,4,0,0,0,0,0,0,0,0,0,0,0,0,0,14,6,5,0,0,0,0,0,0,0,0,0,0,0,0,0,1,0,0,0,0,0,0,0,0,18,2,2,0,0,0,0,0,0,0,0,0,0,0,0,0,0,0,2,0,0,0,0,0,0,0,0,0,0,0,17,1,3,0,0,0,0,0,0,0,0,0,0,0,0,0,0,0,0,0,0,0,0,0,0,0,0,0,0,0,0,0,0,0,0,0,0,13,0,4,0,0,0,0,0,0,0,0,1,0,0,0,0,0,0,0,0,0,0,0,0,0,0,0,0,0,0,0,0,0,0,0,5,1,6,0,0,0,0,0,0,0,0,0,0,0,0,0,0,0,0,0,0,0,0,0,0,0,0,0,0,2,1,6,0,0,0,0,0,0,0,0,0,0,0,0,0,0,0,0,0,0,0,0,0,0,0,0,0,0,0,0,0,6,0,0,0,0,0,0,0,0,0,0,2,0,0,0,0,0,0,0,0,0,0,0,0,0,0,0,0,0,0,0,4,0,4,0,0,0,0,0,0,0,0,0,0,0,0,0,0,0,0,0,0,0,0,0,0,0,0,0,0,0,0,0,0,0,8,0,0,0,0,0,0,0,0,0,0,0,0,0,0,0,0,0,0,0,0,0,0,0,0,0,0,0,0,0,0,0,inactive
21,5,6,1,0,0,1,0,0,1,0,0,0,0,0,0,29,4,8,0,0,0,2,0,0,2,1,2,2,0,0,0,1,0,0,0,0,0,0,0,0,25,7,14,3,0,0,3,0,0,3,0,0,0,0,0,0,0,0,0,0,0,0,0,0,0,0,0,0,0,0,22,5,12,3,0,0,2,0,0,2,0,2,0,0,0,0,0,0,1,2,0,0,2,0,0,2,0,0,0,0,0,0,0,0,0,0,0,23,4,8,3,0,0,1,0,0,1,0,2,0,0,0,0,0,0,0,2,0,0,0,1,0,1,0,0,0,0,0,0,0,0,0,18,5,12,2,0,0,2,0,0,2,0,0,0,0,0,0,0,0,0,0,0,0,0,0,0,0,0,0,0,19,2,8,1,0,0,1,0,0,1,0,0,0,0,0,0,0,0,0,2,1,0,0,0,0,0,0,0,0,0,0,0,15,4,11,2,0,0,1,0,0,1,0,0,0,0,0,0,0,0,0,0,0,0,0,0,0,0,0,0,0,0,0,14,4,7,1,0,0,2,0,0,2,0,0,0,0,0,0,0,0,0,0,0,0,0,0,0,0,0,0,0,0,0,0,14,2,4,2,0,0,0,0,0,0,0,0,0,0,0,2,0,2,0,0,0,0,2,0,0,2,0,0,0,0,0,0,0,0,inactive
6,5,1,2,0,0,0,0,0,0,1,0,0,0,0,0,7,8,1,1,0,0,0,0,0,0,1,1,2,0,0,0,0,0,0,0,0,0,0,0,0,6,6,1,0,0,0,0,0,0,0,1,0,1,0,0,0,0,0,0,1,0,0,0,0,0,0,0,0,0,0,5,4,0,2,0,0,0,0,0,0,0,1,0,0,0,0,0,0,0,0,0,0,0,0,0,0,0,0,0,0,0,0,0,0,0,0,0,4,4,0,4,0,0,0,0,0,0,0,1,0,0,0,0,0,0,0,0,0,0,0,0,0,0,0,0,0,0,0,0,0,0,0,8,0,2,0,0,0,0,0,0,0,0,0,0,0,0,0,0,0,0,0,0,0,0,0,0,0,0,0,0,0,0,4,0,0,0,0,0,0,0,0,0,0,0,0,0,0,0,0,0,0,0,0,0,0,0,0,0,0,0,0,0,0,0,0,0,0,0,0,0,0,0,0,0,0,0,0,0,0,0,0,0,0,0,0,0,0,0,0,0,0,0,0,0,0,0,0,0,0,0,0,0,0,0,0,0,0,0,0,0,0,0,0,0,0,0,0,0,0,0,0,0,0,0,0,0,0,0,0,0,0,0,0,0,0,0,0,0,0,0,0,0,0,0,0,0,0,0,0,0,0,0,0,0,0,0,0,0,0,inactive
10,2,3,0,0,0,0,0,0,0,0,0,0,0,0,0,13,3,4,0,0,0,0,0,0,0,0,0,0,0,0,0,1,0,0,0,0,0,0,0,0,11,3,4,0,0,0,0,0,0,0,0,0,0,0,0,0,0,0,0,0,0,0,0,0,0,0,0,0,0,0,7,2,6,0,0,0,0,0,0,0,0,0,0,0,0,0,0,0,0,0,0,0,0,0,0,0,0,0,0,0,0,0,0,0,0,0,0,3,0,6,0,0,0,0,0,0,0,0,3,0,0,0,0,0,0,0,0,0,0,0,0,0,0,0,0,0,0,0,0,0,0,0,1,0,5,0,0,0,0,0,0,0,0,0,0,0,0,0,0,0,0,0,0,0,0,0,0,0,0,0,0,0,0,2,0,0,0,0,0,0,0,0,0,0,0,0,0,0,0,0,2,0,0,0,0,0,0,0,0,0,0,0,0,0,0,0,0,0,0,0,0,0,0,0,0,0,0,0,0,0,0,0,0,0,0,0,0,0,0,0,0,0,0,0,0,0,0,0,0,0,0,0,0,0,0,0,0,0,0,0,0,0,0,0,0,0,0,0,0,0,0,0,0,0,0,0,0,0,0,0,0,0,0,0,0,0,0,0,0,0,0,0,0,0,0,0,0,0,0,0,0,0,0,0,0,0,0,0,0,0,inactive
25,5,4,0,0,0,0,0,0,0,0,0,0,0,0,0,36,6,6,0,0,0,0,0,0,0,1,0,0,0,0,0,1,0,0,0,0,0,0,0,0,36,12,7,0,0,0,0,0,0,0,0,0,0,0,0,0,0,0,0,0,0,0,0,0,0,0,0,0,0,0,32,11,8,0,0,0,0,0,0,0,3,0,0,0,0,0,0,0,0,0,0,0,0,0,0,0,0,0,0,0,0,0,0,0,0,0,0,29,9,10,0,0,0,0,0,0,0,0,0,0,0,0,0,0,0,0,0,0,0,0,0,0,0,0,0,0,0,0,0,0,0,0,25,9,5,0,0,0,0,0,0,0,1,1,0,0,0,0,0,0,2,0,0,0,0,0,0,0,0,0,0,20,8,6,0,0,0,0,0,0,0,0,1,0,0,0,0,0,0,0,0,0,0,0,0,0,0,0,0,0,0,0,0,21,5,2,0,0,0,0,0,0,0,1,2,0,0,0,0,0,0,0,0,0,0,0,0,0,0,0,0,0,0,0,20,7,2,0,0,0,0,0,0,0,0,0,0,0,0,0,0,0,0,0,0,0,0,0,0,0,0,0,0,0,0,0,18,6,4,0,0,0,0,0,0,0,0,0,0,0,0,0,0,0,0,0,0,0,0,0,0,0,0,0,0,0,0,0,0,0,inactive
21,5,7,0,0,0,0,0,0,0,0,0,0,0,0,0,29,4,8,0,0,0,0,0,0,0,1,4,0,0,0,0,1,0,0,0,0,0,0,0,0,25,7,17,0,0,0,0,0,0,0,0,0,0,0,0,0,0,0,0,0,0,0,0,0,0,0,0,0,0,0,22,5,15,0,0,0,0,0,0,0,0,2,0,0,0,0,0,0,3,0,0,0,0,0,0,0,0,0,0,0,0,0,0,0,0,0,0,23,4,11,0,0,0,0,0,0,0,0,2,0,0,0,0,0,0,0,2,0,0,0,0,0,0,0,0,0,0,0,0,0,0,0,18,5,14,0,0,0,0,0,0,0,0,0,0,0,0,0,0,0,0,0,0,0,0,0,0,0,0,0,0,19,2,9,0,0,0,0,0,0,0,0,0,0,0,0,0,0,0,0,3,0,0,0,0,0,0,0,0,0,0,0,0,15,4,13,0,0,0,0,0,0,0,0,0,0,0,0,0,0,0,0,0,0,0,0,0,0,0,0,0,0,0,0,14,4,8,0,0,0,0,0,0,0,0,0,0,0,0,0,0,0,0,0,0,0,0,0,0,0,0,0,0,0,0,0,14,2,6,0,0,0,0,0,0,0,0,0,0,0,0,0,0,0,0,0,0,0,0,0,0,0,0,0,0,0,0,0,0,0,inactive
9,4,2,0,0,0,0,1,0,1,0,2,0,0,0,0,11,6,4,0,0,0,0,2,0,2,0,2,0,0,0,0,1,0,0,0,0,0,0,0,0,9,4,10,0,0,0,0,2,0,2,1,0,0,0,0,0,0,0,0,0,0,0,0,0,0,0,0,0,0,0,8,4,8,0,0,0,0,1,0,1,0,2,0,0,0,0,1,1,1,0,0,0,0,0,0,0,0,0,0,0,0,0,0,0,0,0,0,6,2,10,0,0,0,0,0,0,0,0,2,0,0,0,0,1,0,1,0,0,0,0,0,2,2,0,0,0,0,0,0,0,0,0,2,0,6,0,0,0,0,2,0,2,0,0,0,0,0,0,0,0,4,0,0,0,0,0,0,0,0,0,0,0,0,0,0,0,0,0,2,0,2,0,0,0,0,0,0,0,0,0,0,0,0,0,0,2,0,2,0,0,0,0,0,0,0,0,0,0,0,0,0,0,0,0,0,0,0,0,0,0,0,0,0,0,0,0,0,0,0,0,0,0,0,0,0,0,0,0,0,0,0,0,0,0,0,0,0,0,0,0,0,0,0,0,0,0,0,0,0,0,0,0,0,0,0,0,0,0,0,0,0,0,0,0,0,0,0,0,0,0,0,0,0,0,0,0,0,0,0,0,0,0,0,0,0,0,0,0,0,0,inactive
12,6,4,0,0,0,0,0,0,0,0,0,0,0,0,0,16,8,4,0,0,0,0,0,0,0,0,4,0,0,0,0,0,0,0,0,0,0,0,0,0,15,4,12,0,0,0,0,0,0,0,1,0,0,0,0,0,0,0,0,0,0,0,0,0,0,0,0,0,0,0,16,6,8,0,0,0,0,0,0,0,0,0,0,0,0,0,0,0,2,0,0,0,0,0,0,0,0,0,0,0,0,0,0,0,0,0,0,16,4,8,0,0,0,0,0,0,0,0,4,0,0,0,0,0,0,0,0,0,0,0,0,0,0,0,0,0,0,0,0,0,0,0,12,0,12,0,0,0,0,0,0,0,0,0,0,0,0,0,0,0,0,0,0,0,0,0,0,0,0,0,0,4,0,8,0,0,0,0,0,0,0,0,0,0,0,0,0,0,0,0,4,0,0,0,0,0,0,0,0,0,0,0,0,0,0,0,0,0,0,0,0,0,0,0,0,0,0,0,0,0,0,0,0,0,0,0,0,0,0,0,0,0,0,0,0,0,0,0,0,0,0,0,0,0,0,0,0,0,0,0,0,0,0,0,0,0,0,0,0,0,0,0,0,0,0,0,0,0,0,0,0,0,0,0,0,0,0,0,0,0,0,0,0,0,0,0,0,0,0,0,0,0,0,0,0,0,0,0,0,0,inactive
21,5,7,0,0,1,1,0,0,2,0,0,0,0,0,0,29,4,8,0,0,2,2,0,0,4,1,4,0,0,0,0,1,0,0,0,0,0,0,0,0,25,7,17,0,0,2,3,0,0,5,0,0,0,0,1,0,0,1,0,0,0,0,0,0,0,0,0,0,0,0,23,5,15,0,0,3,2,0,0,5,0,2,0,0,0,0,0,0,3,0,0,0,1,0,0,1,0,0,0,0,0,0,0,0,0,0,0,23,4,14,0,0,1,3,0,0,4,0,2,0,0,1,0,0,0,1,2,0,0,2,0,0,2,0,0,0,0,0,0,0,0,0,19,5,13,0,0,2,1,0,0,3,0,0,0,0,0,0,0,0,2,0,0,0,2,0,2,0,0,0,0,18,2,11,0,0,1,1,0,0,2,0,0,0,0,0,0,0,0,0,1,0,0,1,0,0,0,1,0,0,0,0,0,15,4,11,0,0,1,2,0,0,3,0,0,0,0,0,0,0,0,0,0,0,0,1,0,0,1,0,0,0,0,0,15,4,8,0,0,2,0,0,0,2,0,0,0,0,0,2,0,0,2,0,0,0,0,2,0,0,2,0,0,0,0,0,12,4,10,0,0,1,2,0,0,3,0,0,0,0,0,0,0,0,0,0,0,0,0,0,0,0,0,0,0,0,0,0,0,0,inactive
15,2,2,0,0,0,0,0,0,0,0,0,0,0,0,0,21,4,2,0,0,0,0,0,0,0,0,0,0,0,0,0,1,0,0,0,0,0,0,0,0,20,4,2,0,0,0,0,0,0,0,0,2,0,0,0,0,0,0,0,0,0,0,0,0,0,0,0,0,0,0,17,3,6,0,0,0,0,0,0,0,0,0,0,0,0,0,0,0,0,0,0,0,0,0,0,0,0,0,0,0,0,0,0,0,0,0,0,11,1,8,0,0,0,0,0,0,0,0,0,0,0,0,0,0,0,0,0,0,0,0,0,0,0,0,0,0,0,0,0,0,0,0,6,0,4,0,0,0,0,0,0,0,0,0,0,0,0,0,0,0,0,0,0,0,0,0,0,0,0,0,0,1,0,2,0,0,0,0,0,0,0,0,0,0,0,0,0,0,0,0,0,0,0,0,0,0,0,0,0,0,0,0,0,0,0,2,0,0,0,0,0,0,0,0,0,0,0,0,0,0,0,0,0,0,0,0,0,0,0,0,0,0,0,0,0,0,0,0,0,0,0,0,0,0,0,0,0,0,0,0,0,0,0,0,0,0,0,0,0,0,0,0,0,0,0,0,0,0,0,0,0,0,0,0,0,0,0,0,0,0,0,0,0,0,0,0,0,0,0,0,0,0,0,0,0,0,0,0,0,0,inactive
12,3,3,0,0,0,0,0,0,0,0,0,0,0,0,0,15,6,4,0,0,0,0,0,0,0,0,0,0,0,0,0,1,0,0,0,0,0,0,0,0,17,3,6,0,0,0,0,0,0,0,0,0,0,0,0,0,0,0,0,0,0,0,0,0,0,0,0,0,0,0,16,1,6,0,0,0,0,0,0,0,0,2,0,0,0,0,0,0,0,0,0,0,0,0,0,0,0,0,0,0,0,0,0,0,0,0,0,14,0,6,0,0,0,0,0,0,0,0,1,0,0,0,0,0,0,0,2,0,0,0,0,0,0,0,0,0,0,0,0,0,0,0,4,0,10,0,0,0,0,0,0,0,0,0,0,0,0,0,0,0,0,0,0,0,0,0,0,0,0,0,0,0,0,4,0,0,0,0,0,0,0,0,0,0,0,0,0,0,0,0,0,0,0,0,0,0,0,0,0,0,0,0,0,0,0,0,0,0,0,0,0,0,0,0,0,0,0,0,0,0,0,0,0,0,0,0,0,0,0,0,0,0,0,0,0,0,0,0,0,0,0,0,0,0,0,0,0,0,0,0,0,0,0,0,0,0,0,0,0,0,0,0,0,0,0,0,0,0,0,0,0,0,0,0,0,0,0,0,0,0,0,0,0,0,0,0,0,0,0,0,0,0,0,0,0,0,0,0,0,0,inactive
13,3,2,0,0,0,0,0,0,0,0,0,0,0,0,0,17,6,2,0,0,0,0,0,0,0,0,0,0,0,0,0,1,0,0,0,0,0,0,0,0,20,3,4,0,0,0,0,0,0,0,0,0,0,0,0,0,0,0,0,0,0,0,0,0,0,0,0,0,0,0,17,2,6,0,0,0,0,0,0,0,0,0,0,0,0,0,0,0,0,0,0,0,0,0,0,0,0,0,0,0,0,0,0,0,0,0,0,16,0,2,0,0,0,0,0,0,0,0,2,0,0,0,0,0,0,0,0,0,0,0,0,0,0,0,0,0,0,0,0,0,0,0,8,0,4,0,0,0,0,0,0,0,0,0,0,0,0,0,0,0,0,0,0,0,0,0,0,0,0,0,0,0,0,8,0,0,0,0,0,0,0,0,0,0,0,0,0,0,0,0,0,0,0,0,0,0,0,0,0,0,0,0,0,0,0,0,0,0,0,0,0,0,0,0,0,0,0,0,0,0,0,0,0,0,0,0,0,0,0,0,0,0,0,0,0,0,0,0,0,0,0,0,0,0,0,0,0,0,0,0,0,0,0,0,0,0,0,0,0,0,0,0,0,0,0,0,0,0,0,0,0,0,0,0,0,0,0,0,0,0,0,0,0,0,0,0,0,0,0,0,0,0,0,0,0,0,0,0,0,0,inactive
9,4,2,0,0,0,0,0,0,0,0,2,0,0,0,0,11,6,4,0,0,0,0,0,0,0,0,2,0,0,0,0,1,0,0,0,0,0,0,0,0,9,4,10,0,0,0,0,0,0,0,0,0,0,0,0,0,0,0,0,0,0,0,0,0,0,0,0,0,0,0,8,2,8,0,0,0,0,0,0,0,1,0,0,0,0,0,0,0,1,0,0,0,0,0,0,0,0,0,0,0,0,0,0,0,0,0,0,6,2,6,0,0,0,0,0,0,0,0,2,0,0,0,0,0,0,0,0,0,0,0,0,0,0,0,0,0,0,0,0,0,0,0,2,2,6,0,0,0,0,0,0,0,0,2,0,0,0,0,0,0,0,0,0,0,0,0,0,0,0,0,0,0,0,4,0,0,0,0,0,0,0,0,0,0,0,0,0,0,0,0,4,0,0,0,0,0,0,0,0,0,0,0,0,0,0,0,0,0,0,0,0,0,0,0,0,0,0,0,0,0,0,0,0,0,0,0,0,0,0,0,0,0,0,0,0,0,0,0,0,0,0,0,0,0,0,0,0,0,0,0,0,0,0,0,0,0,0,0,0,0,0,0,0,0,0,0,0,0,0,0,0,0,0,0,0,0,0,0,0,0,0,0,0,0,0,0,0,0,0,0,0,0,0,0,0,0,0,0,0,0,inactive
14,5,6,0,0,0,0,0,0,0,0,2,0,0,0,0,19,4,10,0,0,0,0,0,0,0,1,4,0,0,0,0,1,0,0,0,0,0,0,0,0,15,6,18,0,0,0,0,0,0,0,0,0,0,0,0,0,0,0,0,0,0,0,0,0,0,0,0,0,0,0,13,4,13,0,0,0,0,0,0,0,0,2,0,0,0,0,0,0,4,0,0,0,0,0,0,0,0,0,0,0,0,0,0,0,0,0,0,13,3,10,0,0,0,0,0,0,0,0,4,0,0,0,0,0,0,0,2,0,0,0,0,0,0,0,0,0,0,0,0,0,0,0,9,6,9,0,0,0,0,0,0,0,0,0,0,0,0,0,0,0,4,0,0,0,0,0,0,0,0,0,0,9,3,8,0,0,0,0,0,0,0,0,0,0,0,0,0,0,0,0,1,0,0,0,0,0,0,0,0,0,0,0,0,6,5,10,0,0,0,0,0,0,0,0,0,0,0,0,0,0,0,0,0,0,0,0,0,0,0,0,0,0,0,0,4,6,7,0,0,0,0,0,0,0,0,2,0,0,0,0,0,0,0,2,0,0,0,0,0,0,0,0,0,0,0,0,2,2,9,0,0,0,0,0,0,0,2,2,0,0,0,0,0,0,0,0,0,0,0,0,0,0,0,0,0,0,0,0,0,0,inactive
