# Supplementary material for: Enhancing HCV NS3 Inhibitor Classification with Optimized Molecular Fingerprints Using Random Forest
Source: Int J Mol Sci. 2025 Mar 17;26(6):2680. doi: 10.3390/ijms26062680 (PMC11943357; doi:10.3390/ijms26062680)
Supplement: Supplementary file 1 [file ijms-26-02680-s001.zip › File S2-CDKExtended.arff]

@relation HCV-weka.filters.unsupervised.attribute.RemoveUseless-M99.0

@attribute ExtFP1 numeric
@attribute ExtFP2 numeric
@attribute ExtFP3 numeric
@attribute ExtFP4 numeric
@attribute ExtFP5 numeric
@attribute ExtFP6 numeric
@attribute ExtFP7 numeric
@attribute ExtFP8 numeric
@attribute ExtFP9 numeric
@attribute ExtFP10 numeric
@attribute ExtFP11 numeric
@attribute ExtFP12 numeric
@attribute ExtFP13 numeric
@attribute ExtFP14 numeric
@attribute ExtFP15 numeric
@attribute ExtFP16 numeric
@attribute ExtFP17 numeric
@attribute ExtFP18 numeric
@attribute ExtFP19 numeric
@attribute ExtFP20 numeric
@attribute ExtFP21 numeric
@attribute ExtFP22 numeric
@attribute ExtFP23 numeric
@attribute ExtFP24 numeric
@attribute ExtFP25 numeric
@attribute ExtFP26 numeric
@attribute ExtFP27 numeric
@attribute ExtFP28 numeric
@attribute ExtFP29 numeric
@attribute ExtFP30 numeric
@attribute ExtFP31 numeric
@attribute ExtFP32 numeric
@attribute ExtFP33 numeric
@attribute ExtFP34 numeric
@attribute ExtFP35 numeric
@attribute ExtFP36 numeric
@attribute ExtFP37 numeric
@attribute ExtFP38 numeric
@attribute ExtFP39 numeric
@attribute ExtFP40 numeric
@attribute ExtFP41 numeric
@attribute ExtFP42 numeric
@attribute ExtFP43 numeric
@attribute ExtFP44 numeric
@attribute ExtFP45 numeric
@attribute ExtFP46 numeric
@attribute ExtFP47 numeric
@attribute ExtFP48 numeric
@attribute ExtFP49 numeric
@attribute ExtFP50 numeric
@attribute ExtFP51 numeric
@attribute ExtFP52 numeric
@attribute ExtFP53 numeric
@attribute ExtFP54 numeric
@attribute ExtFP55 numeric
@attribute ExtFP56 numeric
@attribute ExtFP57 numeric
@attribute ExtFP58 numeric
@attribute ExtFP59 numeric
@attribute ExtFP60 numeric
@attribute ExtFP61 numeric
@attribute ExtFP62 numeric
@attribute ExtFP63 numeric
@attribute ExtFP64 numeric
@attribute ExtFP65 numeric
@attribute ExtFP66 numeric
@attribute ExtFP67 numeric
@attribute ExtFP68 numeric
@attribute ExtFP69 numeric
@attribute ExtFP70 numeric
@attribute ExtFP71 numeric
@attribute ExtFP72 numeric
@attribute ExtFP73 numeric
@attribute ExtFP74 numeric
@attribute ExtFP75 numeric
@attribute ExtFP76 numeric
@attribute ExtFP77 numeric
@attribute ExtFP78 numeric
@attribute ExtFP79 numeric
@attribute ExtFP80 numeric
@attribute ExtFP81 numeric
@attribute ExtFP82 numeric
@attribute ExtFP83 numeric
@attribute ExtFP84 numeric
@attribute ExtFP85 numeric
@attribute ExtFP86 numeric
@attribute ExtFP87 numeric
@attribute ExtFP88 numeric
@attribute ExtFP89 numeric
@attribute ExtFP90 numeric
@attribute ExtFP91 numeric
@attribute ExtFP92 numeric
@attribute ExtFP93 numeric
@attribute ExtFP94 numeric
@attribute ExtFP95 numeric
@attribute ExtFP96 numeric
@attribute ExtFP97 numeric
@attribute ExtFP98 numeric
@attribute ExtFP99 numeric
@attribute ExtFP100 numeric
@attribute ExtFP101 numeric
@attribute ExtFP102 numeric
@attribute ExtFP103 numeric
@attribute ExtFP104 numeric
@attribute ExtFP105 numeric
@attribute ExtFP106 numeric
@attribute ExtFP107 numeric
@attribute ExtFP108 numeric
@attribute ExtFP109 numeric
@attribute ExtFP110 numeric
@attribute ExtFP111 numeric
@attribute ExtFP112 numeric
@attribute ExtFP113 numeric
@attribute ExtFP114 numeric
@attribute ExtFP115 numeric
@attribute ExtFP116 numeric
@attribute ExtFP117 numeric
@attribute ExtFP118 numeric
@attribute ExtFP119 numeric
@attribute ExtFP120 numeric
@attribute ExtFP121 numeric
@attribute ExtFP122 numeric
@attribute ExtFP123 numeric
@attribute ExtFP124 numeric
@attribute ExtFP125 numeric
@attribute ExtFP126 numeric
@attribute ExtFP127 numeric
@attribute ExtFP128 numeric
@attribute ExtFP129 numeric
@attribute ExtFP130 numeric
@attribute ExtFP131 numeric
@attribute ExtFP132 numeric
@attribute ExtFP133 numeric
@attribute ExtFP134 numeric
@attribute ExtFP135 numeric
@attribute ExtFP136 numeric
@attribute ExtFP137 numeric
@attribute ExtFP138 numeric
@attribute ExtFP139 numeric
@attribute ExtFP140 numeric
@attribute ExtFP141 numeric
@attribute ExtFP142 numeric
@attribute ExtFP143 numeric
@attribute ExtFP144 numeric
@attribute ExtFP145 numeric
@attribute ExtFP146 numeric
@attribute ExtFP147 numeric
@attribute ExtFP148 numeric
@attribute ExtFP149 numeric
@attribute ExtFP150 numeric
@attribute ExtFP151 numeric
@attribute ExtFP152 numeric
@attribute ExtFP153 numeric
@attribute ExtFP154 numeric
@attribute ExtFP155 numeric
@attribute ExtFP156 numeric
@attribute ExtFP157 numeric
@attribute ExtFP158 numeric
@attribute ExtFP159 numeric
@attribute ExtFP160 numeric
@attribute ExtFP161 numeric
@attribute ExtFP162 numeric
@attribute ExtFP163 numeric
@attribute ExtFP164 numeric
@attribute ExtFP165 numeric
@attribute ExtFP166 numeric
@attribute ExtFP167 numeric
@attribute ExtFP168 numeric
@attribute ExtFP169 numeric
@attribute ExtFP170 numeric
@attribute ExtFP171 numeric
@attribute ExtFP172 numeric
@attribute ExtFP173 numeric
@attribute ExtFP174 numeric
@attribute ExtFP175 numeric
@attribute ExtFP176 numeric
@attribute ExtFP177 numeric
@attribute ExtFP178 numeric
@attribute ExtFP179 numeric
@attribute ExtFP180 numeric
@attribute ExtFP181 numeric
@attribute ExtFP182 numeric
@attribute ExtFP183 numeric
@attribute ExtFP184 numeric
@attribute ExtFP185 numeric
@attribute ExtFP186 numeric
@attribute ExtFP187 numeric
@attribute ExtFP188 numeric
@attribute ExtFP189 numeric
@attribute ExtFP190 numeric
@attribute ExtFP191 numeric
@attribute ExtFP192 numeric
@attribute ExtFP193 numeric
@attribute ExtFP194 numeric
@attribute ExtFP195 numeric
@attribute ExtFP196 numeric
@attribute ExtFP197 numeric
@attribute ExtFP198 numeric
@attribute ExtFP199 numeric
@attribute ExtFP200 numeric
@attribute ExtFP201 numeric
@attribute ExtFP202 numeric
@attribute ExtFP203 numeric
@attribute ExtFP204 numeric
@attribute ExtFP205 numeric
@attribute ExtFP206 numeric
@attribute ExtFP207 numeric
@attribute ExtFP208 numeric
@attribute ExtFP209 numeric
@attribute ExtFP210 numeric
@attribute ExtFP211 numeric
@attribute ExtFP212 numeric
@attribute ExtFP213 numeric
@attribute ExtFP214 numeric
@attribute ExtFP215 numeric
@attribute ExtFP216 numeric
@attribute ExtFP217 numeric
@attribute ExtFP218 numeric
@attribute ExtFP219 numeric
@attribute ExtFP220 numeric
@attribute ExtFP221 numeric
@attribute ExtFP222 numeric
@attribute ExtFP223 numeric
@attribute ExtFP224 numeric
@attribute ExtFP225 numeric
@attribute ExtFP226 numeric
@attribute ExtFP227 numeric
@attribute ExtFP228 numeric
@attribute ExtFP229 numeric
@attribute ExtFP230 numeric
@attribute ExtFP231 numeric
@attribute ExtFP232 numeric
@attribute ExtFP233 numeric
@attribute ExtFP234 numeric
@attribute ExtFP235 numeric
@attribute ExtFP236 numeric
@attribute ExtFP237 numeric
@attribute ExtFP238 numeric
@attribute ExtFP239 numeric
@attribute ExtFP240 numeric
@attribute ExtFP241 numeric
@attribute ExtFP242 numeric
@attribute ExtFP243 numeric
@attribute ExtFP244 numeric
@attribute ExtFP245 numeric
@attribute ExtFP246 numeric
@attribute ExtFP247 numeric
@attribute ExtFP248 numeric
@attribute ExtFP249 numeric
@attribute ExtFP250 numeric
@attribute ExtFP251 numeric
@attribute ExtFP252 numeric
@attribute ExtFP253 numeric
@attribute ExtFP254 numeric
@attribute ExtFP255 numeric
@attribute ExtFP256 numeric
@attribute ExtFP257 numeric
@attribute ExtFP258 numeric
@attribute ExtFP259 numeric
@attribute ExtFP260 numeric
@attribute ExtFP261 numeric
@attribute ExtFP262 numeric
@attribute ExtFP263 numeric
@attribute ExtFP264 numeric
@attribute ExtFP265 numeric
@attribute ExtFP266 numeric
@attribute ExtFP267 numeric
@attribute ExtFP268 numeric
@attribute ExtFP269 numeric
@attribute ExtFP270 numeric
@attribute ExtFP271 numeric
@attribute ExtFP272 numeric
@attribute ExtFP273 numeric
@attribute ExtFP274 numeric
@attribute ExtFP275 numeric
@attribute ExtFP276 numeric
@attribute ExtFP277 numeric
@attribute ExtFP278 numeric
@attribute ExtFP279 numeric
@attribute ExtFP280 numeric
@attribute ExtFP281 numeric
@attribute ExtFP282 numeric
@attribute ExtFP283 numeric
@attribute ExtFP284 numeric
@attribute ExtFP285 numeric
@attribute ExtFP286 numeric
@attribute ExtFP287 numeric
@attribute ExtFP288 numeric
@attribute ExtFP289 numeric
@attribute ExtFP290 numeric
@attribute ExtFP291 numeric
@attribute ExtFP292 numeric
@attribute ExtFP293 numeric
@attribute ExtFP294 numeric
@attribute ExtFP295 numeric
@attribute ExtFP296 numeric
@attribute ExtFP297 numeric
@attribute ExtFP298 numeric
@attribute ExtFP299 numeric
@attribute ExtFP300 numeric
@attribute ExtFP301 numeric
@attribute ExtFP302 numeric
@attribute ExtFP303 numeric
@attribute ExtFP304 numeric
@attribute ExtFP305 numeric
@attribute ExtFP306 numeric
@attribute ExtFP307 numeric
@attribute ExtFP308 numeric
@attribute ExtFP309 numeric
@attribute ExtFP310 numeric
@attribute ExtFP311 numeric
@attribute ExtFP312 numeric
@attribute ExtFP313 numeric
@attribute ExtFP314 numeric
@attribute ExtFP315 numeric
@attribute ExtFP316 numeric
@attribute ExtFP317 numeric
@attribute ExtFP318 numeric
@attribute ExtFP319 numeric
@attribute ExtFP320 numeric
@attribute ExtFP321 numeric
@attribute ExtFP322 numeric
@attribute ExtFP323 numeric
@attribute ExtFP324 numeric
@attribute ExtFP325 numeric
@attribute ExtFP326 numeric
@attribute ExtFP327 numeric
@attribute ExtFP328 numeric
@attribute ExtFP329 numeric
@attribute ExtFP330 numeric
@attribute ExtFP331 numeric
@attribute ExtFP332 numeric
@attribute ExtFP333 numeric
@attribute ExtFP334 numeric
@attribute ExtFP335 numeric
@attribute ExtFP336 numeric
@attribute ExtFP337 numeric
@attribute ExtFP338 numeric
@attribute ExtFP339 numeric
@attribute ExtFP340 numeric
@attribute ExtFP341 numeric
@attribute ExtFP342 numeric
@attribute ExtFP343 numeric
@attribute ExtFP344 numeric
@attribute ExtFP345 numeric
@attribute ExtFP346 numeric
@attribute ExtFP347 numeric
@attribute ExtFP348 numeric
@attribute ExtFP349 numeric
@attribute ExtFP350 numeric
@attribute ExtFP351 numeric
@attribute ExtFP352 numeric
@attribute ExtFP353 numeric
@attribute ExtFP354 numeric
@attribute ExtFP355 numeric
@attribute ExtFP356 numeric
@attribute ExtFP357 numeric
@attribute ExtFP358 numeric
@attribute ExtFP359 numeric
@attribute ExtFP360 numeric
@attribute ExtFP361 numeric
@attribute ExtFP362 numeric
@attribute ExtFP363 numeric
@attribute ExtFP364 numeric
@attribute ExtFP365 numeric
@attribute ExtFP366 numeric
@attribute ExtFP367 numeric
@attribute ExtFP368 numeric
@attribute ExtFP369 numeric
@attribute ExtFP370 numeric
@attribute ExtFP371 numeric
@attribute ExtFP372 numeric
@attribute ExtFP373 numeric
@attribute ExtFP374 numeric
@attribute ExtFP375 numeric
@attribute ExtFP376 numeric
@attribute ExtFP377 numeric
@attribute ExtFP378 numeric
@attribute ExtFP379 numeric
@attribute ExtFP380 numeric
@attribute ExtFP381 numeric
@attribute ExtFP382 numeric
@attribute ExtFP383 numeric
@attribute ExtFP384 numeric
@attribute ExtFP385 numeric
@attribute ExtFP386 numeric
@attribute ExtFP387 numeric
@attribute ExtFP388 numeric
@attribute ExtFP389 numeric
@attribute ExtFP390 numeric
@attribute ExtFP391 numeric
@attribute ExtFP392 numeric
@attribute ExtFP393 numeric
@attribute ExtFP394 numeric
@attribute ExtFP395 numeric
@attribute ExtFP396 numeric
@attribute ExtFP397 numeric
@attribute ExtFP398 numeric
@attribute ExtFP399 numeric
@attribute ExtFP400 numeric
@attribute ExtFP401 numeric
@attribute ExtFP402 numeric
@attribute ExtFP403 numeric
@attribute ExtFP404 numeric
@attribute ExtFP405 numeric
@attribute ExtFP406 numeric
@attribute ExtFP407 numeric
@attribute ExtFP408 numeric
@attribute ExtFP409 numeric
@attribute ExtFP410 numeric
@attribute ExtFP411 numeric
@attribute ExtFP412 numeric
@attribute ExtFP413 numeric
@attribute ExtFP414 numeric
@attribute ExtFP415 numeric
@attribute ExtFP416 numeric
@attribute ExtFP417 numeric
@attribute ExtFP418 numeric
@attribute ExtFP419 numeric
@attribute ExtFP420 numeric
@attribute ExtFP421 numeric
@attribute ExtFP422 numeric
@attribute ExtFP423 numeric
@attribute ExtFP424 numeric
@attribute ExtFP425 numeric
@attribute ExtFP426 numeric
@attribute ExtFP427 numeric
@attribute ExtFP428 numeric
@attribute ExtFP429 numeric
@attribute ExtFP430 numeric
@attribute ExtFP431 numeric
@attribute ExtFP432 numeric
@attribute ExtFP433 numeric
@attribute ExtFP434 numeric
@attribute ExtFP435 numeric
@attribute ExtFP436 numeric
@attribute ExtFP437 numeric
@attribute ExtFP438 numeric
@attribute ExtFP439 numeric
@attribute ExtFP440 numeric
@attribute ExtFP441 numeric
@attribute ExtFP442 numeric
@attribute ExtFP443 numeric
@attribute ExtFP444 numeric
@attribute ExtFP445 numeric
@attribute ExtFP446 numeric
@attribute ExtFP447 numeric
@attribute ExtFP448 numeric
@attribute ExtFP449 numeric
@attribute ExtFP450 numeric
@attribute ExtFP451 numeric
@attribute ExtFP452 numeric
@attribute ExtFP453 numeric
@attribute ExtFP454 numeric
@attribute ExtFP455 numeric
@attribute ExtFP456 numeric
@attribute ExtFP457 numeric
@attribute ExtFP458 numeric
@attribute ExtFP459 numeric
@attribute ExtFP460 numeric
@attribute ExtFP461 numeric
@attribute ExtFP462 numeric
@attribute ExtFP463 numeric
@attribute ExtFP464 numeric
@attribute ExtFP465 numeric
@attribute ExtFP466 numeric
@attribute ExtFP467 numeric
@attribute ExtFP468 numeric
@attribute ExtFP469 numeric
@attribute ExtFP470 numeric
@attribute ExtFP471 numeric
@attribute ExtFP472 numeric
@attribute ExtFP473 numeric
@attribute ExtFP474 numeric
@attribute ExtFP475 numeric
@attribute ExtFP476 numeric
@attribute ExtFP477 numeric
@attribute ExtFP478 numeric
@attribute ExtFP479 numeric
@attribute ExtFP480 numeric
@attribute ExtFP481 numeric
@attribute ExtFP482 numeric
@attribute ExtFP483 numeric
@attribute ExtFP484 numeric
@attribute ExtFP485 numeric
@attribute ExtFP486 numeric
@attribute ExtFP487 numeric
@attribute ExtFP488 numeric
@attribute ExtFP489 numeric
@attribute ExtFP490 numeric
@attribute ExtFP491 numeric
@attribute ExtFP492 numeric
@attribute ExtFP493 numeric
@attribute ExtFP494 numeric
@attribute ExtFP495 numeric
@attribute ExtFP496 numeric
@attribute ExtFP497 numeric
@attribute ExtFP498 numeric
@attribute ExtFP499 numeric
@attribute ExtFP500 numeric
@attribute ExtFP501 numeric
@attribute ExtFP502 numeric
@attribute ExtFP503 numeric
@attribute ExtFP504 numeric
@attribute ExtFP505 numeric
@attribute ExtFP506 numeric
@attribute ExtFP507 numeric
@attribute ExtFP508 numeric
@attribute ExtFP509 numeric
@attribute ExtFP510 numeric
@attribute ExtFP511 numeric
@attribute ExtFP512 numeric
@attribute ExtFP513 numeric
@attribute ExtFP514 numeric
@attribute ExtFP515 numeric
@attribute ExtFP516 numeric
@attribute ExtFP517 numeric
@attribute ExtFP518 numeric
@attribute ExtFP519 numeric
@attribute ExtFP520 numeric
@attribute ExtFP521 numeric
@attribute ExtFP522 numeric
@attribute ExtFP523 numeric
@attribute ExtFP524 numeric
@attribute ExtFP525 numeric
@attribute ExtFP526 numeric
@attribute ExtFP527 numeric
@attribute ExtFP528 numeric
@attribute ExtFP529 numeric
@attribute ExtFP530 numeric
@attribute ExtFP531 numeric
@attribute ExtFP532 numeric
@attribute ExtFP533 numeric
@attribute ExtFP534 numeric
@attribute ExtFP535 numeric
@attribute ExtFP536 numeric
@attribute ExtFP537 numeric
@attribute ExtFP538 numeric
@attribute ExtFP539 numeric
@attribute ExtFP540 numeric
@attribute ExtFP541 numeric
@attribute ExtFP542 numeric
@attribute ExtFP543 numeric
@attribute ExtFP544 numeric
@attribute ExtFP545 numeric
@attribute ExtFP546 numeric
@attribute ExtFP547 numeric
@attribute ExtFP548 numeric
@attribute ExtFP549 numeric
@attribute ExtFP550 numeric
@attribute ExtFP551 numeric
@attribute ExtFP552 numeric
@attribute ExtFP553 numeric
@attribute ExtFP554 numeric
@attribute ExtFP555 numeric
@attribute ExtFP556 numeric
@attribute ExtFP557 numeric
@attribute ExtFP558 numeric
@attribute ExtFP559 numeric
@attribute ExtFP560 numeric
@attribute ExtFP561 numeric
@attribute ExtFP562 numeric
@attribute ExtFP563 numeric
@attribute ExtFP564 numeric
@attribute ExtFP565 numeric
@attribute ExtFP566 numeric
@attribute ExtFP567 numeric
@attribute ExtFP568 numeric
@attribute ExtFP569 numeric
@attribute ExtFP570 numeric
@attribute ExtFP571 numeric
@attribute ExtFP572 numeric
@attribute ExtFP573 numeric
@attribute ExtFP574 numeric
@attribute ExtFP575 numeric
@attribute ExtFP576 numeric
@attribute ExtFP577 numeric
@attribute ExtFP578 numeric
@attribute ExtFP579 numeric
@attribute ExtFP580 numeric
@attribute ExtFP581 numeric
@attribute ExtFP582 numeric
@attribute ExtFP583 numeric
@attribute ExtFP584 numeric
@attribute ExtFP585 numeric
@attribute ExtFP586 numeric
@attribute ExtFP587 numeric
@attribute ExtFP588 numeric
@attribute ExtFP589 numeric
@attribute ExtFP590 numeric
@attribute ExtFP591 numeric
@attribute ExtFP592 numeric
@attribute ExtFP593 numeric
@attribute ExtFP594 numeric
@attribute ExtFP595 numeric
@attribute ExtFP596 numeric
@attribute ExtFP597 numeric
@attribute ExtFP598 numeric
@attribute ExtFP599 numeric
@attribute ExtFP600 numeric
@attribute ExtFP601 numeric
@attribute ExtFP602 numeric
@attribute ExtFP603 numeric
@attribute ExtFP604 numeric
@attribute ExtFP605 numeric
@attribute ExtFP606 numeric
@attribute ExtFP607 numeric
@attribute ExtFP608 numeric
@attribute ExtFP609 numeric
@attribute ExtFP610 numeric
@attribute ExtFP611 numeric
@attribute ExtFP612 numeric
@attribute ExtFP613 numeric
@attribute ExtFP614 numeric
@attribute ExtFP615 numeric
@attribute ExtFP616 numeric
@attribute ExtFP617 numeric
@attribute ExtFP618 numeric
@attribute ExtFP619 numeric
@attribute ExtFP620 numeric
@attribute ExtFP621 numeric
@attribute ExtFP622 numeric
@attribute ExtFP623 numeric
@attribute ExtFP624 numeric
@attribute ExtFP625 numeric
@attribute ExtFP626 numeric
@attribute ExtFP627 numeric
@attribute ExtFP628 numeric
@attribute ExtFP629 numeric
@attribute ExtFP630 numeric
@attribute ExtFP631 numeric
@attribute ExtFP632 numeric
@attribute ExtFP633 numeric
@attribute ExtFP634 numeric
@attribute ExtFP635 numeric
@attribute ExtFP636 numeric
@attribute ExtFP637 numeric
@attribute ExtFP638 numeric
@attribute ExtFP639 numeric
@attribute ExtFP640 numeric
@attribute ExtFP641 numeric
@attribute ExtFP642 numeric
@attribute ExtFP643 numeric
@attribute ExtFP644 numeric
@attribute ExtFP645 numeric
@attribute ExtFP646 numeric
@attribute ExtFP647 numeric
@attribute ExtFP648 numeric
@attribute ExtFP649 numeric
@attribute ExtFP650 numeric
@attribute ExtFP651 numeric
@attribute ExtFP652 numeric
@attribute ExtFP653 numeric
@attribute ExtFP654 numeric
@attribute ExtFP655 numeric
@attribute ExtFP656 numeric
@attribute ExtFP657 numeric
@attribute ExtFP658 numeric
@attribute ExtFP659 numeric
@attribute ExtFP660 numeric
@attribute ExtFP661 numeric
@attribute ExtFP662 numeric
@attribute ExtFP663 numeric
@attribute ExtFP664 numeric
@attribute ExtFP665 numeric
@attribute ExtFP666 numeric
@attribute ExtFP667 numeric
@attribute ExtFP668 numeric
@attribute ExtFP669 numeric
@attribute ExtFP670 numeric
@attribute ExtFP671 numeric
@attribute ExtFP672 numeric
@attribute ExtFP673 numeric
@attribute ExtFP674 numeric
@attribute ExtFP675 numeric
@attribute ExtFP676 numeric
@attribute ExtFP677 numeric
@attribute ExtFP678 numeric
@attribute ExtFP679 numeric
@attribute ExtFP680 numeric
@attribute ExtFP681 numeric
@attribute ExtFP682 numeric
@attribute ExtFP683 numeric
@attribute ExtFP684 numeric
@attribute ExtFP685 numeric
@attribute ExtFP686 numeric
@attribute ExtFP687 numeric
@attribute ExtFP688 numeric
@attribute ExtFP689 numeric
@attribute ExtFP690 numeric
@attribute ExtFP691 numeric
@attribute ExtFP692 numeric
@attribute ExtFP693 numeric
@attribute ExtFP694 numeric
@attribute ExtFP695 numeric
@attribute ExtFP696 numeric
@attribute ExtFP697 numeric
@attribute ExtFP698 numeric
@attribute ExtFP699 numeric
@attribute ExtFP700 numeric
@attribute ExtFP701 numeric
@attribute ExtFP702 numeric
@attribute ExtFP703 numeric
@attribute ExtFP704 numeric
@attribute ExtFP705 numeric
@attribute ExtFP706 numeric
@attribute ExtFP707 numeric
@attribute ExtFP708 numeric
@attribute ExtFP709 numeric
@attribute ExtFP710 numeric
@attribute ExtFP711 numeric
@attribute ExtFP712 numeric
@attribute ExtFP713 numeric
@attribute ExtFP714 numeric
@attribute ExtFP715 numeric
@attribute ExtFP716 numeric
@attribute ExtFP717 numeric
@attribute ExtFP718 numeric
@attribute ExtFP719 numeric
@attribute ExtFP720 numeric
@attribute ExtFP721 numeric
@attribute ExtFP722 numeric
@attribute ExtFP723 numeric
@attribute ExtFP724 numeric
@attribute ExtFP725 numeric
@attribute ExtFP726 numeric
@attribute ExtFP727 numeric
@attribute ExtFP728 numeric
@attribute ExtFP729 numeric
@attribute ExtFP730 numeric
@attribute ExtFP731 numeric
@attribute ExtFP732 numeric
@attribute ExtFP733 numeric
@attribute ExtFP734 numeric
@attribute ExtFP735 numeric
@attribute ExtFP736 numeric
@attribute ExtFP737 numeric
@attribute ExtFP738 numeric
@attribute ExtFP739 numeric
@attribute ExtFP740 numeric
@attribute ExtFP741 numeric
@attribute ExtFP742 numeric
@attribute ExtFP743 numeric
@attribute ExtFP744 numeric
@attribute ExtFP745 numeric
@attribute ExtFP746 numeric
@attribute ExtFP747 numeric
@attribute ExtFP748 numeric
@attribute ExtFP749 numeric
@attribute ExtFP750 numeric
@attribute ExtFP751 numeric
@attribute ExtFP752 numeric
@attribute ExtFP753 numeric
@attribute ExtFP754 numeric
@attribute ExtFP755 numeric
@attribute ExtFP756 numeric
@attribute ExtFP757 numeric
@attribute ExtFP758 numeric
@attribute ExtFP759 numeric
@attribute ExtFP760 numeric
@attribute ExtFP761 numeric
@attribute ExtFP762 numeric
@attribute ExtFP763 numeric
@attribute ExtFP764 numeric
@attribute ExtFP765 numeric
@attribute ExtFP766 numeric
@attribute ExtFP767 numeric
@attribute ExtFP768 numeric
@attribute ExtFP769 numeric
@attribute ExtFP770 numeric
@attribute ExtFP771 numeric
@attribute ExtFP772 numeric
@attribute ExtFP773 numeric
@attribute ExtFP774 numeric
@attribute ExtFP775 numeric
@attribute ExtFP776 numeric
@attribute ExtFP777 numeric
@attribute ExtFP778 numeric
@attribute ExtFP779 numeric
@attribute ExtFP780 numeric
@attribute ExtFP781 numeric
@attribute ExtFP782 numeric
@attribute ExtFP783 numeric
@attribute ExtFP784 numeric
@attribute ExtFP785 numeric
@attribute ExtFP786 numeric
@attribute ExtFP787 numeric
@attribute ExtFP788 numeric
@attribute ExtFP789 numeric
@attribute ExtFP790 numeric
@attribute ExtFP791 numeric
@attribute ExtFP792 numeric
@attribute ExtFP793 numeric
@attribute ExtFP794 numeric
@attribute ExtFP795 numeric
@attribute ExtFP796 numeric
@attribute ExtFP797 numeric
@attribute ExtFP798 numeric
@attribute ExtFP799 numeric
@attribute ExtFP800 numeric
@attribute ExtFP801 numeric
@attribute ExtFP802 numeric
@attribute ExtFP803 numeric
@attribute ExtFP804 numeric
@attribute ExtFP805 numeric
@attribute ExtFP806 numeric
@attribute ExtFP807 numeric
@attribute ExtFP808 numeric
@attribute ExtFP809 numeric
@attribute ExtFP810 numeric
@attribute ExtFP811 numeric
@attribute ExtFP812 numeric
@attribute ExtFP813 numeric
@attribute ExtFP814 numeric
@attribute ExtFP815 numeric
@attribute ExtFP816 numeric
@attribute ExtFP817 numeric
@attribute ExtFP818 numeric
@attribute ExtFP819 numeric
@attribute ExtFP820 numeric
@attribute ExtFP821 numeric
@attribute ExtFP822 numeric
@attribute ExtFP823 numeric
@attribute ExtFP824 numeric
@attribute ExtFP825 numeric
@attribute ExtFP826 numeric
@attribute ExtFP827 numeric
@attribute ExtFP828 numeric
@attribute ExtFP829 numeric
@attribute ExtFP830 numeric
@attribute ExtFP831 numeric
@attribute ExtFP832 numeric
@attribute ExtFP833 numeric
@attribute ExtFP834 numeric
@attribute ExtFP835 numeric
@attribute ExtFP836 numeric
@attribute ExtFP837 numeric
@attribute ExtFP838 numeric
@attribute ExtFP839 numeric
@attribute ExtFP840 numeric
@attribute ExtFP841 numeric
@attribute ExtFP842 numeric
@attribute ExtFP843 numeric
@attribute ExtFP844 numeric
@attribute ExtFP845 numeric
@attribute ExtFP846 numeric
@attribute ExtFP847 numeric
@attribute ExtFP848 numeric
@attribute ExtFP849 numeric
@attribute ExtFP850 numeric
@attribute ExtFP851 numeric
@attribute ExtFP852 numeric
@attribute ExtFP853 numeric
@attribute ExtFP854 numeric
@attribute ExtFP855 numeric
@attribute ExtFP856 numeric
@attribute ExtFP857 numeric
@attribute ExtFP858 numeric
@attribute ExtFP859 numeric
@attribute ExtFP860 numeric
@attribute ExtFP861 numeric
@attribute ExtFP862 numeric
@attribute ExtFP863 numeric
@attribute ExtFP864 numeric
@attribute ExtFP865 numeric
@attribute ExtFP866 numeric
@attribute ExtFP867 numeric
@attribute ExtFP868 numeric
@attribute ExtFP869 numeric
@attribute ExtFP870 numeric
@attribute ExtFP871 numeric
@attribute ExtFP872 numeric
@attribute ExtFP873 numeric
@attribute ExtFP874 numeric
@attribute ExtFP875 numeric
@attribute ExtFP876 numeric
@attribute ExtFP877 numeric
@attribute ExtFP878 numeric
@attribute ExtFP879 numeric
@attribute ExtFP880 numeric
@attribute ExtFP881 numeric
@attribute ExtFP882 numeric
@attribute ExtFP883 numeric
@attribute ExtFP884 numeric
@attribute ExtFP885 numeric
@attribute ExtFP886 numeric
@attribute ExtFP887 numeric
@attribute ExtFP888 numeric
@attribute ExtFP889 numeric
@attribute ExtFP890 numeric
@attribute ExtFP891 numeric
@attribute ExtFP892 numeric
@attribute ExtFP893 numeric
@attribute ExtFP894 numeric
@attribute ExtFP895 numeric
@attribute ExtFP896 numeric
@attribute ExtFP897 numeric
@attribute ExtFP898 numeric
@attribute ExtFP899 numeric
@attribute ExtFP900 numeric
@attribute ExtFP901 numeric
@attribute ExtFP902 numeric
@attribute ExtFP903 numeric
@attribute ExtFP904 numeric
@attribute ExtFP905 numeric
@attribute ExtFP906 numeric
@attribute ExtFP907 numeric
@attribute ExtFP908 numeric
@attribute ExtFP909 numeric
@attribute ExtFP910 numeric
@attribute ExtFP911 numeric
@attribute ExtFP912 numeric
@attribute ExtFP913 numeric
@attribute ExtFP914 numeric
@attribute ExtFP915 numeric
@attribute ExtFP916 numeric
@attribute ExtFP917 numeric
@attribute ExtFP918 numeric
@attribute ExtFP919 numeric
@attribute ExtFP920 numeric
@attribute ExtFP921 numeric
@attribute ExtFP922 numeric
@attribute ExtFP923 numeric
@attribute ExtFP924 numeric
@attribute ExtFP925 numeric
@attribute ExtFP926 numeric
@attribute ExtFP927 numeric
@attribute ExtFP928 numeric
@attribute ExtFP929 numeric
@attribute ExtFP930 numeric
@attribute ExtFP931 numeric
@attribute ExtFP932 numeric
@attribute ExtFP933 numeric
@attribute ExtFP934 numeric
@attribute ExtFP935 numeric
@attribute ExtFP936 numeric
@attribute ExtFP937 numeric
@attribute ExtFP938 numeric
@attribute ExtFP939 numeric
@attribute ExtFP940 numeric
@attribute ExtFP941 numeric
@attribute ExtFP942 numeric
@attribute ExtFP943 numeric
@attribute ExtFP944 numeric
@attribute ExtFP945 numeric
@attribute ExtFP946 numeric
@attribute ExtFP947 numeric
@attribute ExtFP948 numeric
@attribute ExtFP949 numeric
@attribute ExtFP951 numeric
@attribute ExtFP952 numeric
@attribute ExtFP953 numeric
@attribute ExtFP954 numeric
@attribute ExtFP955 numeric
@attribute ExtFP956 numeric
@attribute ExtFP957 numeric
@attribute ExtFP958 numeric
@attribute ExtFP959 numeric
@attribute ExtFP960 numeric
@attribute ExtFP961 numeric
@attribute ExtFP962 numeric
@attribute ExtFP963 numeric
@attribute ExtFP964 numeric
@attribute ExtFP965 numeric
@attribute ExtFP966 numeric
@attribute ExtFP967 numeric
@attribute ExtFP968 numeric
@attribute ExtFP969 numeric
@attribute ExtFP970 numeric
@attribute ExtFP971 numeric
@attribute ExtFP972 numeric
@attribute ExtFP973 numeric
@attribute ExtFP974 numeric
@attribute ExtFP975 numeric
@attribute ExtFP976 numeric
@attribute ExtFP977 numeric
@attribute ExtFP978 numeric
@attribute ExtFP979 numeric
@attribute ExtFP980 numeric
@attribute ExtFP981 numeric
@attribute ExtFP982 numeric
@attribute ExtFP983 numeric
@attribute ExtFP984 numeric
@attribute ExtFP985 numeric
@attribute ExtFP986 numeric
@attribute ExtFP987 numeric
@attribute ExtFP988 numeric
@attribute ExtFP989 numeric
@attribute ExtFP990 numeric
@attribute ExtFP991 numeric
@attribute ExtFP992 numeric
@attribute ExtFP993 numeric
@attribute ExtFP994 numeric
@attribute ExtFP995 numeric
@attribute ExtFP997 numeric
@attribute ExtFP998 numeric
@attribute ExtFP999 numeric
@attribute ExtFP1010 numeric
@attribute ExtFP1011 numeric
@attribute ExtFP1012 numeric
@attribute ExtFP1013 numeric
@attribute ExtFP1014 numeric
@attribute ExtFP1015 numeric
@attribute ExtFP1016 numeric
@attribute ExtFP1017 numeric
@attribute ExtFP1018 numeric
@attribute ExtFP1019 numeric
@attribute class {active,inactive}

@data
0,0,0,0,0,0,0,0,1,1,0,0,0,0,1,0,0,0,0,0,1,0,1,0,0,0,1,0,0,0,0,1,1,0,0,0,0,0,0,0,1,0,0,1,1,0,0,0,0,0,0,0,1,0,0,0,0,0,0,0,0,0,1,0,0,1,0,0,0,0,0,0,0,0,0,1,0,0,0,1,0,0,0,0,0,1,0,0,0,0,0,0,0,1,0,0,0,1,0,0,0,0,0,0,1,0,0,0,0,0,0,1,0,0,1,0,1,0,1,0,0,0,0,0,0,0,0,0,0,1,0,0,1,1,0,0,0,0,0,0,0,0,0,1,0,1,1,0,0,0,0,0,0,0,0,0,0,0,1,0,0,0,0,0,0,0,0,0,0,0,0,0,0,0,0,0,0,0,0,0,0,0,0,1,0,0,0,0,0,0,0,0,0,0,0,0,0,1,0,0,0,0,0,0,0,1,0,0,0,1,0,0,0,0,0,0,0,1,0,1,0,0,1,0,0,0,0,1,0,0,0,0,0,0,0,1,0,0,0,0,0,0,0,0,0,0,0,0,0,1,1,0,0,0,0,1,0,0,0,1,0,0,0,0,0,0,0,0,0,0,0,0,0,1,0,0,1,0,0,0,0,0,0,0,0,0,0,0,0,1,0,0,0,0,0,0,0,0,0,0,0,0,1,0,0,1,1,0,0,0,0,0,0,0,0,0,0,0,0,0,1,1,0,0,0,1,0,0,0,0,0,0,0,0,0,0,0,0,0,0,1,1,0,0,1,0,0,0,0,0,0,0,0,0,1,0,1,1,0,0,0,0,0,0,0,0,0,0,0,0,0,0,1,0,0,0,0,0,0,0,0,0,1,0,0,0,1,0,0,0,1,0,1,0,0,0,1,1,0,0,0,1,0,0,0,1,0,0,0,0,1,0,0,0,0,0,0,0,1,0,0,0,0,0,1,1,1,0,0,0,0,0,0,1,0,1,0,0,0,1,0,0,0,0,1,0,1,0,0,0,0,1,1,1,0,0,0,0,0,0,0,1,0,0,0,0,1,1,0,0,0,0,0,0,0,0,0,1,0,0,1,1,1,0,0,0,0,0,0,0,0,0,0,0,0,0,0,0,0,0,0,0,0,0,0,1,0,0,0,0,0,0,1,0,0,1,0,0,0,1,0,0,0,0,0,0,0,0,1,0,0,0,0,0,0,0,0,0,1,1,0,0,0,0,0,0,1,0,0,0,0,0,0,0,0,0,0,0,0,0,0,1,0,0,0,0,0,0,0,0,0,0,0,0,0,0,0,0,0,0,0,1,0,0,1,0,0,0,0,0,1,1,0,0,0,0,0,0,0,0,1,0,0,0,0,1,1,0,0,0,1,0,1,0,0,0,1,0,0,0,1,0,1,0,0,0,0,0,0,0,0,0,0,0,0,0,0,1,0,0,1,1,0,1,0,0,1,0,0,0,0,0,0,0,0,0,0,0,0,0,0,0,0,0,0,1,1,0,0,0,0,0,0,0,0,0,0,0,0,0,0,0,0,0,0,0,0,0,1,1,0,0,0,0,0,0,1,0,1,0,0,0,0,0,0,0,0,0,0,0,0,0,1,0,1,0,1,0,0,0,0,0,1,0,0,0,0,0,0,0,0,0,0,0,0,0,0,0,0,0,0,0,1,0,0,0,1,0,0,0,1,0,1,0,0,1,1,0,0,0,0,0,0,0,0,0,1,0,1,0,0,0,0,0,0,0,0,0,0,0,1,1,0,0,0,0,1,1,0,0,0,0,0,0,0,0,0,1,0,0,0,0,0,0,0,0,0,0,0,1,0,0,0,0,0,0,0,0,0,0,0,1,1,0,0,1,0,0,0,0,1,1,0,0,0,0,0,0,0,0,0,0,1,0,1,0,1,0,1,0,0,0,1,0,1,0,1,1,0,0,0,0,0,0,0,0,1,0,0,0,0,0,0,0,0,0,1,0,0,1,0,0,0,0,0,0,0,0,0,0,0,0,0,0,0,0,0,0,0,0,0,0,0,1,1,0,1,1,0,0,0,0,0,1,0,0,0,1,0,0,1,1,0,0,0,0,0,0,1,0,0,1,0,1,0,0,0,0,0,0,0,0,0,1,0,0,0,0,0,0,0,1,0,0,1,0,0,0,0,0,1,0,1,0,0,0,0,0,1,0,1,1,0,0,0,0,0,0,1,0,0,0,0,0,0,1,0,0,0,0,0,0,0,0,0,0,0,1,0,0,0,1,0,0,0,0,0,active
0,0,0,0,0,0,0,0,1,1,0,0,0,0,1,0,0,0,0,0,1,0,1,0,0,0,1,0,0,0,0,1,1,0,0,0,0,0,0,0,1,0,0,1,0,0,0,0,0,0,0,0,1,0,0,0,0,0,0,0,0,0,1,0,0,1,0,0,1,0,0,0,0,0,0,1,0,0,0,1,0,0,0,0,0,1,0,0,0,0,0,0,0,1,0,0,0,1,0,0,0,0,0,0,1,0,0,0,0,0,0,1,0,0,1,0,1,1,1,0,0,0,0,0,0,0,0,0,0,1,0,0,1,1,0,0,0,0,0,0,1,0,0,1,0,1,1,0,0,0,0,0,0,0,0,0,0,0,1,0,0,0,0,0,0,0,0,0,0,0,0,0,0,0,0,0,0,0,0,0,0,0,0,1,0,0,0,0,0,0,0,0,0,0,0,0,0,1,0,0,0,0,0,0,0,1,0,0,0,1,0,0,0,0,0,0,0,1,0,1,0,0,1,0,0,0,0,1,0,0,0,0,0,0,0,1,0,0,0,0,0,0,0,0,0,0,0,0,0,0,1,0,0,0,0,1,0,0,0,1,0,0,0,0,0,0,0,0,0,0,0,0,0,1,0,0,1,0,0,0,0,0,0,0,0,0,0,0,0,1,0,0,0,0,0,0,1,1,0,0,0,0,1,0,0,1,1,0,0,0,0,0,0,0,0,0,0,0,0,0,1,1,0,0,0,1,0,0,0,0,0,0,0,0,0,0,0,0,0,0,0,1,0,0,1,0,0,0,0,0,0,0,0,0,1,0,1,0,0,0,0,0,0,0,0,0,0,0,0,0,0,0,1,0,0,0,0,0,0,0,0,0,0,0,0,0,1,0,0,0,1,0,1,0,0,0,1,1,0,0,0,1,0,0,0,1,0,0,1,0,1,0,0,0,0,0,0,0,1,0,0,0,0,0,1,1,1,0,0,0,0,0,0,1,0,1,0,0,0,1,0,0,0,0,1,0,1,0,0,0,0,1,1,1,0,0,0,0,0,0,0,1,0,0,0,0,1,1,0,0,0,0,0,0,0,0,0,1,0,0,0,1,1,0,0,0,0,0,0,0,0,0,0,0,0,0,0,0,0,0,0,0,1,0,0,1,0,0,0,0,0,0,1,0,0,0,0,0,0,1,1,0,0,0,0,0,0,0,1,0,0,0,0,0,1,0,0,0,1,1,0,0,0,0,0,0,1,0,0,0,0,0,0,0,0,0,0,0,0,0,0,1,0,0,0,0,0,0,0,0,0,0,0,0,0,0,0,0,0,0,0,1,0,0,1,0,0,0,0,0,1,1,0,0,0,0,0,0,0,0,1,0,1,0,0,1,1,0,0,0,1,0,1,0,0,0,1,0,0,0,1,0,1,0,0,0,0,0,0,0,0,0,0,0,0,0,0,1,0,0,1,1,0,1,0,0,0,0,0,0,0,0,0,0,0,0,0,0,0,0,0,0,0,0,0,1,1,0,0,0,0,0,0,0,0,0,0,0,0,0,0,0,0,0,0,0,0,0,1,0,0,0,0,0,0,0,1,0,1,0,0,0,0,0,0,0,0,0,0,0,0,0,1,0,1,0,1,0,0,0,0,0,1,0,0,0,0,0,0,0,0,0,0,0,0,0,0,0,0,0,0,0,1,0,0,0,1,0,1,0,1,0,1,0,0,1,1,0,0,0,0,1,0,0,0,0,1,0,1,0,0,0,0,0,0,0,0,0,0,0,0,1,0,0,0,0,1,1,0,0,0,0,0,0,0,0,0,1,0,0,0,0,0,0,0,0,0,0,0,1,0,0,0,0,0,0,0,0,0,0,0,1,1,0,0,1,0,0,0,0,1,1,1,0,0,0,0,0,0,0,0,0,1,0,1,0,1,0,1,0,0,0,1,0,1,0,1,1,0,0,0,0,0,0,0,0,1,0,0,0,0,0,0,0,0,0,1,0,0,1,0,0,0,0,0,0,0,0,0,0,0,0,0,0,0,0,0,0,0,0,0,0,0,1,1,0,1,1,0,0,0,0,0,1,0,0,0,1,0,0,1,1,0,0,0,0,0,0,1,0,0,1,0,1,0,0,0,0,0,0,0,0,0,1,0,0,0,0,0,0,0,1,0,0,1,0,0,0,0,0,1,0,1,0,0,0,1,0,1,0,1,1,0,0,0,0,0,0,1,0,0,0,0,0,0,1,0,0,0,1,0,0,0,0,0,0,0,1,0,0,0,1,0,0,0,0,0,active
0,0,0,0,0,0,0,0,1,1,0,0,0,0,1,0,0,0,0,0,1,0,1,0,0,0,1,0,0,1,0,1,1,0,0,0,0,1,0,0,1,0,0,1,0,0,0,0,0,0,0,0,1,0,0,0,0,1,0,0,0,0,1,0,0,1,1,0,1,0,0,0,0,0,1,1,0,0,1,1,0,0,0,0,0,1,0,1,0,1,0,0,1,1,0,0,0,1,0,0,0,0,0,0,1,0,0,0,0,0,0,1,0,0,1,1,1,1,1,0,0,0,0,0,0,0,0,1,0,1,0,0,1,1,1,0,0,1,0,0,1,0,0,1,0,1,1,0,0,0,0,0,1,1,0,0,0,0,1,0,0,0,0,0,1,0,0,1,0,0,0,0,0,0,0,0,0,0,0,1,0,0,1,1,0,0,0,0,0,0,0,0,0,0,0,0,0,1,0,0,0,0,0,1,0,1,0,0,0,1,0,0,0,0,0,0,0,1,0,1,0,0,1,0,0,0,0,1,0,0,0,0,0,0,0,1,0,0,0,0,1,0,0,0,0,0,0,0,0,1,1,0,0,0,0,1,0,0,0,1,0,0,0,0,0,0,0,0,0,0,0,0,0,1,0,0,1,0,0,0,0,0,1,0,0,0,0,0,0,1,0,0,0,0,0,0,1,1,0,0,0,0,1,1,0,1,1,0,0,0,0,1,0,0,0,0,0,0,0,0,1,1,0,0,0,1,0,0,1,0,1,0,0,0,0,0,1,0,0,0,0,1,0,0,1,0,1,0,0,0,0,0,0,0,1,0,1,1,0,0,0,0,0,0,0,0,0,0,0,0,0,0,1,0,0,0,0,0,0,0,0,0,1,0,0,0,1,0,0,0,1,0,1,0,0,0,1,1,0,0,0,1,0,0,0,1,0,0,1,0,1,0,0,0,0,0,0,0,1,0,0,0,0,0,1,1,1,0,0,0,0,0,0,1,0,1,0,0,0,1,0,0,0,0,1,0,1,0,0,0,1,1,1,1,0,1,0,0,0,0,0,1,0,0,0,0,1,1,1,1,0,0,0,0,0,0,0,1,0,0,1,1,1,0,0,1,0,0,0,0,0,0,0,0,0,0,0,0,0,0,1,0,1,0,0,1,0,0,1,0,0,0,1,0,0,0,1,0,0,1,1,0,0,0,0,0,0,0,1,0,0,0,0,0,1,1,0,0,1,1,0,0,0,1,0,0,1,0,0,0,0,0,0,0,0,0,0,0,0,0,0,1,0,0,0,0,0,0,0,0,0,0,0,0,0,0,0,0,1,0,1,1,0,0,1,1,0,0,0,0,1,1,0,0,0,0,0,0,0,0,1,0,1,0,0,1,1,0,0,0,1,0,1,0,0,0,1,0,0,0,1,0,1,0,0,0,0,0,0,0,0,0,0,0,0,0,0,1,0,1,1,1,0,1,0,0,1,0,0,0,0,0,0,0,1,0,0,0,0,0,0,0,0,0,0,1,1,0,0,0,0,0,0,1,0,0,0,0,0,0,1,0,0,0,0,0,0,0,1,1,0,0,0,0,0,0,1,0,1,0,0,1,0,0,0,0,0,0,0,0,0,1,1,0,1,0,1,0,0,0,0,0,1,0,0,0,1,0,0,0,0,0,0,0,0,1,0,0,0,0,0,0,1,0,0,1,1,0,1,0,1,1,1,0,0,1,1,0,0,0,0,1,0,0,1,0,1,0,1,0,0,0,0,0,0,0,0,1,0,0,1,1,0,0,0,0,1,1,0,0,0,0,0,0,0,0,0,1,0,0,0,0,0,0,0,0,0,0,0,1,1,0,0,0,0,1,0,0,0,0,0,1,1,0,0,1,0,0,0,0,1,1,1,0,1,0,0,0,0,0,0,0,1,0,1,0,1,0,1,0,0,0,1,0,1,0,1,1,0,0,0,1,0,0,0,0,1,0,0,0,0,0,0,0,0,0,1,0,0,1,0,0,1,0,0,0,0,0,0,0,0,0,0,0,0,0,0,0,0,0,0,0,0,1,1,0,1,1,0,0,0,1,0,1,0,0,0,1,0,1,1,1,0,0,0,0,0,0,1,0,0,1,0,1,0,0,0,0,0,0,0,0,0,1,0,0,0,0,0,0,0,1,0,0,1,0,0,0,0,0,1,0,1,0,1,0,1,0,1,0,1,1,0,0,1,0,0,0,1,0,0,0,0,0,0,1,0,0,0,1,0,0,0,0,0,0,0,1,0,0,0,1,0,0,0,0,0,active
0,0,0,0,0,0,1,0,1,0,0,0,0,0,1,0,0,0,0,0,1,0,1,0,0,0,1,0,0,1,0,1,1,0,0,0,0,1,0,0,1,0,0,0,0,0,0,0,0,0,0,0,1,0,0,0,0,1,0,0,0,0,1,0,0,1,1,0,1,0,0,0,0,0,1,0,0,0,1,1,0,0,0,0,0,1,0,1,0,1,0,0,1,1,0,0,0,1,0,0,0,0,0,0,0,0,0,0,0,0,0,1,0,0,1,1,1,1,1,0,0,0,0,0,0,0,0,1,0,1,0,0,1,1,1,0,0,1,0,0,1,0,0,0,0,1,1,0,0,0,0,0,1,1,0,0,0,0,1,0,0,1,0,0,1,0,0,1,0,0,0,0,0,0,0,0,0,0,0,1,0,0,1,1,0,0,0,0,0,0,0,0,0,0,0,0,0,1,0,0,0,0,0,1,0,1,0,0,0,1,0,0,0,0,0,0,0,1,0,1,0,0,1,0,0,0,0,1,0,0,0,0,0,0,0,1,0,0,0,0,1,0,0,0,0,0,0,0,0,0,1,0,0,0,0,0,0,0,0,1,0,0,0,0,0,0,0,0,0,0,0,0,0,1,0,0,1,0,0,0,0,0,1,0,0,0,0,0,0,1,0,0,0,0,0,0,1,1,0,0,0,0,1,1,0,1,1,0,0,0,0,1,0,0,0,0,0,0,0,0,0,1,0,0,0,1,0,0,1,0,1,0,0,0,0,0,1,0,0,0,0,1,0,0,1,1,1,0,0,0,0,0,0,0,1,0,1,0,0,0,0,0,0,0,0,0,0,0,0,0,0,0,1,0,0,0,0,0,0,0,0,0,0,0,0,1,1,0,0,0,1,0,1,0,0,0,0,1,0,0,0,1,0,0,0,1,0,0,1,0,1,0,0,0,0,0,0,0,1,0,0,0,0,0,1,1,0,0,0,0,0,0,1,0,0,1,0,0,0,1,0,0,0,0,1,0,1,0,0,0,1,1,1,1,0,1,0,0,0,0,0,1,0,0,0,0,1,1,1,1,0,0,0,0,0,0,0,1,0,0,0,1,1,0,0,1,0,0,0,0,0,0,0,0,0,0,0,0,0,0,1,0,1,0,0,1,0,0,1,0,0,0,1,0,0,0,1,0,0,1,1,0,0,0,0,0,0,0,1,0,0,0,0,0,1,1,0,0,0,1,0,0,0,1,0,0,1,0,0,0,0,0,0,0,0,0,0,0,0,0,0,1,0,0,0,0,0,0,0,0,0,0,0,0,0,0,0,0,1,0,1,1,0,0,1,1,0,0,0,0,1,1,0,0,0,0,0,0,0,0,1,0,0,0,0,1,1,0,0,0,1,0,1,0,0,0,1,0,0,0,1,0,1,0,0,0,0,0,0,0,0,0,0,0,0,0,0,1,0,1,1,0,1,1,0,0,0,0,0,0,0,0,0,0,1,0,0,0,0,0,0,0,0,0,0,0,1,0,0,0,0,0,0,1,0,0,0,0,0,0,1,0,0,0,0,0,0,0,1,0,0,0,0,0,0,0,1,0,1,0,0,1,0,0,0,0,0,0,0,0,0,1,1,0,1,0,1,0,0,0,0,0,1,0,0,0,1,0,1,0,0,0,0,0,0,1,0,0,0,0,0,0,1,0,0,1,1,0,1,0,1,1,1,0,0,1,1,0,0,0,0,1,0,0,1,0,1,0,1,0,0,0,0,0,0,0,0,1,0,0,1,1,0,0,0,0,1,1,0,0,0,0,0,0,0,0,0,1,0,0,0,0,0,0,0,0,0,0,0,1,1,0,0,0,0,1,0,0,0,0,0,1,1,0,0,1,0,0,0,0,1,1,0,0,1,0,0,0,0,0,0,0,1,0,1,0,1,0,1,0,0,0,1,0,1,0,1,1,0,0,0,1,0,0,0,0,1,0,0,0,0,0,0,0,0,0,1,0,0,1,0,0,1,0,0,0,0,0,0,0,0,0,0,0,0,0,0,0,0,0,0,0,0,0,1,0,1,1,0,0,0,1,0,1,0,0,0,1,0,1,1,1,0,0,0,0,0,0,1,0,0,1,0,1,0,0,0,0,0,0,0,0,0,1,0,0,0,0,1,0,1,1,0,0,1,0,0,0,0,0,1,0,1,0,1,0,1,0,1,0,0,1,0,0,1,0,0,0,1,0,0,1,0,0,0,1,0,0,0,0,0,0,0,0,0,0,0,1,0,0,0,1,0,0,0,0,0,inactive
0,0,0,0,0,0,0,0,1,0,0,0,0,0,1,0,0,0,0,0,1,0,1,0,0,0,1,0,0,1,0,1,1,0,0,0,0,1,0,0,1,0,0,0,0,0,0,0,0,0,0,0,1,0,0,0,0,1,0,0,0,0,1,0,0,1,1,0,1,0,0,0,0,0,1,0,0,0,1,1,0,0,0,0,0,1,0,1,0,1,0,0,1,1,0,0,0,1,0,0,0,0,0,0,0,0,0,0,0,0,0,1,0,0,1,1,1,1,1,0,0,0,0,0,0,0,0,1,0,1,0,0,1,1,1,0,0,1,0,0,1,0,0,0,0,1,1,0,0,0,0,0,1,1,0,0,0,0,1,0,0,0,0,0,1,0,0,1,0,0,0,0,0,0,0,0,0,0,0,1,0,0,1,1,0,0,0,0,0,0,0,0,0,0,0,0,0,1,0,0,0,0,0,1,0,1,0,0,0,1,0,1,0,0,0,0,0,1,0,1,0,0,1,0,0,0,0,1,0,0,0,0,0,0,0,1,0,0,0,0,1,0,0,0,0,0,0,0,0,0,1,0,0,0,0,0,0,0,0,1,0,0,0,0,0,0,0,0,0,0,0,0,0,1,0,0,1,0,0,0,0,0,1,0,0,0,0,0,0,1,0,0,0,0,0,0,1,1,0,0,0,0,1,1,0,1,1,0,0,0,0,1,0,0,0,0,0,0,0,0,0,1,0,0,0,1,0,0,1,0,1,0,0,0,0,0,1,0,0,0,0,1,0,0,1,0,1,0,0,0,1,0,0,0,1,1,1,0,0,0,0,0,0,0,0,0,0,0,0,0,0,0,1,0,0,0,0,0,0,0,0,0,0,0,0,0,1,0,0,0,1,0,1,0,0,0,0,1,0,0,0,1,0,0,0,1,0,0,1,0,1,0,0,0,0,0,0,0,1,0,0,0,0,0,1,1,0,0,0,0,0,0,0,0,0,1,0,0,1,1,0,0,0,0,1,0,1,0,0,0,1,1,1,1,0,1,0,0,0,0,0,1,0,0,0,0,1,1,1,1,0,0,0,0,0,0,0,1,0,0,0,1,1,0,0,1,0,0,0,0,0,0,0,0,0,0,0,0,0,0,1,0,1,0,0,1,0,0,1,0,0,0,1,0,0,0,1,0,0,1,1,0,0,0,0,0,0,0,1,0,0,0,0,0,1,1,0,0,0,1,0,0,0,1,0,0,1,0,0,0,0,0,0,0,0,0,0,0,0,0,0,1,0,0,0,0,0,0,0,0,0,0,0,0,0,0,0,0,1,0,1,1,0,0,1,1,0,0,0,0,1,1,0,0,0,0,0,0,0,0,1,1,0,0,0,1,1,0,0,0,1,0,1,0,0,0,1,0,0,0,1,0,1,0,0,0,0,0,0,0,0,0,0,0,0,0,0,1,0,1,1,0,0,1,0,0,0,0,0,0,0,0,0,0,1,0,0,0,0,0,0,0,0,0,0,0,1,0,0,0,0,1,0,1,0,0,0,0,0,0,1,0,0,0,0,0,0,1,1,0,0,0,0,0,0,0,1,0,1,0,0,1,0,0,0,0,0,0,0,0,0,1,1,0,1,0,1,0,0,0,0,0,1,0,0,0,1,0,0,0,0,0,0,0,0,1,0,0,0,0,0,0,1,0,0,1,1,0,1,0,1,1,1,0,0,1,1,0,0,0,0,1,0,0,1,0,1,0,1,0,0,0,0,0,0,0,0,1,0,0,1,1,0,0,0,0,1,1,0,0,0,0,0,0,0,0,0,1,0,0,0,0,0,0,0,0,0,0,0,1,1,1,0,0,0,1,0,0,0,0,0,1,1,0,0,1,0,0,0,0,1,1,0,0,1,0,0,0,0,0,0,0,1,0,1,0,1,0,1,0,0,0,1,0,1,0,1,1,0,0,0,1,0,0,0,0,1,0,0,0,0,0,0,0,0,0,1,0,0,1,0,1,1,0,0,0,0,0,0,0,0,0,0,0,0,0,0,0,0,0,0,0,0,0,1,0,1,1,0,0,0,1,0,1,0,0,0,1,0,1,1,1,0,0,0,0,0,0,1,0,0,1,0,1,0,0,0,0,0,0,0,0,0,1,0,0,0,0,0,0,0,1,0,0,1,0,0,0,0,0,1,0,1,0,1,0,1,0,1,0,0,1,0,0,1,0,0,0,1,0,0,0,0,0,0,1,1,0,0,0,0,0,0,0,0,0,0,1,0,0,0,1,0,0,0,0,0,inactive
0,0,0,0,0,0,0,0,1,1,0,0,0,0,1,0,0,0,0,0,1,0,1,0,0,0,1,0,0,0,0,1,1,0,0,0,0,0,0,0,1,0,0,1,0,0,0,0,0,0,0,0,1,0,0,0,0,0,0,0,0,0,1,0,0,1,0,0,1,0,0,0,0,0,0,1,0,0,0,1,0,0,0,0,0,1,0,0,0,0,0,0,0,1,0,0,0,1,0,0,0,0,0,0,1,0,0,0,0,0,0,1,0,0,1,0,1,1,1,0,0,0,0,0,0,0,0,0,0,1,0,0,1,1,0,0,0,0,0,0,1,0,0,1,0,1,1,0,0,0,0,0,0,0,0,0,0,0,1,0,0,0,0,0,0,0,0,0,0,0,0,0,0,0,0,0,0,0,0,0,0,0,0,1,0,0,0,0,0,0,0,0,0,0,0,0,0,1,0,0,0,0,0,0,0,1,0,0,0,1,0,0,0,0,0,0,0,1,0,1,0,0,1,0,0,0,0,1,0,0,0,0,0,0,0,1,0,0,0,0,0,0,0,0,0,0,0,0,0,1,1,0,0,0,0,1,0,0,0,1,0,0,0,0,0,0,0,0,0,0,0,0,0,1,0,0,1,0,0,0,0,0,0,0,0,0,0,0,0,1,0,0,0,0,0,0,1,1,0,0,0,0,1,0,0,1,1,0,0,0,0,0,0,0,0,0,0,0,0,0,1,1,0,0,0,1,0,0,0,0,0,0,0,0,0,0,0,0,0,0,0,1,0,0,1,0,0,0,0,0,0,0,0,0,1,0,1,1,0,0,0,0,0,0,0,0,0,0,0,0,0,0,1,0,0,0,0,0,0,0,0,0,1,0,0,0,1,0,0,0,1,0,1,0,0,0,1,1,0,0,0,1,0,0,0,1,0,0,1,0,1,0,0,0,0,0,0,0,1,0,0,0,0,0,1,1,1,0,0,0,0,0,0,1,0,1,0,0,0,1,0,0,0,0,1,0,1,0,0,0,0,1,1,1,0,0,0,0,0,0,0,1,0,0,0,0,1,1,0,0,0,0,0,0,0,0,0,1,0,0,1,1,1,0,0,0,0,0,0,0,0,0,0,0,0,0,0,0,0,0,0,0,1,0,0,1,0,0,0,0,0,0,1,0,0,0,0,0,0,1,1,0,0,0,0,0,0,0,1,0,0,0,0,0,1,0,0,0,1,1,0,0,0,0,0,0,1,0,0,0,0,0,0,0,0,0,0,0,0,0,0,1,0,0,0,0,0,0,0,0,0,0,0,0,0,0,0,0,0,0,0,1,0,0,1,0,0,0,0,0,1,1,0,0,0,0,0,0,0,0,1,0,1,0,0,1,1,0,0,0,1,0,1,0,0,0,1,0,0,0,1,0,1,0,0,0,0,0,0,0,0,0,0,0,0,0,0,1,0,0,1,1,0,1,0,0,1,0,0,0,0,0,0,0,0,0,0,0,0,0,0,0,0,0,0,1,1,0,0,0,0,0,0,0,0,0,0,0,0,0,0,0,0,0,0,0,0,0,1,1,0,0,0,0,0,0,1,0,1,0,0,0,0,0,0,0,0,0,0,0,0,0,1,0,1,0,1,0,0,0,0,0,1,0,0,0,0,0,0,0,0,0,0,0,0,0,0,0,0,0,0,0,1,0,0,0,1,0,1,0,1,0,1,0,0,1,1,0,0,0,0,1,0,0,0,0,1,0,1,0,0,0,0,0,0,0,0,0,0,0,0,1,0,0,0,0,1,1,0,0,0,0,0,0,0,0,0,1,0,0,0,0,0,0,0,0,0,0,0,1,0,0,0,0,0,0,0,0,0,0,0,1,1,0,0,1,0,0,0,0,1,1,1,0,0,0,0,0,0,0,0,0,1,0,1,0,1,0,1,0,0,0,1,0,1,0,1,1,0,0,0,0,0,0,0,0,1,0,0,0,0,0,0,0,0,0,1,0,0,1,0,0,0,0,0,0,0,0,0,0,0,0,0,0,0,0,0,0,0,0,0,0,0,1,1,0,1,1,0,0,0,0,0,1,0,0,0,1,0,0,1,1,0,0,0,0,0,0,1,0,0,1,0,1,0,0,0,0,0,0,0,0,0,1,0,0,0,0,0,0,0,1,0,0,1,0,0,0,0,0,1,0,1,0,0,0,1,0,1,0,1,1,0,0,0,0,0,0,1,0,0,0,0,0,0,1,0,0,0,1,0,0,0,0,0,0,0,1,0,0,0,1,0,0,0,0,0,active
0,0,0,0,0,0,0,0,1,1,0,0,0,0,1,0,0,0,0,0,1,0,1,0,0,0,1,0,0,1,0,1,1,0,0,0,0,1,0,0,1,0,0,1,1,0,0,0,0,0,0,0,1,0,0,0,0,1,0,0,0,0,1,0,0,1,1,0,0,0,0,0,0,0,1,1,0,0,1,1,0,0,0,0,0,1,0,1,0,1,0,0,1,1,0,0,0,1,0,0,0,0,0,0,1,0,0,0,0,0,0,1,0,0,1,1,1,1,1,0,0,0,0,0,0,0,0,1,0,1,0,0,1,1,1,0,0,1,0,0,0,0,0,1,0,1,1,0,0,0,0,0,1,1,0,0,0,0,1,0,0,0,0,0,1,0,0,1,0,0,0,0,0,0,0,0,0,0,0,1,0,0,1,1,0,0,0,0,0,0,0,0,0,0,0,0,0,1,0,0,0,0,0,1,0,1,0,0,0,1,0,0,0,0,0,0,0,1,0,1,0,0,1,0,0,0,0,1,0,0,0,0,0,0,0,1,0,0,0,0,1,0,0,0,0,0,0,0,0,1,1,0,0,0,0,1,0,0,0,1,0,0,0,0,0,0,0,0,0,0,0,0,0,1,0,0,1,0,0,0,0,0,1,0,0,0,0,0,0,1,0,0,0,0,0,0,1,0,0,0,0,0,1,1,0,1,1,0,0,0,0,1,0,0,0,0,0,0,0,0,1,1,0,0,0,1,0,0,1,0,1,0,0,0,0,0,1,0,0,0,1,1,0,0,1,0,1,0,0,0,0,0,0,0,1,0,1,1,0,0,0,0,0,0,0,0,0,0,0,0,0,0,1,0,0,0,0,0,0,0,0,0,1,0,0,0,1,0,0,0,1,0,1,0,0,0,1,1,0,0,0,1,0,0,0,1,0,0,0,0,1,0,0,0,0,0,0,0,1,0,0,0,0,0,1,1,1,0,0,0,0,0,0,1,0,1,0,0,0,1,0,0,0,0,1,0,1,0,0,0,1,1,1,1,0,1,0,0,0,0,0,1,0,0,0,0,1,1,1,1,0,0,0,0,0,0,0,1,0,0,1,1,1,0,0,1,0,0,0,0,0,0,0,0,0,0,0,0,0,0,1,0,0,0,0,1,0,0,1,0,0,0,1,0,0,1,1,0,0,1,0,0,0,0,0,0,0,0,1,0,0,0,0,0,0,1,0,0,1,1,0,0,0,1,0,0,1,0,0,0,0,0,0,0,0,0,0,0,0,0,0,1,0,0,0,0,0,0,0,0,0,0,0,0,0,0,0,0,1,0,1,1,0,0,1,1,0,0,0,0,1,1,0,0,0,0,0,0,0,0,1,0,0,0,0,1,1,0,0,0,1,0,1,0,0,0,1,0,0,0,1,0,1,0,0,0,0,0,0,0,0,0,0,0,0,0,0,1,0,1,1,1,0,1,0,0,1,0,0,0,0,0,0,0,1,0,0,0,0,0,0,0,0,0,0,1,1,0,0,0,0,0,0,1,0,0,0,0,0,0,1,0,0,0,0,0,0,0,1,1,0,0,0,0,0,0,1,0,1,0,0,1,0,0,0,0,0,0,0,0,0,1,1,0,1,0,1,0,0,0,0,0,1,0,0,0,1,0,0,0,0,0,0,0,0,1,0,0,0,0,0,0,1,0,0,1,1,0,0,0,1,1,1,0,0,1,1,0,0,0,0,0,0,0,1,0,1,0,1,0,0,0,0,0,0,0,0,1,0,0,1,1,0,0,0,0,1,1,0,0,0,0,0,0,0,0,0,1,0,0,0,0,0,0,0,0,0,0,0,1,1,0,0,0,0,1,0,0,0,0,0,1,1,0,0,1,0,0,0,0,1,1,0,0,1,0,0,0,0,0,0,0,1,0,1,0,1,0,1,0,0,0,1,0,1,0,1,1,0,0,0,1,0,0,0,0,1,0,0,0,0,0,0,0,0,0,1,0,0,1,0,0,1,0,0,0,0,0,0,0,0,0,0,0,0,0,0,0,0,0,0,0,0,1,1,0,1,1,0,0,0,1,0,1,0,0,0,1,0,1,1,1,0,0,0,0,0,0,1,0,0,1,0,1,0,0,0,0,0,0,0,0,0,1,0,0,0,0,0,0,0,1,0,0,1,0,0,0,0,0,1,0,1,0,1,0,0,0,1,0,1,1,0,0,1,0,0,0,1,0,0,0,0,0,0,1,0,0,0,0,0,0,0,0,0,0,0,1,0,0,0,1,0,0,0,0,0,active
0,0,0,0,0,0,1,0,1,0,0,0,0,0,1,0,0,0,0,0,1,0,1,0,1,0,1,0,0,1,1,1,1,0,0,0,0,0,0,0,1,1,0,0,0,0,0,0,0,0,0,0,1,1,1,1,0,1,0,0,0,1,1,0,0,1,0,0,0,0,0,0,0,0,0,0,0,0,1,1,1,0,0,1,0,1,0,0,0,0,0,0,0,1,0,0,1,1,0,0,0,0,0,0,0,0,0,0,0,0,0,1,0,0,1,0,1,1,1,0,0,0,0,0,0,1,0,1,0,0,0,0,1,1,0,0,0,1,0,1,0,0,0,0,0,1,1,0,0,0,0,0,0,0,0,0,0,0,0,0,0,1,0,0,1,0,0,0,0,0,0,0,0,0,0,0,0,0,0,1,0,0,1,1,0,0,0,1,0,1,0,0,0,0,0,0,0,1,0,0,0,0,0,1,0,1,0,0,0,1,0,1,0,0,0,0,1,1,0,1,1,0,1,0,0,0,0,1,0,0,0,0,0,0,0,1,0,0,1,0,0,0,0,0,0,0,0,0,0,1,1,0,0,0,0,0,0,0,0,1,0,0,0,0,0,0,0,0,0,0,0,0,0,1,0,0,1,0,0,0,0,1,1,0,0,0,0,0,0,1,0,0,0,0,0,0,1,0,1,0,0,0,1,1,0,1,1,1,0,0,0,1,0,0,0,0,0,0,0,0,1,1,0,0,0,1,0,0,1,0,1,0,0,0,0,0,0,0,0,0,1,1,0,0,1,1,0,0,0,1,0,0,0,0,1,0,1,0,0,0,0,0,0,0,0,0,0,0,1,1,0,0,1,1,1,0,1,1,0,0,0,1,0,0,0,1,0,0,0,0,1,0,1,0,1,0,0,1,0,0,0,1,0,0,0,1,0,0,0,1,0,0,0,0,1,1,1,0,1,0,0,0,1,0,1,1,0,0,0,0,0,1,1,0,0,0,1,0,1,1,0,0,0,0,1,0,1,0,0,1,0,0,1,1,0,0,0,0,0,0,0,1,0,0,0,0,0,1,1,0,0,0,0,0,0,0,0,1,0,0,0,1,1,0,0,1,1,0,0,0,0,0,0,0,0,0,0,0,0,0,1,0,0,0,0,1,0,0,0,1,0,0,1,0,0,1,1,0,1,1,0,0,0,0,0,0,0,0,1,0,0,0,0,0,0,0,0,0,0,1,0,1,0,0,0,0,0,0,0,0,0,0,0,0,0,0,0,1,0,0,0,1,0,0,0,0,0,0,0,0,0,0,0,0,1,0,0,0,0,0,0,1,0,0,1,1,0,0,0,0,0,1,0,0,0,0,0,0,0,0,0,1,0,0,1,1,1,0,0,0,0,0,1,0,0,1,1,0,0,0,1,0,1,0,0,0,0,0,0,1,0,0,0,0,0,0,0,1,0,1,0,0,0,1,1,0,0,1,0,1,0,1,0,0,0,0,0,0,0,0,0,0,1,0,0,0,1,0,0,0,0,0,0,0,0,0,0,0,0,0,0,1,0,0,0,0,0,0,1,0,0,0,1,0,0,0,1,0,1,0,0,0,0,0,0,0,0,0,1,0,0,0,1,0,1,0,1,0,0,0,0,0,1,0,0,0,0,0,1,0,0,0,0,0,0,0,0,0,0,0,0,1,0,0,0,1,1,0,1,0,1,0,1,0,0,1,1,0,0,0,0,0,0,0,0,0,0,0,0,0,0,0,0,0,0,1,0,1,0,0,1,1,1,0,0,0,1,1,0,1,1,0,0,0,0,0,0,1,0,0,0,0,1,0,0,0,0,0,0,1,0,0,0,0,0,1,0,0,0,0,0,1,1,0,0,1,0,0,0,0,1,1,0,0,0,0,0,0,0,1,1,0,1,0,1,0,1,0,1,0,0,0,1,0,1,1,1,1,0,1,0,0,0,0,0,0,1,0,1,1,0,0,0,0,0,0,1,0,1,1,0,1,0,0,0,1,0,0,0,0,0,0,0,0,0,0,0,0,0,0,0,0,0,0,1,0,1,1,0,0,0,1,0,1,1,0,0,1,0,0,1,1,0,0,0,0,1,0,1,0,0,0,0,1,0,0,0,0,0,0,0,0,0,0,0,0,0,0,1,1,1,1,0,0,1,0,0,0,0,0,1,0,1,0,0,0,0,0,1,1,0,1,0,0,0,0,0,0,1,0,0,1,0,0,1,1,0,0,0,0,0,0,0,0,0,0,0,1,1,1,0,1,1,0,0,0,0,inactive
1,0,1,0,0,0,1,0,1,0,0,0,0,0,1,0,1,0,0,0,1,0,1,0,1,1,1,0,0,1,1,1,1,0,0,0,1,1,0,0,1,1,0,0,0,0,0,0,0,0,0,0,1,1,1,1,0,1,0,0,0,1,1,0,0,1,1,0,0,1,0,0,0,0,1,0,0,0,1,0,1,0,1,1,0,1,0,0,0,0,0,0,1,1,1,0,1,1,0,0,0,0,1,0,0,0,0,0,0,0,0,1,1,0,1,0,1,1,1,0,0,1,1,0,0,1,1,1,0,1,0,0,1,1,0,0,0,1,1,1,0,1,0,1,0,1,1,0,0,0,0,0,0,0,0,1,0,0,0,0,0,1,0,0,1,0,1,0,0,0,0,0,0,0,1,0,0,0,0,1,1,0,1,1,0,0,0,1,0,1,1,0,0,0,0,0,0,1,0,0,1,0,0,1,0,1,0,1,0,1,0,1,0,0,0,0,1,1,1,1,1,0,1,0,0,0,1,1,0,0,1,0,0,0,1,1,0,0,1,0,0,0,0,0,0,0,0,0,0,1,1,0,0,0,0,0,1,0,0,1,0,0,0,0,0,0,0,0,0,0,0,0,1,1,0,0,1,0,0,1,0,1,1,1,0,0,0,1,0,1,1,0,0,1,0,0,1,0,1,0,0,0,1,0,0,1,1,1,0,0,0,0,1,0,1,0,0,0,0,0,1,1,0,0,0,1,0,0,1,1,1,0,0,0,0,0,0,0,0,0,0,1,0,1,1,1,1,0,0,1,0,0,0,0,1,0,1,0,0,0,0,0,0,0,0,0,0,0,1,1,0,0,1,1,1,0,1,1,1,0,0,1,0,0,1,1,1,0,0,0,1,0,1,0,1,0,0,1,0,1,0,1,0,0,0,1,0,0,0,1,1,0,0,0,1,1,1,0,1,0,0,0,1,1,1,1,0,0,0,0,0,1,1,0,0,0,1,1,1,1,0,0,1,0,1,0,1,1,0,1,0,1,1,1,1,0,1,0,1,0,1,1,0,0,0,0,1,1,1,0,0,0,1,0,1,0,0,1,0,0,0,1,1,0,1,1,1,0,0,1,1,0,0,1,1,0,0,0,0,0,0,0,0,0,0,1,1,0,1,1,0,0,1,0,1,1,0,0,1,1,0,0,0,0,0,0,0,1,1,0,0,0,1,0,1,0,0,0,0,1,1,1,1,0,0,0,0,0,0,0,0,0,0,0,0,1,1,1,0,1,0,1,0,0,1,0,1,0,0,0,0,1,0,0,1,0,0,1,0,0,0,1,0,0,1,1,0,0,0,0,1,1,0,0,0,0,0,0,0,1,0,1,0,0,1,1,1,0,0,0,0,0,1,0,0,1,1,0,0,0,1,0,1,0,0,0,0,0,0,1,0,0,0,0,0,0,0,1,0,1,0,0,0,1,1,0,0,1,0,1,0,1,0,0,0,1,0,0,0,0,0,0,1,0,0,0,1,0,0,0,0,0,0,1,0,0,0,0,0,0,0,1,0,0,0,0,0,0,1,0,0,0,1,0,1,1,1,0,1,0,0,0,0,0,1,0,0,0,1,0,1,0,1,0,1,0,1,1,1,0,1,1,1,0,0,0,0,0,1,0,0,1,0,0,0,0,0,0,0,0,0,1,1,0,0,1,1,1,1,0,1,0,1,0,0,1,1,0,0,0,0,1,0,0,0,0,1,1,1,0,0,0,0,0,0,1,1,1,0,0,1,1,1,0,0,0,1,1,0,1,1,0,0,0,0,0,0,1,0,0,0,0,1,0,0,0,0,0,0,1,0,0,1,0,0,1,0,0,0,0,0,1,1,0,0,1,0,0,0,0,1,1,0,0,1,0,0,0,0,1,1,0,1,0,1,0,1,0,1,0,0,0,1,0,1,1,1,1,0,1,0,1,0,1,0,0,1,0,1,1,0,0,0,0,0,0,1,0,1,1,0,0,0,1,0,0,0,1,1,0,1,0,0,0,0,0,0,0,0,0,0,0,0,0,1,0,1,1,0,0,0,1,1,1,1,0,0,1,1,0,1,1,0,0,0,1,1,0,1,0,0,1,0,1,0,0,0,0,0,0,0,1,1,1,0,0,0,0,1,1,1,1,0,1,1,0,0,0,0,0,1,0,1,0,0,0,0,0,1,1,0,1,0,0,0,1,0,0,1,0,0,1,0,0,1,1,0,0,1,0,0,1,0,0,0,0,1,1,1,1,0,1,0,0,0,0,0,active
1,0,1,0,0,0,1,0,1,0,0,0,0,0,1,0,0,0,0,0,1,0,1,0,1,0,1,0,0,1,1,1,1,0,0,0,0,0,0,0,1,1,0,0,0,0,0,1,0,0,0,0,1,1,1,1,0,1,0,0,0,1,1,0,0,1,0,0,0,0,0,0,0,0,1,0,1,0,1,0,1,0,1,1,0,1,0,0,0,1,0,0,0,1,1,0,1,1,0,0,0,0,0,0,0,0,0,0,0,0,0,1,1,1,1,0,1,1,1,0,0,1,1,0,0,1,1,1,0,1,0,0,1,1,0,0,0,1,1,1,1,0,0,0,0,1,1,0,0,0,0,0,1,1,0,1,0,0,0,0,0,1,1,0,1,0,1,0,0,0,0,0,0,1,0,0,0,0,0,1,1,0,1,1,0,0,0,1,0,1,1,0,0,0,0,0,0,1,0,0,1,0,0,1,0,1,0,0,0,1,0,1,0,0,0,0,1,1,1,1,1,0,1,0,0,0,0,1,0,0,1,1,0,0,1,1,0,0,1,0,0,0,0,0,0,1,0,0,0,1,1,0,0,0,0,0,0,0,0,1,0,0,0,0,0,0,0,0,0,0,0,0,0,1,0,0,1,0,0,1,0,1,1,0,0,0,0,1,0,1,1,0,0,0,0,0,1,1,1,0,0,0,1,0,0,1,1,1,0,0,0,0,1,0,1,0,0,0,0,0,1,1,0,0,0,1,0,0,1,1,1,1,0,0,0,0,0,0,1,0,0,1,0,1,1,1,0,0,0,1,0,0,0,0,1,0,1,0,0,0,0,0,0,0,0,0,0,0,1,1,0,0,1,1,1,0,1,1,1,0,0,1,0,0,0,1,1,0,0,0,1,0,1,0,1,0,1,1,0,1,0,1,0,0,0,1,0,0,0,1,1,0,0,0,1,1,1,0,1,0,0,0,1,1,1,1,0,0,0,0,0,1,1,0,0,0,1,0,1,1,0,0,1,0,1,0,1,0,0,1,0,1,1,1,0,0,1,0,0,0,0,1,0,0,0,0,0,1,1,1,0,0,1,0,0,0,1,1,0,0,0,1,1,0,1,1,1,0,0,1,1,0,0,0,0,0,0,0,0,0,0,0,0,0,0,1,1,0,1,1,0,0,1,0,1,1,0,0,1,1,0,0,0,0,0,0,0,1,1,0,0,0,1,0,1,0,0,0,0,1,1,1,0,1,0,0,0,0,0,0,0,0,1,0,0,1,0,1,0,0,0,1,0,0,1,0,1,0,0,0,0,0,0,0,1,0,0,0,1,0,0,1,0,0,1,1,0,0,0,0,1,1,0,0,0,0,0,0,0,0,0,1,0,0,1,1,1,0,0,0,0,0,1,0,0,1,1,0,0,0,1,0,1,0,0,0,0,0,0,1,0,0,0,0,0,0,1,1,0,1,0,0,0,1,1,0,0,1,0,1,0,1,0,0,0,1,0,0,0,0,0,0,1,1,0,0,1,0,0,0,0,0,0,1,0,0,0,0,0,0,1,1,0,0,0,0,0,0,1,0,0,0,1,0,0,1,1,0,1,0,0,0,0,0,1,0,0,0,1,0,0,0,1,0,1,0,1,0,0,0,1,0,1,0,0,0,1,0,1,1,0,1,0,0,0,1,1,0,0,0,0,1,1,0,0,1,1,0,1,0,1,0,1,0,0,1,1,0,0,0,0,1,1,0,0,0,1,0,1,0,0,0,0,0,0,1,1,1,0,0,1,1,1,0,0,0,1,1,0,1,1,0,0,0,0,0,0,1,0,0,0,0,1,0,0,0,0,0,0,1,1,0,1,0,0,1,0,0,1,0,0,1,1,0,0,1,0,0,0,0,1,1,0,0,0,0,0,0,0,1,1,0,1,0,1,0,1,0,1,0,0,0,1,0,1,1,1,1,0,1,0,1,0,1,0,0,1,0,1,1,0,0,0,0,0,0,1,0,1,1,0,0,0,1,0,0,0,1,1,0,0,0,0,0,0,0,0,0,0,0,0,0,0,0,1,0,1,1,0,0,0,1,0,1,1,1,0,1,0,0,1,1,0,0,0,0,1,1,1,0,0,1,0,1,0,1,1,0,0,0,0,0,0,1,0,0,0,0,1,1,1,1,0,1,1,0,0,0,1,0,1,0,1,1,0,0,0,0,1,1,1,1,0,0,0,0,0,0,1,0,0,1,0,0,1,1,0,0,1,0,0,0,0,0,0,0,1,1,1,1,0,1,0,0,0,0,0,active
1,0,0,0,0,0,1,0,1,0,0,0,0,0,1,0,0,0,0,0,1,0,1,0,1,0,1,0,0,1,1,1,1,0,0,0,1,0,1,0,1,1,0,0,1,1,0,0,0,0,0,0,1,1,1,1,0,1,0,0,0,1,1,0,0,1,0,0,0,1,1,1,0,0,1,1,0,0,1,0,1,0,0,1,0,1,0,0,0,0,0,0,0,1,1,0,1,1,0,0,0,0,0,0,0,0,1,1,0,0,0,1,1,0,1,0,1,1,1,0,0,1,1,0,0,1,1,1,0,1,0,0,1,1,1,0,1,1,1,1,0,1,0,0,0,1,1,0,0,0,1,0,0,0,0,1,0,0,0,0,0,1,0,0,1,0,1,0,0,0,0,0,0,0,1,1,0,0,0,1,0,0,1,1,0,0,0,1,0,1,0,0,0,0,0,0,0,1,0,0,1,0,0,1,0,1,0,0,0,1,0,1,0,0,0,1,1,1,1,1,1,1,1,0,0,0,0,1,0,0,1,0,0,0,1,1,0,0,1,0,0,0,0,0,0,0,0,0,0,1,1,0,0,0,0,0,1,0,0,1,0,0,0,0,0,0,0,0,1,0,0,1,1,1,0,0,1,0,0,1,0,1,1,0,0,0,0,1,0,1,1,0,0,1,0,0,1,0,1,0,0,0,1,0,0,1,1,1,0,0,0,0,1,0,1,0,0,0,0,0,1,1,0,0,0,1,0,0,1,1,1,0,0,0,0,0,0,0,0,0,0,1,0,1,1,1,0,0,0,1,0,0,0,0,1,0,1,0,0,0,1,1,0,0,0,0,1,0,1,1,0,0,1,1,1,0,1,1,0,0,0,1,0,0,1,1,1,0,0,0,1,0,1,0,1,0,0,1,0,1,0,1,0,0,0,1,0,0,0,1,1,0,0,0,1,1,1,0,1,0,1,0,1,1,1,1,0,0,0,0,0,1,1,0,0,0,1,1,1,1,0,0,1,0,1,0,1,1,0,1,0,1,1,1,1,0,1,0,1,0,0,1,0,0,0,0,0,1,1,0,0,0,1,0,1,0,0,1,1,0,0,1,1,0,1,1,1,0,0,1,0,1,0,0,1,0,0,0,0,0,0,0,1,0,0,1,1,0,0,1,0,0,1,0,1,1,0,0,1,1,0,0,0,1,0,0,0,1,1,1,0,0,1,0,1,0,0,0,0,1,1,1,0,0,0,0,0,1,0,0,0,0,0,0,0,1,1,1,0,0,0,1,0,0,1,0,1,0,0,0,0,1,0,0,1,0,1,1,0,0,0,1,0,0,1,1,1,0,0,0,1,1,0,0,0,0,0,0,1,0,0,1,0,0,1,1,1,0,0,0,0,0,1,0,0,1,1,1,0,0,1,0,1,0,0,0,0,0,1,1,0,0,0,0,0,0,0,1,0,1,0,0,0,1,1,0,0,1,0,1,0,1,0,0,0,1,1,0,0,1,0,0,1,0,0,0,1,0,0,0,0,0,0,1,0,0,0,0,0,0,0,1,0,0,0,0,0,0,1,0,0,0,1,0,0,1,1,0,1,0,0,0,0,0,0,0,0,0,1,0,0,0,1,0,1,0,1,0,0,0,1,1,1,1,0,0,0,0,1,0,0,1,0,0,0,0,0,0,1,0,1,1,1,0,0,1,1,0,1,1,1,0,1,0,1,1,1,0,0,1,0,1,0,0,1,0,1,0,1,0,1,0,0,0,0,1,1,1,0,0,1,1,1,0,0,0,1,1,0,1,1,1,0,0,0,0,0,1,0,0,0,0,1,0,0,0,0,0,0,1,0,0,1,0,0,1,1,0,0,0,0,1,1,0,0,1,0,0,0,0,1,1,1,0,0,0,0,0,0,1,1,0,1,0,1,1,1,0,1,0,0,1,1,0,1,1,1,1,0,1,0,1,0,1,0,1,1,0,1,1,0,0,0,0,0,0,1,0,1,1,0,0,0,1,0,0,0,1,1,0,0,0,0,0,0,0,0,0,0,0,0,0,0,0,1,0,1,1,1,0,0,1,1,1,1,0,0,1,1,0,1,1,0,0,0,0,1,0,1,0,0,1,1,1,0,0,0,0,0,0,1,1,0,1,0,0,0,0,1,1,1,1,0,1,1,0,0,0,0,0,1,0,1,0,0,0,0,0,1,1,0,1,0,1,0,1,0,0,1,0,0,1,0,0,1,1,1,0,1,0,0,0,0,1,0,0,1,1,1,1,0,1,0,0,0,0,0,active
1,0,1,0,0,0,1,0,1,0,0,0,0,0,1,0,0,0,0,0,1,0,1,0,1,0,1,0,0,1,1,1,1,0,0,0,1,0,0,0,1,1,0,0,1,1,0,0,0,0,0,0,1,1,1,1,0,1,0,0,0,1,1,0,0,1,0,0,0,1,1,1,0,0,1,1,0,0,1,1,1,0,0,1,0,1,0,0,0,0,0,0,0,1,1,0,1,1,0,0,0,0,0,0,0,0,1,1,0,0,0,1,1,0,1,0,1,1,1,0,0,1,1,0,0,1,1,1,0,1,0,0,1,1,0,0,1,1,1,1,0,1,0,0,0,1,1,0,0,0,0,0,0,0,0,1,0,0,0,0,0,1,0,0,1,0,1,0,0,0,0,0,0,0,1,1,0,0,0,1,0,0,1,1,0,0,0,1,0,1,1,0,0,0,0,0,0,1,0,0,1,0,0,1,0,1,0,0,0,1,0,1,0,0,0,1,1,1,1,1,1,1,1,0,0,0,0,1,0,0,1,0,0,0,1,1,0,0,1,0,0,1,0,0,0,0,0,0,0,1,1,0,0,0,0,0,1,0,0,1,0,0,0,0,0,0,0,0,1,0,0,0,1,1,0,0,1,0,0,1,0,1,1,0,0,0,0,1,0,1,1,0,0,1,0,0,1,0,1,0,0,0,1,0,0,1,1,1,0,0,0,0,1,0,1,0,0,0,0,0,1,1,0,0,0,1,0,0,1,1,1,0,0,0,0,0,0,0,0,0,0,1,0,1,1,1,0,0,0,1,0,0,0,0,1,0,1,0,0,0,1,0,0,0,0,0,1,0,1,1,0,0,1,1,1,0,1,1,0,0,0,1,0,0,1,1,1,0,0,0,1,0,1,0,1,0,0,1,0,1,0,1,0,0,0,1,0,0,0,1,1,0,0,0,1,1,1,0,1,0,1,0,1,1,1,1,0,0,0,0,0,1,1,0,0,0,1,1,1,1,0,0,1,0,1,0,1,1,0,1,0,1,1,1,1,0,1,0,1,0,0,1,0,0,0,0,0,1,1,0,0,0,1,0,0,0,0,1,1,0,0,1,1,1,1,1,1,0,0,1,1,1,0,0,1,0,0,0,0,0,0,0,1,0,0,1,1,0,0,1,0,0,1,0,1,1,0,0,1,1,0,0,0,1,0,0,0,1,1,1,0,0,1,0,1,0,0,0,0,1,1,1,0,0,0,0,0,1,0,0,0,0,0,0,0,1,1,1,0,0,0,1,0,0,1,0,1,0,0,0,0,1,0,0,1,0,1,1,0,0,0,1,0,0,1,1,0,0,0,0,1,1,0,0,0,0,0,0,0,0,0,1,0,0,1,1,1,0,0,0,0,0,1,0,0,1,1,0,0,0,1,0,1,0,0,0,0,0,0,1,0,0,0,0,0,0,0,1,0,1,0,0,0,1,1,0,0,1,0,1,0,1,0,0,0,1,0,0,0,1,0,0,1,0,0,0,1,0,0,0,0,0,0,1,0,0,0,0,0,0,0,1,0,0,0,0,0,0,1,0,0,0,1,0,0,1,1,0,1,0,0,0,0,0,1,0,0,0,1,0,0,0,1,0,1,0,1,0,0,0,1,0,1,1,0,0,0,0,1,0,0,1,0,0,0,0,0,0,1,0,1,1,1,0,0,1,1,0,1,1,1,0,1,0,0,1,1,0,0,1,0,1,0,0,1,0,1,0,1,0,0,0,0,0,0,1,1,1,0,0,1,1,1,0,0,0,1,1,0,1,1,1,0,0,0,0,0,1,0,0,0,0,1,0,0,0,0,0,0,1,0,0,1,0,0,1,0,0,0,0,1,1,1,0,0,1,0,0,0,0,1,1,1,0,1,0,1,0,0,1,1,0,1,0,1,1,1,0,1,0,0,1,1,0,1,1,1,1,0,1,0,1,0,1,0,0,1,0,1,1,0,0,0,0,0,0,1,0,1,1,0,0,0,1,0,0,0,1,1,0,0,0,0,0,0,0,0,0,0,0,0,0,0,0,1,0,1,1,0,0,0,1,1,1,1,0,0,1,1,0,1,1,0,0,0,0,1,0,1,0,0,1,1,1,0,0,0,0,0,0,1,1,0,1,0,0,0,0,1,1,1,1,0,1,1,0,0,0,0,0,1,0,1,0,0,0,0,0,1,1,0,1,0,0,0,1,0,0,1,0,0,1,0,0,1,1,1,0,1,0,0,0,0,1,0,0,1,1,1,1,1,1,1,0,0,0,0,active
1,0,0,0,0,0,1,0,1,0,0,0,0,0,1,0,0,0,0,0,1,0,1,0,1,0,1,0,0,1,1,1,1,0,0,0,1,0,0,0,1,1,0,0,1,1,0,0,0,0,0,0,1,1,1,1,0,1,0,0,0,1,1,0,0,1,0,0,0,1,1,1,0,0,1,1,0,0,1,0,1,0,0,1,0,1,0,0,0,0,0,0,0,1,1,0,1,1,0,0,0,0,0,0,0,0,1,1,0,0,0,1,1,0,1,0,1,1,1,0,0,1,1,0,0,1,1,1,0,1,0,0,1,1,0,0,1,1,1,1,0,1,0,0,0,1,1,0,0,0,0,0,0,0,0,1,0,0,0,0,0,1,0,0,1,0,1,0,0,0,0,0,0,0,1,1,0,0,0,1,0,0,1,1,0,0,0,1,0,1,0,0,0,0,0,0,0,1,0,0,1,0,0,1,0,1,0,0,0,1,0,1,0,0,0,1,1,1,1,1,1,1,1,0,0,0,0,1,0,0,1,0,0,0,1,1,0,0,1,0,0,0,0,0,0,0,0,0,0,1,1,0,0,0,0,0,1,0,0,1,0,0,0,0,0,0,0,0,1,0,0,0,1,1,0,0,1,0,0,1,0,1,1,0,0,0,0,1,0,1,1,0,0,1,0,0,1,0,1,0,0,0,1,0,0,1,1,1,0,0,0,0,1,0,1,0,0,0,0,0,1,1,0,0,0,1,0,0,1,1,1,0,0,0,0,0,0,0,0,0,0,1,0,1,1,1,0,0,0,1,0,0,0,0,1,0,1,0,0,0,1,0,0,0,0,0,1,0,1,1,0,0,1,1,1,0,1,1,0,0,0,1,0,0,1,1,1,0,0,0,1,0,1,0,1,0,0,1,0,1,0,1,0,0,0,1,0,0,0,1,1,0,0,0,1,1,1,0,1,0,1,0,1,1,1,1,0,0,0,0,0,1,1,0,0,0,1,1,1,1,0,0,1,0,1,0,1,1,0,1,0,1,1,1,1,0,1,0,1,0,0,1,0,0,0,0,0,1,1,0,0,0,1,0,0,0,0,1,1,0,0,1,1,0,1,1,1,0,0,1,0,1,0,0,1,0,0,0,0,0,0,0,1,0,0,1,1,0,0,1,0,0,1,0,1,1,0,0,1,1,0,0,0,1,0,0,0,1,1,1,0,0,1,0,1,0,0,0,0,1,1,1,0,0,0,0,0,1,0,0,0,0,0,0,0,1,1,1,0,0,0,1,0,0,1,0,1,0,0,0,0,1,0,0,1,0,1,1,0,0,0,1,0,0,1,1,0,0,0,0,1,1,0,0,0,0,0,0,0,0,0,1,0,0,1,1,1,0,0,0,0,0,1,0,0,1,1,0,0,0,1,0,1,0,0,0,0,0,0,1,0,0,0,0,0,0,0,1,0,1,0,0,0,1,1,0,0,1,0,1,0,1,0,0,0,1,0,0,0,1,0,0,1,0,0,0,1,0,0,0,0,0,0,1,0,0,0,0,0,0,0,1,0,0,0,0,0,0,1,0,0,0,1,0,0,1,1,0,1,0,0,0,0,0,0,0,0,0,1,0,0,0,1,0,1,0,1,0,0,0,1,0,1,1,0,0,0,0,1,0,0,1,0,0,0,0,0,0,1,0,1,1,1,0,0,1,1,0,1,1,1,0,1,0,0,1,1,0,0,1,0,1,0,0,1,0,1,0,1,0,0,0,0,0,0,1,1,1,0,0,1,1,1,0,0,0,1,1,0,1,1,1,0,0,0,0,0,1,0,0,0,0,1,0,0,0,0,0,0,1,0,0,1,0,0,1,0,0,0,0,0,1,1,0,0,1,0,0,0,0,1,1,1,0,0,0,0,0,0,1,1,0,1,0,1,1,1,0,1,0,0,1,1,0,1,1,1,1,0,1,0,1,0,1,0,0,1,0,1,1,0,0,0,0,0,0,1,0,1,1,0,0,0,1,0,0,0,1,1,0,0,0,0,0,0,0,0,0,0,0,0,0,0,0,1,0,1,1,0,0,0,1,1,1,1,0,0,1,1,0,1,1,0,0,0,0,1,0,1,0,0,1,1,1,0,0,0,0,0,0,1,1,0,1,0,0,0,0,1,1,1,1,0,1,1,0,0,0,0,0,1,0,1,0,0,0,0,0,1,1,0,1,0,0,0,1,0,0,1,0,0,1,0,0,1,1,1,0,1,0,0,0,0,1,0,0,1,1,1,1,0,1,0,0,0,0,0,active
1,0,1,0,0,0,1,0,1,0,0,0,0,0,1,0,0,0,1,0,1,0,1,0,1,0,1,0,0,1,1,1,1,0,0,0,1,1,0,0,1,1,0,0,0,1,0,0,0,0,1,0,1,1,1,1,0,1,0,0,0,1,1,0,0,1,0,0,0,1,0,0,0,0,1,0,0,0,1,0,1,0,0,1,0,1,0,0,0,0,0,0,0,1,1,0,1,1,0,0,0,0,0,0,0,0,0,1,0,0,0,1,1,0,1,0,1,1,1,0,1,1,1,0,1,1,1,1,0,1,0,0,1,1,0,0,1,1,1,1,0,1,0,0,0,1,1,0,0,0,0,1,0,0,0,1,0,0,0,0,0,1,0,0,1,0,1,0,0,0,0,0,0,0,1,0,0,0,0,1,0,0,1,1,0,0,0,1,0,1,1,0,0,0,0,0,0,1,0,0,1,0,0,1,0,1,0,0,0,1,0,1,0,0,0,0,1,1,1,1,1,1,1,0,0,0,0,1,0,0,1,0,0,0,1,1,0,0,1,0,0,0,0,0,0,0,0,0,0,1,1,0,0,0,0,0,1,0,0,1,0,0,0,0,0,0,0,0,0,0,0,0,1,1,0,0,1,0,0,1,0,1,1,0,0,0,0,1,0,1,1,0,0,1,0,0,1,0,1,0,0,0,1,0,0,1,1,1,0,0,0,0,1,1,1,0,0,0,0,0,1,1,0,0,0,1,0,0,1,1,1,0,0,0,0,0,0,0,0,0,0,1,0,1,1,1,0,0,0,1,0,0,0,0,1,0,1,1,0,0,1,0,0,0,0,0,0,0,1,1,0,0,1,1,1,0,1,1,0,0,0,1,0,0,1,1,1,0,0,0,1,0,1,0,1,0,0,1,1,1,0,1,0,0,0,1,1,0,1,1,1,0,0,0,1,1,1,0,1,0,0,0,1,1,1,1,0,0,0,0,0,1,1,0,0,0,1,1,1,1,0,0,1,0,1,0,1,1,0,1,0,1,1,1,1,0,1,0,1,0,0,1,0,0,1,0,0,1,1,1,1,0,1,0,0,0,0,1,1,0,0,1,1,1,1,1,1,0,0,1,1,0,0,0,1,1,0,0,0,0,0,0,1,0,0,1,1,0,0,1,0,1,1,0,1,1,0,0,1,1,0,0,0,0,0,0,0,1,1,0,0,0,1,0,1,0,0,0,0,1,1,1,0,0,0,0,0,1,0,0,0,0,0,0,0,1,1,1,0,0,0,1,1,0,1,0,1,0,0,0,0,1,0,0,1,0,1,1,0,0,0,1,1,0,1,1,0,0,0,0,1,1,0,0,0,0,0,0,1,0,0,1,0,0,1,1,1,0,0,0,0,0,1,0,0,1,1,0,1,0,1,0,1,0,0,0,0,0,0,1,0,0,0,1,0,0,0,1,0,1,0,0,0,1,1,0,0,1,0,1,0,1,0,0,0,1,0,0,0,0,0,0,1,0,0,0,1,0,0,0,1,0,0,1,0,0,0,0,0,0,0,1,0,0,0,0,0,0,1,0,0,0,1,0,0,1,1,0,1,0,0,1,0,0,1,0,0,0,1,0,0,0,1,0,1,0,1,0,0,0,1,0,1,1,0,0,0,0,1,0,0,1,0,0,0,0,0,0,0,0,1,1,1,0,0,1,1,0,1,0,1,0,1,0,0,1,1,0,0,1,0,1,0,0,0,0,1,0,1,0,0,0,0,0,0,1,1,1,0,0,1,1,1,0,0,0,1,1,0,1,1,1,0,0,0,0,0,1,0,0,0,0,1,0,0,0,0,0,0,1,0,0,1,0,0,1,0,0,0,0,0,1,1,0,0,1,0,0,0,1,1,1,0,0,1,0,1,0,0,1,1,0,1,0,1,1,1,0,1,0,0,0,1,0,1,1,1,1,0,1,0,1,0,1,0,0,1,0,1,1,0,0,0,0,0,0,1,0,1,1,0,0,0,1,0,0,0,1,1,0,0,0,0,0,0,0,0,0,0,0,1,0,0,0,1,0,1,1,0,0,0,1,1,1,1,0,1,1,1,0,1,1,0,0,1,0,1,0,1,0,0,1,0,1,0,0,0,0,0,0,0,1,0,1,0,0,0,0,1,1,1,1,0,1,1,0,0,0,0,0,1,0,1,0,0,0,0,0,1,1,0,1,0,0,1,1,0,0,1,0,0,1,0,0,1,1,1,0,1,0,0,1,0,1,0,0,1,1,1,1,0,1,0,0,0,0,0,active
1,0,0,0,0,0,1,0,1,0,0,0,0,0,1,0,0,0,0,0,1,0,1,0,1,0,1,0,0,1,1,1,1,0,0,0,1,0,0,0,1,1,0,0,1,1,0,0,0,0,0,0,1,1,1,1,0,1,0,0,0,1,1,0,0,1,0,0,0,1,1,1,0,0,1,1,0,0,1,0,1,0,0,1,0,1,0,0,0,0,0,0,0,1,0,0,1,1,0,0,0,0,0,0,0,0,1,1,0,0,0,1,1,0,1,0,1,1,1,0,0,1,0,0,0,1,0,1,0,1,0,0,1,1,0,0,1,1,1,1,0,1,0,0,0,1,1,0,0,0,0,0,0,0,0,1,0,0,0,0,0,1,0,0,1,0,1,0,0,0,0,0,0,0,1,1,0,0,0,1,0,0,1,1,0,0,0,1,0,1,0,0,0,0,0,0,0,1,0,0,1,0,0,1,0,1,0,0,0,1,0,1,0,0,0,1,1,1,1,1,1,1,1,0,0,0,0,1,0,0,0,0,0,0,1,1,0,0,1,0,0,0,0,0,0,0,0,0,0,1,1,0,0,0,0,0,1,0,0,1,0,0,0,0,0,0,0,0,1,0,0,0,1,1,0,0,1,0,0,1,0,1,1,0,0,0,0,1,0,1,1,0,0,1,0,0,1,0,1,0,0,0,1,0,0,1,1,1,0,0,0,0,1,0,1,0,0,0,0,0,1,1,0,0,0,1,0,0,1,1,1,0,0,0,0,0,0,0,0,0,0,1,0,1,1,1,0,0,0,1,0,0,0,0,1,0,1,0,0,0,1,0,0,0,0,0,1,0,1,1,0,0,1,1,1,0,1,1,0,0,0,1,0,0,1,1,1,0,0,0,1,0,1,0,1,0,0,1,0,1,0,1,0,0,0,1,0,0,0,1,1,0,0,0,1,1,1,0,1,0,0,0,1,1,1,1,0,0,0,0,0,1,1,0,0,0,1,1,1,1,0,0,0,0,1,0,1,1,0,1,0,1,1,1,1,0,1,0,1,0,0,1,0,0,0,0,0,1,1,0,0,0,1,0,0,0,0,1,1,0,0,1,1,0,1,1,1,0,0,1,0,1,0,0,1,0,0,0,0,0,0,0,1,0,0,1,0,0,0,1,0,0,1,0,1,1,0,0,1,1,0,0,0,1,0,0,0,1,1,1,0,0,1,0,1,0,0,0,0,1,0,1,0,0,0,0,0,1,0,0,0,0,0,0,0,1,1,1,0,0,0,1,0,0,1,0,1,0,0,0,0,1,0,0,1,0,1,1,0,0,0,1,0,0,1,1,0,0,0,0,1,1,0,0,0,0,0,0,0,0,0,1,0,0,1,1,1,0,0,0,0,0,1,0,0,1,1,0,0,0,1,0,1,0,0,0,0,0,0,1,0,0,0,0,0,0,0,1,0,1,0,0,0,1,1,0,0,1,0,1,0,1,0,0,0,1,0,0,0,1,0,0,1,0,0,0,1,0,0,0,0,0,0,1,0,0,0,0,0,0,0,1,0,0,0,0,0,0,1,0,0,0,1,0,0,1,1,0,1,0,0,0,0,0,0,0,0,0,1,0,0,0,1,0,1,0,1,0,0,0,1,0,1,1,0,0,0,0,1,0,0,1,0,0,0,0,0,0,1,0,1,1,1,0,0,1,1,0,1,1,1,0,1,0,0,1,1,0,0,1,0,1,0,0,1,0,1,0,1,0,0,0,0,0,0,1,0,1,0,0,1,1,1,0,0,0,1,1,0,1,1,1,0,0,0,0,0,1,0,0,0,0,1,0,0,0,0,0,0,1,0,0,1,0,0,1,0,0,0,0,0,1,1,0,0,1,0,0,0,0,1,1,1,0,0,0,0,0,0,1,1,0,1,0,1,1,1,0,1,0,0,1,1,0,1,1,1,1,0,1,0,1,0,1,0,0,1,0,1,1,0,0,0,0,0,0,1,0,1,1,0,0,0,0,0,0,0,1,1,0,0,0,0,0,0,0,0,0,0,0,0,0,0,0,1,0,1,1,0,0,0,1,1,1,1,0,0,1,1,0,1,1,0,0,0,0,1,0,1,0,0,1,1,1,0,0,0,0,0,0,1,1,0,1,0,0,0,0,1,1,1,1,0,1,1,0,0,0,0,0,1,0,1,0,0,0,0,0,1,1,0,1,0,0,0,1,0,0,1,0,0,1,0,0,1,1,1,0,1,0,0,0,0,1,0,0,1,1,1,1,0,1,0,0,0,0,0,active
1,0,1,0,0,0,1,0,1,0,0,0,0,0,1,0,0,0,0,0,1,0,1,0,1,0,1,0,0,1,1,1,1,0,0,0,1,0,0,0,1,1,0,0,1,1,0,0,0,0,0,0,1,1,1,1,0,1,0,0,0,1,1,0,0,1,0,0,0,1,1,1,0,0,1,1,0,1,1,0,1,0,0,1,0,1,0,0,0,0,0,0,0,1,1,0,1,1,0,0,0,0,0,0,0,0,1,1,0,0,0,1,1,0,1,0,1,1,1,0,0,1,1,0,0,1,1,1,0,1,0,0,1,1,0,0,1,1,1,1,0,1,0,0,0,1,1,0,0,0,0,0,0,0,0,1,0,0,0,0,0,1,0,0,1,0,1,0,0,0,0,0,0,0,1,1,0,0,0,1,0,0,1,1,0,0,0,1,0,1,1,0,0,0,0,0,0,1,0,0,1,0,0,1,0,1,0,0,0,1,0,1,0,0,0,1,1,1,1,1,1,1,1,0,0,0,0,1,0,0,1,0,0,0,1,1,0,0,1,0,0,1,0,0,0,0,0,0,0,1,1,0,0,0,0,0,1,0,0,1,0,0,0,0,0,0,0,0,1,0,0,0,1,1,0,0,1,0,0,1,0,1,1,0,0,0,0,1,0,1,1,0,0,1,0,0,1,0,1,0,0,0,1,0,0,1,1,1,0,0,0,0,1,0,1,0,0,0,0,0,1,1,0,0,0,1,0,0,1,1,1,0,0,0,0,0,0,0,0,0,0,1,0,1,1,1,0,0,0,1,0,0,0,0,1,0,1,0,0,0,1,0,0,0,0,0,1,0,1,1,0,0,1,1,1,0,1,1,0,0,0,1,0,0,1,1,1,0,0,0,1,1,1,0,1,0,0,1,0,1,0,1,0,0,0,1,0,0,0,1,1,0,0,0,1,1,1,0,1,0,1,0,1,1,1,1,0,0,0,0,0,1,1,0,0,0,1,1,1,1,0,0,1,0,1,0,1,1,0,1,0,1,1,1,1,0,1,0,1,0,0,1,0,0,0,0,0,1,1,0,0,0,1,0,0,0,0,1,1,0,0,1,1,1,1,1,1,0,0,1,1,1,0,0,1,0,0,0,0,0,0,0,1,0,0,1,1,0,0,1,0,0,1,0,1,1,0,0,1,1,0,0,0,1,0,0,0,1,1,1,0,0,1,0,1,0,0,0,0,1,1,1,0,0,0,0,0,1,0,0,0,0,0,0,0,1,1,1,0,0,0,1,0,0,1,0,1,0,0,0,0,1,0,0,1,0,1,1,0,0,0,1,0,0,1,1,0,0,0,0,1,1,0,0,0,0,0,0,0,0,0,1,0,0,1,1,1,0,0,0,0,0,1,0,0,1,1,0,0,0,1,0,1,0,0,0,0,0,0,1,0,0,0,0,0,0,0,1,0,1,0,0,0,1,1,0,0,1,0,1,0,1,0,0,0,1,0,0,0,1,0,0,1,0,0,0,1,0,0,0,0,0,0,1,0,0,0,0,0,0,0,1,0,0,0,0,0,0,1,0,0,0,1,0,0,1,1,0,1,0,0,0,0,0,1,0,0,0,1,0,0,0,1,0,1,0,1,0,0,0,1,0,1,1,0,0,0,0,1,0,0,1,0,0,0,0,0,0,1,0,1,1,1,0,0,1,1,0,1,1,1,0,1,0,0,1,1,0,0,1,0,1,0,0,1,0,1,0,1,0,0,0,0,0,0,1,1,1,0,0,1,1,1,0,0,0,1,1,0,1,1,1,0,0,0,0,0,1,0,0,0,0,1,0,0,0,0,0,0,1,0,0,1,0,0,1,0,0,0,0,0,1,1,0,0,1,0,0,0,0,1,1,1,0,1,0,1,0,0,1,1,0,1,0,1,1,1,0,1,0,0,1,1,0,1,1,1,1,0,1,0,1,0,1,0,0,1,0,1,1,0,0,0,0,0,0,1,0,1,1,1,0,0,1,0,0,0,1,1,0,0,0,0,0,0,0,0,0,0,0,0,0,0,0,1,0,1,1,0,0,0,1,1,1,1,0,0,1,1,0,1,1,0,0,0,0,1,0,1,0,0,1,1,1,0,0,0,0,0,0,1,1,0,1,0,0,0,0,1,1,1,1,0,1,1,0,0,0,0,1,1,0,1,0,0,0,0,0,1,1,0,1,0,0,0,1,0,0,1,0,0,1,0,0,1,1,1,0,1,0,0,0,0,1,0,0,1,1,1,1,0,1,0,0,0,0,0,active
1,0,1,0,0,0,1,0,1,0,0,0,0,0,1,0,0,0,0,0,1,0,1,0,1,0,1,0,0,1,1,1,1,0,0,0,1,0,0,0,1,1,0,0,1,1,0,0,0,0,0,0,1,1,1,1,0,1,0,0,0,1,1,0,0,1,0,0,0,1,1,1,0,0,1,1,0,0,1,0,1,0,0,1,0,1,0,0,0,0,0,0,0,1,1,0,1,1,0,0,0,0,0,0,0,0,1,1,0,0,0,1,1,0,1,0,1,1,1,0,0,1,1,0,0,1,1,1,0,1,0,0,1,1,0,0,1,1,1,1,0,1,0,0,0,1,1,0,0,0,0,0,0,0,0,1,0,0,0,0,0,1,0,0,1,0,1,0,0,0,0,0,0,0,1,1,0,0,0,1,0,0,1,1,0,0,0,1,0,1,1,0,0,0,0,0,0,1,0,0,1,0,0,1,0,1,0,0,0,1,0,1,0,0,0,1,1,1,1,1,1,1,1,0,0,0,0,1,0,0,1,0,0,0,1,1,0,0,1,0,0,1,0,0,0,0,0,0,0,1,1,0,0,0,0,0,1,0,0,1,0,0,0,0,0,0,0,0,1,0,0,0,1,1,0,0,1,0,0,1,0,1,1,0,0,0,0,1,0,1,1,0,0,1,0,0,1,0,1,0,0,0,1,0,0,1,1,1,0,0,0,0,1,0,1,0,0,0,0,0,1,1,0,0,0,1,0,0,1,1,1,0,0,0,0,0,0,0,0,0,0,1,0,1,1,1,0,0,0,1,0,0,0,0,1,0,1,0,0,0,1,0,0,0,0,0,1,0,1,1,0,0,1,1,1,0,1,1,0,0,0,1,0,0,1,1,1,0,0,0,1,0,1,0,1,0,0,1,0,1,0,1,0,0,0,1,0,0,0,1,1,0,0,0,1,1,1,0,1,0,1,0,1,1,1,1,0,0,0,0,0,1,1,0,0,0,1,1,1,1,0,0,1,0,1,0,1,1,0,1,0,1,1,1,1,0,1,0,1,0,0,1,0,0,0,0,0,1,1,0,0,0,1,0,0,0,0,1,1,0,0,1,1,1,1,1,1,0,0,1,1,1,0,0,1,0,0,0,0,0,0,0,1,0,0,1,1,0,0,1,0,0,1,0,1,1,0,0,1,1,0,0,0,1,0,0,0,1,1,1,0,0,1,0,1,0,0,0,0,1,1,1,0,0,0,0,0,1,0,0,0,0,0,0,0,1,1,1,0,0,0,1,0,0,1,0,1,0,0,0,0,1,0,0,1,0,1,1,0,0,0,1,0,0,1,1,0,0,0,0,1,1,0,0,0,0,0,0,0,0,0,1,0,0,1,1,1,0,0,0,0,0,1,0,0,1,1,0,0,0,1,0,1,0,0,0,0,0,0,1,0,0,0,0,0,0,0,1,0,1,0,0,0,1,1,0,0,1,0,1,0,1,0,0,0,1,0,0,0,1,0,0,1,0,0,0,1,0,0,0,0,0,0,1,0,0,0,0,0,0,0,1,0,0,0,0,0,0,1,0,0,0,1,0,0,1,1,0,1,0,0,0,0,0,1,0,0,0,1,0,0,0,1,0,1,0,1,0,0,0,1,0,1,1,0,0,0,0,1,0,0,1,0,0,0,0,0,0,1,0,1,1,1,0,0,1,1,0,1,1,1,0,1,0,0,1,1,0,0,1,0,1,0,0,1,0,1,0,1,0,0,0,0,0,0,1,1,1,0,0,1,1,1,0,0,0,1,1,0,1,1,1,0,0,0,0,0,1,0,0,0,0,1,0,0,0,0,0,0,1,0,0,1,0,0,1,0,0,0,0,0,1,1,0,0,1,0,0,0,0,1,1,1,0,1,0,1,0,0,1,1,0,1,0,1,1,1,0,1,0,0,1,1,0,1,1,1,1,0,1,0,1,0,1,0,0,1,0,1,1,0,0,0,0,0,0,1,0,1,1,0,0,0,1,0,0,0,1,1,0,0,0,0,0,0,0,0,0,0,0,0,0,0,0,1,0,1,1,0,0,0,1,1,1,1,0,0,1,1,0,1,1,0,0,0,0,1,0,1,0,0,1,1,1,0,0,0,0,0,0,1,1,0,1,0,0,0,0,1,1,1,1,0,1,1,0,0,0,0,0,1,0,1,0,0,0,0,0,1,1,0,1,0,0,0,1,0,0,1,0,0,1,0,0,1,1,1,0,1,0,0,0,0,1,0,0,1,1,1,1,0,1,0,0,0,0,0,active
1,0,1,0,0,0,1,0,1,0,0,0,0,0,1,0,0,0,0,0,1,0,1,0,1,0,1,0,0,1,1,1,1,0,0,0,1,0,0,0,1,1,0,0,0,0,0,0,0,0,0,0,1,1,1,1,0,1,0,0,0,1,1,0,0,1,0,0,0,1,1,0,0,0,1,0,0,0,1,0,1,0,0,1,0,1,0,0,0,0,0,0,0,1,1,0,1,1,0,0,0,0,0,0,0,0,1,0,0,0,0,1,1,0,1,0,1,1,1,0,0,1,1,0,0,1,1,1,0,1,0,0,1,1,0,0,1,1,1,1,0,1,0,0,0,1,1,0,0,0,0,0,0,0,0,1,0,0,0,0,0,1,0,0,1,0,1,0,0,0,0,0,0,0,1,1,0,0,0,1,0,0,1,1,0,0,0,1,0,1,1,0,0,0,0,0,0,1,0,0,1,0,0,1,0,1,0,0,0,1,0,1,0,0,0,1,1,1,1,1,1,1,1,0,0,0,0,1,0,0,1,0,0,0,1,1,0,0,1,0,0,1,0,0,0,0,0,0,0,1,1,0,0,0,0,0,1,0,0,1,0,0,0,0,0,0,0,0,0,0,0,0,1,1,0,0,1,0,0,1,0,1,1,0,0,0,0,1,0,1,1,0,0,1,0,0,1,0,1,0,0,0,1,0,0,1,1,1,0,0,0,0,1,0,1,0,0,0,0,0,1,1,0,0,0,1,0,0,1,1,1,0,0,0,0,0,0,0,0,0,0,1,0,1,1,1,0,0,0,1,0,0,0,0,1,0,1,0,0,0,1,0,0,0,0,0,1,0,1,1,0,0,1,1,1,0,1,1,0,0,0,1,0,0,1,1,1,0,0,0,1,0,1,0,1,0,0,1,0,1,0,1,0,0,0,1,0,0,0,1,1,0,0,0,1,1,1,0,1,0,1,0,1,1,1,1,0,0,0,0,0,1,1,0,0,0,1,1,1,1,0,0,1,0,1,0,1,1,0,1,0,1,1,1,1,0,1,0,1,0,0,1,0,0,0,0,0,1,1,0,0,0,1,0,0,0,0,1,1,0,0,1,1,1,1,1,1,0,0,1,1,1,0,0,1,0,0,0,0,0,0,0,0,0,0,1,1,0,0,1,0,0,1,0,1,1,0,0,1,1,0,0,0,1,0,0,0,1,1,1,0,0,1,0,1,0,0,0,0,1,1,1,0,0,0,0,0,0,0,0,0,0,0,0,0,1,1,1,0,0,0,1,0,0,1,0,1,0,0,0,0,1,0,0,1,0,1,1,0,0,0,1,0,0,1,1,0,0,0,0,1,1,0,0,0,0,0,0,0,0,0,1,0,0,1,1,1,0,0,0,0,0,1,0,0,1,1,0,0,0,1,0,1,0,0,0,0,0,0,1,0,0,0,0,0,0,0,1,0,1,0,0,0,1,1,0,0,1,0,1,0,1,0,0,0,1,0,0,0,1,0,0,1,0,0,0,1,0,0,0,0,0,0,1,0,0,0,0,0,0,0,1,0,0,0,0,0,0,1,0,0,0,1,0,0,1,1,0,1,0,0,0,0,0,1,0,0,0,1,0,0,0,1,0,1,0,1,0,0,0,1,0,1,1,0,0,0,0,1,0,0,1,0,0,0,0,0,0,1,0,0,1,1,0,0,1,1,0,1,1,1,0,1,0,0,1,1,0,0,1,0,1,0,0,1,0,1,0,1,0,0,0,0,0,0,1,1,1,0,0,1,1,1,0,0,0,1,1,0,1,1,1,0,0,0,0,0,1,0,0,0,0,1,0,0,0,0,0,0,1,0,0,1,0,0,1,0,0,0,0,0,1,1,0,0,1,0,0,0,0,1,1,1,0,1,0,1,0,0,1,1,0,1,0,1,1,1,0,1,0,0,1,1,0,1,1,1,1,0,1,0,1,0,1,0,0,1,0,1,1,0,0,0,0,0,0,1,0,1,1,0,0,0,1,0,0,0,1,1,0,0,0,0,0,0,0,0,0,0,0,0,0,0,0,1,0,1,1,0,0,0,1,1,1,1,0,0,1,1,0,1,1,0,0,0,0,1,0,1,0,0,1,1,1,0,0,0,0,0,0,1,1,0,1,0,0,0,0,1,1,1,1,0,1,1,0,0,0,0,0,1,0,1,0,0,0,0,0,1,1,0,1,0,0,0,0,0,0,1,0,0,1,0,0,1,1,0,0,1,0,0,0,0,1,0,0,1,1,1,1,0,1,0,0,0,0,0,active
0,0,0,0,0,0,0,0,1,0,0,0,0,0,1,0,0,0,0,0,1,0,1,0,0,0,1,0,0,0,1,1,1,0,0,0,0,0,0,0,1,0,0,0,0,0,0,0,0,0,0,0,1,0,0,1,0,0,0,0,0,0,1,0,0,1,0,0,0,0,0,0,0,0,0,0,0,0,0,1,0,0,0,1,0,1,0,0,0,0,0,0,0,1,0,0,0,1,0,0,0,0,0,0,0,0,0,0,0,0,0,1,0,0,1,0,1,1,1,0,0,0,1,0,0,0,0,1,0,1,0,0,1,1,0,0,0,0,0,0,0,0,0,0,0,1,1,0,0,0,0,0,0,0,0,0,0,0,1,0,0,1,0,0,0,0,0,0,0,0,0,0,0,0,0,0,0,0,0,0,0,0,0,1,0,0,0,0,0,1,0,0,0,0,0,0,0,1,0,0,0,0,0,0,0,1,0,0,0,1,1,0,0,0,0,0,1,1,0,1,0,0,1,0,0,0,0,1,0,0,0,1,0,0,0,1,0,0,1,0,0,0,0,0,0,0,0,0,0,0,1,0,0,0,0,0,0,0,0,1,0,0,0,0,0,0,0,0,0,0,0,0,0,1,0,0,1,0,0,0,0,1,0,0,0,0,0,0,0,1,0,0,0,0,0,0,1,0,0,0,0,0,0,0,0,1,1,0,0,0,0,0,0,0,0,0,0,0,0,0,0,1,0,0,0,1,0,0,0,0,0,0,0,0,0,0,0,0,0,0,1,1,0,0,1,0,0,0,0,1,0,1,0,0,1,0,1,0,0,0,0,0,0,0,0,0,0,0,0,0,0,0,1,0,0,0,0,0,0,0,0,0,0,0,0,1,0,0,0,0,1,1,1,0,1,0,0,1,0,0,0,1,0,0,0,1,0,0,0,0,1,0,0,0,0,0,0,0,1,0,0,0,0,0,1,1,0,0,0,0,0,0,0,0,0,1,0,0,0,1,0,0,0,0,1,0,1,0,0,0,0,0,1,1,0,0,0,0,0,0,0,1,0,0,0,0,1,1,0,0,0,0,0,0,0,0,0,1,0,0,0,1,1,0,0,0,0,0,0,0,0,0,0,0,0,0,0,0,0,0,0,0,0,0,0,1,0,0,0,1,0,0,1,0,0,1,0,0,1,1,0,0,0,0,0,0,0,0,1,0,0,0,0,0,0,0,0,0,0,1,0,0,0,0,0,0,0,0,0,0,0,0,0,0,0,0,0,0,0,0,0,1,0,0,0,0,0,0,0,0,0,0,0,0,0,0,0,0,0,0,0,1,0,0,1,0,0,0,0,0,0,1,0,0,0,0,0,0,1,0,1,0,0,0,0,1,1,0,0,0,0,0,1,0,0,0,1,0,0,0,1,0,1,0,0,0,0,0,0,1,0,0,0,0,0,0,0,1,0,0,1,0,0,1,0,0,0,0,0,0,0,0,0,0,0,0,0,0,0,0,0,0,0,0,0,0,1,0,0,0,0,0,0,0,0,0,0,0,0,0,0,0,0,0,0,0,0,0,1,0,0,0,0,0,0,0,1,0,1,0,0,0,0,0,0,0,0,0,0,0,0,0,1,0,1,0,1,0,0,0,0,0,1,0,0,0,0,0,0,0,0,0,0,0,0,0,0,0,1,0,0,0,1,0,0,0,1,0,0,0,1,0,1,0,0,1,1,0,0,0,0,0,0,1,0,1,0,0,0,0,0,0,0,0,0,0,0,0,0,0,1,1,1,0,0,0,1,1,0,0,0,0,0,0,0,0,0,1,0,0,0,0,1,0,0,0,0,0,0,1,0,0,0,0,0,0,0,0,0,0,0,1,1,0,0,1,0,0,0,0,1,1,0,0,0,0,0,0,1,0,0,0,1,0,1,0,1,0,0,0,0,0,1,0,1,1,1,1,0,0,0,0,0,0,0,0,1,0,0,0,0,0,0,0,0,0,1,0,0,1,0,0,0,0,0,1,0,0,0,0,0,0,0,0,0,0,0,0,0,0,0,0,1,0,1,0,1,1,0,0,0,1,0,1,1,0,0,1,1,0,1,1,0,1,0,0,0,0,1,0,0,0,0,1,0,0,0,0,0,0,0,0,0,1,0,0,0,0,0,0,1,1,0,0,1,0,0,0,0,0,1,0,1,0,0,0,0,0,1,0,0,1,0,0,0,0,0,0,1,0,0,1,0,0,0,1,0,0,0,0,0,0,0,0,0,0,0,1,0,0,0,1,0,0,0,0,0,inactive
0,1,0,0,0,0,0,0,1,0,0,0,0,0,1,0,0,0,0,0,1,0,1,0,0,0,1,0,0,0,1,1,1,0,0,0,0,0,0,0,1,0,0,0,0,0,0,0,0,0,0,1,1,0,0,1,0,0,0,0,0,0,1,0,0,1,0,0,0,0,0,0,0,0,0,0,1,0,0,1,0,0,1,1,0,1,0,0,0,0,0,0,0,1,0,0,1,1,0,1,0,0,0,1,0,0,0,0,0,0,0,1,1,0,1,0,1,1,1,0,0,0,0,0,0,0,0,1,1,1,0,0,1,1,0,0,0,1,0,0,0,0,0,0,0,1,1,0,0,0,0,0,1,1,0,0,1,0,1,1,0,1,0,0,0,0,0,0,0,0,0,0,0,0,0,0,0,0,0,1,0,0,0,1,0,0,0,1,0,1,0,0,0,0,0,0,0,1,0,0,0,0,0,0,0,1,0,0,0,1,0,0,0,0,1,0,1,1,0,1,0,0,1,1,0,0,0,1,0,0,0,1,0,0,0,1,0,0,1,0,0,0,1,0,0,0,0,0,0,0,1,0,0,0,0,0,0,0,0,1,0,0,0,0,0,0,0,0,1,0,0,0,0,1,0,0,1,0,0,0,0,1,0,0,0,0,0,0,0,1,0,0,0,0,0,0,1,0,0,0,0,0,1,0,1,1,1,0,0,0,0,0,0,0,0,0,0,0,0,0,0,1,0,0,0,1,0,0,0,0,0,0,0,0,0,0,0,0,0,0,1,1,0,0,1,0,0,0,0,1,0,0,0,0,1,1,1,0,0,0,0,0,0,0,0,0,0,0,1,0,0,0,1,0,0,0,0,0,0,0,0,0,0,0,0,1,0,0,0,0,1,0,1,0,1,1,0,1,0,0,0,1,0,0,0,1,0,0,0,0,1,0,0,0,0,0,0,0,1,0,0,0,1,0,1,1,0,0,0,0,0,0,0,0,0,1,0,1,0,1,0,0,0,0,1,0,1,0,0,0,0,0,1,1,0,0,0,0,0,0,0,1,0,0,0,0,1,1,0,0,0,1,0,1,0,0,0,1,0,0,0,1,1,0,0,0,1,0,0,0,0,0,0,0,0,0,0,1,0,0,0,1,0,0,1,1,0,0,0,1,0,0,1,0,0,1,0,0,1,1,0,0,0,0,0,0,0,0,1,0,0,0,0,0,0,0,0,0,0,1,0,0,0,0,0,0,0,0,0,1,0,0,1,0,0,0,0,0,0,1,0,1,0,1,0,0,0,0,0,0,0,0,1,0,0,1,0,0,1,0,0,1,0,0,1,0,0,0,0,0,1,1,0,1,0,0,0,1,0,0,1,0,0,0,1,1,1,0,0,0,0,0,1,0,0,0,1,0,0,0,1,0,1,0,0,0,0,0,0,1,0,0,0,0,0,0,0,1,1,0,1,0,1,1,0,0,0,0,1,1,0,0,0,0,0,0,1,0,0,0,0,0,0,0,0,0,1,0,0,1,0,0,0,1,0,0,0,0,0,0,0,0,0,1,0,0,0,0,1,0,0,0,0,0,0,0,1,0,1,0,0,0,0,1,0,0,0,0,0,0,0,0,1,0,1,0,1,1,0,1,0,0,1,1,0,0,0,1,0,0,0,0,0,0,0,0,0,0,0,0,0,0,1,0,0,0,1,0,0,0,1,0,1,0,0,1,1,0,0,1,0,0,1,0,0,0,0,0,0,0,0,0,0,0,0,0,0,0,1,0,1,1,1,0,0,0,1,1,0,1,0,0,0,0,0,0,0,1,0,0,1,0,1,0,0,1,0,0,1,1,1,0,1,0,0,0,0,0,0,0,0,1,1,0,0,1,0,0,0,0,1,1,0,0,0,0,1,0,0,0,0,0,1,0,1,0,1,0,0,0,0,0,1,0,1,1,1,1,0,0,0,0,0,0,0,0,1,0,0,1,1,0,0,0,0,0,1,0,1,1,0,1,1,0,0,1,0,0,0,0,0,0,0,0,0,0,0,0,0,0,0,0,0,0,1,0,1,1,0,0,0,1,0,1,1,0,0,1,0,0,1,1,0,0,0,0,0,1,1,0,0,0,0,1,0,0,0,0,0,0,0,0,0,1,0,0,0,0,0,0,1,1,0,0,1,0,0,0,0,0,1,0,1,0,0,0,0,0,1,0,0,1,0,0,0,0,0,0,1,0,0,1,0,0,0,1,0,0,0,0,0,0,0,0,0,0,0,1,0,0,0,1,0,0,0,0,0,inactive
0,0,0,0,0,0,1,0,1,0,0,0,0,0,1,0,0,0,0,0,1,0,1,0,1,0,1,0,0,1,1,1,1,0,0,0,0,0,0,0,1,1,0,0,0,0,0,0,0,0,0,0,1,1,1,1,0,1,0,0,0,1,1,0,0,1,0,0,0,0,0,0,0,0,0,0,0,0,1,1,1,0,0,1,0,1,0,0,0,0,0,0,0,1,0,0,1,1,0,0,0,0,0,0,0,0,0,0,0,0,0,1,0,0,1,0,1,1,1,0,0,0,0,0,0,1,0,1,0,1,0,0,1,1,0,0,0,1,0,1,0,0,0,0,0,1,1,0,0,0,0,0,0,0,0,0,0,0,0,0,0,1,0,0,1,0,0,0,0,0,0,0,0,0,0,0,0,0,0,1,0,0,1,1,0,0,0,1,0,1,0,0,0,0,0,0,0,1,0,0,0,0,0,1,0,1,0,0,0,1,0,1,0,0,0,0,1,1,0,1,1,0,1,0,0,0,0,1,0,0,0,0,0,0,0,1,0,0,1,0,0,0,0,0,0,0,0,0,0,1,1,0,0,0,0,0,0,0,0,1,0,0,0,0,0,0,0,0,0,0,0,0,0,1,0,0,1,0,0,0,0,1,1,0,0,0,0,0,0,1,0,0,0,0,0,0,1,0,1,0,0,0,1,1,0,1,1,1,0,0,0,1,0,0,0,0,0,0,0,0,1,1,0,0,0,1,0,0,1,0,1,0,0,0,0,0,0,0,0,0,1,1,0,0,1,1,0,0,0,1,0,0,0,0,1,0,1,0,0,0,0,0,0,0,0,0,0,0,1,1,0,0,1,1,1,0,1,1,0,0,0,1,0,0,0,1,1,0,0,0,1,0,1,0,1,0,0,1,0,0,0,1,0,0,0,1,0,0,0,1,1,0,0,0,1,1,1,0,1,0,0,0,1,0,1,1,0,0,0,0,0,1,1,0,0,0,1,0,1,1,0,0,0,0,1,0,1,0,0,1,0,1,1,1,0,0,0,0,0,0,0,1,0,0,0,0,0,1,1,0,0,0,0,0,0,0,0,1,0,0,0,1,1,0,0,1,1,0,0,0,0,0,0,0,0,0,0,0,0,0,1,0,0,0,0,1,0,0,0,1,0,0,1,0,0,1,1,0,1,1,0,0,0,0,0,0,0,0,1,0,0,0,0,0,0,0,0,0,0,1,0,1,0,0,0,0,0,0,0,0,0,0,0,0,0,0,0,1,0,0,0,1,0,0,0,0,0,0,0,0,0,0,0,0,1,0,0,0,0,0,0,1,0,0,1,1,0,0,0,0,1,1,0,0,0,0,0,0,0,0,0,1,0,0,1,1,1,0,0,0,0,0,1,0,0,1,1,0,0,0,1,0,1,0,0,0,0,0,0,1,0,0,0,0,0,0,0,1,0,1,0,0,0,1,1,0,0,1,0,1,0,1,0,0,0,0,0,0,0,0,0,0,1,0,0,0,1,0,0,0,0,0,0,0,0,0,0,0,0,0,0,1,0,0,0,0,0,0,1,0,0,0,1,0,0,0,1,0,1,0,0,0,0,0,0,0,0,0,1,0,0,0,1,0,1,0,1,0,0,0,0,0,1,0,0,0,0,0,1,0,0,0,0,0,0,0,0,0,0,0,0,1,1,0,0,1,1,0,1,0,1,0,1,0,0,1,1,0,0,0,0,0,0,0,0,0,1,0,1,0,0,0,0,0,0,1,0,1,0,0,1,1,1,0,0,0,1,1,0,1,1,0,0,0,0,0,0,1,0,0,0,0,1,0,0,0,0,0,0,1,0,0,0,0,0,1,0,0,0,0,0,1,1,0,0,1,0,0,0,0,1,1,0,0,0,0,0,0,0,1,1,0,1,0,1,0,1,0,1,0,0,0,1,0,1,1,1,1,0,1,0,0,0,0,0,0,1,0,1,1,0,0,0,0,0,0,1,0,0,1,0,0,0,0,0,0,0,0,0,0,0,0,0,0,0,0,0,0,0,0,0,0,0,0,1,0,1,1,0,0,0,1,0,1,1,0,0,1,0,0,1,1,0,0,0,0,1,0,1,0,0,1,0,1,0,0,0,0,0,0,0,0,0,1,0,0,0,0,1,1,1,1,0,0,1,0,0,0,0,0,1,0,1,0,0,0,0,0,1,1,0,1,0,0,0,0,0,0,1,0,0,1,0,0,1,1,0,0,0,0,0,0,0,0,0,0,0,1,1,0,0,1,0,0,0,0,0,inactive
1,0,1,0,0,0,1,0,1,0,0,0,0,0,1,0,0,0,0,0,1,0,1,0,1,0,1,0,0,1,1,1,1,0,0,0,1,0,0,0,1,1,0,0,0,0,0,0,0,0,0,0,1,1,1,1,0,1,0,0,0,1,1,0,0,1,0,0,0,1,0,0,0,0,1,0,0,0,1,0,1,0,0,1,0,1,0,0,0,0,0,0,0,1,1,0,1,1,0,0,0,0,0,0,0,0,0,0,0,0,0,1,1,0,1,0,1,1,1,0,0,1,1,0,0,1,1,1,0,1,0,0,1,1,0,0,0,1,1,1,0,0,0,0,0,1,1,0,0,0,0,0,0,0,0,1,0,0,0,0,0,1,0,0,1,0,1,0,0,0,0,0,0,0,1,0,0,0,0,1,0,0,1,1,0,0,0,1,0,1,1,0,0,0,0,0,0,1,0,0,1,0,0,1,0,1,0,0,0,1,0,1,0,0,0,0,1,1,1,1,1,0,1,0,0,0,0,1,0,0,1,0,0,0,1,1,0,0,1,0,0,0,0,0,0,0,0,0,0,1,1,0,0,0,0,0,0,0,0,1,0,0,0,0,0,0,0,0,0,0,0,0,1,1,0,0,1,0,0,1,0,1,1,0,0,0,0,1,0,1,1,0,0,1,0,0,1,0,1,0,0,0,1,0,0,1,1,1,0,0,0,0,1,0,1,0,0,0,0,0,1,1,0,0,0,1,0,0,1,1,1,0,0,0,0,0,0,0,0,0,0,1,0,1,1,1,0,0,0,1,0,0,0,0,1,0,1,0,0,0,0,0,0,0,0,0,0,0,1,1,0,0,1,1,1,0,1,1,0,0,0,1,0,0,1,1,1,0,0,0,1,0,1,0,1,0,0,1,0,1,0,1,0,0,0,1,0,0,0,1,1,0,0,0,1,1,1,0,1,0,0,0,1,1,1,1,0,0,0,0,0,1,1,0,0,0,1,1,1,1,0,0,1,0,1,0,1,1,0,1,0,1,1,1,1,0,1,0,1,0,0,1,0,0,0,0,0,1,1,0,0,0,1,0,0,0,0,1,0,0,0,1,1,0,1,1,1,0,0,1,1,0,0,0,1,0,0,0,0,0,0,0,0,0,0,1,1,0,0,1,0,0,1,0,1,1,0,0,1,1,0,0,0,0,0,0,0,1,1,0,0,0,1,0,1,0,0,0,0,1,1,1,0,0,0,0,0,0,0,0,0,0,0,0,0,1,1,1,0,0,0,1,0,0,1,0,1,0,0,0,0,1,0,0,1,0,0,1,0,0,0,1,0,0,1,1,0,0,0,0,1,1,0,0,0,0,0,0,0,0,0,1,0,0,1,1,1,0,0,0,0,0,1,0,0,1,1,0,0,0,1,0,1,0,0,0,0,0,0,1,0,0,0,0,0,0,0,1,0,1,0,0,0,1,1,0,0,1,0,1,0,1,0,0,0,1,0,0,0,0,0,0,1,0,0,0,1,0,0,0,0,0,0,1,0,0,0,0,0,0,0,1,0,0,0,0,0,0,1,0,0,0,1,0,0,1,1,0,1,0,0,0,0,0,1,0,0,0,1,0,0,0,1,0,1,0,1,0,0,0,1,0,1,0,0,0,0,0,1,0,0,1,0,0,0,0,0,0,0,0,0,1,1,0,0,1,1,0,1,0,1,0,1,0,0,1,1,0,0,0,0,1,0,0,0,0,1,0,1,0,0,0,0,0,0,1,1,1,0,0,1,1,1,0,0,0,1,1,0,1,1,0,0,0,0,0,0,1,0,0,0,0,1,0,0,0,0,0,0,1,0,0,1,0,0,1,0,0,0,0,0,1,1,0,0,1,0,0,0,0,1,1,0,0,1,0,0,0,0,1,1,0,1,0,1,0,1,0,1,0,0,0,1,0,1,1,1,1,0,1,0,1,0,1,0,0,1,0,1,1,0,0,0,0,0,0,1,0,1,1,0,0,0,1,0,0,0,1,1,0,0,0,0,0,0,0,0,0,0,0,0,0,0,0,1,0,1,1,0,0,0,1,1,1,1,0,0,1,1,0,1,1,0,0,0,0,1,0,1,0,0,1,0,1,0,0,0,0,0,0,0,0,0,1,0,0,0,0,1,1,1,1,0,1,1,0,0,0,0,0,1,0,1,0,0,0,0,0,1,1,0,1,0,0,0,0,0,0,1,0,0,1,0,0,1,1,0,0,1,0,0,0,0,0,0,0,1,1,1,0,0,1,0,0,0,0,0,inactive
0,0,0,0,0,0,1,0,1,0,0,0,0,0,1,0,0,0,0,0,1,0,1,0,1,0,1,0,0,1,1,1,1,0,0,0,0,0,0,0,1,1,0,0,0,0,0,0,0,0,0,0,1,1,1,1,0,1,0,0,0,1,1,0,0,1,0,0,0,0,0,0,0,0,0,0,0,0,1,1,1,0,0,1,0,1,0,0,0,0,0,0,0,1,0,0,1,1,0,0,0,0,0,0,0,0,0,0,0,0,0,1,0,0,1,0,1,1,1,0,0,0,0,0,0,1,0,1,0,1,0,0,1,1,0,0,0,1,0,1,0,0,0,0,0,1,1,0,0,0,0,0,0,0,0,0,0,0,0,0,0,1,0,0,1,0,0,0,0,0,0,0,0,0,0,0,0,0,0,1,0,0,1,1,0,0,0,1,0,1,0,0,0,0,0,0,0,1,0,0,0,0,0,1,0,1,0,0,0,1,0,1,0,0,0,0,1,1,0,1,1,0,1,0,0,0,0,1,0,0,0,0,0,0,0,1,0,0,1,0,0,0,0,0,0,0,0,0,0,1,1,0,0,0,0,0,0,0,0,1,0,0,0,0,0,0,0,0,0,0,0,0,0,1,0,0,1,0,0,0,0,1,1,0,0,0,0,0,0,1,0,0,0,0,0,0,1,0,1,0,0,0,1,1,0,1,1,1,0,0,0,1,0,0,0,0,0,0,0,0,1,1,0,0,0,1,0,0,1,0,1,0,0,0,0,0,0,0,0,0,1,1,0,0,1,1,0,0,0,1,0,0,0,0,1,0,1,0,0,0,0,0,0,0,0,0,0,0,1,1,0,0,1,1,1,0,1,1,0,0,0,1,0,0,0,1,1,0,0,0,1,0,1,0,1,0,0,1,0,0,0,1,0,0,0,1,0,0,0,1,1,0,0,0,1,1,1,0,1,0,0,0,1,0,1,1,0,0,0,0,0,1,1,0,0,0,1,0,1,1,0,0,0,0,1,0,1,0,0,1,0,1,1,1,0,0,0,0,0,0,0,1,0,0,0,0,0,1,1,0,0,0,0,0,0,0,0,1,0,0,0,1,1,0,0,1,1,0,0,0,0,0,0,0,0,0,0,0,0,0,1,0,0,0,0,1,0,0,0,1,0,0,1,0,0,1,1,0,1,1,0,0,0,0,0,0,0,0,1,0,0,0,0,0,0,0,0,0,0,1,0,1,0,0,0,0,0,0,0,0,0,0,0,0,0,0,0,1,0,0,0,1,0,0,0,0,0,0,0,0,0,0,0,0,1,0,0,0,0,0,0,1,0,0,1,1,0,0,0,0,1,1,0,0,0,0,0,0,0,0,0,1,0,0,1,1,1,0,0,0,0,0,1,0,0,1,1,0,0,0,1,0,1,0,0,0,0,0,0,1,0,0,0,0,0,0,0,1,0,1,0,0,0,1,1,0,0,1,0,1,0,1,0,0,0,0,0,0,0,0,0,0,1,0,0,0,1,0,0,0,0,0,0,0,0,0,0,0,0,0,0,1,0,0,0,0,0,0,1,0,0,0,1,0,0,0,1,0,1,0,0,0,0,0,0,0,0,0,1,0,0,0,1,0,1,0,1,0,0,0,0,0,1,0,0,0,0,0,1,0,0,0,0,0,0,0,0,0,0,0,0,1,1,0,0,1,1,0,1,0,1,0,1,0,0,1,1,0,0,0,0,0,0,0,0,0,1,0,1,0,0,0,0,0,0,1,0,1,0,0,1,1,1,0,0,0,1,1,0,1,1,0,0,0,0,0,0,1,0,0,0,0,1,0,0,0,0,0,0,1,0,0,0,0,0,1,0,0,0,0,0,1,1,0,0,1,0,0,0,0,1,1,0,0,0,0,0,0,0,1,1,0,1,0,1,0,1,0,1,0,0,0,1,0,1,1,1,1,0,1,0,0,0,0,0,0,1,0,1,1,0,0,0,0,0,0,1,0,0,1,0,1,0,0,0,1,0,0,0,0,0,0,0,0,0,0,0,0,0,0,0,0,0,0,1,0,1,1,0,0,0,1,0,1,1,0,0,1,0,0,1,1,0,0,0,0,1,0,1,0,0,1,0,1,0,0,0,0,0,0,0,0,0,1,0,0,0,0,1,1,1,1,0,0,1,0,0,0,0,0,1,0,1,0,0,0,0,0,1,1,0,1,0,0,0,0,0,0,1,0,0,1,0,0,1,1,0,0,0,0,0,0,0,0,0,0,0,1,1,0,0,1,0,0,0,0,0,active
1,1,1,0,0,0,1,0,1,0,0,0,0,0,1,0,0,0,0,0,1,0,1,0,1,0,1,0,0,1,1,1,1,0,0,0,0,0,0,0,1,1,0,0,0,0,0,0,0,0,0,0,1,1,1,1,0,1,0,0,0,1,1,0,0,1,0,0,0,0,0,0,0,0,1,1,0,0,1,0,1,0,0,1,0,1,0,0,0,0,0,0,0,1,1,0,1,1,0,0,0,0,0,0,0,0,0,0,0,0,0,1,1,0,1,0,1,1,1,0,0,1,1,0,0,1,1,1,0,1,0,0,1,1,0,0,0,1,1,1,0,0,0,0,0,1,1,0,0,0,0,0,0,0,0,1,0,0,0,1,0,1,0,0,1,0,1,0,0,0,0,0,0,0,0,1,0,0,0,1,0,0,1,1,0,0,0,1,0,1,1,0,0,0,0,0,0,1,0,0,1,0,0,1,0,1,0,0,0,1,0,1,0,0,0,0,1,1,1,1,1,0,1,0,0,0,0,1,0,0,1,1,0,0,1,1,0,0,1,0,0,0,0,0,0,0,0,0,0,1,1,0,0,0,0,0,0,0,0,1,0,0,0,0,0,0,0,0,1,0,0,1,0,1,0,1,1,0,0,1,0,1,1,0,0,0,0,1,0,1,1,0,0,0,0,0,1,0,1,0,0,0,1,0,0,1,1,1,0,0,0,0,1,0,1,0,0,0,0,0,1,1,0,0,0,1,0,0,1,1,1,0,0,0,0,0,0,0,0,0,0,1,0,1,1,1,0,0,0,1,1,0,0,0,1,0,1,0,0,0,0,0,0,0,0,0,0,0,1,1,0,0,1,1,1,0,1,1,0,0,0,1,0,0,0,1,1,0,0,1,1,1,1,0,1,0,1,1,0,1,0,1,0,0,0,1,0,0,0,1,1,0,0,1,1,1,1,0,1,0,0,0,1,1,1,1,0,0,0,0,0,1,1,0,0,0,1,0,1,1,0,0,1,0,1,0,1,0,0,1,0,1,1,1,0,0,1,0,0,0,0,1,0,0,0,0,0,1,1,0,0,0,1,0,0,0,0,1,0,0,0,1,1,0,1,1,1,0,0,1,1,0,0,0,0,0,0,0,0,0,0,0,0,0,0,1,1,0,0,1,0,0,1,0,1,1,0,0,1,1,0,0,0,0,0,1,0,1,1,0,0,0,1,0,1,0,0,0,0,1,1,1,0,0,0,0,0,0,0,0,0,0,0,0,0,1,0,1,0,0,0,1,0,0,1,0,1,0,0,0,0,0,0,0,1,0,0,0,0,0,0,1,0,0,1,1,0,0,0,0,1,1,0,0,0,0,0,0,1,0,0,1,0,0,1,1,1,0,0,0,0,1,1,0,0,1,1,0,0,0,1,0,1,0,0,0,1,0,0,1,0,0,0,0,0,0,0,1,0,1,0,0,0,1,1,0,0,1,0,1,0,1,0,0,0,1,0,0,0,0,0,0,1,0,0,0,1,0,0,0,0,0,0,1,0,0,0,0,0,0,0,1,0,0,0,0,0,0,1,0,0,0,1,0,0,1,1,0,1,0,0,0,0,0,1,0,0,0,1,0,0,0,1,0,1,0,1,0,0,0,1,0,1,0,0,0,0,0,1,0,0,1,0,0,0,0,0,0,0,0,0,1,1,0,0,1,1,0,1,0,1,0,1,0,0,1,1,0,0,0,0,1,0,0,0,0,1,1,1,0,0,0,0,1,0,1,1,1,0,0,1,1,1,0,0,0,1,1,0,1,1,0,0,0,0,0,0,1,0,0,0,0,1,0,0,0,0,0,0,1,0,0,1,0,0,1,0,0,0,0,0,1,1,0,0,1,0,0,0,0,1,1,0,0,0,0,0,0,0,1,1,0,1,0,1,0,1,0,1,0,0,0,1,0,1,1,1,1,0,1,0,1,0,1,0,0,1,0,1,1,0,0,0,0,0,0,1,0,1,1,0,0,0,1,0,0,0,1,1,0,0,0,0,0,0,0,0,0,0,0,0,0,0,0,1,0,1,1,0,0,0,1,0,1,1,0,0,1,0,0,1,1,0,0,0,0,1,0,1,0,0,1,0,1,0,0,0,0,0,0,0,0,0,1,0,0,0,0,1,1,1,1,0,1,1,0,0,0,0,0,1,0,1,0,0,0,0,0,1,1,0,1,0,0,0,1,0,0,1,0,0,1,0,0,1,1,0,0,1,0,0,0,0,1,0,0,1,1,1,1,0,1,0,0,0,0,0,active
1,0,1,0,0,0,1,0,1,0,0,0,0,0,1,0,0,0,0,0,1,0,1,0,1,0,1,0,0,1,1,1,1,0,0,0,1,0,0,0,1,1,0,0,1,1,0,0,0,0,0,0,1,1,1,1,0,1,0,0,0,1,1,0,0,1,0,0,0,1,1,1,0,0,1,1,0,0,1,0,1,0,0,1,0,1,0,0,0,0,0,0,0,1,1,0,1,1,0,0,0,0,0,0,0,0,1,1,0,0,0,1,1,0,1,0,1,1,1,0,0,1,1,0,0,1,1,1,0,1,0,0,1,1,0,0,1,1,1,1,0,1,0,0,0,1,1,0,0,0,0,0,0,0,0,1,0,0,0,0,0,1,0,0,1,0,1,0,0,0,0,0,0,0,1,1,0,0,0,1,0,0,1,1,0,0,0,1,0,1,1,0,0,0,0,0,0,1,0,0,1,0,0,1,0,1,0,0,0,1,0,1,0,0,0,1,1,1,1,1,1,1,1,0,0,0,0,1,0,0,1,0,0,0,1,1,0,0,1,0,0,1,0,0,0,0,0,0,0,1,1,0,0,0,0,0,1,0,0,1,0,0,0,0,0,0,0,0,1,0,0,0,1,1,0,0,1,0,0,1,0,1,1,0,0,0,0,1,0,1,1,0,0,1,0,0,1,0,1,0,0,0,1,0,0,1,1,1,0,0,0,0,1,0,1,0,0,0,0,0,1,1,0,0,0,1,0,0,1,1,1,0,0,0,0,0,0,0,0,0,0,1,0,1,1,1,0,0,0,1,0,0,0,0,1,0,1,0,0,0,1,0,0,0,0,0,1,0,1,1,0,0,1,1,1,0,1,1,0,0,0,1,0,0,1,1,1,0,0,0,1,1,1,0,1,0,0,1,0,1,0,1,0,0,0,1,0,0,0,1,1,0,0,0,1,1,1,0,1,0,1,0,1,1,1,1,0,0,0,0,0,1,1,0,0,0,1,1,1,1,0,0,1,0,1,0,1,1,0,1,0,1,1,1,1,0,1,0,1,0,0,1,0,0,0,0,0,1,1,0,0,0,1,0,0,0,0,1,1,0,0,1,1,1,1,1,1,0,0,1,1,1,0,0,1,0,0,0,0,0,0,0,1,0,0,1,1,0,0,1,0,0,1,0,1,1,0,0,1,1,0,0,0,1,0,0,0,1,1,1,0,0,1,0,1,0,0,0,0,1,1,1,0,0,0,0,0,1,0,0,0,0,0,0,0,1,1,1,0,0,0,1,0,0,1,0,1,0,0,0,0,1,0,0,1,0,1,1,0,0,0,1,0,0,1,1,0,0,0,0,1,1,0,0,0,0,0,0,0,0,0,1,0,0,1,1,1,0,0,0,0,0,1,0,0,1,1,0,0,0,1,0,1,0,0,0,0,0,0,1,0,0,0,0,0,0,0,1,0,1,0,0,0,1,1,0,0,1,0,1,0,1,0,0,0,1,0,0,0,1,0,0,1,0,0,0,1,0,0,0,0,0,0,1,0,0,0,0,0,0,0,1,0,0,0,0,0,0,1,0,0,0,1,0,0,1,1,0,1,0,0,0,0,0,1,0,0,0,1,0,0,0,1,0,1,0,1,0,0,0,1,0,1,1,0,0,0,0,1,0,0,1,0,0,0,0,0,0,1,0,1,1,1,0,0,1,1,0,1,1,1,0,1,0,0,1,1,0,0,1,0,1,0,0,1,0,1,0,1,0,0,0,0,0,0,1,1,1,0,0,1,1,1,0,0,0,1,1,0,1,1,1,0,0,0,0,0,1,0,0,0,0,1,0,0,0,0,0,0,1,0,0,1,0,0,1,0,0,0,0,0,1,1,0,0,1,0,0,0,0,1,1,1,0,1,0,1,0,0,1,1,0,1,0,1,1,1,0,1,0,0,1,1,0,1,1,1,1,0,1,0,1,0,1,0,0,1,0,1,1,0,0,0,0,0,0,1,0,1,1,1,0,0,1,0,0,0,1,1,0,0,0,0,0,0,0,0,0,0,0,0,0,0,0,1,0,1,1,0,0,0,1,1,1,1,0,0,1,1,0,1,1,0,0,0,0,1,0,1,0,0,1,1,1,0,0,0,0,0,0,1,1,0,1,0,0,0,0,1,1,1,1,0,1,1,0,0,0,0,1,1,0,1,0,0,0,0,0,1,1,0,1,0,0,0,1,0,0,1,0,0,1,0,0,1,1,1,0,1,0,0,0,0,1,0,0,1,1,1,1,0,1,0,0,0,0,0,active
1,0,1,0,0,0,1,0,1,0,0,0,0,0,1,0,0,0,1,0,1,0,1,0,1,0,1,0,1,1,1,1,1,0,0,0,1,0,0,0,1,1,0,0,0,0,0,0,0,0,0,0,1,1,1,1,0,1,0,0,0,1,1,0,0,1,0,0,0,1,1,0,0,0,1,0,0,0,1,0,1,0,0,1,0,1,0,0,1,0,0,0,0,1,1,0,1,1,0,0,0,0,0,0,0,0,1,0,0,0,0,1,1,0,1,0,1,1,1,0,0,1,1,0,0,1,1,1,0,1,0,0,1,1,0,0,1,1,1,1,0,1,0,1,0,1,1,0,0,0,0,0,0,0,0,1,0,0,0,0,1,1,0,0,1,0,1,0,0,1,0,0,0,0,1,1,0,0,0,1,0,0,1,1,0,0,1,1,0,1,1,0,0,0,0,0,0,1,0,0,1,0,0,1,0,1,0,0,0,1,0,1,0,0,0,1,1,1,1,1,1,1,1,0,1,0,0,1,0,0,1,0,0,0,1,1,1,0,1,0,0,1,0,1,0,0,0,0,0,1,1,0,0,0,0,0,1,0,0,1,0,0,0,0,0,0,0,1,0,0,0,0,1,1,0,0,1,0,0,1,0,1,1,1,0,0,0,1,0,1,1,0,0,1,0,0,1,0,1,0,0,1,1,0,0,1,1,1,0,0,0,0,1,0,1,0,0,0,0,0,1,1,1,0,0,1,0,0,1,1,1,0,0,0,0,0,0,0,1,0,0,1,0,1,1,1,0,0,0,1,0,1,0,0,1,0,1,0,0,0,1,0,0,0,0,0,1,0,1,1,0,0,1,1,1,0,1,1,0,0,0,1,0,0,1,1,1,0,0,0,1,0,1,0,1,0,0,1,0,1,1,1,0,0,1,1,0,0,0,1,1,0,0,0,1,1,1,0,1,0,1,0,1,1,1,1,0,0,0,0,0,1,1,0,0,0,1,1,1,1,0,0,1,0,1,0,1,1,0,1,1,1,1,1,1,0,1,0,1,0,0,1,0,0,0,0,0,1,1,0,0,0,1,0,0,0,0,1,1,0,0,1,1,1,1,1,1,0,0,1,1,1,0,0,1,0,0,0,0,1,0,0,0,0,0,1,1,0,0,1,1,0,1,0,1,1,0,0,1,1,0,1,0,1,0,0,0,1,1,1,0,0,1,0,1,0,0,0,0,1,1,1,0,0,1,0,0,0,1,0,0,0,0,0,0,1,1,1,0,0,0,1,0,0,1,0,1,0,0,0,1,1,0,0,1,0,1,1,0,0,0,1,0,0,1,1,0,0,0,0,1,1,0,0,0,0,0,0,0,0,0,1,0,0,1,1,1,0,0,1,0,0,1,0,0,1,1,0,0,0,1,1,1,0,0,0,0,0,0,1,0,0,0,0,0,0,0,1,0,1,0,0,0,1,1,0,0,1,0,1,0,1,0,0,0,1,0,0,1,1,0,0,1,0,0,0,1,0,0,0,0,1,1,1,0,0,0,0,1,0,0,1,1,0,0,0,0,0,1,0,0,0,1,0,0,1,1,0,1,0,0,0,0,0,1,0,0,0,1,0,1,0,1,0,1,0,1,0,0,0,1,0,1,1,0,0,0,0,1,0,0,1,0,0,0,0,0,0,1,0,0,1,1,0,0,1,1,0,1,1,1,1,1,1,0,1,1,0,0,1,0,1,0,0,1,0,1,0,1,0,0,0,0,0,0,1,1,1,0,0,1,1,1,0,0,0,1,1,0,1,1,1,0,0,0,0,0,1,0,0,0,0,1,0,0,0,0,0,1,1,1,0,1,0,0,1,0,0,0,0,0,1,1,0,0,1,1,0,0,0,1,1,1,0,1,0,1,0,0,1,1,0,1,0,1,1,1,0,1,0,0,1,1,0,1,1,1,1,0,1,0,1,0,1,0,0,1,0,1,1,0,0,0,0,0,0,1,0,1,1,0,1,0,1,0,0,0,1,1,0,0,0,0,0,0,0,0,0,0,0,0,0,0,0,1,0,1,1,0,0,0,1,1,1,1,0,0,1,1,0,1,1,0,0,0,0,1,0,1,0,0,1,1,1,0,0,0,0,0,0,1,1,0,1,0,0,0,0,1,1,1,1,0,1,1,0,0,0,0,0,1,0,1,0,0,0,0,0,1,1,0,1,0,0,0,0,0,0,1,0,0,1,0,0,1,1,0,0,1,0,0,0,0,1,0,0,1,1,1,1,1,1,1,0,0,0,0,active
1,0,1,0,0,0,1,0,1,0,0,0,0,0,1,0,1,0,0,0,1,0,1,0,1,0,1,0,0,1,1,1,1,0,0,0,1,0,0,0,1,1,0,0,1,1,0,0,0,0,0,0,1,1,1,1,0,1,0,0,0,1,1,0,0,1,0,0,0,1,1,1,0,0,1,1,0,0,1,0,1,0,0,1,0,1,0,0,0,0,0,0,0,1,1,0,1,1,0,0,0,0,0,0,0,0,1,1,0,0,0,1,1,0,1,0,1,1,1,0,0,1,1,0,0,1,1,1,0,1,0,0,1,1,0,0,1,1,1,1,0,1,0,0,0,1,1,0,0,0,0,0,0,0,0,1,0,0,0,0,0,1,0,0,1,0,1,0,0,0,0,0,0,0,1,1,0,0,0,1,0,0,1,1,0,0,0,1,0,1,1,0,0,0,0,0,0,1,0,0,1,0,0,1,0,1,0,0,0,1,0,1,0,0,0,1,1,1,1,1,1,1,1,0,0,0,0,1,0,0,1,1,0,0,1,1,0,0,1,0,0,1,0,0,0,0,0,0,0,1,1,0,0,0,0,0,1,0,0,1,0,0,0,0,0,0,0,0,1,0,0,1,1,1,0,0,1,0,0,1,0,1,1,0,0,0,0,1,0,1,1,0,0,1,0,0,1,0,1,0,0,0,1,0,0,1,1,1,0,0,0,0,1,0,1,0,0,0,0,0,1,1,0,0,0,1,0,0,1,1,1,0,0,0,0,0,0,0,0,0,0,1,0,1,1,1,0,0,0,1,0,0,0,0,1,0,1,0,0,0,1,0,0,0,0,0,1,0,1,1,0,0,1,1,1,0,1,1,0,0,0,1,0,0,1,1,1,0,0,0,1,0,1,0,1,0,0,1,0,1,0,1,0,0,0,1,0,0,0,1,1,0,0,0,1,1,1,0,1,0,1,0,1,1,1,1,0,0,0,0,0,1,1,0,0,0,1,1,1,1,0,0,1,0,1,0,1,1,0,1,0,1,1,1,1,0,1,0,1,0,0,1,0,0,0,0,0,1,1,0,0,0,1,0,0,0,0,1,1,0,0,1,1,1,1,1,1,0,0,1,1,1,0,0,1,0,0,0,0,0,0,0,1,0,0,1,1,0,0,1,0,0,1,0,1,1,0,0,1,1,0,0,0,1,0,1,0,1,1,1,0,0,1,0,1,0,0,0,0,1,1,1,0,0,0,0,0,1,0,0,0,0,0,0,0,1,1,1,0,0,0,1,0,0,1,0,1,0,0,0,0,1,0,0,1,0,1,1,0,0,0,1,0,0,1,1,0,0,0,0,1,1,0,0,0,0,0,0,0,0,0,1,0,0,1,1,1,0,0,0,0,0,1,0,0,1,1,0,0,0,1,0,1,0,0,0,0,0,0,1,0,0,0,0,0,0,0,1,0,1,0,0,0,1,1,0,0,1,0,1,0,1,0,0,0,1,0,0,0,1,0,0,1,0,0,0,1,0,0,0,0,0,0,1,0,0,0,0,0,0,0,1,0,0,0,0,0,0,1,0,0,0,1,0,0,1,1,0,1,0,0,0,0,0,1,0,0,0,1,0,0,0,1,0,1,0,1,0,0,0,1,0,1,1,0,0,0,0,1,0,0,1,0,0,0,0,0,0,1,0,1,1,1,0,0,1,1,0,1,1,1,0,1,0,0,1,1,0,0,1,0,1,0,0,1,0,1,0,1,0,0,0,0,0,0,1,1,1,0,0,1,1,1,0,0,0,1,1,0,1,1,1,0,0,0,0,0,1,0,0,0,0,1,0,0,0,0,0,0,1,0,1,1,0,0,1,0,0,0,0,0,1,1,0,0,1,0,0,0,0,1,1,1,0,1,0,1,0,0,1,1,0,1,0,1,1,1,0,1,0,0,1,1,0,1,1,1,1,0,1,0,1,0,1,0,0,1,0,1,1,0,0,0,0,0,0,1,0,1,1,0,0,0,1,0,0,0,1,1,0,0,0,0,0,0,0,0,0,0,0,0,0,0,0,1,0,1,1,0,0,0,1,1,1,1,0,0,1,1,0,1,1,0,0,0,0,1,0,1,0,0,1,1,1,0,0,0,0,0,0,1,1,0,1,0,0,0,0,1,1,1,1,0,1,1,0,0,0,0,0,1,0,1,0,0,0,0,0,1,1,0,1,0,0,0,1,0,0,1,0,0,1,0,0,1,1,1,0,1,0,0,0,0,1,0,0,1,1,1,1,0,1,0,0,0,0,0,active
1,0,1,0,0,0,1,0,1,0,0,0,0,0,1,0,0,0,0,0,1,0,1,0,1,0,1,0,0,1,1,1,1,0,0,0,1,0,0,0,1,1,0,0,1,1,0,0,0,0,0,0,1,1,1,1,0,1,0,0,0,1,1,0,0,1,0,0,0,1,1,1,0,0,1,1,0,0,1,0,1,0,0,1,0,1,0,0,0,0,0,0,0,1,1,0,1,1,0,0,0,0,0,0,0,0,1,1,0,0,0,1,1,0,1,0,1,1,1,0,0,1,1,0,0,1,1,1,0,1,0,0,1,1,0,0,1,1,1,1,0,1,0,0,0,1,1,0,0,0,0,0,0,0,0,1,0,0,0,0,0,1,0,0,1,0,1,0,0,0,0,0,0,0,1,1,0,0,0,1,0,0,1,1,0,0,0,1,0,1,1,0,0,0,0,0,0,1,0,0,1,0,0,1,0,1,0,0,0,1,0,1,0,0,0,1,1,1,1,1,1,1,1,0,0,0,0,1,0,0,1,0,0,0,1,1,0,0,1,0,0,1,0,0,0,0,0,0,0,1,1,0,0,0,0,0,1,0,0,1,0,0,0,0,0,0,0,0,1,0,0,0,1,1,0,0,1,0,0,1,0,1,1,0,0,0,0,1,0,1,1,0,0,1,0,0,1,0,1,0,0,0,1,0,1,1,1,1,0,0,0,0,1,0,1,0,0,0,0,0,1,1,0,0,0,1,0,0,1,1,1,0,0,0,0,0,0,0,0,0,0,1,0,1,1,1,0,0,0,1,0,0,0,0,1,0,1,0,0,0,1,0,0,0,1,0,1,0,1,1,0,0,1,1,1,0,1,1,0,0,0,1,0,0,1,1,1,0,0,0,1,0,1,0,1,0,0,1,0,1,0,1,0,0,0,1,0,0,0,1,1,0,0,0,1,1,1,0,1,0,1,0,1,1,1,1,0,0,0,0,0,1,1,0,0,0,1,1,1,1,0,0,1,0,1,0,1,1,0,1,0,1,1,1,1,0,1,0,1,0,0,1,0,0,0,0,0,1,1,0,0,0,1,0,0,0,0,1,1,0,0,1,1,1,1,1,1,0,0,1,1,1,0,0,1,0,0,0,0,0,0,0,1,0,0,1,1,0,0,1,0,0,1,0,1,1,0,0,1,1,0,0,0,1,0,0,1,1,1,1,0,0,1,0,1,0,0,0,0,1,1,1,0,0,0,0,0,1,0,0,0,0,0,0,0,1,1,1,0,0,0,1,0,0,1,0,1,0,0,0,0,1,0,0,1,0,1,1,0,0,0,1,0,0,1,1,0,0,0,0,1,1,0,0,1,0,0,0,0,0,0,1,0,0,1,1,1,0,0,0,0,0,1,0,0,1,1,0,0,0,1,0,1,0,0,0,0,0,0,1,0,0,0,0,0,0,0,1,0,1,0,0,0,1,1,0,0,1,0,1,0,1,0,0,0,1,0,0,0,1,0,0,1,0,0,0,1,0,0,0,0,0,0,1,0,0,0,0,0,0,0,1,0,0,0,0,0,0,1,0,0,0,1,0,0,1,1,0,1,0,0,0,0,0,1,0,0,0,1,0,0,0,1,0,1,0,1,0,0,0,1,0,1,1,0,0,0,0,1,0,0,1,0,0,0,0,0,0,1,0,1,1,1,0,0,1,1,0,1,1,1,0,1,0,0,1,1,0,0,1,0,1,0,0,1,0,1,0,1,0,0,0,0,0,0,1,1,1,0,0,1,1,1,0,1,0,1,1,0,1,1,1,0,0,0,0,0,1,0,0,0,0,1,0,0,0,0,0,0,1,0,0,1,0,0,1,0,0,0,0,0,1,1,0,0,1,0,0,0,0,1,1,1,0,1,0,1,0,0,1,1,0,1,0,1,1,1,0,1,0,0,1,1,0,1,1,1,1,0,1,0,1,0,1,0,0,1,0,1,1,0,0,0,0,0,1,1,0,1,1,0,0,0,1,0,0,0,1,1,0,0,0,0,0,0,0,0,0,0,0,0,0,0,0,1,0,1,1,0,0,0,1,1,1,1,0,0,1,1,0,1,1,0,0,0,0,1,0,1,0,0,1,1,1,0,0,0,0,0,0,1,1,0,1,0,0,0,0,1,1,1,1,0,1,1,0,0,0,0,0,1,0,1,0,0,0,0,0,1,1,0,1,1,0,0,1,0,0,1,0,0,1,0,0,1,1,1,0,1,0,0,0,0,1,0,0,1,1,1,1,0,1,0,0,0,0,0,active
1,0,1,0,0,0,1,0,1,0,0,0,0,0,1,0,1,0,0,0,1,0,1,0,1,0,1,0,0,1,1,1,1,0,0,0,1,0,0,0,1,1,0,0,0,1,0,0,0,0,0,0,1,1,1,1,0,1,0,0,0,1,1,0,0,1,0,0,0,1,0,1,0,0,1,0,0,1,1,0,1,0,0,1,0,1,0,0,0,0,0,0,0,1,1,0,1,1,0,0,0,0,0,0,0,0,0,1,0,0,0,1,1,0,1,0,1,1,1,0,0,1,1,0,0,1,1,1,0,1,0,0,1,1,0,0,1,1,1,1,0,1,0,0,0,1,1,0,0,0,0,0,0,0,0,1,0,0,0,0,0,1,0,0,1,0,1,0,0,0,1,0,0,0,1,0,0,0,0,1,0,0,1,1,0,0,1,1,0,1,1,0,0,0,0,0,0,1,0,0,1,0,0,1,0,1,0,0,0,1,0,1,0,0,0,0,1,1,1,1,1,1,1,1,0,0,0,1,0,0,1,0,0,0,1,1,0,0,1,0,0,0,0,0,0,0,0,0,0,1,1,0,0,0,0,0,1,0,0,1,0,0,0,0,0,0,0,0,0,0,0,0,1,1,0,0,1,0,0,1,0,1,1,0,0,0,0,1,0,1,1,0,0,1,0,0,1,0,1,0,0,0,1,0,0,1,1,1,0,0,0,0,1,0,1,0,0,0,0,0,1,1,0,0,0,1,0,0,1,1,1,0,0,0,0,0,0,0,0,0,0,1,0,1,1,1,0,0,0,1,1,0,0,0,1,0,1,0,0,0,0,0,0,0,0,0,0,0,1,1,0,0,1,1,1,0,1,1,0,0,0,1,0,0,1,1,1,0,0,0,1,0,1,0,1,0,0,1,0,1,0,1,0,0,0,1,0,0,0,1,1,0,0,0,1,1,1,0,1,0,0,0,1,1,1,1,0,0,0,0,0,1,1,0,0,0,1,1,1,1,0,0,1,0,1,0,1,1,0,1,0,1,1,1,1,0,1,0,1,0,0,1,0,0,0,0,0,1,1,0,0,0,1,0,0,0,0,1,1,0,0,1,1,1,1,1,1,0,0,1,1,0,0,0,1,0,0,0,0,0,0,0,1,0,0,1,1,0,0,1,0,0,1,0,1,1,0,0,1,1,0,0,0,0,0,0,1,1,1,0,0,0,1,0,1,0,0,0,0,1,1,1,0,0,0,0,0,1,0,0,0,0,0,0,0,1,1,1,0,0,0,1,0,0,1,0,1,0,0,0,0,1,0,0,1,0,1,1,0,0,0,1,0,0,1,1,0,0,0,0,1,1,0,0,0,0,0,0,0,0,0,1,0,0,1,1,1,0,0,0,0,0,1,0,0,1,1,0,0,0,1,0,1,0,0,0,0,0,0,1,0,0,0,0,0,0,0,1,0,1,0,0,0,1,1,0,0,1,0,1,0,1,0,0,0,1,0,0,0,0,0,0,1,0,0,0,1,0,0,0,0,1,0,1,0,0,0,0,0,0,0,1,0,0,0,0,0,1,1,0,0,0,1,0,0,1,1,0,1,0,0,0,0,0,1,0,0,0,1,0,0,0,1,0,1,0,1,0,0,0,1,0,1,1,0,0,0,0,1,0,0,1,0,0,0,0,0,0,0,0,1,1,1,0,0,1,1,0,1,0,1,0,1,0,0,1,1,0,0,1,0,1,1,0,0,0,1,0,1,0,0,0,0,0,0,1,1,1,0,0,1,1,1,0,0,0,1,1,0,1,1,1,0,0,0,0,0,1,0,0,0,0,1,0,0,0,0,0,0,1,0,1,1,0,0,1,0,0,0,0,0,1,1,0,0,1,0,0,0,0,1,1,0,0,1,0,1,0,0,1,1,0,1,0,1,0,1,0,1,0,0,0,1,1,1,1,1,1,0,1,0,1,0,1,0,0,1,0,1,1,0,0,0,0,0,0,1,0,1,1,1,0,0,1,0,0,0,1,1,0,0,0,0,0,0,0,0,0,0,0,0,0,0,0,1,0,1,1,0,0,0,1,1,1,1,0,0,1,1,0,1,1,0,0,0,0,1,0,1,0,0,1,0,1,0,0,0,0,0,0,1,1,0,1,0,0,0,0,1,1,1,1,0,1,1,0,0,0,0,1,1,0,1,0,0,0,0,0,1,1,0,1,0,0,0,0,0,0,1,0,0,1,0,0,1,1,1,0,1,0,0,0,0,1,0,0,1,1,1,1,0,1,0,0,0,0,0,active
0,0,0,0,0,0,1,0,1,0,0,0,0,0,1,0,0,0,0,0,1,0,1,0,1,0,1,0,0,1,1,1,1,0,0,0,0,0,0,0,1,1,0,0,0,0,0,0,0,0,0,0,1,1,1,1,0,1,0,0,0,1,1,0,0,1,0,0,0,0,0,0,0,0,0,0,0,0,1,1,1,0,0,1,0,1,0,0,0,0,0,0,0,1,0,0,1,1,0,0,0,0,0,0,0,0,0,0,0,0,0,1,0,0,1,0,1,1,1,0,0,0,0,0,0,1,0,1,0,1,0,0,1,1,0,0,0,1,0,1,0,0,0,0,0,1,1,0,0,0,0,0,0,0,0,0,0,0,0,0,0,1,0,0,1,0,0,0,0,0,0,0,0,0,0,0,0,0,0,1,0,0,1,1,0,0,0,1,0,1,0,0,0,0,0,0,0,1,0,0,0,0,0,1,0,1,0,0,0,1,0,1,0,0,0,0,1,1,0,1,1,0,1,0,0,0,0,1,0,0,0,0,0,0,0,1,0,0,1,0,0,0,0,0,0,0,0,0,0,1,1,0,0,0,0,0,0,0,0,1,0,0,0,0,0,0,0,0,0,0,0,0,0,1,0,0,1,0,0,0,0,1,1,0,0,0,0,0,0,1,0,0,0,0,0,0,1,0,1,0,0,0,1,1,0,1,1,1,0,0,0,1,0,0,0,0,0,0,0,0,1,1,0,0,0,1,0,0,1,0,1,0,0,0,0,0,0,0,0,0,1,1,0,0,1,1,0,0,0,1,0,0,0,0,1,0,1,0,0,0,0,0,0,0,0,0,0,0,1,1,0,0,1,1,1,0,1,1,0,0,0,1,0,0,0,1,1,0,0,0,1,0,1,0,1,0,0,1,0,0,0,1,0,0,0,1,0,0,0,1,1,0,0,0,1,1,1,0,1,0,0,0,1,0,1,1,0,0,0,0,0,1,1,0,0,0,1,0,1,1,0,0,0,0,1,0,1,0,0,1,0,1,1,1,0,0,0,0,0,0,0,1,0,0,0,0,0,1,1,0,0,0,0,0,0,0,0,1,0,0,0,1,1,0,0,1,1,0,0,0,0,0,0,0,0,0,0,0,0,0,1,0,0,0,0,1,0,0,0,1,0,0,1,0,0,1,1,0,1,1,0,0,0,0,0,0,0,0,1,0,0,0,0,0,0,0,0,0,0,1,0,1,0,0,0,0,0,0,0,0,0,0,0,0,0,0,0,1,0,0,0,1,0,0,0,0,0,0,0,0,0,0,0,0,1,0,0,0,0,0,0,1,0,0,1,1,0,0,0,0,1,1,0,0,0,0,0,0,0,0,0,1,0,0,1,1,1,0,0,0,0,0,1,0,0,1,1,0,0,0,1,0,1,0,0,0,0,0,0,1,0,0,0,0,0,0,0,1,0,1,0,0,0,1,1,0,0,1,0,1,0,1,0,0,0,0,0,0,0,0,0,0,1,0,0,0,1,0,0,0,0,0,0,0,0,0,0,0,0,0,0,1,0,0,0,0,0,0,1,0,0,0,1,0,0,0,1,0,1,0,0,0,0,0,0,0,0,0,1,0,0,0,1,0,1,0,1,0,0,0,0,0,1,0,0,0,0,0,1,0,0,0,0,0,0,0,0,0,0,0,0,1,1,0,0,1,1,0,1,0,1,0,1,0,0,1,1,0,0,0,0,0,0,0,0,0,1,0,1,0,0,0,0,0,0,1,0,1,0,0,1,1,1,0,0,0,1,1,0,1,1,0,0,0,0,0,0,1,0,0,0,0,1,0,0,0,0,0,0,1,0,0,0,0,0,1,0,0,0,0,0,1,1,0,0,1,0,0,0,0,1,1,0,0,0,0,0,0,0,1,1,0,1,0,1,0,1,0,1,0,0,0,1,0,1,1,1,1,0,1,0,0,0,0,0,0,1,0,1,1,0,0,0,0,0,0,1,0,0,1,0,1,0,0,0,1,0,0,0,0,0,0,0,0,0,0,0,0,0,0,0,0,0,0,1,0,1,1,0,0,0,1,0,1,1,0,0,1,0,0,1,1,0,0,0,0,1,0,1,0,0,1,0,1,0,0,0,0,0,0,0,0,0,1,0,0,0,0,1,1,1,1,0,0,1,0,0,0,0,0,1,0,1,0,0,0,0,0,1,1,0,1,0,0,0,0,0,0,1,0,0,1,0,0,1,1,0,0,0,0,0,0,0,0,0,0,0,1,1,0,0,1,0,0,0,0,0,inactive
1,0,1,1,0,0,1,0,1,0,0,0,0,0,1,0,1,0,0,0,1,0,1,0,1,0,1,0,0,1,1,1,1,0,0,0,1,0,0,0,1,1,0,0,1,1,0,0,0,0,0,0,1,1,1,1,0,1,0,0,0,1,1,0,0,1,0,0,0,1,1,1,0,0,1,1,0,0,1,0,1,0,0,1,0,1,0,0,0,0,0,1,0,1,1,0,1,1,0,0,0,0,0,0,1,0,1,1,0,0,0,1,1,0,1,0,1,1,1,0,0,1,1,0,0,1,1,1,0,1,0,0,1,1,0,0,1,1,1,1,0,1,0,0,0,1,1,0,0,0,0,0,0,0,0,1,1,0,0,0,0,1,0,0,1,0,1,0,0,0,0,0,0,0,1,1,1,0,0,1,0,0,1,1,0,0,0,1,0,1,1,0,0,0,0,0,1,1,0,0,1,0,0,1,0,1,1,0,0,1,0,1,0,0,0,1,1,1,1,1,1,1,1,1,0,0,0,1,0,0,1,1,0,0,1,1,0,0,1,0,0,1,0,0,0,0,0,0,0,1,1,0,0,0,0,0,1,0,0,1,0,0,0,0,0,0,0,0,1,0,0,1,1,1,0,0,1,0,0,1,0,1,1,0,0,0,0,1,0,1,1,0,1,1,0,0,1,0,1,0,0,0,1,0,0,1,1,1,0,0,0,1,1,0,1,0,0,0,0,0,1,1,0,0,0,1,0,0,1,1,1,0,0,0,0,0,0,0,0,0,0,1,0,1,1,1,0,0,0,1,0,0,0,0,1,0,1,0,0,0,1,0,0,0,0,0,1,0,1,1,0,0,1,1,1,0,1,1,0,0,0,1,0,0,1,1,1,0,0,0,1,0,1,0,1,0,1,1,0,1,0,1,0,0,0,1,0,0,0,1,1,0,1,1,1,1,1,0,1,0,1,1,1,1,1,1,0,0,0,0,0,1,1,0,0,0,1,1,1,1,0,0,1,0,1,0,1,1,0,1,0,1,1,1,1,0,1,0,1,0,0,1,0,0,0,0,0,1,1,0,0,0,1,0,0,1,0,1,1,0,0,1,1,1,1,1,1,0,0,1,1,1,0,0,1,0,0,0,0,0,0,0,1,0,0,1,1,0,0,1,0,0,1,0,1,1,0,0,1,1,1,0,0,1,0,1,0,1,1,1,0,0,1,0,1,0,0,0,0,1,1,1,0,0,0,0,0,1,0,0,0,0,0,0,0,1,1,1,0,0,1,1,0,0,1,0,1,0,0,0,0,1,1,0,1,0,1,1,0,0,0,1,0,0,1,1,0,0,0,0,1,1,0,0,0,0,1,0,0,0,0,1,0,0,1,1,1,0,0,0,0,0,1,0,0,1,1,0,0,0,1,0,1,0,0,0,0,0,0,1,1,0,0,0,0,0,0,1,0,1,0,0,0,1,1,0,0,1,0,1,0,1,0,0,0,1,0,0,0,1,1,0,1,0,0,0,1,0,0,0,0,0,0,1,0,0,0,0,0,0,0,1,0,0,0,0,1,0,1,0,0,0,1,0,0,1,1,0,1,0,1,0,0,0,1,0,0,0,1,0,0,0,1,0,1,1,1,0,0,0,1,0,1,1,0,0,0,0,1,0,0,1,0,0,1,0,0,0,1,0,1,1,1,0,1,1,1,0,1,1,1,0,1,0,0,1,1,0,0,1,1,1,0,0,1,0,1,0,1,0,0,0,0,1,0,1,1,1,0,0,1,1,1,0,0,0,1,1,1,1,1,1,0,0,0,0,0,1,0,0,0,0,1,0,0,0,0,0,0,1,0,1,1,0,0,1,0,0,0,0,0,1,1,0,0,1,0,0,0,0,1,1,1,0,1,0,1,0,0,1,1,0,1,0,1,1,1,0,1,0,0,1,1,1,1,1,1,1,0,1,0,1,0,1,0,0,1,0,1,1,0,0,0,0,0,0,1,0,1,1,1,0,0,1,0,0,0,1,1,0,0,0,0,0,0,0,0,0,0,0,0,0,0,0,1,0,1,1,0,0,0,1,1,1,1,0,0,1,1,0,1,1,0,0,0,0,1,0,1,0,0,1,1,1,0,0,0,0,0,0,1,1,0,1,0,0,0,0,1,1,1,1,0,1,1,0,0,0,1,1,1,0,1,0,0,0,0,0,1,1,0,1,0,0,0,1,0,0,1,0,0,1,0,0,1,1,1,0,1,0,0,0,0,1,0,0,1,1,1,1,1,1,1,0,0,0,0,active
1,1,1,0,1,0,1,1,0,0,1,1,1,0,1,0,0,0,0,1,0,1,1,0,1,1,1,0,0,0,1,0,1,0,0,0,0,1,1,0,1,1,0,0,0,0,0,0,1,1,0,1,1,1,1,1,1,0,0,0,1,1,1,0,0,1,1,0,0,1,1,0,1,0,1,1,1,1,1,1,0,0,0,1,0,1,0,1,1,0,1,0,1,1,0,1,1,1,0,0,0,0,0,0,1,1,0,0,0,1,0,0,1,0,0,1,1,1,1,1,0,1,0,0,0,0,1,1,0,0,0,0,0,1,0,0,0,0,0,1,0,0,1,0,0,0,1,0,0,0,0,0,1,1,1,1,1,0,0,0,0,0,1,1,1,0,0,0,1,0,0,0,0,0,1,0,1,0,1,1,0,0,1,1,1,0,0,1,0,1,0,0,0,1,0,0,0,1,1,1,0,1,0,1,0,1,0,1,0,1,0,1,0,0,0,0,1,1,1,1,0,1,0,1,0,0,1,1,1,1,0,0,0,0,1,0,0,0,0,0,0,1,0,0,0,1,1,1,1,1,0,1,0,0,1,1,0,0,0,1,1,0,0,0,1,0,0,1,0,0,0,1,1,1,1,1,0,1,1,1,0,0,0,0,0,0,0,1,0,1,0,0,0,1,0,1,0,1,0,0,1,0,1,1,0,1,1,1,1,1,0,0,0,1,0,1,1,1,0,1,1,0,1,0,1,1,0,1,0,0,0,0,1,1,1,0,1,0,0,0,1,1,1,0,1,0,1,1,0,1,0,1,1,1,0,0,0,0,0,1,1,1,0,0,0,1,1,1,0,1,0,0,1,1,1,0,0,1,0,0,1,0,0,1,0,1,1,0,1,0,1,0,1,1,0,1,1,0,1,1,1,1,0,0,0,1,1,0,1,1,1,1,1,0,0,1,0,0,1,1,1,1,0,1,1,1,1,1,1,0,0,0,0,1,0,0,1,1,1,1,0,1,1,1,1,0,1,1,1,0,1,1,1,1,0,0,1,0,1,0,0,0,0,1,1,1,1,1,1,1,0,1,1,0,1,1,0,1,0,1,0,1,0,1,1,0,0,1,1,1,0,0,1,1,0,1,0,0,0,0,0,1,1,0,1,1,1,0,1,0,1,0,1,0,0,0,0,1,1,1,0,1,1,1,0,0,1,0,1,0,1,1,0,0,1,0,0,1,1,0,0,1,1,0,0,0,0,1,1,0,0,1,0,0,0,0,0,0,1,1,1,0,1,0,1,1,0,0,0,0,0,1,0,1,0,1,1,1,0,0,0,1,1,0,0,0,1,0,1,1,1,0,0,0,0,0,1,0,0,1,0,1,1,1,0,1,1,1,0,1,0,0,1,0,0,0,1,1,0,0,0,0,1,0,0,1,0,0,0,1,0,1,1,1,1,1,0,1,0,1,0,1,1,1,0,0,0,1,1,1,1,0,1,1,0,1,1,0,0,1,1,0,0,0,0,0,0,1,0,0,1,1,0,1,1,0,1,0,0,1,1,0,0,1,1,0,0,1,1,1,1,0,0,1,0,1,1,0,0,1,0,1,1,0,1,0,0,0,0,1,1,1,1,0,1,1,0,1,0,1,0,1,1,0,1,0,0,0,1,1,1,0,0,0,0,0,0,0,0,1,0,1,0,0,1,0,1,0,0,1,0,0,1,1,1,0,0,0,1,1,1,0,0,0,0,1,1,0,0,0,0,0,1,1,1,1,0,1,1,0,1,1,0,0,1,0,1,1,0,0,1,1,0,1,0,1,1,1,0,1,1,0,0,1,1,0,1,1,0,0,1,1,1,1,0,1,0,1,1,0,1,0,1,1,0,1,0,0,0,1,0,0,0,0,1,0,0,0,1,1,1,0,1,0,0,1,1,0,1,0,1,1,0,0,0,1,1,1,1,0,0,1,0,1,1,0,1,0,0,0,0,1,0,1,0,0,1,0,1,1,1,1,1,1,1,1,0,1,1,0,1,1,1,0,1,0,1,0,0,1,1,1,0,1,0,1,1,1,0,0,0,0,0,1,0,0,1,0,1,1,0,1,1,1,1,1,1,0,1,0,1,0,0,1,1,0,1,1,0,0,1,1,1,0,1,1,1,0,0,1,1,1,0,1,1,0,1,0,1,1,0,0,1,0,0,1,0,1,0,0,1,0,1,0,0,1,1,1,1,0,0,0,0,1,1,1,1,0,0,0,1,0,0,1,0,0,1,1,1,1,1,1,1,1,0,0,0,active
1,1,1,0,0,0,0,1,0,0,0,0,1,0,1,0,0,0,0,0,1,1,1,0,1,1,1,0,0,0,0,0,1,0,0,0,0,0,1,0,1,1,0,0,0,0,0,0,1,1,0,1,1,1,1,1,1,0,1,1,1,1,1,0,0,1,0,0,1,0,1,0,0,0,1,1,1,1,1,1,0,0,0,1,0,0,1,1,1,0,0,0,1,1,0,1,1,1,0,0,0,0,0,1,1,1,1,1,0,1,0,0,1,0,0,1,1,1,1,1,0,0,1,0,0,0,1,1,0,0,1,0,0,1,0,0,0,0,0,1,0,0,1,0,0,0,1,0,1,0,0,0,1,1,1,1,1,0,0,0,0,0,1,1,1,0,1,0,1,0,0,0,0,0,1,0,1,0,1,1,0,0,1,1,1,0,0,1,1,1,0,0,0,0,0,0,0,0,1,0,0,1,0,1,0,0,0,1,0,1,0,1,0,0,0,0,0,1,1,1,1,1,0,1,0,0,1,1,1,1,0,0,0,1,1,0,0,0,0,0,0,1,0,0,0,1,1,1,1,1,0,0,0,0,1,0,0,0,0,1,0,0,0,0,1,0,1,1,0,0,0,1,0,1,1,1,0,0,1,1,0,0,0,0,1,0,0,0,0,1,0,0,1,1,1,0,0,1,0,0,1,0,1,1,0,1,1,1,1,1,0,0,0,1,0,1,1,1,0,0,1,0,1,0,1,1,0,1,0,0,0,0,1,0,1,0,1,0,1,0,1,1,0,0,0,1,1,1,0,1,0,1,1,1,0,1,0,1,0,1,1,1,0,0,0,1,1,1,0,1,0,0,1,1,1,0,0,1,0,0,0,1,0,1,0,1,1,1,1,0,1,0,1,1,0,1,1,0,0,0,1,1,0,0,0,1,0,0,1,0,1,1,1,0,0,0,0,1,1,1,1,1,0,1,1,1,0,1,0,1,0,1,0,1,0,0,1,1,1,1,0,1,1,1,0,0,1,1,0,0,1,1,1,1,0,0,0,0,1,0,0,0,0,1,0,1,1,1,1,1,0,1,0,0,1,1,0,1,0,1,0,1,1,1,1,0,1,1,1,1,0,0,1,1,0,0,0,1,0,0,0,0,1,0,1,1,1,0,0,0,0,0,1,0,0,1,0,1,1,1,0,1,1,1,0,0,1,0,1,0,0,0,0,0,1,0,0,1,1,1,0,1,1,0,1,0,0,1,1,0,0,1,0,0,0,0,0,0,1,0,0,0,1,1,1,1,0,0,0,0,0,1,0,1,0,1,1,0,0,0,0,1,1,0,0,0,1,1,1,1,0,0,0,0,0,0,1,0,0,0,0,1,1,1,1,1,1,1,0,1,0,0,1,0,0,0,1,1,0,0,0,0,1,0,0,0,0,0,0,1,0,1,0,1,1,0,0,1,0,1,0,0,1,1,0,0,0,0,1,1,1,0,1,0,0,1,1,0,0,1,1,0,0,1,0,0,1,1,0,0,1,1,0,1,1,0,0,0,1,1,1,0,0,1,1,0,0,1,0,1,1,0,0,1,0,1,1,0,0,1,0,1,0,0,1,0,0,0,1,0,1,1,1,0,1,1,0,1,0,1,0,1,1,0,1,0,0,0,1,0,1,0,1,0,0,1,0,0,0,1,0,1,0,0,1,0,1,0,0,1,0,0,1,1,1,0,0,0,1,0,1,0,1,0,0,1,0,0,0,0,0,0,1,1,1,1,1,1,1,0,0,1,0,0,1,0,0,1,0,0,1,1,0,0,0,1,1,1,0,1,0,1,0,1,1,0,1,1,1,0,1,1,1,1,0,0,0,1,1,0,1,0,1,1,0,1,1,1,0,0,0,0,0,0,0,0,0,0,1,1,1,0,1,0,0,0,1,0,1,1,1,1,0,0,0,1,1,1,1,0,1,1,0,1,0,1,1,0,0,0,0,0,0,1,0,0,1,0,1,1,1,1,1,1,0,1,0,0,1,1,1,0,1,1,1,0,1,0,1,1,0,1,0,1,0,1,1,1,0,0,1,0,0,1,0,0,1,0,0,1,0,0,1,1,1,1,1,0,1,0,0,0,0,1,1,0,1,1,1,0,1,1,1,0,1,1,1,0,0,1,1,1,0,1,1,0,1,0,1,1,0,0,1,0,0,1,0,1,0,1,1,1,1,0,0,1,1,1,1,0,0,0,0,1,0,1,1,0,0,0,1,0,0,0,0,0,1,1,1,1,1,1,1,1,0,0,0,active
1,1,1,0,1,0,1,1,0,0,1,1,1,0,1,0,0,0,0,1,0,1,1,0,1,1,1,0,0,0,0,0,1,0,0,0,0,1,1,0,1,1,0,0,0,0,0,0,1,1,0,1,1,1,1,1,1,0,0,0,1,1,1,0,0,1,1,0,0,1,1,0,1,0,1,1,1,1,1,1,0,0,0,1,0,1,0,1,1,0,1,0,1,1,0,1,1,1,0,0,0,0,0,0,1,1,0,0,0,1,0,0,1,0,0,1,1,1,1,1,1,1,0,0,0,0,1,1,0,0,0,0,0,1,0,0,0,0,0,1,0,0,1,0,0,0,1,0,0,0,0,0,1,1,1,1,1,0,0,0,0,0,1,1,1,0,0,0,1,0,0,0,0,1,1,0,1,0,1,1,0,0,1,1,1,0,0,1,0,1,0,0,0,1,0,0,0,1,1,1,0,1,0,1,0,1,0,1,0,1,0,1,0,0,0,0,1,1,1,1,0,1,0,1,0,0,1,1,1,1,0,0,0,0,1,0,0,0,0,0,0,1,0,0,0,1,1,1,1,1,0,1,0,0,1,1,0,0,0,1,1,0,0,0,1,0,0,1,0,0,0,1,1,1,1,1,0,1,1,1,0,0,0,0,0,0,0,1,0,1,0,0,0,1,0,1,0,1,0,0,1,0,1,1,0,1,1,1,1,1,0,0,0,1,0,1,1,1,0,1,1,0,1,0,1,1,0,1,0,0,0,0,1,1,1,0,1,0,0,0,1,1,1,0,0,0,1,1,0,1,0,1,1,1,0,0,0,0,0,1,1,1,0,0,0,1,1,1,0,1,0,0,1,1,1,0,0,1,0,0,1,0,0,1,0,1,1,0,1,0,1,0,1,1,0,1,1,0,1,1,1,1,0,0,0,1,1,0,1,1,1,1,1,0,1,1,0,0,1,1,1,1,0,1,1,1,1,1,1,0,0,0,0,1,0,0,1,1,1,1,1,1,1,1,1,0,1,1,1,0,1,1,1,1,0,0,1,0,1,0,0,0,0,1,1,1,1,1,1,1,0,1,1,0,1,1,0,1,0,1,0,1,0,1,1,0,0,1,1,1,0,0,1,1,0,1,0,0,0,0,0,1,1,0,1,1,1,0,1,0,1,0,1,0,0,0,0,1,1,1,0,1,1,1,1,0,1,0,1,0,1,1,0,0,1,0,0,1,1,0,0,1,1,0,0,0,0,1,1,0,0,1,0,0,0,1,0,0,1,1,1,0,1,0,1,1,0,0,0,0,0,1,0,1,0,1,1,1,0,0,0,1,1,0,0,0,1,0,1,1,1,0,0,0,0,0,1,0,0,1,0,1,1,1,0,1,1,1,0,1,0,0,1,0,0,0,1,1,1,0,0,0,1,0,0,1,0,0,0,1,0,1,1,1,1,1,0,1,0,1,0,1,1,1,0,0,0,1,1,1,1,0,1,1,0,1,1,0,0,1,1,1,0,0,0,0,0,1,0,0,1,1,1,1,1,0,1,0,0,1,1,0,0,1,1,0,0,1,1,1,1,0,0,1,0,1,1,0,0,1,0,1,1,0,1,0,0,0,0,1,1,1,1,0,1,1,0,1,0,1,0,1,1,0,1,0,0,0,1,1,1,0,0,0,0,0,0,0,0,1,0,1,0,0,1,0,1,0,0,1,0,0,1,1,1,0,0,0,1,1,1,0,0,0,0,1,1,1,0,0,0,0,1,1,1,1,0,1,1,0,1,1,0,0,1,0,1,1,0,0,1,1,0,1,0,1,1,1,0,1,1,0,0,1,1,0,1,1,0,0,1,1,1,1,0,1,0,1,1,0,1,0,1,1,0,1,0,0,0,0,0,0,0,0,1,0,0,0,1,1,1,0,1,0,0,1,1,0,1,0,1,1,0,0,0,1,1,1,1,0,0,1,0,1,1,0,1,0,0,0,0,1,0,1,0,0,1,0,0,1,1,1,1,1,1,1,0,1,1,0,1,1,1,0,1,0,1,0,0,1,1,1,0,1,0,1,1,1,0,0,0,0,0,1,0,0,1,0,1,1,0,1,1,1,1,1,1,0,1,0,1,0,0,1,1,0,1,1,0,0,1,1,1,0,1,1,1,0,0,1,1,1,0,1,1,0,1,0,1,1,0,0,1,0,0,1,0,1,0,0,1,0,1,0,0,1,1,1,1,0,0,0,0,1,1,1,1,0,0,0,1,0,0,1,0,0,1,1,1,1,1,1,1,1,0,0,0,active
1,1,1,0,1,0,1,1,0,0,1,1,1,0,1,0,0,0,0,1,0,1,1,0,1,1,1,0,0,0,0,0,1,0,0,0,0,1,1,0,1,1,0,0,0,0,0,0,1,1,0,1,1,1,1,1,1,0,0,0,1,1,1,0,0,1,1,0,0,1,1,0,1,0,1,1,1,1,1,1,0,0,0,1,0,1,0,1,1,0,1,0,1,1,0,1,1,1,0,0,0,0,0,0,1,1,0,0,0,1,0,0,1,0,0,1,1,1,1,1,0,1,0,0,0,0,1,1,0,0,0,0,0,1,0,0,0,0,0,1,0,0,1,0,0,0,1,0,0,0,0,0,1,1,1,1,1,0,0,0,0,0,1,1,1,0,0,0,1,0,0,0,0,0,1,0,1,0,1,1,0,0,1,1,1,0,0,1,0,1,0,0,0,1,0,0,0,1,1,1,0,1,0,1,0,1,0,1,0,1,0,1,0,0,0,0,1,1,1,1,0,1,0,1,0,0,1,1,1,1,0,0,0,0,1,0,0,0,0,0,0,1,0,0,0,1,1,1,1,1,0,1,0,0,1,1,0,0,0,1,1,0,0,0,1,0,0,1,0,0,0,1,1,1,1,1,0,1,1,1,0,0,0,0,0,0,0,1,0,1,0,0,0,1,0,1,0,1,0,0,1,0,1,1,0,1,1,1,1,1,0,0,0,1,0,1,1,1,0,1,1,0,1,0,1,1,0,1,0,0,0,0,1,1,1,0,1,0,0,0,1,1,1,0,0,0,1,1,0,1,0,1,1,1,0,0,0,0,0,1,1,1,0,0,0,1,1,1,0,1,0,0,1,1,1,0,0,1,0,0,1,0,0,1,0,1,1,0,1,0,1,0,1,1,0,1,1,0,1,1,1,1,0,0,0,1,1,0,1,1,1,1,1,0,0,1,0,0,1,1,1,1,0,1,1,1,1,1,1,0,0,0,0,1,0,0,1,1,1,1,0,1,1,1,1,0,1,1,1,0,1,1,1,1,0,0,1,0,1,0,0,0,0,1,1,1,1,1,1,1,0,1,1,0,1,1,0,1,0,1,0,1,0,1,1,0,0,1,1,1,0,0,1,1,0,1,0,0,0,0,0,1,1,0,1,1,1,0,1,0,1,0,1,0,0,0,0,1,1,1,0,1,1,1,0,0,1,0,1,0,1,1,0,0,1,0,0,1,1,0,0,1,1,0,0,0,0,1,1,0,0,1,0,0,0,0,0,0,1,1,1,0,1,0,1,1,0,0,0,0,0,1,0,1,0,1,1,1,0,0,0,1,1,0,0,0,1,0,1,1,1,0,0,0,0,0,1,0,0,1,0,1,1,1,0,1,1,1,0,1,0,0,1,0,0,0,1,1,0,0,0,0,1,0,0,1,0,0,0,1,0,1,1,1,1,1,0,1,0,1,0,1,1,1,0,0,0,1,1,1,1,0,1,1,0,1,1,0,0,1,1,0,0,0,0,0,0,1,0,0,1,1,0,1,1,0,1,0,0,1,1,0,0,1,1,0,0,1,1,1,1,0,0,1,0,1,1,0,0,1,0,1,1,0,1,0,0,0,0,1,1,1,1,0,1,1,0,1,0,1,0,1,1,0,1,0,0,0,1,1,1,0,0,0,0,0,0,0,0,1,0,1,0,0,1,0,1,0,0,1,0,0,1,1,1,0,0,0,1,1,1,0,0,0,0,1,1,0,0,0,0,0,1,1,1,1,0,1,1,0,1,1,0,0,1,0,1,1,0,0,1,1,0,1,0,1,1,1,0,1,1,0,0,1,1,0,1,1,0,0,1,1,1,1,0,1,0,1,1,0,1,0,1,1,0,1,0,0,0,0,0,0,0,0,1,0,0,0,1,1,1,0,1,0,0,1,1,0,1,0,1,1,0,0,0,1,1,1,1,0,0,1,0,1,1,0,1,0,0,0,0,1,0,1,0,0,1,0,0,1,1,1,1,1,1,1,0,1,1,0,1,1,1,0,1,0,1,0,0,1,1,1,0,1,0,1,1,1,0,0,0,0,0,1,0,0,1,0,1,1,0,1,1,1,1,1,1,0,1,0,1,0,0,1,1,0,1,1,0,0,1,1,1,0,1,1,1,0,0,1,1,1,0,1,1,0,1,0,1,1,0,0,1,0,0,1,0,1,0,0,1,0,1,0,0,1,1,1,1,0,0,0,0,1,1,1,1,0,0,0,1,0,0,1,0,0,1,1,1,1,1,1,1,1,0,0,0,active
1,1,1,0,1,0,1,1,0,0,1,1,1,0,1,0,0,0,0,1,0,1,1,0,1,1,1,0,0,0,0,0,1,0,0,0,0,1,1,0,1,1,0,0,0,0,0,0,1,1,0,1,1,1,1,1,1,0,0,0,1,1,1,0,0,1,1,0,0,1,1,0,1,0,1,1,1,1,1,1,0,0,0,1,0,1,0,1,1,0,1,0,1,1,0,1,1,1,0,0,0,0,0,0,1,1,0,0,0,1,1,0,1,0,0,1,1,1,1,1,0,1,1,0,0,0,1,1,0,0,1,0,0,1,1,0,0,0,0,1,1,0,1,0,0,0,1,0,0,0,0,0,1,1,1,1,1,0,0,0,0,0,1,1,1,0,1,0,1,0,0,0,0,0,1,0,1,0,1,1,0,0,1,1,1,0,0,1,0,1,0,0,0,1,0,0,0,1,1,1,0,1,0,1,0,1,0,1,0,1,0,1,0,0,0,0,1,1,1,1,0,1,0,1,0,0,1,1,1,1,0,0,0,1,1,0,1,0,0,0,1,1,0,0,0,1,1,1,1,1,0,1,0,0,1,1,0,0,0,1,1,0,0,0,1,0,0,1,0,0,0,1,1,1,1,1,0,1,1,1,0,0,0,0,0,0,0,1,1,1,0,0,0,1,0,1,0,1,0,0,1,0,1,1,0,1,1,1,1,1,0,0,0,1,0,1,1,1,0,1,1,0,1,0,1,1,0,1,0,0,0,1,1,1,1,0,1,0,0,0,1,1,1,0,0,0,1,1,0,1,0,1,1,1,0,0,0,1,0,1,1,1,0,0,0,1,1,1,1,1,0,0,1,1,1,0,0,1,0,0,1,0,0,1,0,1,1,1,1,0,1,0,1,1,1,1,1,0,1,1,1,1,0,0,0,1,1,0,1,1,1,1,1,0,0,1,0,0,1,1,1,1,0,1,1,1,1,1,1,0,0,1,0,1,0,0,1,1,1,1,1,1,1,1,1,0,1,1,1,0,1,1,1,1,0,0,1,0,1,0,0,0,0,1,1,1,1,1,1,1,0,1,1,0,1,1,0,1,0,1,0,1,0,1,1,0,0,1,1,1,0,0,1,1,0,1,0,0,0,0,0,1,1,0,1,1,1,1,1,0,1,0,1,0,0,0,0,1,1,1,0,1,1,1,0,0,1,0,1,0,1,1,0,0,1,0,0,1,1,0,0,1,1,0,1,0,0,1,1,0,0,1,0,0,0,0,0,0,1,1,1,0,1,1,1,1,0,0,0,0,0,1,0,1,0,1,1,1,0,0,0,1,1,0,0,0,1,0,1,1,1,0,0,0,0,0,1,0,0,1,0,1,1,1,0,1,1,1,0,1,0,0,1,0,0,0,1,1,0,0,0,0,1,0,0,1,0,0,0,1,0,1,1,1,1,1,0,1,0,1,0,1,1,1,0,0,1,1,1,1,1,0,1,1,0,1,1,0,0,1,1,0,0,0,1,0,0,1,0,0,1,1,0,1,1,0,1,0,1,1,1,0,0,1,1,0,0,1,1,1,1,0,0,1,0,1,1,0,0,1,0,1,1,0,1,0,0,0,0,1,1,1,1,0,1,1,0,1,0,1,0,1,1,0,1,0,0,1,1,1,1,0,0,0,0,1,0,0,0,1,0,1,0,0,1,0,1,0,0,1,0,0,1,1,1,0,0,0,1,1,1,0,0,0,0,1,1,0,0,0,0,0,1,1,1,1,0,1,1,0,1,1,0,0,1,0,1,1,0,0,1,1,0,1,0,1,1,1,0,1,1,0,0,1,1,0,1,1,0,0,1,1,1,1,0,1,0,1,1,0,1,0,1,1,0,1,1,1,0,0,0,0,0,0,1,0,0,0,1,1,1,0,1,0,0,1,1,0,1,0,1,1,0,0,0,1,1,1,1,0,0,1,0,1,1,0,1,0,0,0,0,1,0,1,0,0,1,0,1,1,1,1,1,1,1,1,0,1,1,0,1,1,1,0,1,0,1,0,0,1,1,1,0,1,0,1,1,1,0,0,0,0,0,1,0,0,1,0,1,1,0,1,1,1,1,1,1,0,1,0,1,0,0,1,1,0,1,1,0,0,1,1,1,0,1,1,1,0,0,1,1,1,0,1,1,0,1,0,1,1,0,0,1,0,0,1,0,1,0,0,1,0,1,0,0,1,1,1,1,0,0,0,0,1,1,1,1,0,0,0,1,0,0,1,0,0,1,1,1,1,1,1,1,1,0,0,0,active
1,1,1,0,1,0,1,1,0,0,1,1,1,0,1,0,0,0,0,1,0,1,1,0,1,1,1,0,0,0,0,0,1,0,0,0,0,1,1,0,1,1,0,0,0,0,0,0,1,1,0,1,1,1,1,1,1,0,0,0,1,1,1,0,0,1,1,0,0,1,1,0,1,0,1,1,1,1,1,1,0,0,0,1,0,1,0,1,1,0,1,1,1,1,0,1,1,1,0,0,0,0,0,0,1,1,0,0,0,1,0,0,1,0,0,1,1,1,1,1,0,1,0,0,0,0,1,1,0,0,0,0,0,1,0,0,0,0,0,1,0,0,1,0,0,0,1,0,0,0,0,0,1,1,1,1,1,1,0,0,0,0,1,1,1,0,0,0,1,1,0,0,0,0,1,0,1,0,1,1,0,0,1,1,1,0,0,1,0,1,0,0,0,1,0,0,0,1,1,1,0,1,0,1,0,1,0,1,0,1,0,1,0,0,0,0,1,1,1,1,0,1,0,1,0,0,1,1,1,1,0,0,0,0,1,0,0,0,0,0,0,1,0,0,0,1,1,1,1,1,0,1,0,0,1,1,0,0,0,1,1,0,0,0,1,0,0,1,0,0,0,1,1,1,1,1,0,1,1,1,0,0,0,0,0,0,0,1,0,1,0,0,0,1,0,1,0,1,0,0,1,0,1,1,0,1,1,1,1,1,0,0,0,1,0,1,1,1,0,1,1,0,1,0,1,1,0,1,0,0,0,0,1,1,1,0,1,0,0,0,1,1,1,0,0,0,1,1,0,1,0,1,1,1,0,0,0,0,0,1,1,1,0,0,0,1,1,1,0,1,0,0,1,1,1,0,0,1,0,0,1,0,0,1,0,1,1,0,1,0,1,0,1,1,0,1,1,0,1,1,1,1,0,0,0,1,1,0,1,1,1,1,1,0,0,1,0,0,1,1,1,1,0,1,1,1,1,1,1,0,0,0,0,1,1,0,1,1,1,1,0,1,1,1,1,0,1,1,1,0,1,1,1,1,0,0,1,0,1,0,0,0,0,1,1,1,1,1,1,1,0,1,1,0,1,1,0,1,0,1,0,1,0,1,1,0,0,1,1,1,0,0,1,1,0,1,0,0,0,0,0,1,1,0,1,1,1,0,1,0,1,0,1,0,0,0,0,1,1,1,0,1,1,1,0,0,1,0,1,0,1,1,0,0,1,0,0,1,1,0,0,1,1,0,0,0,0,1,1,0,0,1,0,0,0,0,0,0,1,1,1,0,1,0,1,1,0,0,0,0,0,1,0,1,0,1,1,1,0,0,0,1,1,0,0,0,1,0,1,1,1,0,0,0,0,0,1,0,0,1,0,1,1,1,0,1,1,1,0,1,0,0,1,0,0,0,1,1,0,0,0,0,1,0,0,1,0,0,0,1,0,1,1,1,1,1,0,1,0,1,0,1,1,1,0,0,0,1,1,1,1,0,1,1,0,1,1,0,0,1,1,0,0,0,0,0,0,1,0,0,1,1,0,1,1,0,1,0,0,1,1,0,0,1,1,0,0,1,1,1,1,0,0,1,0,1,1,0,0,1,0,1,1,0,1,0,0,0,0,1,1,1,1,0,1,1,0,1,0,1,0,1,1,0,1,0,0,0,1,1,1,0,0,1,0,0,0,0,0,1,0,1,0,0,1,0,1,0,0,1,0,0,1,1,1,0,0,0,1,1,1,0,0,0,0,1,1,0,0,0,0,0,1,1,1,1,0,1,1,0,1,1,0,0,1,0,1,1,1,0,1,1,0,1,0,1,1,1,0,1,1,0,0,1,1,0,1,1,0,0,1,1,1,1,0,1,0,1,1,0,1,0,1,1,0,1,0,0,0,0,0,0,0,0,1,0,0,0,1,1,1,0,1,0,0,1,1,0,1,0,1,1,0,0,0,1,1,1,1,0,0,1,0,1,1,0,1,0,0,0,0,1,0,1,0,0,1,0,0,1,1,1,1,1,1,1,0,1,1,0,1,1,1,0,1,0,1,0,0,1,1,1,0,1,0,1,1,1,0,0,0,0,0,1,0,0,1,0,1,1,0,1,1,1,1,1,1,0,1,0,1,0,0,1,1,0,1,1,0,0,1,1,1,0,1,1,1,0,0,1,1,1,0,1,1,0,1,0,1,1,0,0,1,0,0,1,0,1,0,0,1,0,1,0,0,1,1,1,1,0,0,0,0,1,1,1,1,0,0,0,1,0,0,1,0,0,1,1,1,1,1,1,1,1,0,0,0,active
1,1,1,0,1,0,1,1,0,0,1,1,1,0,1,0,0,0,0,1,0,1,1,0,1,1,1,0,0,0,0,0,1,0,0,0,0,1,1,0,1,1,0,0,0,0,0,0,1,1,0,1,1,1,1,1,1,0,0,0,1,1,1,0,0,1,1,0,0,1,1,0,1,0,1,1,1,1,1,1,0,0,0,1,0,1,0,1,1,0,1,0,1,1,0,1,1,1,0,0,0,0,0,0,1,1,0,0,0,1,0,0,1,0,0,1,1,1,1,1,0,1,0,0,0,0,1,1,0,0,0,0,0,1,0,0,0,0,0,1,0,0,1,0,0,0,1,0,0,0,0,0,1,1,1,1,1,0,0,0,0,0,1,1,1,0,0,0,1,0,0,0,0,0,1,0,1,0,1,1,0,0,1,1,1,0,0,1,0,1,0,0,0,1,0,0,0,1,1,1,0,1,0,1,0,1,0,1,0,1,0,1,0,0,0,0,1,1,1,1,0,1,0,1,0,0,1,1,1,1,0,0,0,0,1,0,0,0,0,0,0,1,1,0,0,1,1,1,1,1,0,1,0,0,1,1,0,0,0,1,1,0,0,0,1,0,0,1,0,0,0,1,1,1,1,1,0,1,1,1,0,0,0,0,0,0,0,1,0,1,0,0,0,1,0,1,0,1,0,0,1,0,1,1,0,1,1,1,1,1,0,0,0,1,0,1,1,1,1,1,1,0,1,0,1,1,0,1,0,0,0,0,1,1,1,0,1,0,0,0,1,1,1,0,0,0,1,1,0,1,0,1,1,1,0,0,0,0,0,1,1,1,0,0,0,1,1,1,0,1,0,0,1,1,1,0,0,1,0,0,1,0,0,1,0,1,1,0,1,0,1,0,1,1,0,1,1,0,1,1,1,1,0,0,0,1,1,0,1,1,1,1,1,0,0,1,0,0,1,1,1,1,0,1,1,1,1,1,1,0,0,0,0,1,0,0,1,1,1,1,0,1,1,1,1,0,1,1,1,0,1,1,1,1,0,0,1,0,1,1,0,0,0,1,1,1,1,1,1,1,0,1,1,0,1,1,0,1,0,1,0,1,0,1,1,0,0,1,1,1,0,0,1,1,0,1,0,0,0,0,0,1,1,0,1,1,1,0,1,1,1,0,1,0,0,0,0,1,1,1,0,1,1,1,0,0,1,0,1,0,1,1,0,0,1,0,1,1,1,0,0,1,1,0,0,0,0,1,1,0,0,1,0,0,0,0,0,0,1,1,1,0,1,0,1,1,0,0,0,1,0,1,0,1,0,1,1,1,0,0,0,1,1,0,0,0,1,0,1,1,1,0,0,0,0,0,1,0,0,1,0,1,1,1,0,1,1,1,0,1,0,0,1,0,0,0,1,1,0,0,0,0,1,0,0,1,0,0,0,1,0,1,1,1,1,1,0,1,0,1,0,1,1,1,0,0,0,1,1,1,1,0,1,1,0,1,1,0,0,1,1,0,0,0,0,0,0,1,0,0,1,1,0,1,1,0,1,0,0,1,1,0,0,1,1,0,0,1,1,1,1,0,0,1,0,1,1,0,0,1,0,1,1,0,1,0,0,0,0,1,1,1,1,0,1,1,0,1,0,1,0,1,1,0,1,0,0,0,1,1,1,0,0,0,0,0,0,0,0,1,0,1,0,0,1,0,1,0,0,1,0,0,1,1,1,0,0,0,1,1,1,0,0,0,0,1,1,0,0,0,0,0,1,1,1,1,0,1,1,0,1,1,0,0,1,0,1,1,0,0,1,1,0,1,0,1,1,1,0,1,1,0,0,1,1,0,1,1,0,0,1,1,1,1,0,1,0,1,1,0,1,0,1,1,0,1,0,0,0,0,0,0,0,0,1,0,0,0,1,1,1,0,1,0,0,1,1,1,1,0,1,1,0,0,0,1,1,1,1,0,0,1,0,1,1,0,1,1,0,0,0,1,0,1,0,0,1,0,0,1,1,1,1,1,1,1,0,1,1,0,1,1,1,0,1,0,1,0,0,1,1,1,0,1,0,1,1,1,0,0,0,0,0,1,0,0,1,0,1,1,0,1,1,1,1,1,1,0,1,0,1,0,1,1,1,0,1,1,0,0,1,1,1,0,1,1,1,0,0,1,1,1,0,1,1,0,1,0,1,1,0,0,1,0,0,1,0,1,0,0,1,0,1,0,0,1,1,1,1,0,0,0,0,1,1,1,1,0,0,0,1,0,0,1,0,0,1,1,1,1,1,1,1,1,0,0,0,active
1,1,1,0,0,0,0,1,0,0,0,0,1,0,1,0,0,0,0,0,1,1,1,0,1,1,1,0,0,0,0,0,1,0,0,0,0,0,1,0,1,1,0,0,0,0,0,0,1,1,0,1,1,1,1,1,1,0,1,1,1,1,1,0,0,1,0,0,1,0,1,0,0,0,1,1,1,1,1,1,0,0,0,1,0,0,1,1,1,0,0,1,1,1,0,1,1,1,0,0,0,0,0,1,1,1,1,1,0,1,0,0,1,0,0,1,1,1,1,1,0,0,0,0,0,0,1,1,0,0,0,0,0,1,0,0,1,0,0,1,0,0,1,0,0,0,1,0,1,0,1,0,1,1,1,1,1,0,0,0,0,0,1,1,1,0,0,0,1,0,0,0,0,1,1,0,1,0,1,1,0,0,1,1,1,0,0,1,1,1,0,0,0,0,0,0,0,0,1,0,0,1,0,1,0,0,0,1,0,1,0,1,0,0,0,0,0,1,1,1,1,1,0,1,0,0,1,1,1,1,0,0,0,1,1,0,0,0,0,0,1,1,0,0,0,1,0,1,1,1,0,0,0,0,1,0,0,0,0,1,0,0,0,0,1,0,0,1,0,0,0,1,0,1,1,1,0,0,1,1,1,0,0,0,1,0,0,0,0,1,0,0,1,1,1,0,0,1,0,0,1,0,1,1,0,1,1,1,1,1,0,0,0,1,0,1,1,1,0,0,1,0,1,0,1,1,0,1,0,0,0,0,1,0,1,0,1,0,1,0,1,1,0,0,0,0,1,1,0,1,0,1,1,1,0,1,0,0,0,1,1,1,0,0,1,1,1,1,0,1,0,0,1,1,1,0,0,1,0,0,0,1,0,1,0,1,1,0,1,0,1,0,1,1,0,1,1,0,0,0,1,1,0,0,0,1,0,0,1,0,1,1,1,0,0,0,0,1,1,1,1,1,0,1,1,1,0,1,0,0,0,0,0,1,1,0,1,1,1,1,0,1,1,1,0,0,1,1,0,0,1,1,1,1,0,0,0,0,1,0,0,0,0,1,0,1,1,1,1,1,0,1,0,0,1,1,0,1,0,1,0,1,1,1,1,0,1,1,1,1,0,0,1,1,0,0,0,1,1,0,0,0,1,0,1,1,1,0,0,0,0,0,1,0,0,0,0,1,1,1,0,1,1,1,1,0,1,0,1,0,0,0,0,0,1,0,0,1,1,1,0,1,1,0,1,0,0,1,1,0,0,1,0,0,0,0,0,0,1,0,0,0,1,0,1,1,0,0,0,0,0,1,0,1,0,1,1,0,0,0,0,1,1,0,0,0,1,1,1,1,0,0,0,0,0,0,1,0,0,1,0,1,1,1,1,1,1,1,0,1,0,0,1,0,0,0,1,1,0,0,0,0,1,0,0,0,0,0,0,1,0,1,0,1,1,0,0,1,0,1,0,0,1,1,0,0,0,0,1,1,1,0,1,0,0,1,1,0,0,1,1,0,0,1,1,0,1,1,0,0,1,1,0,1,1,0,0,0,0,1,1,0,0,1,1,0,0,1,0,1,1,0,0,1,0,1,1,0,0,1,1,1,0,0,1,0,0,0,1,0,1,0,1,0,1,1,0,1,0,1,0,1,1,0,1,0,0,0,1,0,1,0,1,0,0,0,0,0,0,1,1,1,0,0,1,0,1,0,0,1,0,0,1,1,1,0,0,0,1,0,1,0,1,0,0,1,0,0,0,0,0,0,1,1,1,1,1,1,1,0,0,1,0,0,1,0,0,1,1,0,1,1,0,0,0,1,1,1,0,1,0,1,0,1,1,0,1,1,1,0,1,1,1,1,0,0,0,1,1,0,1,0,1,1,0,1,0,0,0,0,0,0,0,0,0,0,0,0,1,1,1,0,1,0,0,0,1,0,1,1,1,1,0,0,0,1,1,1,1,0,1,1,0,1,1,1,1,0,0,0,0,0,0,1,0,0,1,0,0,1,1,1,1,1,0,1,0,0,1,0,1,0,1,0,1,1,1,0,1,1,0,1,0,1,0,1,1,1,0,0,1,0,1,1,0,0,1,0,0,1,0,0,1,1,1,1,1,0,1,0,0,0,0,1,1,0,1,1,1,0,1,1,1,0,1,1,1,0,0,1,1,1,0,1,1,0,1,0,1,1,0,0,1,0,0,1,0,1,0,1,1,1,1,0,0,1,1,1,1,0,0,0,0,1,0,1,1,0,0,0,1,0,0,0,0,0,1,1,1,1,1,1,1,1,0,0,0,active
1,1,1,0,1,0,1,1,0,0,1,1,1,0,1,0,0,0,0,1,0,1,1,0,1,1,1,0,0,0,0,0,1,0,0,0,0,1,1,0,1,1,0,0,0,0,0,0,1,1,0,1,1,1,1,1,1,0,0,0,1,1,1,0,0,1,1,0,0,1,1,0,1,0,1,1,1,1,1,1,0,0,0,1,0,1,0,1,1,0,1,0,1,1,0,1,1,1,0,0,0,0,0,0,1,1,0,0,0,1,0,0,1,0,0,1,1,1,1,1,0,1,0,0,0,0,1,1,0,0,0,0,0,1,0,0,0,0,0,1,0,0,1,0,0,0,1,0,0,0,0,0,1,1,1,1,1,0,0,0,0,0,1,1,1,0,0,0,1,0,0,0,0,0,1,0,1,0,1,1,0,0,1,1,1,0,0,1,0,1,0,0,0,1,0,0,0,1,1,1,0,1,0,1,0,1,0,1,0,1,0,1,0,0,0,0,1,1,1,1,0,1,0,1,0,0,1,1,1,1,0,0,0,0,1,0,0,0,0,0,0,1,0,0,0,1,1,1,1,1,0,1,0,0,1,1,0,0,0,1,1,0,0,0,1,0,0,1,0,0,0,1,1,1,1,1,0,1,1,1,0,0,0,0,0,0,0,1,1,1,0,0,0,1,0,1,0,1,0,0,1,0,1,1,0,1,1,1,1,1,0,0,0,1,0,1,1,1,0,1,1,0,1,0,1,1,0,1,0,0,0,0,1,1,1,0,1,0,0,0,1,1,1,0,0,0,1,1,0,1,0,1,1,1,0,0,0,0,0,1,1,1,0,0,0,1,1,1,0,1,0,1,1,1,1,0,0,1,0,0,1,0,0,1,0,1,1,0,1,0,1,0,1,1,0,1,1,0,1,1,1,1,0,0,0,1,1,0,1,1,1,1,1,0,0,1,0,0,1,1,1,1,0,1,1,1,1,1,1,0,0,0,0,1,0,0,1,1,1,1,0,1,1,1,1,0,1,1,1,0,1,1,1,1,0,0,1,0,1,0,0,0,0,1,1,1,1,1,1,1,0,1,1,0,1,1,0,1,0,1,0,1,0,1,1,0,0,1,1,1,0,0,1,1,0,1,0,0,0,0,0,1,1,0,1,1,1,0,1,0,1,0,1,0,0,0,0,1,1,1,0,1,1,1,0,0,1,0,1,0,1,1,0,0,1,0,0,1,1,0,0,1,1,0,0,0,0,1,1,0,0,1,0,0,0,0,0,0,1,1,1,0,1,0,1,1,1,0,0,0,0,1,0,1,0,1,1,1,1,0,0,1,1,0,0,0,1,0,1,1,1,0,0,0,0,0,1,0,0,1,0,1,1,1,0,1,1,1,0,1,0,0,1,0,0,0,1,1,0,0,0,0,1,0,0,1,0,0,0,1,0,1,1,1,1,1,0,1,0,1,0,1,1,1,0,0,0,1,1,1,1,0,1,1,0,1,1,0,0,1,1,0,0,0,0,0,0,1,0,0,1,1,0,1,1,0,1,0,0,1,1,0,0,1,1,0,0,1,1,1,1,0,0,1,0,1,1,0,0,1,0,1,1,0,1,0,0,0,0,1,1,1,1,0,1,1,0,1,0,1,0,1,1,0,1,0,0,0,1,1,1,0,0,0,0,0,0,0,0,1,0,1,0,0,1,0,1,0,0,1,0,0,1,1,1,0,0,0,1,1,1,0,0,0,0,1,1,0,0,0,0,0,1,1,1,1,0,1,1,0,1,1,0,0,1,0,1,1,0,0,1,1,0,1,0,1,1,1,0,1,1,0,0,1,1,0,1,1,0,0,1,1,1,1,0,1,0,1,1,0,1,0,1,1,0,1,0,0,0,0,0,0,1,0,1,0,0,0,1,1,1,0,1,0,0,1,1,0,1,0,1,1,0,0,0,1,1,1,1,0,0,1,0,1,1,0,1,0,0,0,0,1,0,1,0,0,1,0,0,1,1,1,1,1,1,1,0,1,1,1,1,1,1,0,1,0,1,0,0,1,1,1,1,1,0,1,1,1,0,0,0,0,0,1,0,0,1,0,1,1,0,1,1,1,1,1,1,1,1,0,1,0,0,1,1,0,1,1,0,0,1,1,1,1,1,1,1,0,0,1,1,1,0,1,1,0,1,0,1,1,0,0,1,0,0,1,0,1,0,0,1,0,1,0,0,1,1,1,1,0,0,0,0,1,1,1,1,1,0,0,1,0,0,1,0,0,1,1,1,1,1,1,1,1,0,0,0,active
1,1,1,0,1,0,1,1,0,0,1,1,1,0,1,0,0,0,0,1,0,1,1,0,1,1,1,0,0,0,1,0,1,0,0,0,0,1,1,0,1,1,0,0,0,0,0,0,1,1,0,1,1,1,1,1,1,0,0,0,1,1,1,0,0,1,1,0,0,1,1,0,1,0,1,1,1,1,1,1,0,0,0,1,0,1,0,1,1,0,1,0,1,1,0,1,1,1,0,0,0,0,0,0,1,1,0,0,0,1,0,0,1,0,0,1,1,1,1,1,0,1,0,0,0,0,1,1,0,0,0,0,0,1,0,0,0,0,0,1,0,0,1,0,0,0,1,0,0,0,0,0,1,1,1,1,1,0,0,0,0,0,1,1,1,0,0,0,1,0,0,0,0,0,1,0,1,0,1,1,0,0,1,1,1,0,0,1,0,1,0,0,0,1,0,0,0,1,1,1,0,1,0,1,0,1,0,1,0,1,0,1,0,0,0,0,1,1,1,1,0,1,0,1,0,0,1,1,1,1,0,0,0,0,1,0,0,0,0,0,0,1,0,0,0,1,1,1,1,1,0,1,0,0,1,1,0,0,0,1,1,0,0,0,1,0,0,1,0,0,0,1,1,1,1,1,0,1,1,1,0,0,0,0,0,0,0,1,0,1,0,0,0,1,0,1,0,1,0,0,1,0,1,1,0,1,1,1,1,1,0,0,0,1,0,1,1,1,0,1,1,0,1,0,1,1,0,1,0,0,0,0,1,1,1,0,1,0,0,0,1,1,1,0,1,0,1,1,0,1,0,1,1,1,0,0,0,0,0,1,1,1,0,0,0,1,1,1,0,1,0,0,1,1,1,0,0,1,0,0,1,0,0,1,0,1,1,0,1,0,1,0,1,1,0,1,1,0,1,1,1,1,0,0,0,1,1,0,1,1,1,1,1,0,0,1,0,0,1,1,1,1,0,1,1,1,1,1,1,0,0,0,0,1,0,0,1,1,1,1,0,1,1,1,1,0,1,1,1,0,1,1,1,1,0,0,1,0,1,0,0,0,0,1,1,1,1,1,1,1,0,1,1,0,1,1,0,1,0,1,0,1,0,1,1,0,0,1,1,1,0,0,1,1,0,1,0,0,0,0,0,1,1,0,1,1,1,0,1,0,1,0,1,0,0,0,0,1,1,1,0,1,1,1,0,0,1,0,1,0,1,1,0,0,1,0,0,1,1,0,0,1,1,0,0,0,0,1,1,0,0,1,0,0,0,0,0,0,1,1,1,0,1,0,1,1,0,0,0,0,0,1,0,1,0,1,1,1,0,0,0,1,1,0,0,0,1,0,1,1,1,0,0,0,0,0,1,0,0,1,0,1,1,1,0,1,1,1,0,1,0,0,1,0,0,0,1,1,0,0,0,0,1,0,0,1,0,0,0,1,0,1,1,1,1,1,0,1,0,1,0,1,1,1,0,0,0,1,1,1,1,0,1,1,0,1,1,0,0,1,1,0,0,0,0,0,0,1,0,0,1,1,0,1,1,0,1,0,0,1,1,0,0,1,1,0,0,1,1,1,1,0,0,1,0,1,1,0,0,1,0,1,1,0,1,0,0,0,0,1,1,1,1,0,1,1,0,1,0,1,0,1,1,0,1,0,0,0,1,1,1,0,0,0,0,0,0,0,0,1,0,1,0,0,1,0,1,0,0,1,0,0,1,1,1,0,0,0,1,1,1,0,0,0,0,1,1,0,0,0,0,0,1,1,1,1,0,1,1,0,1,1,0,0,1,0,1,1,0,0,1,1,0,1,0,1,1,1,0,1,1,0,0,1,1,0,1,1,0,0,1,1,1,1,0,1,0,1,1,0,1,0,1,1,0,1,0,0,0,1,0,0,0,0,1,0,0,0,1,1,1,0,1,0,0,1,1,0,1,0,1,1,0,0,0,1,1,1,1,0,0,1,0,1,1,0,1,0,0,0,0,1,0,1,0,0,1,0,1,1,1,1,1,1,1,1,0,1,1,0,1,1,1,0,1,0,1,0,0,1,1,1,0,1,0,1,1,1,0,0,0,0,0,1,0,0,1,0,1,1,0,1,1,1,1,1,1,0,1,0,1,0,0,1,1,0,1,1,0,0,1,1,1,0,1,1,1,0,0,1,1,1,0,1,1,0,1,0,1,1,0,0,1,0,0,1,0,1,0,0,1,0,1,0,0,1,1,1,1,0,0,0,0,1,1,1,1,0,0,0,1,0,0,1,0,0,1,1,1,1,1,1,1,1,0,0,0,inactive
1,1,1,0,1,0,1,1,0,0,1,1,1,0,1,0,0,0,0,1,0,1,1,0,1,1,1,0,0,0,0,0,1,1,0,0,0,1,1,0,1,1,0,0,0,0,0,0,1,1,0,1,1,1,1,1,1,0,0,0,1,1,1,0,0,1,1,0,0,1,1,0,1,0,1,1,1,1,1,1,0,0,0,1,0,1,0,1,1,0,1,1,1,1,0,1,1,1,0,0,0,0,0,0,1,1,1,0,0,1,0,0,1,0,0,1,1,1,1,1,0,1,0,0,0,1,1,1,0,0,0,0,0,1,0,0,0,0,0,1,0,0,1,0,1,0,1,0,0,0,1,0,1,1,1,1,1,1,0,0,0,0,1,1,1,0,0,0,1,1,0,0,0,1,1,0,1,0,1,1,0,0,1,1,1,0,0,1,0,1,0,0,0,1,0,0,0,1,1,1,0,1,0,1,0,1,0,1,0,1,0,1,0,0,0,0,1,1,1,1,0,1,0,1,0,0,1,1,1,1,0,0,0,0,1,0,0,0,0,0,0,1,0,0,0,1,1,1,1,1,0,1,0,0,1,1,0,0,0,1,1,0,1,0,1,0,0,1,0,0,0,1,1,1,1,1,0,1,1,1,1,0,0,0,0,0,0,1,0,1,0,0,0,1,0,1,0,1,0,0,1,0,1,1,0,1,1,1,1,1,0,0,0,1,0,1,1,1,0,1,1,0,1,0,1,1,0,1,0,0,0,0,1,1,1,0,1,0,0,0,1,1,1,0,0,0,1,1,0,1,0,1,1,1,0,0,0,0,0,1,1,1,0,0,0,1,1,1,0,1,0,0,1,1,1,0,0,1,0,0,1,0,0,1,0,1,1,0,1,0,1,0,1,1,0,1,1,0,1,1,1,1,0,0,0,1,1,0,1,1,1,1,1,0,0,1,1,1,1,1,1,1,0,1,1,1,1,1,1,0,0,0,0,1,1,0,1,1,1,1,0,1,1,1,1,0,1,1,1,0,1,1,1,1,0,0,1,0,1,0,0,0,0,1,1,1,1,1,1,1,0,1,1,0,1,1,0,1,0,1,0,1,0,1,1,0,0,1,1,1,0,0,1,1,0,1,0,0,0,0,0,1,1,0,1,1,1,0,1,0,1,0,1,0,0,0,0,1,1,1,0,1,1,1,0,0,1,0,1,0,1,1,0,0,1,0,0,1,1,0,0,1,1,0,0,0,0,1,1,0,0,1,0,0,0,0,0,0,1,1,1,0,1,0,1,1,0,0,0,0,0,1,0,1,1,1,1,1,1,0,0,1,1,0,0,0,1,0,1,1,1,0,0,0,0,0,1,0,0,1,0,1,1,1,0,1,1,1,0,1,1,0,1,0,0,1,1,1,0,0,0,0,1,0,0,1,0,0,0,1,0,1,1,1,1,1,0,1,0,1,0,1,1,1,1,0,0,1,1,1,1,0,1,1,0,1,1,0,0,1,1,0,0,0,0,0,0,1,0,0,1,1,0,1,1,0,1,0,0,1,1,0,0,1,1,0,0,1,1,1,1,0,0,1,0,1,1,0,0,1,0,1,1,0,1,0,0,0,0,1,1,1,1,0,1,1,0,1,0,1,0,1,1,0,1,1,0,0,1,1,1,0,0,1,0,0,0,0,0,1,0,1,0,0,1,1,1,0,0,1,0,0,1,1,1,0,0,0,1,1,1,0,0,0,0,1,1,0,0,0,0,0,1,1,1,1,0,1,1,0,1,1,0,0,1,0,1,1,1,0,1,1,0,1,0,1,1,1,0,1,1,0,0,1,1,0,1,1,0,0,1,1,1,1,0,1,0,1,1,0,1,0,1,1,0,1,0,0,0,0,0,0,0,0,1,0,0,0,1,1,1,0,1,0,0,1,1,0,1,0,1,1,0,0,0,1,1,1,1,1,0,1,0,1,1,0,1,0,1,0,0,1,0,1,0,0,1,0,0,1,1,1,1,1,1,1,0,1,1,0,1,1,1,0,1,0,1,0,0,1,1,1,0,1,0,1,1,1,0,0,0,0,0,1,0,0,1,0,1,1,0,1,1,1,1,1,1,0,1,0,1,0,0,1,1,0,1,1,0,0,1,1,1,0,1,1,1,0,0,1,1,1,0,1,1,0,1,0,1,1,0,0,1,0,0,1,0,1,0,0,1,0,1,0,0,1,1,1,1,0,0,0,0,1,1,1,1,0,0,0,1,0,0,1,0,0,1,1,1,1,1,1,1,1,0,0,0,active
1,1,1,0,0,0,0,1,0,0,0,0,1,0,1,0,0,0,0,0,1,1,1,0,1,1,1,0,0,0,0,0,1,1,0,0,0,0,1,0,1,1,0,0,0,0,0,0,1,1,0,1,1,1,1,1,1,0,1,1,1,1,1,0,0,1,0,0,1,0,1,0,0,0,1,1,1,1,1,1,0,0,0,1,0,0,1,1,1,0,0,1,1,1,0,1,1,1,0,0,0,0,0,1,1,1,1,1,0,1,0,0,1,0,0,1,1,1,1,1,0,0,0,0,0,1,1,1,0,0,0,0,0,1,0,0,0,0,0,1,0,0,1,0,0,0,1,0,1,0,1,0,1,1,1,1,1,0,0,0,0,0,1,1,1,0,0,0,1,0,0,0,0,1,1,0,1,0,1,1,0,0,1,1,1,0,0,1,1,1,0,0,0,0,0,0,0,0,1,0,0,1,0,1,0,0,0,1,0,1,0,1,0,0,0,0,0,1,1,1,1,1,0,1,0,0,1,1,1,1,0,0,0,1,1,0,0,0,0,0,0,1,0,0,0,1,0,1,1,1,0,0,0,0,1,0,0,0,0,1,0,0,1,0,1,0,0,1,0,0,0,1,0,1,1,1,0,0,1,1,1,0,0,0,1,0,0,0,0,1,0,0,1,1,1,0,0,1,0,0,1,0,1,1,0,1,1,1,1,1,0,0,0,1,0,1,1,1,0,0,1,0,1,0,1,1,0,1,0,0,0,0,1,0,1,0,1,0,1,0,1,1,0,0,0,0,1,1,0,1,0,1,1,1,0,1,0,0,0,1,1,1,0,0,1,1,1,1,0,1,0,0,1,1,1,0,0,1,0,0,0,1,0,1,0,1,1,0,1,0,1,0,1,1,0,1,1,0,0,0,1,1,0,0,0,1,0,0,1,0,1,1,1,0,0,0,1,1,1,1,1,1,0,1,1,1,0,1,0,0,0,0,0,1,1,0,1,1,1,1,0,1,1,1,0,0,1,1,0,0,1,1,1,1,0,0,0,0,1,0,0,0,0,1,0,1,1,1,1,1,0,1,0,0,1,1,0,1,0,1,0,1,1,1,1,0,1,1,1,1,0,0,1,1,0,0,0,1,0,0,0,0,1,0,1,1,1,0,0,0,0,0,1,0,0,0,0,1,1,1,0,1,1,1,1,0,1,0,1,0,0,0,0,0,1,0,0,1,1,1,0,1,1,0,1,0,0,1,1,0,0,1,0,0,0,0,0,0,1,0,0,0,1,0,1,1,0,0,0,0,0,1,0,1,1,1,1,0,1,0,0,1,1,0,0,0,1,1,1,1,0,0,0,0,0,0,1,0,0,1,0,1,1,1,1,1,1,1,0,1,1,0,1,0,0,1,1,1,0,0,0,0,1,0,0,0,0,0,0,1,0,1,0,1,1,0,0,1,0,1,0,0,1,1,1,0,0,0,1,1,1,0,1,0,0,1,1,0,0,1,1,0,0,1,0,0,1,1,0,0,1,1,0,1,1,0,0,0,0,1,1,0,0,1,1,0,0,1,0,1,1,0,0,1,0,1,1,0,0,1,0,1,0,0,1,0,0,0,1,0,1,0,1,0,1,1,0,1,0,1,0,1,1,0,1,1,0,0,1,0,1,0,1,0,0,0,0,0,0,1,1,1,0,0,1,1,1,0,0,1,0,1,1,1,1,0,0,0,1,0,1,0,1,0,0,1,0,1,0,0,0,0,1,1,1,1,1,1,1,0,0,1,0,0,1,0,0,1,1,0,1,1,0,0,0,1,1,1,0,1,0,1,0,1,1,0,1,1,1,0,1,1,1,1,0,1,0,1,1,0,1,0,1,1,0,1,0,1,0,0,0,0,0,0,0,0,0,0,1,1,1,0,1,0,0,0,1,0,1,1,1,1,0,0,0,1,1,1,1,0,1,1,0,1,1,1,1,0,1,0,0,1,0,1,0,0,1,0,0,1,1,1,1,1,0,1,0,0,1,0,1,0,1,0,1,0,1,0,1,1,0,1,0,1,0,1,1,1,0,0,1,0,1,1,0,0,1,0,0,1,0,0,1,1,1,1,1,0,1,0,0,0,0,1,1,0,1,1,1,0,1,1,1,0,1,1,1,0,0,1,1,1,0,1,1,0,1,0,1,1,0,0,1,0,0,1,0,1,0,1,1,1,1,0,0,1,1,1,1,0,0,0,0,1,0,1,1,0,0,0,1,0,0,0,0,0,1,1,1,1,1,1,1,1,0,0,0,active
1,1,1,0,0,0,0,1,0,0,0,0,1,0,1,0,0,0,0,0,1,1,1,0,1,1,1,0,0,0,1,0,1,0,0,0,0,0,1,0,1,1,0,0,0,0,0,0,1,1,0,1,1,1,1,1,1,0,1,1,1,1,1,0,0,1,0,0,1,0,1,0,0,0,1,1,1,1,1,1,0,0,0,1,0,0,1,1,1,0,0,0,1,1,0,1,1,1,0,0,0,0,0,1,1,1,1,1,0,1,0,0,1,0,0,1,1,1,1,1,0,0,0,0,0,0,1,1,0,0,0,0,0,1,0,0,0,0,0,1,0,0,1,0,0,0,1,0,1,0,0,0,1,1,1,1,1,0,0,0,0,0,1,1,1,0,0,0,1,0,0,0,0,0,1,0,1,0,1,1,0,0,1,1,1,0,0,1,1,1,0,0,0,0,0,0,0,0,1,0,0,1,0,1,0,0,0,1,0,1,0,1,0,0,0,0,0,1,1,1,1,1,0,1,0,0,1,1,1,1,0,0,0,1,1,0,0,0,0,0,0,1,0,0,0,1,0,1,1,1,0,0,0,0,1,0,0,0,0,1,0,0,0,0,1,0,0,1,0,0,0,1,0,1,1,1,0,0,1,1,0,0,0,0,1,0,0,0,0,1,0,0,1,1,1,0,0,1,0,0,1,0,1,1,0,1,1,1,1,1,0,0,0,1,0,1,1,1,0,0,1,0,1,0,1,1,0,1,0,0,0,0,1,0,1,0,1,0,1,0,1,1,0,0,1,0,1,1,0,1,0,1,1,1,0,1,0,0,0,1,1,1,0,0,0,1,1,1,0,1,0,0,1,1,1,0,0,1,0,0,0,1,0,1,0,1,1,0,1,0,1,0,1,1,0,1,1,0,0,0,1,1,0,0,0,1,0,0,1,0,1,1,1,0,0,1,0,1,1,1,1,1,0,1,1,1,0,1,0,0,0,0,0,1,0,0,1,1,1,1,0,1,1,1,0,0,1,1,0,0,1,1,1,1,0,0,0,0,1,0,0,0,0,1,0,1,1,1,1,1,0,1,0,0,1,1,0,1,0,1,0,1,1,1,1,0,1,1,1,1,0,0,1,1,0,0,0,1,0,0,0,0,1,0,1,1,1,0,0,0,0,0,1,0,0,0,0,1,1,1,0,1,1,1,0,0,1,0,1,0,0,0,0,0,1,0,0,1,1,1,0,1,1,0,1,0,0,1,1,0,0,1,0,0,0,0,0,0,1,0,0,0,1,0,1,1,0,0,0,0,0,1,0,1,0,1,1,0,0,0,0,1,1,0,0,0,1,1,1,1,0,0,0,0,0,0,1,0,0,0,0,1,1,1,1,1,1,1,0,1,0,0,1,0,0,0,1,1,0,0,0,0,1,0,0,0,0,0,0,1,0,1,0,1,1,0,0,1,0,1,0,0,1,1,0,0,0,0,1,1,1,0,1,0,0,1,1,0,0,1,1,0,0,1,0,0,1,1,0,0,1,1,0,1,1,0,0,0,0,1,1,0,0,1,1,0,0,1,0,1,1,0,0,1,0,1,1,0,0,1,0,1,0,0,1,0,0,0,1,0,1,0,1,0,1,1,0,1,0,1,0,1,1,0,1,0,0,0,1,0,1,0,1,0,0,0,0,0,0,1,0,1,0,0,1,0,1,0,0,1,0,0,1,1,1,0,0,0,1,0,1,0,1,0,0,1,0,0,0,0,0,0,1,1,1,1,1,1,1,0,0,1,0,0,1,0,0,1,0,0,1,1,0,0,0,1,1,1,0,1,0,1,0,1,1,0,1,1,1,0,1,1,1,1,0,0,0,1,1,0,1,0,1,1,0,1,0,0,0,1,0,0,0,0,0,0,0,0,1,1,1,0,1,0,0,0,1,0,1,1,1,1,0,0,0,1,1,1,1,0,1,1,0,1,0,1,1,0,0,0,0,0,0,1,0,0,1,0,1,1,1,1,1,1,0,1,0,0,1,0,1,0,1,0,1,0,1,0,1,1,0,1,0,1,0,1,1,1,0,0,1,0,0,1,0,0,1,0,0,1,0,0,1,1,1,1,1,0,1,0,0,0,0,1,1,0,1,1,1,0,1,1,1,0,1,1,1,0,0,1,1,1,0,1,1,0,1,0,1,1,0,0,1,0,0,1,0,1,0,1,1,1,1,0,0,1,1,1,1,0,0,0,0,1,0,1,1,0,0,0,1,0,0,0,0,0,1,1,1,1,1,1,1,1,0,0,0,active
1,1,1,0,1,0,1,1,0,0,1,1,1,0,1,0,0,0,0,1,0,1,1,0,1,1,1,0,1,0,0,0,1,0,0,0,0,1,1,0,1,1,0,0,0,0,0,0,1,1,0,1,1,1,1,1,1,0,0,0,1,1,1,0,0,1,1,0,0,1,1,0,1,0,1,1,1,1,1,1,0,0,0,1,0,1,0,1,1,0,1,0,1,1,0,1,1,1,0,0,0,0,0,0,1,1,0,0,0,1,0,0,1,0,0,1,1,1,1,1,0,1,1,0,0,0,1,1,0,0,1,0,0,1,0,0,0,0,0,1,0,0,1,0,0,0,1,0,0,0,0,0,1,1,1,1,1,0,1,0,0,0,1,1,1,0,1,0,1,0,0,0,0,0,1,0,1,0,1,1,0,0,1,1,1,0,0,1,0,1,0,0,0,1,0,0,1,1,1,1,0,1,0,1,0,1,0,1,0,1,0,1,0,0,0,0,1,1,1,1,0,1,0,1,0,0,1,1,1,1,0,0,0,0,1,0,1,0,0,0,1,1,0,0,0,1,1,1,1,1,0,1,0,0,1,1,0,0,0,1,1,0,0,0,1,0,0,1,0,0,0,1,1,1,1,1,0,1,1,1,0,0,0,0,0,0,0,1,0,1,0,0,0,1,0,1,0,1,0,0,1,0,1,1,0,1,1,1,1,1,0,0,0,1,0,1,1,1,0,1,1,0,1,0,1,1,0,1,0,0,0,0,1,1,1,0,1,0,0,0,1,1,1,0,0,0,1,1,0,1,0,1,1,1,0,0,0,1,0,1,1,1,0,0,0,1,1,1,1,1,0,0,1,1,1,0,0,1,0,0,1,0,0,1,0,1,1,1,1,0,1,0,1,1,0,1,1,0,1,1,1,1,0,0,0,1,1,0,1,1,1,1,1,0,0,1,0,0,1,1,1,1,0,1,1,1,1,1,1,0,0,1,0,1,0,0,1,1,1,1,0,1,1,1,1,0,1,1,1,0,1,1,1,1,0,0,1,0,1,0,0,0,0,1,1,1,1,1,1,1,0,1,1,0,1,1,0,1,0,1,0,1,0,1,1,0,0,1,1,1,0,0,1,1,0,1,0,0,0,0,0,1,1,0,1,1,1,0,1,0,1,0,1,0,0,0,0,1,1,1,0,1,1,1,0,0,1,0,1,0,1,1,0,0,1,0,0,1,1,0,0,1,1,0,1,0,0,1,1,0,0,1,0,0,0,0,0,0,1,1,1,0,1,1,1,1,0,0,0,0,0,1,0,1,0,1,1,1,0,0,0,1,1,0,0,0,1,0,1,1,1,0,0,0,0,0,1,0,0,1,0,1,1,1,0,1,1,1,0,1,0,0,1,0,0,0,1,1,0,0,0,0,1,0,0,1,0,0,0,1,0,1,1,1,1,1,0,1,0,1,0,1,1,1,0,0,0,1,1,1,1,0,1,1,0,1,1,0,0,1,1,0,0,0,1,0,0,1,0,0,1,1,0,1,1,0,1,0,1,1,1,0,0,1,1,0,0,1,1,1,1,0,0,1,0,1,1,0,0,1,0,1,1,0,1,0,0,0,0,1,1,1,1,0,1,1,0,1,1,1,0,1,1,0,1,0,0,1,1,1,1,0,0,0,0,0,0,0,0,1,0,1,0,0,1,1,1,0,0,1,0,0,1,1,1,0,0,0,1,1,1,0,0,0,0,1,1,0,0,0,0,0,1,1,1,1,0,1,1,0,1,1,0,0,1,0,1,1,0,0,1,1,0,1,0,1,1,1,0,1,1,0,0,1,1,0,1,1,0,0,1,1,1,1,0,1,0,1,1,0,1,0,1,1,0,1,1,1,0,0,0,0,0,0,1,0,0,0,1,1,1,0,1,0,0,1,1,0,1,0,1,1,0,0,0,1,1,1,1,0,0,1,0,1,1,0,1,0,0,0,0,1,0,1,0,0,1,0,1,1,1,1,1,1,1,1,0,1,1,0,1,1,1,0,1,0,1,0,0,1,1,1,0,1,0,1,1,1,0,0,0,0,0,1,0,0,1,0,1,1,0,1,1,1,1,1,1,0,1,0,1,0,0,1,1,0,1,1,0,0,1,1,1,0,1,1,1,0,0,1,1,1,0,1,1,0,1,0,1,1,0,0,1,0,0,1,0,1,0,0,1,0,1,0,0,1,1,1,1,0,0,0,0,1,1,1,1,0,0,0,1,0,0,1,0,0,1,1,1,1,1,1,1,1,0,0,0,active
1,1,1,0,1,0,1,1,0,0,1,1,1,0,1,1,0,0,0,1,0,1,1,1,1,1,1,0,0,0,0,0,1,0,0,1,0,1,1,0,1,1,0,0,0,0,0,0,1,1,0,1,1,1,1,1,1,0,0,0,1,1,1,0,0,1,1,0,0,1,1,0,1,0,1,1,1,1,1,1,0,0,0,1,0,1,0,1,1,0,1,0,1,1,0,1,1,1,0,0,0,0,0,0,1,1,0,0,0,1,0,0,1,0,0,1,1,1,1,1,0,1,0,0,0,0,1,1,0,0,0,0,0,1,0,0,0,0,0,1,0,0,1,0,0,0,1,0,0,0,0,0,1,1,1,1,1,0,0,0,0,0,1,1,1,0,0,0,1,0,0,0,0,0,1,0,1,0,1,1,0,0,1,1,1,0,0,1,0,1,0,0,0,1,0,0,0,1,1,1,0,1,0,1,0,1,0,1,1,1,0,1,0,0,0,0,1,1,1,1,0,1,0,1,0,0,1,1,1,1,1,0,0,0,1,0,0,0,0,0,0,1,0,0,0,1,1,1,1,1,0,1,0,0,1,1,0,0,0,1,1,0,1,0,1,0,0,1,0,0,0,1,1,1,1,1,1,1,1,1,0,0,0,0,0,0,0,1,0,1,0,0,0,1,0,1,0,1,0,0,1,1,1,1,0,1,1,1,1,1,0,0,0,1,0,1,1,1,0,1,1,0,1,0,1,1,0,1,0,0,0,0,1,1,1,0,1,0,0,0,1,1,1,0,0,0,1,1,0,1,0,1,1,1,0,0,0,0,0,1,1,1,0,0,0,1,1,1,0,1,0,1,1,1,1,0,0,1,0,0,1,0,0,1,0,1,1,0,1,0,1,0,1,1,0,1,1,0,1,1,1,1,0,0,0,1,1,0,1,1,1,1,1,0,0,1,0,0,1,1,1,1,0,1,1,1,1,1,1,0,0,0,0,1,0,0,1,1,1,1,0,1,1,1,1,0,1,1,1,0,1,1,1,1,0,0,1,0,1,0,0,0,0,1,1,1,1,1,1,1,0,1,1,0,1,1,0,1,0,1,0,1,0,1,1,0,0,1,1,1,0,0,1,1,0,1,0,0,0,0,0,1,1,0,1,1,1,0,1,0,1,0,1,0,0,0,0,1,1,1,0,1,1,1,1,0,1,0,1,0,1,1,0,0,1,0,0,1,1,0,0,1,1,0,0,0,0,1,1,0,0,1,0,0,0,0,0,0,1,1,1,0,1,0,1,1,1,0,0,0,0,1,0,1,0,1,1,1,1,0,0,1,1,0,0,0,1,0,1,1,1,0,0,0,0,0,1,0,0,1,0,1,1,1,0,1,1,1,0,1,0,0,1,0,0,0,1,1,0,0,0,0,1,0,0,1,0,0,0,1,0,1,1,1,1,1,0,1,0,1,0,1,1,1,0,0,0,1,1,1,1,0,1,1,0,1,1,0,0,1,1,0,0,0,0,0,0,1,0,0,1,1,0,1,1,0,1,0,0,1,1,0,0,1,1,0,0,1,1,1,1,0,0,1,0,1,1,0,0,1,0,1,1,0,1,0,0,0,0,1,1,1,1,0,1,1,0,1,0,1,0,1,1,0,1,0,0,0,1,1,1,0,0,0,0,0,0,0,0,1,0,1,0,0,1,0,1,0,0,1,0,0,1,1,1,0,0,0,1,1,1,0,0,0,0,1,1,0,0,0,0,0,1,1,1,1,0,1,1,0,1,1,0,1,1,0,1,1,0,0,1,1,0,1,0,1,1,1,0,1,1,0,0,1,1,0,1,1,0,0,1,1,1,1,0,1,0,1,1,0,1,0,1,1,0,1,0,0,0,0,0,0,1,0,1,0,0,0,1,1,1,0,1,0,0,1,1,0,1,0,1,1,0,1,0,1,1,1,1,0,0,1,0,1,1,0,1,0,0,0,0,1,0,1,0,0,1,0,0,1,1,1,1,1,1,1,0,1,1,0,1,1,1,0,1,0,1,0,0,1,1,1,1,1,0,1,1,1,0,0,0,0,0,1,0,0,1,0,1,1,0,1,1,1,1,1,1,0,1,0,1,0,0,1,1,0,1,1,0,0,1,1,1,1,1,1,1,0,0,1,1,1,0,1,1,0,1,0,1,1,0,0,1,0,0,1,0,1,0,0,1,0,1,0,0,1,1,1,1,0,0,0,0,1,1,1,1,0,0,0,1,0,0,1,0,0,1,1,1,1,1,1,1,1,0,0,0,active
1,1,1,0,0,0,0,1,0,0,0,0,1,0,1,0,0,0,0,0,1,1,1,0,1,1,1,0,0,0,0,0,1,0,0,0,0,0,1,0,1,1,0,0,0,0,0,0,1,1,0,1,1,1,1,1,1,0,1,1,1,1,1,0,0,1,0,0,1,0,1,0,0,0,1,1,1,1,1,1,0,0,0,1,0,0,1,1,1,0,0,0,1,1,0,1,1,1,0,0,0,0,0,1,1,1,1,1,0,1,0,0,1,0,0,1,1,1,1,1,0,0,0,0,0,0,1,1,0,0,0,0,0,1,0,0,0,0,0,1,0,0,1,0,0,0,1,0,1,0,0,0,1,1,1,1,1,0,0,0,0,0,1,1,1,0,0,0,1,0,0,0,0,0,1,0,1,0,1,1,0,0,1,1,1,0,0,1,1,1,0,0,0,0,0,0,0,0,1,0,0,1,0,1,0,0,0,1,0,1,0,1,0,0,0,0,0,1,1,1,1,1,0,1,0,0,1,1,1,1,0,0,0,1,1,0,0,0,0,0,0,1,0,0,0,1,0,1,1,1,0,0,0,0,1,0,0,0,0,1,0,0,0,0,1,0,0,1,0,0,0,1,0,1,1,1,0,0,1,1,0,0,0,0,1,0,0,0,0,1,0,0,1,1,1,0,0,1,0,0,1,0,1,1,0,1,1,1,1,1,0,0,0,1,0,1,1,1,0,0,1,0,1,0,1,1,0,1,0,0,0,0,1,0,1,0,1,0,1,0,1,1,0,0,0,0,1,1,0,1,0,1,1,1,0,1,0,0,0,1,1,1,0,0,0,1,1,1,0,1,0,0,1,1,1,0,0,1,0,0,0,1,0,1,0,1,1,0,1,0,1,0,1,1,0,1,1,0,0,0,1,1,0,0,0,1,0,0,1,0,1,1,1,0,0,0,0,1,1,1,1,1,0,1,1,1,0,1,0,0,0,0,0,1,0,0,1,1,1,1,0,1,1,1,0,0,1,1,0,0,1,1,1,1,0,0,0,0,1,0,0,0,0,1,0,1,1,1,1,1,0,1,0,0,1,1,0,1,0,1,0,1,1,1,1,0,1,1,1,1,0,0,1,1,0,0,0,1,0,0,0,0,1,0,1,1,1,0,0,0,0,0,1,0,0,0,0,1,1,1,0,1,1,1,0,0,1,0,1,0,0,0,0,0,1,0,0,1,1,1,0,1,1,0,1,0,0,1,1,0,0,1,0,0,0,0,0,0,1,0,0,0,1,0,1,1,0,0,0,0,0,1,0,1,0,1,1,0,0,0,0,1,1,0,0,0,1,1,1,1,0,0,0,0,0,0,1,0,0,0,0,1,1,1,1,1,1,1,0,1,0,0,1,0,0,0,1,1,0,0,0,0,1,0,0,0,0,0,0,1,0,1,0,1,1,0,0,1,0,1,0,0,1,1,0,0,0,0,1,1,1,0,1,0,0,1,1,0,0,1,1,0,0,1,0,0,1,1,0,0,1,1,0,1,1,0,0,0,0,1,1,0,0,1,1,0,0,1,0,1,1,0,0,1,0,1,1,0,0,1,0,1,0,0,1,0,0,0,1,0,1,0,1,0,1,1,0,1,0,1,0,1,1,0,1,0,0,0,1,0,1,0,1,0,0,0,0,0,0,1,0,1,0,0,1,0,1,0,0,1,0,0,1,1,1,0,0,0,1,0,1,0,1,0,0,1,0,0,0,0,0,0,1,1,1,1,1,1,1,0,0,1,0,0,1,0,0,1,0,0,1,1,0,0,0,1,1,1,0,1,0,1,0,1,1,0,1,1,1,0,1,1,1,1,0,0,0,1,1,0,1,0,1,1,0,1,0,0,0,0,0,0,0,0,0,0,0,0,1,1,1,0,1,0,0,0,1,0,1,1,1,1,0,0,0,1,1,1,1,0,1,1,0,1,0,1,1,0,0,0,0,0,0,1,0,0,1,0,0,1,1,1,1,1,0,1,0,0,1,0,1,0,1,0,1,0,1,0,1,1,0,1,0,1,0,1,1,1,0,0,1,0,0,1,0,0,1,0,0,1,0,0,1,1,1,1,1,0,1,0,0,0,0,1,1,0,1,1,1,0,1,1,1,0,1,1,1,0,0,1,1,1,0,1,1,0,1,0,1,1,0,0,1,0,0,1,0,1,0,1,1,1,1,0,0,1,1,1,1,0,0,0,0,1,0,1,1,0,0,0,1,0,0,0,0,0,1,1,1,1,1,1,1,1,0,0,0,active
1,1,1,0,1,0,1,1,0,0,1,1,1,0,1,0,0,0,0,1,0,1,1,0,1,1,1,0,0,0,0,0,1,0,0,0,0,1,1,0,1,1,0,0,0,0,0,0,1,1,0,1,1,1,1,1,1,0,0,0,1,1,1,0,0,1,1,0,0,1,1,0,1,0,1,1,1,1,1,1,0,0,0,1,0,1,0,1,1,0,1,0,1,1,0,1,1,1,0,0,0,0,0,0,1,1,0,0,0,1,0,0,1,0,0,1,1,1,1,1,0,1,0,0,0,0,1,1,0,0,0,0,0,1,0,0,0,0,0,1,0,0,1,0,0,0,1,0,0,0,0,0,1,1,1,1,1,0,0,0,0,0,1,1,1,0,0,0,1,0,0,0,1,0,1,0,1,0,1,1,0,0,1,1,1,1,0,1,0,1,0,0,0,1,0,0,0,1,1,1,0,1,0,1,0,1,0,1,0,1,0,1,0,0,0,0,1,1,1,1,0,1,0,1,1,0,1,1,1,1,0,0,0,0,1,0,0,0,0,1,0,1,0,0,0,1,1,1,1,1,0,1,0,0,1,1,0,0,0,1,1,0,0,0,1,0,1,1,0,0,1,1,1,1,1,1,0,1,1,1,0,0,0,0,0,0,0,1,1,1,0,0,0,1,0,1,0,1,0,0,1,1,1,1,0,1,1,1,1,1,0,0,0,1,0,1,1,1,0,1,1,0,1,0,1,1,0,1,0,0,0,0,1,1,1,0,1,0,0,0,1,1,1,0,0,0,1,1,0,1,0,1,1,1,0,0,0,0,0,1,1,1,0,0,0,1,1,1,0,1,0,0,1,1,1,0,0,1,0,0,1,0,0,1,0,1,1,0,1,0,1,0,1,1,0,1,1,1,1,1,1,1,0,0,0,1,1,1,1,1,1,1,1,0,0,1,0,0,1,1,1,1,0,1,1,1,1,1,1,0,0,0,0,1,0,0,1,1,1,1,0,1,1,1,1,0,1,1,1,0,1,1,1,1,0,0,1,0,1,0,0,0,0,1,1,1,1,1,1,1,0,1,1,1,1,1,0,1,0,1,0,1,0,1,1,0,0,1,1,1,0,0,1,1,0,1,0,0,0,0,0,1,1,0,1,1,1,0,1,0,1,0,1,0,0,0,0,1,1,1,0,1,1,1,0,0,1,0,1,0,1,1,0,0,1,0,0,1,1,0,0,1,1,0,0,0,0,1,1,0,0,1,0,0,0,0,0,0,1,1,1,0,1,0,1,1,0,0,0,0,0,1,0,1,0,1,1,1,0,0,0,1,1,0,0,0,1,0,1,1,1,0,0,0,0,0,1,0,0,1,0,1,1,1,1,1,1,1,0,1,0,0,1,0,0,0,1,1,0,1,0,0,1,0,0,1,0,0,0,1,0,1,1,1,1,1,0,1,0,1,0,1,1,1,0,0,0,1,1,1,1,0,1,1,0,1,1,0,0,1,1,0,0,0,0,0,0,1,0,0,1,1,0,1,1,0,1,0,0,1,1,0,0,1,1,0,0,1,1,1,1,0,0,1,0,1,1,0,0,1,0,1,1,0,1,0,0,0,0,1,1,1,1,0,1,1,0,1,0,1,0,1,1,0,1,0,0,0,1,1,1,0,0,0,0,0,0,1,0,1,0,1,0,0,1,0,1,0,0,1,0,0,1,1,1,0,0,0,1,1,1,0,0,0,0,1,1,0,0,0,0,1,1,1,1,1,0,1,1,0,1,1,0,0,1,0,1,1,0,0,1,1,0,1,0,1,1,1,0,1,1,0,0,1,1,0,1,1,0,0,1,1,1,1,0,1,0,1,1,0,1,1,1,1,0,1,0,0,0,0,0,0,0,0,1,0,0,0,1,1,1,0,1,0,0,1,1,0,1,0,1,1,0,0,0,1,1,1,1,0,0,1,0,1,1,0,1,0,0,0,0,1,0,1,0,0,1,0,0,1,1,1,1,1,1,1,0,1,1,0,1,1,1,0,1,0,1,0,0,1,1,1,0,1,0,1,1,1,0,0,0,0,0,1,0,0,1,0,1,1,0,1,1,1,1,1,1,0,1,0,1,0,0,1,1,0,1,1,0,0,1,1,1,0,1,1,1,0,0,1,1,1,0,1,1,1,1,0,1,1,0,0,1,0,0,1,0,1,0,1,1,0,1,0,0,1,1,1,1,0,0,0,0,1,1,1,1,0,0,0,1,0,0,1,0,0,1,1,1,1,1,1,1,1,0,0,0,active
1,1,1,0,1,0,1,1,0,0,1,1,1,0,1,0,0,0,0,1,0,1,1,0,1,1,1,0,0,0,0,0,1,0,0,0,0,1,1,0,1,1,0,0,0,0,0,0,1,1,0,1,1,1,1,1,1,0,0,0,1,1,1,0,0,1,1,0,0,1,1,0,1,0,1,1,1,1,1,1,0,0,0,1,0,1,0,1,1,0,1,0,1,1,0,1,1,1,0,0,0,0,0,0,1,1,0,0,0,1,0,0,1,0,0,1,1,1,1,1,0,1,1,0,0,0,1,1,0,0,1,0,0,1,0,0,0,0,0,1,0,0,1,0,0,0,1,0,0,0,0,0,1,1,1,1,1,0,0,0,0,0,1,1,1,0,1,0,1,0,0,0,0,0,1,0,1,0,1,1,0,0,1,1,1,0,0,1,0,1,0,0,0,1,0,0,0,1,1,1,0,1,0,1,0,1,0,1,0,1,0,1,0,0,0,0,1,1,1,1,0,1,0,1,0,0,1,1,1,1,0,0,0,0,1,0,1,0,0,0,1,1,0,0,0,1,1,1,1,1,0,1,0,0,1,1,0,0,0,1,1,0,0,0,1,0,0,1,0,0,0,1,1,1,1,1,0,1,1,1,0,0,0,0,0,0,0,1,0,1,0,0,0,1,0,1,0,1,0,0,1,0,1,1,0,1,1,1,1,1,0,0,0,1,0,1,1,1,0,1,1,0,1,0,1,1,0,1,0,0,0,0,1,1,1,0,1,0,0,0,1,1,1,0,0,0,1,1,0,1,0,1,1,1,0,0,0,1,0,1,1,1,0,0,0,1,1,1,1,1,0,0,1,1,1,0,0,1,0,0,1,0,0,1,0,1,1,1,1,0,1,0,1,1,0,1,1,0,1,1,1,1,0,0,0,1,1,0,1,1,1,1,1,0,0,1,0,0,1,1,1,1,0,1,1,1,1,1,1,0,0,1,0,1,0,0,1,1,1,1,0,1,1,1,1,0,1,1,1,0,1,1,1,1,0,0,1,0,1,0,0,0,0,1,1,1,1,1,1,1,0,1,1,0,1,1,0,1,0,1,0,1,0,1,1,0,0,1,1,1,0,0,1,1,0,1,0,0,0,0,0,1,1,0,1,1,1,0,1,0,1,0,1,0,0,0,0,1,1,1,0,1,1,1,0,0,1,0,1,0,1,1,0,0,1,0,0,1,1,0,0,1,1,0,1,0,0,1,1,0,0,1,0,0,0,0,0,0,1,1,1,0,1,1,1,1,0,0,0,0,0,1,0,1,0,1,1,1,0,0,0,1,1,0,0,0,1,0,1,1,1,0,0,0,0,0,1,0,0,1,0,1,1,1,0,1,1,1,0,1,0,0,1,0,0,0,1,1,0,0,0,0,1,0,0,1,0,0,0,1,0,1,1,1,1,1,0,1,0,1,0,1,1,1,0,0,0,1,1,1,1,0,1,1,0,1,1,0,0,1,1,0,0,0,1,0,0,1,0,0,1,1,0,1,1,0,1,0,1,1,1,0,0,1,1,0,0,1,1,1,1,0,0,1,0,1,1,0,0,1,0,1,1,0,1,0,0,0,0,1,1,1,1,0,1,1,0,1,0,1,0,1,1,0,1,0,0,1,1,1,1,0,0,0,0,0,0,0,0,1,0,1,0,0,1,0,1,0,0,1,0,0,1,1,1,0,0,0,1,1,1,0,0,0,0,1,1,0,0,0,0,0,1,1,1,1,0,1,1,0,1,1,0,0,1,0,1,1,0,0,1,1,0,1,0,1,1,1,0,1,1,0,0,1,1,0,1,1,0,0,1,1,1,1,0,1,0,1,1,0,1,0,1,1,0,1,1,1,0,0,0,0,0,0,1,0,0,0,1,1,1,0,1,0,0,1,1,0,1,0,1,1,0,0,0,1,1,1,1,0,0,1,0,1,1,0,1,0,0,0,0,1,0,1,0,0,1,0,1,1,1,1,1,1,1,1,0,1,1,0,1,1,1,0,1,0,1,0,0,1,1,1,0,1,0,1,1,1,0,0,0,0,0,1,0,0,1,0,1,1,0,1,1,1,1,1,1,0,1,0,1,0,0,1,1,0,1,1,0,0,1,1,1,0,1,1,1,0,0,1,1,1,0,1,1,0,1,0,1,1,0,0,1,0,0,1,0,1,0,0,1,0,1,0,0,1,1,1,1,0,0,0,0,1,1,1,1,0,0,0,1,0,0,1,0,0,1,1,1,1,1,1,1,1,0,0,0,active
1,1,1,0,0,0,0,1,0,0,0,0,1,0,1,0,0,0,0,0,1,1,1,0,1,1,1,0,0,0,1,0,1,0,0,0,0,0,1,0,1,1,0,0,0,0,0,0,1,1,0,1,1,1,1,1,1,0,1,1,1,1,1,0,0,1,0,0,1,0,1,0,0,0,1,1,1,1,1,1,0,0,0,1,0,0,1,1,1,1,0,0,1,1,0,1,1,1,0,0,0,0,0,1,1,1,1,1,0,1,0,0,1,0,0,1,1,1,1,1,0,0,0,0,0,0,1,1,0,0,0,0,0,1,1,0,0,0,0,1,0,0,1,0,0,0,1,0,1,0,0,0,1,1,1,1,1,0,0,0,0,0,1,1,1,0,0,0,1,0,0,0,0,0,1,0,1,0,1,1,0,0,1,1,1,0,0,1,1,1,1,0,0,0,0,0,0,0,1,0,0,1,0,1,0,0,0,1,0,1,0,1,0,0,0,0,0,1,1,1,1,1,0,1,0,0,1,1,1,1,0,0,0,1,1,0,0,0,0,0,0,1,0,0,0,1,0,1,1,1,0,0,0,0,1,0,0,1,0,1,0,0,0,0,1,0,0,1,0,0,0,1,0,1,1,1,0,0,1,1,0,0,0,0,1,0,0,0,0,1,0,1,1,1,1,1,0,1,0,0,1,0,1,1,0,1,1,1,1,1,0,0,0,1,0,1,1,1,0,0,1,1,1,0,1,1,1,1,0,0,1,0,1,0,1,0,1,0,1,1,1,1,1,0,1,0,1,1,0,1,0,1,1,1,0,1,0,0,0,1,1,1,0,0,0,1,1,1,1,1,0,0,1,1,1,0,0,1,0,0,1,1,0,1,0,1,1,0,1,0,1,0,1,1,0,1,1,0,0,0,1,1,0,0,0,1,1,1,1,0,1,1,1,0,0,1,0,1,1,1,1,1,0,1,1,1,0,1,0,0,0,0,0,1,0,0,1,1,1,1,0,1,1,1,0,0,1,1,0,0,1,1,1,1,0,0,0,0,1,0,1,0,0,1,0,1,1,1,1,1,0,1,0,0,1,1,0,1,0,1,0,1,1,1,1,0,1,1,1,1,0,1,1,1,0,0,0,1,0,0,0,0,1,0,1,1,1,0,0,0,0,0,1,0,0,0,0,1,1,1,0,1,1,1,0,0,1,0,1,0,0,0,0,0,1,0,0,1,1,1,0,1,1,0,1,0,0,1,1,0,0,1,0,0,0,0,0,0,1,0,0,0,1,0,1,1,0,0,0,0,0,1,0,1,0,1,1,0,0,0,0,1,1,0,0,0,1,1,1,1,0,0,0,0,0,0,1,0,0,0,0,1,1,1,1,1,1,1,0,1,0,0,1,0,0,0,1,1,0,1,0,0,1,0,0,0,0,0,0,1,0,1,0,1,1,0,0,1,0,1,0,0,1,1,0,0,0,0,1,1,1,1,1,0,1,1,1,0,0,1,1,0,0,1,0,0,1,1,0,0,1,1,0,1,1,0,0,0,0,1,1,0,0,1,1,0,0,1,0,1,1,0,0,1,0,1,1,0,0,1,0,1,0,0,1,0,0,0,1,0,1,0,1,0,1,1,0,1,0,1,0,1,1,0,1,0,0,0,1,0,1,0,1,0,1,0,0,0,0,1,0,1,0,0,1,0,1,0,0,1,0,0,1,1,1,0,0,0,1,1,1,0,1,0,0,1,0,0,0,0,0,0,1,1,1,1,1,1,1,0,0,1,0,0,1,0,0,1,0,0,1,1,0,0,0,1,1,1,0,1,1,1,0,1,1,1,1,1,1,0,1,1,1,1,0,0,0,1,1,0,1,0,1,1,0,1,0,1,0,1,0,1,1,0,0,0,0,0,1,1,1,0,1,0,0,0,1,0,1,1,1,1,0,0,0,1,1,1,1,0,1,1,0,1,0,1,1,0,0,0,0,0,0,1,0,0,1,0,1,1,1,1,1,1,0,1,0,0,1,0,1,0,1,0,1,0,1,0,1,1,0,1,0,1,0,1,1,1,0,0,1,0,0,1,0,0,1,1,0,1,0,0,1,1,1,1,1,0,1,0,0,0,0,1,1,0,1,1,1,0,1,1,1,0,1,1,1,0,0,1,1,1,0,1,1,0,1,0,1,1,0,0,1,0,0,1,0,1,0,1,1,1,1,0,0,1,1,1,1,1,0,0,0,1,0,1,1,0,0,0,1,0,0,0,0,0,1,1,1,1,1,1,1,1,0,0,0,active
1,1,1,0,0,0,0,1,0,0,0,0,1,0,1,0,0,0,0,0,1,1,1,0,1,1,1,0,0,0,0,0,1,0,0,0,0,0,1,0,1,1,0,0,0,0,0,0,1,1,0,1,1,1,1,1,1,0,1,1,1,1,1,0,0,1,0,0,1,0,1,0,0,0,1,1,1,1,1,1,0,0,0,1,0,0,1,1,1,0,0,1,1,1,0,1,1,1,0,0,0,0,0,1,1,1,1,1,0,1,0,0,1,0,0,1,1,1,1,1,0,0,0,0,0,0,1,1,0,0,0,0,0,1,0,0,0,0,0,1,0,0,1,0,0,0,1,0,1,0,1,0,1,1,1,1,1,0,0,0,0,0,1,1,1,0,0,0,1,0,0,0,0,1,1,0,1,0,1,1,0,0,1,1,1,0,0,1,1,1,0,0,0,0,0,0,0,0,1,0,0,1,0,1,0,0,0,1,0,1,0,1,0,0,0,0,0,1,1,1,1,1,0,1,0,0,1,1,1,1,0,0,0,1,1,0,0,0,0,0,0,1,0,0,0,1,0,1,1,1,0,0,0,0,1,0,0,0,0,1,0,0,0,0,1,0,0,1,0,0,0,1,0,1,1,1,0,0,1,1,1,0,0,0,1,0,0,0,0,1,0,0,1,1,1,0,0,1,0,0,1,0,1,1,0,1,1,1,1,1,0,0,0,1,0,1,1,1,0,0,1,0,1,0,1,1,0,1,0,0,0,0,1,0,1,0,1,0,1,0,1,1,0,0,0,0,1,1,0,1,0,1,1,1,0,1,0,0,0,1,1,1,0,0,1,1,1,1,0,1,0,0,1,1,1,0,0,1,0,0,0,1,0,1,0,1,1,0,1,0,1,0,1,1,0,1,1,0,0,0,1,1,0,0,0,1,0,0,1,0,1,1,1,0,0,0,0,1,1,1,1,1,0,1,1,1,0,1,0,0,0,0,0,1,1,0,1,1,1,1,0,1,1,1,0,0,1,1,0,0,1,1,1,1,0,0,0,0,1,0,0,0,0,1,0,1,1,1,1,1,0,1,0,0,1,1,0,1,0,1,0,1,1,1,1,0,1,1,1,1,0,0,1,1,0,0,0,1,0,0,0,0,1,0,1,1,1,0,0,0,0,0,1,0,0,0,0,1,1,1,0,1,1,1,1,0,1,0,1,0,0,0,0,0,1,0,0,1,1,1,0,1,1,0,1,0,0,1,1,0,0,1,0,0,0,0,0,0,1,0,0,0,1,0,1,1,0,0,0,0,0,1,0,1,0,1,1,0,0,0,0,1,1,0,0,0,1,1,1,1,0,0,0,0,0,0,1,0,0,1,0,1,1,1,1,1,1,1,0,1,0,0,1,0,0,0,1,1,0,0,0,0,1,0,0,0,0,0,0,1,0,1,0,1,1,0,0,1,0,1,0,0,1,1,0,0,0,0,1,1,1,0,1,0,0,1,1,0,0,1,1,0,0,1,0,0,1,1,0,0,1,1,0,1,1,0,0,0,0,1,1,0,0,1,1,0,0,1,0,1,1,0,0,1,0,1,1,0,0,1,1,1,0,0,1,0,0,0,1,0,1,0,1,0,1,1,0,1,0,1,0,1,1,0,1,0,0,0,1,0,1,0,1,0,0,0,0,0,0,1,1,1,0,0,1,0,1,0,0,1,0,0,1,1,1,0,0,0,1,0,1,0,1,0,0,1,0,0,0,0,0,0,1,1,1,1,1,1,1,0,0,1,0,0,1,0,0,1,1,0,1,1,0,0,0,1,1,1,0,1,0,1,0,1,1,0,1,1,1,0,1,1,1,1,0,0,0,1,1,0,1,0,1,1,0,1,0,0,0,0,0,0,0,0,0,0,0,0,1,1,1,0,1,0,0,0,1,0,1,1,1,1,0,0,0,1,1,1,1,0,1,1,0,1,1,1,1,0,0,0,0,0,0,1,0,0,1,0,0,1,1,1,1,1,0,1,0,0,1,0,1,0,1,0,1,1,1,0,1,1,0,1,0,1,0,1,1,1,0,0,1,0,1,1,0,0,1,0,0,1,0,0,1,1,1,1,1,0,1,0,0,0,0,1,1,0,1,1,1,0,1,1,1,0,1,1,1,0,0,1,1,1,0,1,1,0,1,0,1,1,0,0,1,0,0,1,0,1,0,1,1,1,1,0,0,1,1,1,1,0,0,0,0,1,0,1,1,0,0,0,1,0,0,0,0,0,1,1,1,1,1,1,1,1,0,0,0,active
1,1,1,0,0,0,0,1,0,0,0,0,1,0,1,0,0,0,0,0,1,1,1,0,1,1,1,0,0,0,0,0,1,0,0,0,0,0,1,0,1,1,0,0,0,0,0,0,1,1,0,1,1,1,1,1,1,0,1,1,1,1,1,0,0,1,0,0,1,0,1,0,0,0,1,1,1,1,1,1,0,0,0,1,0,0,1,1,1,0,0,0,1,1,0,1,1,1,0,0,0,0,0,1,1,1,1,1,0,1,0,0,1,0,0,1,1,1,1,1,0,0,0,0,0,0,1,1,0,0,0,0,0,1,0,0,0,0,0,1,0,0,1,0,0,0,1,0,1,0,0,0,1,1,1,1,1,0,0,0,0,0,1,1,1,0,0,0,1,0,0,0,0,0,1,0,1,0,1,1,0,0,1,1,1,0,0,1,1,1,0,0,0,0,0,0,0,0,1,0,0,1,0,1,0,0,0,1,0,1,0,1,0,0,0,0,0,1,1,1,1,1,0,1,0,0,1,1,1,1,0,0,0,1,1,0,0,0,0,0,0,1,0,0,0,1,0,1,1,1,0,0,0,0,1,0,0,0,0,1,0,0,1,0,1,0,0,1,0,0,0,1,0,1,1,1,0,0,1,1,0,0,0,0,1,0,0,0,1,1,0,0,1,1,1,0,0,1,0,0,1,0,1,1,0,1,1,1,1,1,0,0,0,1,0,1,1,1,0,0,1,0,1,0,1,1,0,1,0,0,0,0,1,1,1,0,1,0,1,0,1,1,0,0,0,0,1,1,0,1,0,1,1,1,0,1,0,0,0,1,1,1,0,0,0,1,1,1,0,1,0,1,1,1,1,0,0,1,0,0,0,1,0,1,0,1,1,0,1,0,1,0,1,1,0,1,1,0,0,0,1,1,0,0,0,1,0,0,1,0,1,1,1,0,0,0,0,1,1,1,1,1,0,1,1,1,0,1,1,0,0,0,0,1,0,0,1,1,1,1,0,1,1,1,0,0,1,1,0,0,1,1,1,1,0,0,0,0,1,0,0,0,0,1,0,1,1,1,1,1,0,1,0,0,1,1,0,1,0,1,0,1,1,1,1,0,1,1,1,1,0,0,1,1,0,0,0,1,0,0,0,0,1,0,1,1,1,0,0,0,0,0,1,0,0,0,0,1,1,1,0,1,1,1,0,0,1,0,1,0,0,0,0,0,1,0,0,1,1,1,0,1,1,0,1,0,0,1,1,0,0,1,0,0,0,0,0,0,1,0,0,0,1,0,1,1,1,0,0,0,0,1,0,1,0,1,1,0,1,0,0,1,1,0,0,0,1,1,1,1,0,0,0,0,0,0,1,0,0,0,0,1,1,1,1,1,1,1,0,1,0,0,1,0,0,0,1,1,0,0,0,0,1,0,0,0,0,0,0,1,0,1,0,1,1,0,0,1,0,1,0,0,1,1,0,0,0,0,1,1,1,0,1,0,0,1,1,0,0,1,1,0,1,1,0,0,1,1,0,0,1,1,0,1,1,0,0,0,0,1,1,0,0,1,1,0,0,1,0,1,1,0,0,1,0,1,1,0,0,1,0,1,0,0,1,0,0,0,1,0,1,0,1,0,1,1,0,1,0,1,0,1,1,0,1,0,0,0,1,0,1,0,1,0,0,0,0,0,0,1,0,1,0,0,1,0,1,0,0,1,0,0,1,1,1,0,0,0,1,0,1,0,1,0,0,1,0,0,0,0,0,0,1,1,1,1,1,1,1,0,0,1,0,0,1,0,0,1,0,0,1,1,0,0,0,1,1,1,0,1,0,1,0,1,1,0,1,1,1,0,1,1,1,1,0,0,0,1,1,0,1,0,1,1,0,1,0,0,0,0,0,0,1,0,0,0,0,0,1,1,1,0,1,0,0,0,1,0,1,1,1,1,0,0,0,1,1,1,1,0,1,1,0,1,0,1,1,0,0,0,0,0,0,1,0,0,1,0,0,1,1,1,1,1,0,1,0,0,1,1,1,0,1,0,1,0,1,0,1,1,1,1,1,1,0,1,1,1,0,0,1,0,0,1,0,0,1,0,0,1,0,0,1,1,1,1,1,0,1,0,0,0,0,1,1,0,1,1,1,0,1,1,1,1,1,1,1,0,0,1,1,1,0,1,1,0,1,0,1,1,0,0,1,0,0,1,0,1,0,1,1,1,1,0,0,1,1,1,1,0,0,0,0,1,0,1,1,1,0,0,1,0,0,0,0,0,1,1,1,1,1,1,1,1,0,0,0,active
1,1,1,0,1,0,1,1,0,0,1,1,1,0,1,0,0,0,0,1,0,1,1,0,1,1,1,0,0,0,0,0,1,1,0,0,0,1,1,0,1,1,0,0,0,0,0,0,1,1,0,1,1,1,1,1,1,0,0,0,1,1,1,0,0,1,1,0,0,1,1,0,1,0,1,1,1,1,1,1,0,0,0,1,0,1,0,1,1,0,1,1,1,1,0,1,1,1,0,0,0,0,0,0,1,1,1,0,0,1,0,0,1,0,0,1,1,1,1,1,0,1,0,0,0,1,1,1,0,0,0,0,0,1,0,0,0,0,0,1,0,0,1,0,1,0,1,0,0,0,1,0,1,1,1,1,1,1,0,0,0,0,1,1,1,0,0,0,1,1,0,0,0,1,1,0,1,0,1,1,0,0,1,1,1,0,0,1,0,1,0,0,0,1,0,0,0,1,1,1,0,1,0,1,0,1,0,1,0,1,0,1,0,0,0,0,1,1,1,1,0,1,0,1,0,0,1,1,1,1,0,0,0,0,1,0,0,0,0,0,0,1,0,0,0,1,1,1,1,1,0,1,0,0,1,1,0,0,0,1,1,0,1,0,1,0,0,1,0,0,0,1,1,1,1,1,0,1,1,1,1,0,0,0,0,0,0,1,0,1,0,0,0,1,0,1,0,1,0,0,1,0,1,1,0,1,1,1,1,1,0,0,0,1,0,1,1,1,0,1,1,0,1,0,1,1,0,1,0,0,0,0,1,1,1,0,1,0,0,0,1,1,1,0,0,0,1,1,0,1,0,1,1,1,1,0,0,0,0,1,1,1,0,0,0,1,1,1,0,1,0,0,1,1,1,0,0,1,0,0,1,0,0,1,0,1,1,0,1,0,1,0,1,1,0,1,1,0,1,1,1,1,0,0,0,1,1,0,1,1,1,1,1,0,0,1,1,1,1,1,1,1,0,1,1,1,1,1,1,0,0,0,0,1,1,0,1,1,1,1,0,1,1,1,1,0,1,1,1,0,1,1,1,1,0,0,1,1,1,0,0,0,0,1,1,1,1,1,1,1,0,1,1,0,1,1,0,1,0,1,0,1,0,1,1,0,0,1,1,1,0,0,1,1,0,1,0,0,0,0,0,1,1,0,1,1,1,0,1,0,1,0,1,0,0,0,0,1,1,1,0,1,1,1,0,0,1,0,1,0,1,1,0,0,1,0,0,1,1,0,0,1,1,0,0,0,0,1,1,0,0,1,0,0,0,0,0,0,1,1,1,0,1,0,1,1,0,0,0,0,0,1,0,1,1,1,1,1,1,0,0,1,1,0,0,0,1,0,1,1,1,0,0,0,0,0,1,0,0,1,0,1,1,1,0,1,1,1,0,1,1,0,1,0,0,1,1,1,0,0,0,0,1,0,0,1,0,0,0,1,1,1,1,1,1,1,0,1,0,1,0,1,1,1,1,0,0,1,1,1,1,0,1,1,0,1,1,0,0,1,1,0,0,0,0,0,0,1,0,0,1,1,0,1,1,0,1,0,0,1,1,0,0,1,1,0,0,1,1,1,1,0,0,1,0,1,1,0,0,1,0,1,1,0,1,0,0,0,0,1,1,1,1,0,1,1,0,1,0,1,0,1,1,0,1,1,0,0,1,1,1,0,0,1,0,0,0,0,0,1,0,1,0,0,1,1,1,0,0,1,0,0,1,1,1,0,0,0,1,1,1,0,0,0,0,1,1,0,0,0,0,0,1,1,1,1,0,1,1,0,1,1,0,0,1,0,1,1,1,0,1,1,0,1,0,1,1,1,0,1,1,0,0,1,1,0,1,1,0,0,1,1,1,1,0,1,0,1,1,0,1,0,1,1,0,1,0,0,0,0,0,0,0,0,1,0,0,0,1,1,1,0,1,0,0,1,1,0,1,0,1,1,0,0,0,1,1,1,1,1,0,1,0,1,1,0,1,0,1,0,0,1,0,1,0,0,1,0,0,1,1,1,1,1,1,1,0,1,1,0,1,1,1,0,1,0,1,0,0,1,1,1,0,1,0,1,1,1,0,0,0,0,0,1,0,0,1,0,1,1,0,1,1,1,1,1,1,0,1,0,1,0,0,1,1,0,1,1,0,0,1,1,1,0,1,1,1,0,0,1,1,1,0,1,1,0,1,0,1,1,0,0,1,0,0,1,0,1,0,0,1,0,1,0,0,1,1,1,1,0,0,0,0,1,1,1,1,0,0,0,1,0,0,1,0,0,1,1,1,1,1,1,1,1,0,0,0,active
0,0,0,0,0,0,0,0,1,0,0,0,0,0,1,0,0,0,0,0,1,0,1,0,0,0,1,0,0,0,1,1,1,0,0,0,0,0,0,0,1,0,0,0,0,0,0,0,0,0,0,0,1,0,0,1,0,0,0,0,0,0,1,0,0,1,0,0,0,0,0,0,0,0,0,0,0,0,0,1,0,0,0,1,0,1,0,0,0,0,0,0,0,1,0,0,0,1,0,0,0,0,0,0,0,0,0,0,0,0,0,1,0,0,1,0,1,0,1,0,0,0,1,0,0,0,0,1,0,1,0,0,1,1,0,0,0,0,0,0,0,0,0,0,0,1,1,0,0,0,0,0,0,0,0,0,0,0,0,0,0,0,0,0,0,0,0,0,0,0,0,0,0,0,0,0,0,0,0,0,0,0,0,1,0,0,0,0,0,1,0,0,0,0,0,0,0,1,0,0,0,0,0,0,0,1,0,0,0,1,1,0,0,0,0,0,1,1,0,1,0,0,1,0,0,0,0,1,0,0,0,1,0,0,0,1,0,0,1,0,0,0,0,0,0,0,0,0,0,0,1,0,0,0,0,0,0,0,0,1,0,0,0,0,0,0,0,0,0,0,0,0,0,1,0,0,1,0,0,0,0,1,0,0,0,0,0,0,0,1,0,0,0,0,0,0,1,0,0,0,0,0,0,0,0,1,1,0,0,0,0,0,0,0,0,0,0,0,0,0,0,1,0,0,0,1,0,0,0,0,0,0,0,0,0,0,0,0,0,0,1,1,0,0,1,0,0,0,0,1,0,1,0,0,1,0,1,0,0,0,0,0,0,0,0,0,0,0,0,0,0,0,1,0,0,0,0,0,0,0,0,0,0,0,0,1,0,0,0,0,1,1,1,0,1,0,0,1,0,0,0,1,0,0,0,1,0,0,0,0,1,0,0,0,0,0,0,0,1,0,0,0,0,0,1,1,0,0,0,0,0,0,0,0,0,0,0,0,0,1,0,0,0,0,1,0,1,0,0,0,0,0,1,1,0,0,0,0,0,0,0,1,0,0,0,0,0,1,0,0,0,0,0,0,0,0,0,1,0,0,0,1,1,0,0,0,0,0,0,0,0,0,0,0,0,0,0,0,0,0,0,0,0,0,0,1,0,0,0,1,0,0,1,0,0,1,0,0,1,1,0,0,0,0,0,0,0,0,1,0,0,0,0,0,0,0,0,0,0,1,0,0,0,0,0,0,0,0,0,0,0,0,0,0,0,0,0,0,0,0,0,1,0,0,0,0,0,0,0,0,0,0,0,0,0,0,0,0,0,0,0,1,0,0,1,0,0,0,0,0,0,1,0,0,0,0,0,0,1,0,0,0,0,0,0,1,1,0,0,0,0,0,1,0,0,0,1,0,0,0,1,0,1,0,0,0,0,0,0,1,0,0,0,0,0,0,0,1,0,0,0,0,0,1,0,0,0,0,0,0,0,0,0,0,0,0,0,0,0,0,0,0,0,0,0,0,1,0,0,0,0,0,0,0,0,0,0,0,0,0,0,0,0,0,0,0,0,0,1,0,0,0,0,0,0,0,1,0,1,0,0,0,0,0,0,0,0,0,0,0,0,0,1,0,1,0,1,0,0,0,0,0,1,0,0,0,0,0,0,0,0,0,0,0,0,0,0,0,1,0,0,0,1,0,0,0,1,0,0,0,1,0,1,0,0,1,1,0,0,0,0,0,0,1,0,1,0,0,0,0,0,0,0,0,0,0,0,0,0,0,1,1,1,0,0,0,1,1,0,0,0,0,0,0,0,0,0,1,0,0,0,0,1,0,0,0,0,0,0,1,0,0,0,0,0,0,0,0,0,0,0,1,1,0,0,1,0,0,0,0,1,1,0,0,0,0,0,0,1,0,0,0,1,0,1,0,1,0,0,0,0,0,1,0,1,1,1,1,0,0,0,0,0,0,0,0,1,0,0,0,0,0,0,0,0,0,1,0,0,1,0,0,0,0,0,1,0,0,0,0,0,0,0,0,0,0,0,0,0,0,0,0,1,0,1,0,1,1,0,0,0,1,0,1,1,0,0,1,1,0,1,1,0,1,0,0,0,0,1,0,0,0,0,1,0,0,0,0,0,0,0,0,0,1,0,0,0,0,0,0,0,1,0,0,1,0,0,0,0,0,1,0,1,0,0,0,0,0,1,0,0,1,0,0,0,0,0,0,1,0,0,0,0,0,0,1,0,0,0,0,0,0,0,0,0,0,0,1,0,0,0,1,0,0,0,0,0,inactive
0,0,0,0,0,0,0,0,1,0,0,0,0,0,1,0,0,0,0,0,0,0,1,0,0,0,1,0,0,0,0,1,1,0,0,0,0,0,0,0,1,0,0,0,0,0,0,0,0,0,0,0,1,0,0,1,0,0,0,0,0,0,1,0,0,1,0,0,0,0,0,0,0,0,0,0,0,0,0,1,0,0,0,1,0,1,0,0,0,0,0,0,0,1,0,0,0,1,0,0,0,0,0,0,0,0,0,0,0,0,0,1,0,0,1,0,1,1,1,0,0,0,1,0,0,0,0,1,0,1,0,0,1,1,0,0,0,0,0,0,0,0,0,0,0,1,1,0,0,0,0,0,0,0,0,0,0,0,1,0,0,1,0,0,0,0,0,0,0,0,0,0,0,0,0,0,0,0,0,0,0,0,0,1,0,0,0,0,0,1,0,0,0,0,0,0,0,1,0,0,0,0,0,0,0,1,0,0,0,1,1,0,0,0,0,0,1,1,0,1,0,0,1,0,0,0,0,1,0,0,0,1,0,0,0,1,0,0,0,0,0,0,0,0,0,0,0,0,0,0,1,0,0,0,0,0,0,0,0,1,0,0,0,0,0,0,0,0,0,0,0,0,0,1,0,0,1,0,0,0,0,0,0,0,0,0,0,0,0,1,0,0,0,0,0,0,0,0,0,0,0,0,0,0,0,1,1,0,0,0,0,0,0,0,0,0,0,0,0,0,0,1,0,0,0,1,0,0,0,0,0,0,0,0,0,0,0,0,0,0,1,1,0,0,1,0,0,0,0,0,0,1,0,0,1,0,1,0,0,0,0,0,0,0,0,0,0,0,0,0,0,0,1,0,0,0,0,0,0,0,0,0,0,0,0,1,0,0,0,0,1,1,1,0,1,0,0,1,0,0,0,1,0,0,0,1,0,0,0,0,1,0,0,0,0,0,0,0,1,0,0,0,0,0,1,1,0,0,0,0,0,0,0,0,0,1,0,0,0,1,0,0,0,0,1,0,1,0,0,0,0,0,1,1,0,0,0,0,0,0,0,1,0,0,0,0,1,1,0,0,0,0,0,0,0,0,0,1,0,0,0,1,1,0,0,0,0,0,0,0,0,0,0,0,0,0,0,0,0,0,0,0,0,0,0,1,0,0,0,0,0,0,1,0,0,0,0,0,1,1,0,0,0,0,0,0,0,0,1,0,0,0,0,0,0,0,0,0,0,1,0,0,0,0,0,0,0,0,0,0,0,0,0,0,0,0,0,0,0,0,0,1,0,0,0,0,0,0,0,0,0,0,0,0,0,0,0,0,0,0,0,1,0,0,1,0,0,0,0,0,0,1,0,0,0,0,0,0,1,0,1,0,0,0,0,1,1,0,0,0,0,0,1,0,0,0,1,0,0,0,1,0,1,0,0,0,0,0,0,1,0,0,0,0,0,0,0,1,0,0,1,0,0,1,0,0,0,0,0,0,0,0,0,0,0,0,0,0,0,0,0,0,0,0,0,0,1,0,0,0,0,0,0,0,0,0,0,0,0,0,0,0,0,0,0,0,0,0,1,0,0,0,0,0,0,0,1,0,1,0,0,0,0,0,0,0,0,0,0,0,0,0,1,0,1,0,1,0,0,0,0,0,1,0,0,0,0,0,0,0,0,0,0,0,0,0,0,0,1,0,0,0,1,0,0,0,1,0,0,0,1,0,1,0,0,1,1,0,0,0,0,0,0,1,0,1,0,0,0,0,0,0,0,0,0,0,0,0,0,0,0,1,1,0,0,0,1,1,0,0,0,0,0,0,0,0,0,1,0,0,0,0,1,0,0,0,0,0,0,1,0,0,0,0,0,0,0,0,0,0,0,1,1,0,0,1,0,0,0,0,1,1,0,0,0,0,0,0,1,0,0,0,1,0,1,0,1,0,0,0,0,0,1,0,1,0,1,1,0,0,0,0,0,0,0,0,1,0,0,0,0,0,0,0,0,0,1,0,0,1,0,0,0,0,0,1,0,0,0,0,0,0,0,0,0,0,0,0,0,0,0,0,1,0,1,0,1,1,0,0,0,1,0,1,1,0,0,1,1,0,1,1,0,1,0,0,0,0,1,0,0,0,0,1,0,0,0,0,0,0,0,0,0,1,0,0,0,0,0,0,1,1,0,0,1,0,0,0,0,0,1,0,1,0,0,0,0,0,1,0,0,1,0,0,0,0,0,0,1,0,0,1,0,0,0,1,0,0,0,0,0,0,0,0,0,0,0,1,0,0,0,1,0,0,0,0,0,inactive
0,1,0,0,0,0,0,0,1,0,0,0,0,0,1,0,0,0,0,0,1,0,1,0,0,0,1,0,0,0,1,1,1,0,0,0,0,0,0,0,1,0,0,0,0,0,0,0,0,0,0,1,1,0,0,1,0,0,0,0,0,0,1,0,0,1,0,0,0,0,0,0,0,0,0,0,1,0,0,1,0,0,1,1,1,1,0,0,0,0,0,0,0,1,0,0,1,1,1,1,0,0,1,0,0,0,0,0,0,0,0,1,0,0,1,0,1,1,1,0,0,0,1,0,0,0,0,1,1,1,0,0,1,1,0,0,0,1,0,0,0,0,0,0,0,1,1,0,1,0,0,0,1,1,0,0,1,0,0,1,0,0,0,0,0,0,0,0,0,0,0,0,0,0,0,0,0,0,0,1,0,0,0,1,0,0,0,1,0,1,0,0,0,0,0,0,0,1,0,0,0,0,0,0,0,1,0,0,0,1,1,0,0,0,1,0,1,1,0,1,1,0,1,1,0,0,0,1,0,0,0,1,0,0,0,1,0,0,1,0,0,0,1,0,0,0,0,0,0,0,1,0,0,0,0,0,0,0,0,1,0,0,0,0,0,0,0,0,0,0,0,0,0,1,0,0,1,0,0,0,0,1,0,0,0,0,0,0,0,1,0,0,0,0,0,0,1,0,0,0,0,0,0,0,1,1,1,0,0,0,0,0,0,0,0,0,0,0,0,0,0,1,0,0,0,1,0,0,0,0,0,0,0,0,0,1,0,1,0,0,1,1,0,0,1,0,0,0,0,1,0,1,0,0,1,1,1,0,0,0,0,0,0,0,0,0,0,0,1,0,0,0,1,0,0,1,0,0,0,0,0,0,0,0,0,1,0,0,0,0,1,1,1,0,1,1,0,1,0,0,0,1,0,0,0,1,0,0,0,0,1,0,0,0,0,0,0,0,1,0,0,0,1,0,1,1,0,0,0,0,0,0,0,0,0,0,0,1,0,1,0,0,0,0,1,0,1,0,0,0,0,0,1,1,0,0,0,1,0,0,0,1,0,0,0,0,1,1,0,0,0,1,0,1,0,0,0,1,0,0,0,1,1,0,0,0,1,0,0,0,0,0,0,0,0,0,0,1,1,0,0,1,0,0,1,1,0,0,0,1,0,0,1,0,0,1,0,0,1,1,0,0,0,0,0,0,0,0,1,0,1,0,0,0,0,0,0,0,0,1,0,0,0,0,0,0,0,0,0,1,0,0,1,0,0,0,0,0,0,1,0,1,1,1,1,0,0,0,0,0,0,0,1,0,0,1,0,0,1,0,0,1,0,0,1,0,0,0,0,0,0,1,0,0,0,0,0,0,1,0,1,0,0,0,1,1,1,0,0,1,0,0,1,0,0,0,1,0,0,0,1,0,1,0,0,0,0,0,0,1,0,0,0,0,0,0,0,1,1,0,0,0,0,1,0,0,0,0,1,1,0,0,0,0,0,0,1,0,0,0,0,0,0,0,0,0,1,0,0,1,0,0,0,1,0,0,0,0,0,0,0,0,0,1,0,0,0,0,1,0,0,0,0,0,0,0,1,0,1,1,0,0,0,1,0,0,0,0,0,0,0,0,1,0,1,0,1,1,0,1,0,0,1,1,0,0,0,1,0,0,0,0,0,0,0,0,0,0,1,0,0,0,1,0,0,1,1,0,0,0,1,0,1,0,0,1,1,0,0,1,0,0,1,1,0,1,0,0,0,0,1,0,0,0,1,0,0,0,0,0,1,1,1,0,0,0,1,1,0,1,0,0,0,0,0,0,0,1,0,0,1,0,1,0,0,0,0,0,1,1,1,0,1,0,0,0,0,0,0,0,0,1,1,1,1,1,0,0,0,0,1,1,0,0,0,0,1,0,1,0,0,0,1,0,1,0,1,1,0,0,0,0,1,0,1,1,1,1,0,0,0,0,0,0,0,0,1,0,0,1,1,0,0,0,0,0,1,0,1,1,0,1,1,0,0,1,0,0,0,0,0,0,0,0,0,0,0,0,0,0,0,0,1,0,1,0,1,1,0,0,0,1,0,1,1,0,0,1,1,0,1,1,0,1,0,0,0,1,1,0,0,0,0,1,0,0,0,0,0,0,0,0,0,1,0,0,0,0,0,0,0,1,0,0,1,0,0,0,0,0,1,0,1,0,0,0,0,0,1,0,0,1,0,0,0,0,0,0,1,0,0,0,1,0,0,1,0,0,0,0,0,0,0,0,0,0,0,1,0,0,0,1,0,0,0,0,0,inactive
0,0,0,0,0,0,0,0,1,0,0,0,0,0,1,0,0,0,0,0,1,0,1,0,0,0,1,0,0,0,1,1,1,0,0,0,0,0,0,0,1,0,0,0,0,0,0,0,0,0,0,0,1,0,0,1,0,0,0,0,0,0,1,0,0,1,0,0,0,0,0,0,0,0,0,0,0,0,0,1,0,0,0,1,0,1,0,0,0,0,0,0,0,1,0,0,0,1,0,0,0,0,0,0,0,0,0,0,0,0,0,1,0,0,1,0,1,0,1,0,0,0,1,0,0,0,0,1,0,1,0,0,1,1,0,0,0,0,0,0,0,0,0,0,0,1,1,0,0,0,0,0,0,0,0,0,0,0,0,0,0,0,0,0,0,0,0,0,0,0,0,0,0,0,0,0,0,0,0,0,0,0,0,1,0,0,0,0,0,1,0,0,0,0,0,0,0,1,0,0,0,0,0,0,0,1,0,0,0,1,1,0,0,0,0,0,1,1,0,1,0,0,1,0,0,0,0,1,0,0,0,1,0,0,0,1,0,0,1,0,0,0,0,0,0,0,0,0,0,0,1,0,0,0,0,0,0,0,0,1,0,0,0,0,0,0,0,0,0,0,0,0,0,1,0,0,1,0,0,0,0,1,0,0,0,0,0,0,0,1,0,0,0,0,0,0,1,0,0,0,0,0,0,0,0,1,1,0,0,0,0,0,0,0,0,0,0,0,0,0,0,1,0,0,0,1,0,0,0,0,0,0,0,0,0,0,0,0,0,0,1,1,0,0,1,0,0,0,0,1,0,1,0,0,1,0,1,0,0,0,0,0,0,0,0,0,0,0,0,0,0,0,1,0,0,0,0,0,0,0,0,0,0,0,0,1,0,0,0,0,1,1,1,0,1,0,0,1,0,0,0,1,0,0,0,1,0,0,0,0,1,0,0,0,0,0,0,0,1,0,0,0,0,0,1,1,0,0,0,0,0,0,0,0,0,1,0,0,0,1,0,0,0,0,1,0,1,0,0,0,0,0,1,1,0,0,0,0,0,0,0,1,0,0,0,0,0,1,0,0,0,0,0,0,0,0,0,1,0,0,0,1,1,0,0,0,0,0,0,0,0,0,0,0,0,0,0,0,0,0,0,0,0,0,0,1,0,0,0,1,0,0,1,0,0,1,0,0,1,1,0,0,0,0,0,0,0,0,1,0,0,0,0,0,0,0,0,0,0,1,0,0,0,0,0,0,0,0,0,0,0,0,0,0,0,0,0,0,0,0,0,1,0,0,0,0,0,0,0,0,0,0,0,0,0,0,0,0,0,0,0,1,0,0,1,0,0,0,0,0,0,1,0,0,0,0,0,0,1,0,0,0,0,0,0,1,1,0,0,0,0,0,1,0,0,0,1,0,0,0,1,0,1,0,0,0,0,0,0,1,0,0,0,0,0,0,0,1,0,0,1,0,0,1,0,0,0,0,0,0,0,0,0,0,0,0,0,0,0,0,0,0,0,0,0,0,1,0,0,0,0,0,0,0,0,0,0,0,0,0,0,0,0,0,0,0,0,0,1,0,0,0,0,0,0,0,1,0,1,0,0,0,0,0,0,0,0,0,0,0,0,0,1,0,1,0,1,0,0,0,0,0,1,0,0,0,0,0,0,0,0,0,0,0,0,0,0,0,1,0,0,0,1,0,0,0,1,0,0,0,1,0,1,0,0,1,1,0,0,0,0,0,0,1,0,1,0,0,0,0,0,0,0,0,0,0,0,0,0,0,1,1,1,0,0,0,1,1,0,0,0,0,0,0,0,0,0,1,0,0,0,0,1,0,0,0,0,0,0,1,0,0,0,0,0,0,0,0,0,0,0,1,1,0,0,1,0,0,0,0,1,1,0,0,0,0,0,0,1,0,0,0,1,0,1,0,1,0,0,0,0,0,1,0,1,1,1,1,0,0,0,0,0,0,0,0,1,0,0,0,0,0,0,0,0,0,1,0,0,1,0,0,0,0,0,1,0,0,0,0,0,0,0,0,0,0,0,0,0,0,0,0,1,0,1,0,1,1,0,0,0,1,0,1,1,0,0,1,1,0,1,1,0,1,0,0,0,0,1,0,0,0,0,1,0,0,0,0,0,0,0,0,0,1,0,0,0,0,0,0,1,1,0,0,1,0,0,0,0,0,1,0,1,0,0,0,0,0,1,0,0,1,0,0,0,0,0,0,1,0,0,0,0,0,0,1,0,0,0,0,0,0,0,0,0,0,0,1,0,0,0,1,0,0,0,0,0,inactive
0,0,0,0,0,0,0,0,1,0,0,0,0,0,1,0,0,0,0,0,1,0,1,0,0,0,1,0,0,0,0,1,1,0,0,0,0,0,0,0,1,0,0,0,0,0,0,0,0,0,0,0,1,0,0,1,0,0,0,0,0,0,1,0,0,1,0,0,0,0,0,0,0,0,0,0,0,0,0,1,0,0,0,1,0,1,0,0,0,0,0,0,0,1,0,0,0,1,0,0,0,0,0,0,0,0,0,0,0,0,0,1,0,0,1,0,1,0,1,0,0,0,1,0,0,0,0,0,0,0,0,0,1,1,0,0,0,0,0,0,0,0,0,0,0,1,1,0,0,0,0,0,0,0,0,0,0,0,0,0,0,0,0,0,0,0,0,0,0,0,0,0,0,0,0,0,0,0,0,0,0,0,0,1,0,0,0,0,0,1,0,0,0,0,0,0,0,1,0,0,0,0,0,0,0,1,0,0,0,1,1,0,0,0,0,0,1,1,0,1,0,0,1,0,0,0,0,1,0,0,0,1,0,0,0,1,0,0,1,0,0,0,0,0,0,0,0,0,0,0,1,0,0,0,0,0,0,0,0,1,0,0,0,0,0,0,0,0,0,0,0,0,0,1,0,0,1,0,0,0,0,1,0,0,0,0,0,0,0,1,0,0,0,0,0,0,1,0,0,0,0,0,0,0,0,1,1,0,0,0,0,0,0,0,0,0,0,0,0,0,0,1,0,0,0,1,0,0,0,0,0,0,0,0,0,0,0,0,0,0,1,1,0,0,1,0,0,0,0,1,0,1,0,0,1,0,1,0,0,0,0,0,0,0,0,0,0,0,0,0,0,0,1,0,0,0,0,0,0,0,0,0,0,0,0,0,0,0,0,0,1,1,1,0,1,0,0,1,0,0,0,1,0,0,0,1,0,0,0,0,0,0,0,0,0,0,0,0,1,0,0,0,0,0,1,1,0,0,0,0,0,0,0,0,0,0,0,0,0,1,0,0,0,0,1,0,1,0,0,0,0,0,1,1,0,0,0,0,0,0,0,1,0,0,0,0,0,1,0,0,0,0,0,0,0,0,0,1,0,0,0,1,1,0,0,0,0,0,0,0,0,0,0,0,0,0,0,0,0,0,0,0,0,0,0,1,0,0,0,1,0,0,1,0,0,1,0,0,1,1,0,0,0,0,0,0,0,0,1,0,0,0,0,0,0,0,0,0,0,1,0,0,0,0,0,0,0,0,0,0,0,0,0,0,0,0,0,0,0,0,0,1,0,0,0,0,0,0,0,0,0,0,0,0,0,0,0,0,0,0,0,1,0,0,1,0,0,0,0,0,0,1,0,0,0,0,0,0,1,0,0,0,0,0,0,1,1,0,0,0,0,0,1,0,0,0,1,0,0,0,1,0,1,0,0,0,0,0,0,1,0,0,0,0,0,0,0,1,0,0,0,0,0,1,0,0,0,0,0,0,0,0,0,0,0,0,0,0,0,0,0,0,0,0,0,0,1,0,0,0,0,0,0,0,0,0,0,0,0,0,0,0,0,0,0,0,0,0,1,0,0,0,0,0,0,0,1,0,1,0,0,0,0,0,0,0,0,0,0,0,0,0,1,0,1,0,1,0,0,0,0,0,1,0,0,0,0,0,0,0,0,0,0,0,0,0,0,0,1,0,0,0,0,0,0,0,1,0,0,0,1,0,1,0,0,1,1,0,0,0,0,0,0,1,0,1,0,0,0,0,0,0,0,0,0,0,0,0,0,0,1,1,1,0,0,0,1,1,0,0,0,0,0,0,0,0,0,1,0,0,0,0,1,0,0,0,0,0,0,1,0,0,0,0,0,0,0,0,0,0,0,1,1,0,0,1,0,0,0,0,1,1,0,0,0,0,0,0,1,0,0,0,1,0,1,0,1,0,0,0,0,0,1,0,1,1,1,1,0,0,0,0,0,0,0,0,1,0,0,0,0,0,0,0,0,0,1,0,0,1,0,0,0,0,0,1,0,0,0,0,0,0,0,0,0,0,0,0,0,0,0,0,1,0,1,0,1,1,0,0,0,0,0,1,1,0,0,1,1,0,1,1,0,1,0,0,0,0,1,0,0,0,0,1,0,0,0,0,0,0,0,0,0,0,0,0,0,0,0,0,0,1,0,0,1,0,0,0,0,0,0,0,1,0,0,0,0,0,1,0,0,0,0,0,0,0,0,0,1,0,0,0,0,0,0,1,0,0,0,0,0,0,0,0,0,0,0,1,0,0,0,1,0,0,0,0,0,inactive
0,0,0,0,0,0,0,0,1,0,0,0,0,0,1,0,0,0,0,0,1,0,1,0,0,0,1,0,0,0,1,1,1,0,0,0,0,0,0,0,1,0,0,0,0,0,0,0,0,0,0,0,1,0,0,1,0,0,0,0,0,0,1,0,0,1,0,0,0,0,0,0,0,0,0,0,0,0,0,1,0,0,0,1,0,1,0,0,0,0,0,0,0,1,0,0,0,1,0,0,0,0,0,0,0,0,0,0,0,0,0,1,0,0,1,0,1,1,1,0,0,0,1,0,0,0,0,1,0,1,0,0,1,1,0,0,0,0,0,0,0,0,0,0,0,1,1,0,0,0,0,0,0,0,0,0,0,0,0,0,0,0,0,0,0,0,0,0,0,0,0,0,0,0,0,0,0,0,0,0,0,0,0,1,0,0,0,0,0,1,0,0,0,0,0,0,0,1,0,0,0,0,0,0,0,1,0,0,0,1,1,0,0,0,0,0,1,1,0,1,0,0,1,0,0,0,0,1,0,0,0,1,0,0,0,1,0,0,1,0,0,0,0,0,0,0,0,0,0,0,1,0,0,0,0,0,0,0,0,1,0,0,0,0,0,0,0,0,0,0,0,0,0,1,0,0,1,0,0,0,0,1,0,0,0,0,0,0,0,1,0,0,0,0,0,0,1,0,0,0,0,0,0,0,0,1,1,0,0,0,0,0,0,0,0,0,0,0,0,0,0,1,0,0,0,1,0,0,0,0,0,0,0,0,0,0,0,0,0,0,1,1,0,0,1,0,0,0,0,1,0,1,0,0,1,0,1,0,0,0,0,0,0,0,0,0,0,0,0,0,0,0,1,0,0,0,0,0,0,0,0,0,0,0,0,1,0,0,0,0,1,1,1,0,1,0,0,1,0,0,0,1,0,0,0,1,0,0,0,0,1,0,0,0,0,0,0,0,1,0,0,0,0,0,1,1,0,0,0,0,0,0,0,0,0,1,0,0,0,1,0,0,0,0,1,0,1,0,0,0,0,0,1,1,0,0,0,0,0,0,0,1,0,0,0,0,1,1,0,0,0,0,0,0,0,0,0,1,0,0,0,1,1,0,0,0,0,0,0,0,0,0,0,0,0,0,0,0,0,0,0,0,0,0,0,1,0,0,0,1,0,0,1,0,0,1,0,0,1,1,0,0,0,0,0,0,0,0,1,0,0,0,0,0,0,0,0,0,0,1,0,0,0,0,0,0,0,0,0,0,0,0,0,0,0,0,0,0,0,0,0,1,0,0,0,0,0,0,0,0,0,0,0,0,0,0,0,0,0,0,0,1,0,0,1,0,0,0,0,0,0,1,0,0,0,0,0,0,1,0,1,0,0,0,0,1,1,0,0,0,0,0,1,0,0,0,1,0,0,0,1,0,1,0,0,0,0,0,0,1,0,0,0,0,0,0,0,1,0,0,1,0,0,1,0,0,0,0,0,0,0,0,0,0,0,0,0,0,0,0,0,0,0,0,0,0,1,0,0,0,0,0,0,0,0,0,0,0,0,0,0,0,0,0,0,0,0,0,1,0,0,0,0,0,0,0,1,0,1,0,0,0,0,0,0,0,0,0,0,0,0,0,1,0,1,0,1,0,0,0,0,0,1,0,0,0,0,0,0,0,0,0,0,0,0,0,0,0,1,0,0,0,1,0,0,0,1,0,0,0,1,0,1,0,0,1,1,0,0,0,0,0,0,1,0,1,0,0,0,0,0,0,0,0,0,0,0,0,0,0,1,1,1,0,0,0,1,1,0,0,0,0,0,0,0,0,0,1,0,0,0,0,1,0,0,0,0,0,0,1,0,0,0,0,0,0,0,0,0,0,0,1,1,0,0,1,0,0,0,0,1,1,0,0,0,0,0,0,1,0,0,0,1,0,1,0,1,0,0,0,0,0,1,0,1,1,1,1,0,0,0,0,0,0,0,0,1,0,0,0,0,0,0,0,0,0,1,0,0,1,0,0,0,0,0,1,0,0,0,0,0,0,0,0,0,0,0,0,0,0,0,0,1,0,1,0,1,1,0,0,0,1,0,1,1,0,0,1,1,0,1,1,0,1,0,0,0,0,1,0,0,0,0,1,0,0,0,0,0,0,0,0,0,1,0,0,0,0,0,0,1,1,0,0,1,0,0,0,0,0,1,0,1,0,0,0,0,0,1,0,0,1,0,0,0,0,0,0,1,0,0,1,0,0,0,1,0,0,0,0,0,0,0,0,0,0,0,1,0,0,0,1,0,0,0,0,0,inactive
0,0,0,0,0,0,0,0,0,0,0,0,0,0,1,0,0,0,0,0,1,0,1,0,0,0,1,0,0,0,1,1,1,0,0,0,0,0,0,0,1,0,0,0,0,0,0,0,0,0,0,0,1,0,0,1,0,0,0,0,0,0,1,0,0,1,0,0,0,0,0,0,0,0,0,0,0,0,0,0,0,0,0,1,0,1,0,0,0,0,0,0,0,1,0,0,0,0,0,0,0,0,0,0,0,0,0,0,0,0,0,1,0,0,1,0,1,1,1,0,0,0,1,0,0,0,0,1,0,1,0,0,1,1,0,0,0,0,0,0,0,0,0,0,0,1,1,0,0,0,0,0,0,0,0,0,0,0,1,0,0,1,0,0,0,0,0,0,0,0,0,0,0,0,0,0,0,0,0,0,0,0,0,1,0,0,0,0,0,1,0,0,0,0,0,0,0,1,0,0,0,0,0,0,0,1,0,0,0,1,0,0,0,0,0,0,1,1,0,1,0,0,1,0,0,0,0,1,0,0,0,1,0,0,0,1,0,0,1,0,0,0,0,0,0,0,0,0,0,0,1,0,0,0,0,0,0,0,0,1,0,0,0,0,0,0,0,0,0,0,0,0,0,1,0,0,1,0,0,0,0,1,0,0,0,0,0,0,0,1,0,0,0,0,0,0,1,0,0,0,0,0,0,0,0,0,1,0,0,0,0,0,0,0,0,0,0,0,0,0,0,1,0,0,0,1,0,0,0,0,0,0,0,0,0,0,0,0,0,0,0,1,0,0,1,0,0,0,0,1,0,1,0,0,1,0,1,0,0,0,0,0,0,0,0,0,0,0,0,0,0,0,1,0,0,0,0,0,0,0,0,0,0,0,0,1,0,0,0,0,1,1,1,0,0,0,0,1,0,0,0,1,0,0,0,1,0,0,0,0,1,0,0,0,0,0,0,0,1,0,0,0,0,0,1,1,0,0,0,0,0,0,0,0,0,1,0,0,0,0,0,0,0,0,1,0,1,0,0,0,0,0,1,1,0,0,0,0,0,0,0,1,0,0,0,0,1,1,0,0,0,0,0,0,0,0,0,1,0,0,0,1,0,0,0,0,0,0,0,0,0,0,0,0,0,0,0,0,0,0,0,0,0,0,0,1,0,0,0,1,0,0,1,0,0,1,0,0,1,1,0,0,0,0,0,0,0,0,1,0,0,0,0,0,0,0,0,0,0,0,0,0,0,0,0,0,0,0,0,0,0,0,0,0,0,0,0,0,0,0,0,0,0,0,0,0,0,0,0,0,0,0,0,0,0,0,0,0,0,0,0,1,0,0,1,0,0,0,0,0,0,0,0,0,0,0,0,0,1,0,1,0,0,0,0,1,1,0,0,0,0,0,1,0,0,0,1,0,0,0,1,0,1,0,0,0,0,0,0,1,0,0,0,0,0,0,0,1,0,0,1,0,0,1,0,0,0,0,0,0,0,0,0,0,0,0,0,0,0,0,0,0,0,0,0,0,1,0,0,0,0,0,0,0,0,0,0,0,0,0,0,0,0,0,0,0,0,0,1,0,0,0,0,0,0,0,1,0,0,0,0,0,0,0,0,0,0,0,0,0,0,0,1,0,1,0,1,0,0,0,0,0,1,0,0,0,0,0,0,0,0,0,0,0,0,0,0,0,1,0,0,0,1,0,0,0,1,0,0,0,1,0,1,0,0,0,1,0,0,0,0,0,0,1,0,1,0,0,0,0,0,0,0,0,0,0,0,0,0,0,1,1,1,0,0,0,1,1,0,0,0,0,0,0,0,0,0,1,0,0,0,0,1,0,0,0,0,0,0,1,0,0,0,0,0,0,0,0,0,0,0,1,1,0,0,1,0,0,0,0,1,1,0,0,0,0,0,0,0,0,0,0,1,0,1,0,1,0,0,0,0,0,1,0,1,1,1,1,0,0,0,0,0,0,0,0,1,0,0,0,0,0,0,0,0,0,0,0,0,1,0,0,0,0,0,1,0,0,0,0,0,0,0,0,0,0,0,0,0,0,0,0,1,0,0,0,1,0,0,0,0,1,0,0,1,0,0,1,1,0,1,1,0,1,0,0,0,0,1,0,0,0,0,1,0,0,0,0,0,0,0,0,0,1,0,0,0,0,0,0,1,1,0,0,1,0,0,0,0,0,1,0,1,0,0,0,0,0,1,0,0,1,0,0,0,0,0,0,1,0,0,1,0,0,0,1,0,0,0,0,0,0,0,0,0,0,0,0,0,0,0,0,0,0,0,0,0,inactive
0,0,0,0,0,0,0,0,1,0,0,0,0,0,1,0,0,0,0,0,1,0,1,0,0,0,1,0,0,0,1,1,1,0,0,0,0,0,0,0,1,0,0,0,0,0,0,0,0,0,0,0,1,0,0,1,0,0,0,0,0,0,1,0,0,1,0,0,0,0,0,0,0,0,0,0,0,0,0,1,0,0,0,1,0,1,0,0,0,0,0,0,0,1,0,0,0,1,0,0,0,0,0,0,0,0,0,0,0,0,0,1,0,0,1,0,1,1,1,0,0,0,1,0,0,0,0,1,0,1,0,0,1,1,0,0,0,0,0,0,0,0,0,0,0,1,1,0,0,0,0,0,0,0,0,0,0,0,1,0,0,1,0,0,0,0,0,0,0,0,0,0,0,0,0,0,0,0,0,0,0,0,0,1,0,0,0,0,0,1,0,0,0,0,0,0,0,1,0,0,0,0,0,0,0,1,0,0,0,1,1,0,0,0,0,0,1,1,0,1,0,0,1,0,0,0,0,1,0,0,0,1,0,0,0,1,0,0,1,0,0,0,0,0,0,0,0,0,0,0,1,0,0,0,0,0,0,0,0,1,0,0,0,0,0,0,0,0,0,0,0,0,0,1,0,0,1,0,0,0,0,1,0,0,0,0,0,0,0,1,0,0,0,0,0,0,1,0,0,0,0,0,0,0,0,1,1,0,0,0,0,0,0,0,0,0,0,0,0,0,0,1,0,0,0,1,0,0,0,0,0,0,0,0,0,0,0,0,0,0,1,1,0,0,1,0,0,0,0,1,0,1,0,0,1,0,1,0,0,0,0,0,0,0,0,0,0,0,0,0,0,0,1,0,0,0,0,0,0,0,0,0,0,0,0,1,0,0,0,0,1,1,1,0,1,0,0,1,0,0,0,1,0,0,0,1,0,0,0,0,1,0,0,0,0,0,0,0,1,0,0,0,0,0,1,1,0,0,0,0,0,0,0,0,0,1,0,0,0,1,0,0,0,0,1,0,1,0,0,0,0,0,1,1,0,0,0,0,0,0,0,1,0,0,0,0,1,1,0,0,0,0,0,0,0,0,0,1,0,0,0,1,1,0,0,0,0,0,0,0,0,0,0,0,0,0,0,0,0,0,0,0,0,0,0,1,0,0,0,1,0,0,1,0,0,1,0,0,1,1,0,0,0,0,0,0,0,0,1,0,0,0,0,0,0,0,0,0,0,1,0,0,0,0,0,0,0,0,0,0,0,0,0,0,0,0,0,0,0,0,0,1,0,0,0,0,0,0,0,0,0,0,0,0,0,0,0,0,0,0,0,1,0,0,1,0,0,0,0,0,0,1,0,0,0,0,0,0,1,0,1,0,0,0,0,1,1,0,0,0,0,0,1,0,0,0,1,0,0,0,1,0,1,0,0,0,0,0,0,1,0,0,0,0,0,0,0,1,0,0,0,0,0,1,0,0,0,0,0,0,0,0,0,0,0,0,0,0,0,0,0,0,0,0,0,0,1,0,0,0,0,0,0,0,0,0,0,0,0,0,0,0,0,0,0,0,0,0,1,0,0,0,0,0,0,0,1,0,1,0,0,0,0,0,0,0,0,0,0,0,0,0,1,0,1,0,1,0,0,0,0,0,1,0,0,0,0,0,0,0,0,0,0,0,0,0,0,0,1,0,0,0,1,0,0,0,1,0,0,0,1,0,1,0,0,1,1,0,0,0,0,0,0,1,0,1,0,0,0,0,0,0,0,0,0,0,0,0,0,0,1,1,1,0,0,0,1,1,0,0,0,0,0,0,0,0,0,1,0,0,0,0,1,0,0,0,0,0,0,1,0,0,0,0,0,0,0,0,0,0,0,1,1,0,0,1,0,0,0,0,1,1,0,0,0,0,0,0,1,0,0,0,1,0,1,0,1,0,0,0,0,0,1,0,1,1,1,1,0,0,0,0,0,0,0,0,1,0,0,0,0,0,0,0,0,0,1,0,0,1,0,0,0,0,0,1,0,0,0,0,0,0,0,0,0,0,0,0,0,0,0,0,1,0,1,0,1,1,0,0,0,1,0,1,1,0,0,1,1,0,1,1,0,1,0,0,0,0,1,0,0,0,0,1,0,0,0,0,0,0,0,0,0,1,0,0,0,0,0,0,1,1,0,0,1,0,0,0,0,0,1,0,1,0,0,0,0,0,1,0,0,1,0,0,0,0,0,0,1,0,0,1,0,0,0,1,0,0,0,0,0,0,0,0,0,0,0,1,0,0,0,1,0,0,0,0,0,inactive
0,0,0,0,0,0,0,0,1,0,0,0,0,0,1,0,0,0,0,0,1,0,1,0,0,0,1,0,0,0,1,1,1,0,0,0,0,0,0,0,1,0,0,0,0,0,0,0,0,0,0,0,1,0,0,1,0,0,0,0,0,0,1,0,0,1,0,0,0,0,0,0,0,0,0,0,0,0,0,1,0,0,0,1,0,1,0,0,0,0,0,0,0,1,0,0,0,1,0,0,0,0,0,0,0,0,0,0,0,0,0,1,0,0,1,0,1,1,1,0,0,0,1,0,0,0,0,1,0,1,0,0,1,1,0,0,0,0,0,0,0,0,0,0,0,1,1,0,0,0,0,0,0,0,0,0,0,0,1,0,0,1,0,0,0,0,0,0,0,0,0,0,0,0,0,0,0,0,0,0,0,0,0,1,0,0,0,0,0,1,0,0,0,0,0,0,0,1,0,0,0,0,0,0,0,1,0,0,0,1,1,0,0,0,0,0,1,1,0,1,0,0,1,0,0,0,0,1,0,0,0,1,0,0,0,1,0,0,1,0,0,0,0,0,0,0,0,0,0,0,1,0,0,0,0,0,0,0,0,1,0,0,0,0,0,0,0,0,0,0,0,0,0,1,0,0,1,0,0,0,0,1,0,0,0,0,0,0,0,1,0,0,0,0,0,0,1,0,0,0,0,0,0,0,0,1,1,0,0,0,0,0,0,0,0,0,0,0,0,0,0,1,0,0,0,1,0,0,0,0,0,0,0,0,0,0,0,0,0,0,1,1,0,0,1,0,0,0,0,1,0,1,0,0,1,0,1,0,0,0,0,0,0,0,0,0,0,0,0,0,0,0,1,0,0,0,0,0,0,0,0,0,0,0,0,1,0,0,0,0,1,1,1,0,1,0,0,1,0,0,0,1,0,0,0,1,0,0,0,0,1,0,0,0,0,0,0,0,1,0,0,0,0,0,1,1,0,0,0,0,0,0,0,0,0,1,0,0,0,1,0,0,0,0,1,0,1,0,0,0,0,0,1,1,0,0,0,0,0,0,0,1,0,0,0,0,1,1,0,0,0,0,0,0,0,0,0,1,0,0,0,1,1,0,0,0,0,0,0,0,0,0,0,0,0,0,0,0,0,0,0,0,0,0,0,1,0,0,0,1,0,0,1,0,0,1,0,0,1,1,0,0,0,0,0,0,0,0,1,0,0,0,0,0,0,0,0,0,0,1,0,0,0,0,0,0,0,0,0,0,0,0,0,0,0,0,0,0,0,0,0,1,0,0,0,0,0,0,0,0,0,0,0,0,0,0,0,0,0,0,0,1,0,0,1,0,0,0,0,0,0,1,0,0,0,0,0,0,1,0,1,0,0,0,0,1,1,0,0,0,0,0,1,0,0,0,1,0,0,0,1,0,1,0,0,0,0,0,0,1,0,0,0,0,0,0,0,1,0,0,1,0,0,1,0,0,0,0,0,0,0,0,0,0,0,0,0,0,0,0,0,0,0,0,0,0,1,0,0,0,0,0,0,0,0,0,0,0,0,0,0,0,0,0,0,0,0,0,1,0,0,0,0,0,0,0,1,0,1,0,0,0,0,0,0,0,0,0,0,0,0,0,1,0,1,0,1,0,0,0,0,0,1,0,0,0,0,0,0,0,0,0,0,0,0,0,0,0,1,0,0,0,1,0,0,0,1,0,0,0,1,0,1,0,0,1,1,0,0,0,0,0,0,1,0,1,0,0,0,0,0,0,0,0,0,0,0,0,0,0,1,1,1,0,0,0,1,1,0,0,0,0,0,0,0,0,0,1,0,0,0,0,1,0,0,0,0,0,0,1,0,0,0,0,0,0,0,0,0,0,0,1,1,0,0,1,0,0,0,0,1,1,0,0,0,0,0,0,1,0,0,0,1,0,1,0,1,0,0,0,0,0,1,0,1,1,1,1,0,0,0,0,0,0,0,0,1,0,0,0,0,0,0,0,0,0,1,0,0,1,0,0,0,0,0,1,0,0,0,0,0,0,0,0,0,0,0,0,0,0,0,0,1,0,1,0,1,1,0,0,0,1,0,1,1,0,0,1,1,0,1,1,0,1,0,0,0,0,1,0,0,0,0,1,0,0,0,0,0,0,0,0,0,1,0,0,0,0,0,0,1,1,0,0,1,0,0,0,0,0,1,0,1,0,0,0,0,0,1,0,0,1,0,0,0,0,0,0,1,0,0,1,0,0,0,1,0,0,0,0,0,0,0,0,0,0,0,1,0,0,0,1,0,0,0,0,0,inactive
0,0,0,0,0,0,0,0,1,0,0,0,0,0,1,0,0,0,0,0,1,0,1,0,0,0,1,0,0,0,1,1,1,0,0,0,0,0,0,0,1,0,0,0,0,0,0,0,0,0,0,0,1,0,0,1,0,0,0,0,0,0,1,0,0,1,0,0,0,0,0,0,0,0,0,0,0,0,0,1,0,0,0,1,0,1,0,0,0,0,0,0,0,1,0,0,0,1,0,0,0,0,0,0,0,0,0,0,0,0,0,1,0,0,1,0,1,1,1,0,0,0,0,0,0,0,0,1,0,1,0,0,1,1,0,0,0,0,0,0,0,0,0,0,0,1,1,0,0,0,0,0,0,0,0,0,0,0,1,0,0,1,0,0,0,0,0,0,0,0,0,0,0,0,0,0,0,0,0,0,0,0,0,1,0,0,0,0,0,1,0,0,0,0,0,0,0,1,0,0,0,0,0,0,0,1,0,0,0,1,0,0,0,0,0,0,1,1,0,1,0,0,1,0,0,0,0,1,0,0,0,0,0,0,0,1,0,0,1,0,0,0,0,0,0,0,0,0,0,0,1,0,0,0,0,0,0,0,0,1,0,0,0,0,0,0,0,0,0,0,0,0,0,1,0,0,1,0,0,0,0,1,0,0,0,0,0,0,0,1,0,0,0,0,0,0,1,0,0,0,0,0,0,0,0,1,1,0,0,0,0,0,0,0,0,0,0,0,0,0,0,1,0,0,0,1,0,0,0,0,0,0,0,0,0,0,0,0,0,0,1,1,0,0,1,0,0,0,0,1,0,0,0,0,1,0,1,0,0,0,0,0,0,0,0,0,0,0,0,0,0,0,1,0,0,0,0,1,0,0,0,0,0,0,0,1,0,0,0,0,1,0,1,0,1,0,0,1,0,0,0,1,0,0,0,1,0,0,0,0,1,0,0,0,0,0,0,0,1,0,0,0,0,0,1,1,0,0,0,0,0,0,0,0,0,1,0,0,0,1,0,0,0,0,1,0,1,0,0,0,0,0,1,1,0,0,0,0,0,0,0,1,0,0,0,0,1,1,0,0,0,0,0,0,0,0,0,1,0,0,0,1,1,0,0,0,0,0,0,0,0,0,0,0,0,0,0,0,0,0,0,0,0,0,0,1,0,0,0,1,0,0,1,0,0,1,0,0,1,1,0,0,0,0,0,0,0,0,1,0,0,0,0,0,0,0,0,0,0,1,0,0,0,0,0,0,0,0,0,0,0,0,0,0,0,0,0,0,0,0,0,1,0,0,0,0,0,0,0,0,0,0,0,0,0,0,0,0,0,0,0,1,0,0,1,0,0,0,0,0,0,1,0,0,0,0,0,0,0,0,1,0,0,0,0,1,1,0,0,0,0,0,1,0,0,0,1,0,0,0,1,0,1,0,0,0,0,0,0,1,0,0,0,0,0,0,0,1,0,0,1,0,0,1,0,0,0,0,0,0,0,0,0,0,0,0,0,0,0,0,0,0,0,0,0,0,1,0,0,0,0,0,0,0,0,0,0,0,0,0,0,0,0,0,0,0,0,0,1,0,0,0,0,0,0,0,1,0,1,0,0,0,0,0,0,0,0,0,0,0,0,0,1,0,1,0,1,0,0,0,0,0,1,0,0,0,0,0,0,0,0,0,0,0,0,0,0,0,0,0,0,0,1,0,0,0,1,0,0,0,1,0,1,0,0,1,1,0,0,0,0,0,0,0,0,0,0,0,0,0,0,0,0,0,0,0,0,0,0,0,1,1,1,0,0,0,1,1,0,0,0,0,0,0,0,0,0,1,0,0,0,0,1,0,0,0,0,0,0,1,0,0,0,0,0,0,0,0,0,0,0,1,1,0,0,1,0,0,0,0,1,1,0,0,0,0,0,0,0,0,0,0,1,0,1,0,1,0,0,0,0,0,1,0,1,1,1,1,0,0,0,0,0,0,0,0,1,0,0,0,0,0,0,0,0,0,1,0,0,1,0,0,0,0,0,1,0,0,0,0,0,0,0,0,0,0,0,0,0,0,0,0,0,0,1,0,1,1,0,0,0,1,0,1,1,0,0,1,0,0,1,1,0,0,0,0,0,0,1,0,0,0,0,1,0,0,0,0,0,0,0,0,0,1,0,0,0,0,0,0,1,1,0,0,1,0,0,0,0,0,1,0,1,0,0,0,0,0,1,0,0,1,0,0,0,0,0,0,1,0,0,1,0,0,0,1,0,0,0,0,0,0,0,0,0,0,0,1,0,0,0,1,0,0,0,0,0,inactive
0,1,0,0,0,0,0,0,1,0,0,0,0,0,1,0,0,0,0,0,0,0,1,0,0,0,1,0,0,0,1,1,1,0,0,0,0,0,0,0,1,0,0,0,0,0,0,0,0,0,0,1,1,0,0,1,0,0,0,0,0,0,1,0,0,1,0,0,0,0,0,0,0,0,0,0,1,0,0,1,0,0,1,1,1,1,0,0,0,0,0,0,0,1,0,0,1,1,1,1,0,0,1,0,0,0,0,0,0,0,0,1,0,0,1,0,1,1,1,0,0,0,1,0,0,0,0,1,1,1,0,0,1,1,0,0,0,1,0,0,0,0,0,0,0,1,1,0,1,0,0,0,1,1,0,0,1,0,0,1,0,0,0,0,0,0,0,0,0,0,0,0,0,0,0,0,0,0,0,1,0,0,0,1,0,0,0,1,0,1,0,0,0,0,0,0,0,1,0,0,0,0,0,0,0,1,0,0,0,1,1,0,0,0,1,0,1,1,0,1,1,0,1,1,0,0,0,1,0,0,0,1,0,0,0,1,0,0,1,0,0,0,1,0,0,0,0,0,0,0,1,0,0,0,0,0,0,0,0,1,0,0,0,0,0,0,0,0,0,0,0,0,0,1,0,0,1,0,0,0,0,1,0,0,0,0,0,0,0,1,0,0,0,0,0,0,1,0,0,0,0,0,0,0,1,1,1,0,0,0,0,0,0,0,0,0,0,0,0,0,0,1,0,0,0,1,0,0,0,0,0,0,0,0,0,1,0,1,0,0,1,1,0,0,1,0,0,0,0,1,0,1,0,0,1,1,1,0,0,0,0,0,0,0,0,0,0,0,1,0,0,0,1,0,0,1,0,0,0,0,0,0,0,0,0,1,0,0,0,0,1,1,1,0,1,1,0,1,0,0,0,1,0,0,0,1,0,0,0,0,1,0,0,0,0,0,0,0,1,0,0,0,1,0,1,1,0,0,0,0,0,0,0,0,0,0,0,1,0,1,0,0,0,0,1,0,1,0,0,0,0,0,1,1,0,0,0,1,0,0,0,1,0,0,0,0,1,1,0,0,0,1,0,1,0,0,0,1,0,0,0,1,1,0,0,0,1,0,0,0,0,0,0,0,0,0,0,1,1,0,0,1,0,0,1,1,0,0,0,1,0,0,1,0,0,1,0,0,1,1,0,0,0,0,0,0,0,0,1,0,1,0,0,0,0,0,0,0,0,1,0,0,0,0,0,0,0,0,0,1,0,0,1,0,0,0,0,0,0,1,0,1,1,1,1,0,0,0,0,0,0,0,1,0,0,1,0,0,1,0,0,1,0,0,1,0,0,0,0,0,0,1,0,0,0,0,0,0,1,0,1,0,0,0,1,1,1,0,0,1,0,0,1,0,0,0,1,0,0,0,1,0,1,0,0,0,0,0,0,1,0,0,0,0,0,0,0,1,1,0,0,0,0,1,0,0,0,0,1,1,0,0,0,0,0,0,1,0,0,0,0,0,0,0,0,0,1,0,0,1,0,0,0,1,0,0,0,0,0,0,0,0,0,1,0,0,0,0,1,0,0,0,0,0,0,0,1,0,1,1,0,0,0,1,0,0,0,0,0,0,0,0,1,0,1,0,1,1,0,1,0,0,1,1,0,0,0,1,0,0,0,0,0,0,0,0,0,0,1,0,0,0,1,0,0,1,1,0,0,0,1,0,1,0,0,1,1,0,0,1,0,0,1,1,0,1,0,0,0,0,1,0,0,0,1,0,0,0,0,0,1,1,1,0,0,0,1,1,0,1,0,0,0,0,0,0,0,1,0,0,1,0,1,0,0,0,0,0,1,1,1,0,1,0,0,0,0,0,0,0,0,1,1,1,1,1,0,0,0,0,1,1,0,0,0,0,1,0,1,0,0,0,1,0,1,0,1,1,0,0,0,0,1,0,1,1,1,1,0,0,0,0,0,0,0,0,1,0,0,1,1,0,0,0,0,0,1,0,1,1,0,1,1,0,0,1,0,0,0,0,0,0,0,0,0,0,0,0,0,0,0,0,1,0,1,0,1,1,0,0,0,1,0,1,1,0,0,1,1,0,1,1,0,1,0,0,0,1,1,0,0,0,0,1,0,0,0,0,0,0,0,0,0,1,0,0,0,0,0,0,0,1,0,0,1,0,0,0,0,0,1,0,1,0,0,0,0,0,1,0,0,1,0,0,0,0,0,0,1,0,0,0,1,0,0,1,0,0,0,0,0,0,0,0,0,0,0,1,0,0,0,1,0,0,0,0,0,inactive
0,0,0,0,0,0,0,0,1,0,0,0,0,0,1,0,0,0,0,0,1,0,1,0,0,0,1,0,0,0,1,1,1,0,0,0,0,0,0,0,1,0,0,0,0,0,0,0,0,0,0,0,1,0,0,1,0,0,0,0,0,0,1,0,0,1,0,0,0,0,0,0,0,0,0,0,0,0,0,1,0,0,0,1,0,1,0,1,0,0,0,0,0,1,0,0,0,1,0,0,0,0,0,0,0,0,0,0,0,0,0,1,0,0,1,0,1,1,1,0,0,0,1,0,0,0,0,1,0,1,0,0,1,1,0,0,0,0,0,0,0,0,0,0,0,1,1,0,0,0,0,0,0,0,1,0,0,0,1,0,0,1,0,0,0,0,0,0,0,0,0,0,0,1,0,0,0,0,0,0,0,0,0,1,0,0,0,0,0,1,0,0,0,0,0,0,0,1,0,0,0,0,0,0,0,1,0,0,0,1,1,0,0,0,0,0,1,1,0,1,0,0,1,0,0,0,0,1,0,0,0,1,0,0,0,1,0,0,1,0,0,0,0,0,0,0,0,0,0,0,1,0,0,0,0,0,0,0,0,1,0,0,0,0,0,0,0,0,0,0,0,0,1,1,0,0,1,0,0,0,0,1,0,0,0,0,0,0,0,1,0,0,0,0,0,0,1,0,0,0,0,0,0,0,0,1,1,0,0,0,0,0,0,0,1,0,0,0,0,0,0,1,0,0,0,1,0,0,0,0,0,0,0,0,0,0,0,0,0,0,1,1,0,0,1,0,0,0,0,1,0,1,0,0,1,0,1,0,0,0,0,0,0,0,0,0,0,0,0,0,0,0,1,0,0,0,0,0,0,0,0,0,0,0,0,1,0,0,0,0,1,1,1,0,1,0,0,1,0,0,0,1,0,0,0,1,0,0,0,0,1,0,0,0,0,0,0,0,1,0,0,0,0,0,1,1,0,0,0,0,0,0,0,0,0,1,0,0,0,1,0,0,0,0,1,0,1,0,0,0,0,0,1,1,0,0,0,0,0,0,0,1,0,0,0,0,1,1,0,0,0,0,0,0,0,0,0,1,0,0,0,1,1,0,0,0,0,0,0,0,0,0,0,0,0,0,0,0,0,0,0,0,0,0,0,1,0,0,0,1,0,0,1,0,0,1,0,0,1,1,0,0,0,0,0,0,0,0,1,0,0,0,0,0,0,0,0,0,0,1,0,0,0,0,0,0,0,0,0,0,0,0,0,0,0,0,0,0,0,0,0,1,0,0,0,0,0,0,0,0,0,0,0,0,0,0,0,0,1,0,0,1,0,0,1,0,0,0,0,0,0,1,0,0,0,0,0,0,1,0,1,0,0,0,0,1,1,0,0,0,0,0,1,0,0,0,1,0,0,0,1,0,1,0,0,0,0,0,0,1,0,0,0,0,0,0,0,1,0,0,1,0,0,1,0,0,0,0,0,0,0,0,0,0,0,0,0,0,0,0,0,0,0,0,0,0,1,0,0,0,0,0,0,0,0,0,0,0,0,0,0,0,0,0,0,0,0,0,1,0,0,0,0,0,0,0,1,0,1,0,0,0,0,0,0,0,0,0,1,0,0,0,1,0,1,0,1,1,0,0,0,0,1,0,0,1,0,0,0,0,0,0,0,0,0,0,0,0,1,0,0,0,1,0,0,0,1,0,0,0,1,0,1,0,0,1,1,0,0,0,0,0,0,1,0,1,0,0,0,0,0,0,0,0,0,0,0,0,0,0,1,1,1,0,0,0,1,1,0,0,0,0,0,0,0,0,0,1,0,0,0,0,1,0,0,0,0,0,0,1,0,0,0,0,0,0,0,0,0,0,0,1,1,0,0,1,0,0,0,0,1,1,0,0,0,0,0,0,1,0,0,0,1,0,1,0,1,0,0,0,0,0,1,0,1,1,1,1,0,0,0,0,0,0,0,0,1,0,0,0,0,0,0,0,0,0,1,0,0,1,0,0,0,0,0,1,0,0,0,0,0,0,0,0,0,0,0,0,0,0,0,0,1,0,1,0,1,1,0,0,0,1,0,1,1,0,0,1,1,0,1,1,0,1,0,0,0,0,1,0,0,0,1,1,0,0,0,0,0,0,0,0,0,1,0,0,0,0,0,0,1,1,0,0,1,0,0,0,0,0,1,0,1,0,0,0,0,0,1,0,0,1,0,0,0,0,0,0,1,0,0,1,0,1,0,1,0,0,0,0,0,0,0,0,0,0,0,1,0,0,0,1,0,0,0,0,0,inactive
0,0,0,0,0,0,0,0,1,0,0,0,0,0,1,0,0,0,0,0,0,0,1,0,0,0,1,0,0,0,1,1,1,0,0,0,0,0,0,0,1,0,0,0,0,0,0,0,0,0,0,0,1,0,0,1,0,0,0,0,0,0,1,0,0,1,0,0,0,0,0,0,0,0,0,0,0,0,0,1,0,0,0,1,0,1,0,0,0,0,0,0,0,1,0,0,0,1,0,0,0,0,0,0,0,0,0,0,0,0,0,0,0,0,1,0,1,0,1,0,0,0,1,0,0,0,0,1,0,1,0,0,1,1,0,0,0,0,0,0,0,0,0,0,0,1,1,0,0,0,0,0,0,0,0,0,0,0,0,0,0,0,0,0,0,0,0,0,0,0,0,0,0,0,0,0,0,0,0,0,0,0,0,1,0,0,0,0,0,1,0,0,0,0,0,0,0,1,0,0,0,0,0,0,0,1,0,0,0,1,1,0,0,0,0,0,1,1,0,1,0,0,1,0,0,0,0,1,0,0,0,1,0,0,0,1,0,0,1,0,0,0,0,0,0,0,0,0,0,0,1,0,0,0,0,0,0,0,0,1,0,0,0,0,0,0,0,0,0,0,0,0,0,1,0,0,1,0,0,0,0,1,0,0,0,0,0,0,0,1,0,0,0,0,0,0,1,0,0,0,0,0,0,0,0,1,1,0,0,0,0,0,0,0,0,0,0,0,0,0,0,1,0,0,0,1,0,0,0,0,0,0,0,0,0,0,0,0,0,0,1,1,0,0,1,0,0,0,0,1,0,1,0,0,1,0,1,0,0,0,0,0,0,0,0,0,0,0,0,0,0,0,1,0,0,0,0,0,0,0,0,0,0,0,0,1,0,0,0,0,1,1,1,0,1,0,0,1,0,0,0,1,0,0,0,1,0,0,0,0,1,0,0,0,0,0,0,0,1,0,0,0,0,0,1,1,0,0,0,0,0,0,0,0,0,0,0,0,0,1,0,0,0,0,1,0,1,0,0,0,0,0,1,1,0,0,0,0,0,0,0,1,0,0,0,0,0,1,0,0,0,0,0,0,0,0,0,1,0,0,0,1,1,0,0,0,0,0,0,0,0,0,0,0,0,0,0,0,0,0,0,0,0,0,0,1,0,0,0,1,0,0,1,0,0,1,0,0,1,1,0,0,0,0,0,0,0,0,1,0,0,0,0,0,0,0,0,0,0,1,0,0,0,0,0,0,0,0,0,0,0,0,0,0,0,0,0,0,0,0,0,1,0,0,0,0,0,0,0,0,0,0,0,0,0,0,0,0,0,0,0,1,0,0,1,0,0,0,0,0,0,1,0,0,0,0,0,0,1,0,0,0,0,0,0,1,1,0,0,0,0,0,1,0,0,0,1,0,0,0,1,0,1,0,0,0,0,0,0,1,0,0,0,0,0,0,0,1,0,0,0,0,0,1,0,0,0,0,0,0,0,0,0,0,0,0,0,0,0,0,0,0,0,0,0,0,1,0,0,0,0,0,0,0,0,0,0,0,0,0,0,0,0,0,0,0,0,0,1,0,0,0,0,0,0,0,1,0,1,0,0,0,0,0,0,0,0,0,0,0,0,0,1,0,1,0,1,0,0,0,0,0,1,0,0,0,0,0,0,0,0,0,0,0,0,0,0,0,1,0,0,0,1,0,0,0,1,0,0,0,1,0,1,0,0,1,1,0,0,0,0,0,0,1,0,1,0,0,0,0,0,0,0,0,0,0,0,0,0,0,1,1,1,0,0,0,1,1,0,0,0,0,0,0,0,0,0,1,0,0,0,0,1,0,0,0,0,0,0,1,0,0,0,0,0,0,0,0,0,0,0,1,1,0,0,1,0,0,0,0,1,1,0,0,0,0,0,0,1,0,0,0,1,0,1,0,1,0,0,0,0,0,1,0,0,1,1,1,0,0,0,0,0,0,0,0,1,0,0,0,0,0,0,0,0,0,1,0,0,1,0,0,0,0,0,1,0,0,0,0,0,0,0,0,0,0,0,0,0,0,0,0,1,0,1,0,1,1,0,0,0,1,0,1,1,0,0,1,1,0,1,1,0,1,0,0,0,0,1,0,0,0,0,1,0,0,0,0,0,0,0,0,0,1,0,0,0,0,0,0,0,1,0,0,1,0,0,0,0,0,1,0,1,0,0,0,0,0,1,0,0,1,0,0,0,0,0,0,1,0,0,0,0,0,0,1,0,0,0,0,0,0,0,0,0,0,0,1,0,0,0,1,0,0,0,0,0,inactive
0,0,0,0,0,0,0,0,1,0,0,0,0,0,1,0,0,0,0,0,1,0,1,0,0,0,1,0,0,0,1,1,1,0,0,0,0,0,0,0,1,0,0,0,0,0,0,0,0,0,0,0,1,0,0,1,0,0,0,0,0,0,1,0,0,1,0,0,0,0,0,0,0,0,0,0,0,0,0,1,0,0,0,1,0,1,0,0,0,0,0,0,0,1,0,0,0,1,0,0,0,0,0,0,0,0,0,0,0,0,0,1,0,0,1,0,1,1,1,0,0,0,0,0,0,0,0,1,0,1,0,0,1,1,0,0,0,0,0,0,0,0,0,0,0,1,1,0,0,0,0,0,0,0,0,0,0,0,1,0,0,1,0,0,0,0,0,0,0,0,0,0,0,0,0,0,0,0,0,0,0,0,0,1,0,0,0,0,0,1,0,0,0,0,0,0,0,1,0,0,0,0,0,0,0,1,0,0,0,1,0,0,0,0,0,0,1,1,0,1,0,0,1,0,0,0,0,1,0,0,0,0,0,0,0,1,0,0,1,0,0,0,0,0,0,0,0,0,0,0,1,0,0,0,0,0,0,0,0,1,0,0,0,0,0,0,0,0,0,0,0,0,0,1,0,0,1,0,0,0,0,1,0,0,0,0,0,0,0,1,0,0,0,0,0,0,1,0,0,0,0,0,0,0,0,1,1,0,0,0,0,0,0,0,0,0,0,0,0,0,0,1,0,0,0,1,0,0,0,0,0,0,0,0,0,0,0,0,0,0,1,1,0,0,1,0,0,0,0,1,0,0,0,0,1,0,1,0,0,0,0,0,0,0,0,0,0,0,0,0,0,0,1,0,0,0,0,0,0,0,0,0,0,0,0,1,0,0,0,0,1,0,1,0,1,0,0,1,0,0,0,1,0,0,0,1,0,0,0,0,1,0,0,0,0,0,0,0,1,0,0,0,0,0,1,1,0,0,0,0,0,0,0,0,0,1,0,0,0,1,0,0,0,0,1,0,1,0,0,0,0,0,1,1,0,0,0,0,0,0,0,1,0,0,0,0,1,1,0,0,0,0,0,0,0,0,0,1,0,0,0,1,1,0,0,0,0,0,0,0,0,0,0,0,0,0,0,0,0,0,0,0,0,0,0,1,0,0,0,1,0,0,1,0,0,1,0,0,1,1,0,0,0,0,0,0,0,0,1,0,0,0,0,0,0,0,0,0,0,1,0,0,0,0,0,0,0,0,0,0,0,0,0,0,0,0,0,0,0,0,0,1,0,0,0,0,0,0,0,0,0,0,0,0,0,0,0,0,0,0,0,1,0,0,1,0,0,0,0,0,0,1,0,0,0,0,0,0,0,0,1,0,0,0,0,1,1,0,0,0,0,0,1,0,0,0,1,0,0,0,1,0,1,0,0,0,0,0,0,1,0,0,0,0,0,0,0,1,0,0,1,0,0,1,0,0,0,0,0,0,0,0,0,0,0,0,0,0,0,0,0,0,0,0,0,0,1,0,0,0,0,0,0,0,0,0,0,0,0,0,0,0,0,0,0,0,0,0,1,0,0,0,0,0,0,0,1,0,1,0,0,0,0,0,0,0,0,0,0,0,0,0,1,0,1,0,1,0,0,0,0,0,1,0,0,0,0,0,0,0,0,0,0,0,0,0,0,0,0,0,0,0,1,0,0,0,1,0,0,0,1,0,1,0,0,1,1,0,0,0,0,0,0,0,0,0,0,0,0,0,0,0,0,0,0,0,0,0,0,0,1,1,1,0,0,0,1,1,0,0,0,0,0,0,0,0,0,1,0,0,0,0,1,0,0,0,0,0,0,1,0,0,0,0,0,0,0,0,0,0,0,1,1,0,0,1,0,0,0,0,1,1,0,0,0,0,0,0,0,0,0,0,1,0,1,0,1,0,0,0,0,0,1,0,1,1,1,1,0,0,0,0,0,0,0,0,1,0,0,0,0,0,0,0,0,0,1,0,0,1,0,0,0,0,0,1,0,0,0,0,0,0,0,0,0,0,0,0,0,0,0,0,0,0,1,0,1,1,0,0,0,1,0,1,1,0,0,1,0,0,1,1,0,0,0,0,0,0,1,0,0,0,0,1,0,0,0,0,0,0,0,0,0,1,0,0,0,0,0,0,1,1,0,0,1,0,0,0,0,0,1,0,1,0,0,0,0,0,1,0,0,1,0,0,0,0,0,0,1,0,0,1,0,0,0,1,0,0,0,0,0,0,0,0,0,0,0,1,0,0,0,1,0,0,0,0,0,inactive
0,0,0,0,0,0,0,0,1,0,0,0,0,0,1,0,0,0,0,0,1,0,1,0,0,0,1,0,0,0,1,1,1,0,0,0,0,0,0,0,1,0,0,0,0,0,0,0,0,0,0,0,1,0,0,1,0,0,0,0,0,0,1,0,0,1,0,0,0,0,0,0,0,0,0,0,0,0,0,1,0,0,0,1,0,1,0,0,0,0,0,0,0,1,0,0,0,1,0,0,0,0,0,0,0,0,0,0,0,0,0,1,0,0,1,0,1,1,1,0,0,0,1,0,0,0,0,1,0,1,0,0,1,1,0,0,0,0,0,0,0,0,0,0,0,1,1,0,0,0,0,0,0,0,0,0,0,0,1,0,0,1,0,0,0,0,0,0,0,0,0,0,0,0,0,0,0,0,0,0,0,0,0,1,0,0,0,0,0,1,0,0,0,0,0,0,0,1,0,0,0,0,0,0,0,1,0,0,0,1,1,0,0,0,0,0,1,1,0,1,0,0,1,0,0,0,0,1,0,0,0,1,0,0,0,1,0,0,1,0,0,0,0,0,0,0,0,0,0,0,1,0,0,0,0,0,0,0,0,1,0,0,0,0,0,0,0,0,0,0,0,0,0,1,0,0,1,0,0,0,0,1,0,0,0,0,0,0,0,1,0,0,0,0,0,0,1,0,0,0,0,0,0,0,0,1,1,0,0,0,0,0,0,0,0,0,0,0,0,0,0,1,0,0,0,1,0,0,0,0,0,0,0,0,0,0,0,0,0,0,1,1,0,0,1,0,0,0,0,1,0,1,0,0,1,0,1,0,0,0,0,0,0,0,0,0,0,0,0,0,0,0,1,0,0,0,0,0,0,0,0,0,0,0,0,1,0,0,0,0,1,1,1,0,1,0,0,1,0,0,0,1,0,0,0,1,0,0,0,0,1,0,0,0,0,0,0,0,1,0,0,0,0,0,1,1,0,0,0,0,0,0,0,0,0,1,0,0,0,1,0,0,0,0,1,0,1,0,0,0,0,0,1,1,0,0,0,0,0,0,0,1,0,0,0,0,1,1,0,0,0,0,0,0,0,0,0,1,0,0,0,1,1,0,0,0,0,0,0,0,0,0,0,0,0,0,0,0,0,0,0,0,0,0,0,1,0,0,0,1,0,0,1,0,0,1,0,0,1,1,0,0,0,0,0,0,0,0,1,0,0,0,0,0,0,0,0,0,0,1,0,0,0,0,0,0,0,0,0,0,0,0,0,0,0,0,0,0,0,0,0,1,0,0,0,0,0,0,0,0,0,0,0,0,0,0,0,0,0,0,0,1,0,0,1,0,0,0,0,0,0,1,0,0,0,0,0,0,1,0,1,0,0,0,0,1,1,0,0,0,0,0,1,0,0,0,1,0,0,0,1,0,1,0,0,0,0,0,0,1,0,0,0,0,0,0,0,1,0,0,1,0,0,1,0,0,0,0,0,0,0,0,0,0,0,0,0,0,0,0,0,0,0,0,0,0,1,0,0,0,0,0,0,0,0,0,0,0,0,0,0,0,0,0,0,0,0,0,1,0,0,0,0,0,0,0,1,0,1,0,0,0,0,0,0,0,0,0,0,0,0,0,1,0,1,0,1,0,0,0,0,0,1,0,0,0,0,0,0,0,0,0,0,0,0,0,0,0,1,0,0,0,1,0,0,0,1,0,0,0,1,0,1,0,0,1,1,0,0,0,0,0,0,1,0,1,0,0,0,0,0,0,0,0,0,0,0,0,0,0,1,1,1,0,0,0,1,1,0,0,0,0,0,0,0,0,0,1,0,0,0,0,1,0,0,0,0,0,0,1,0,0,0,0,0,0,0,0,0,0,0,1,1,0,0,1,0,0,0,0,1,1,0,0,0,0,0,0,1,0,0,0,1,0,1,0,1,0,0,0,0,0,1,0,1,1,1,1,0,0,0,0,0,0,0,0,1,0,0,0,0,0,0,0,0,0,1,0,0,1,0,0,0,0,0,1,0,0,0,0,0,0,0,0,0,0,0,0,0,0,0,0,1,0,1,0,1,1,0,0,0,1,0,1,1,0,0,1,1,0,1,1,0,1,0,0,0,0,1,0,0,0,0,1,0,0,0,0,0,0,0,0,0,1,0,0,0,0,0,0,1,1,0,0,1,0,0,0,0,0,1,0,1,0,0,0,0,0,1,0,0,1,0,0,0,0,0,0,1,0,0,1,0,0,0,1,0,0,0,0,0,0,0,0,0,0,0,1,0,0,0,1,0,0,0,0,0,inactive
0,0,0,0,0,0,0,0,1,0,0,0,0,0,1,0,0,0,0,0,1,0,1,0,0,0,1,0,0,0,1,1,1,0,0,0,0,0,0,0,1,0,0,0,0,0,0,0,0,0,0,0,1,0,0,1,0,0,0,0,0,0,1,0,0,1,0,0,0,0,0,0,0,0,0,0,0,0,0,1,0,0,0,1,0,1,0,0,0,0,0,0,0,1,0,0,0,1,0,0,0,0,0,0,0,0,0,0,0,0,0,1,0,0,1,0,1,1,1,0,0,0,1,0,0,0,0,1,0,1,0,0,1,1,0,0,0,0,0,0,0,0,0,0,0,1,1,0,0,0,0,0,0,0,0,0,0,0,1,0,0,1,0,0,0,0,0,0,0,0,0,0,0,0,0,0,0,0,0,0,0,0,0,1,0,0,0,0,0,1,0,0,0,0,0,0,0,1,0,0,0,0,0,0,0,1,0,0,0,1,1,0,0,0,0,0,1,1,0,1,0,0,1,0,0,0,0,1,0,0,0,1,0,0,0,1,0,0,1,0,0,0,0,0,0,0,0,0,0,0,1,0,0,0,0,0,0,0,0,1,0,0,0,0,0,0,0,0,0,0,0,0,0,1,0,0,1,0,0,0,0,1,0,0,0,0,0,0,0,1,0,0,0,0,0,0,0,0,0,0,0,0,0,0,0,1,1,0,0,0,0,0,0,0,0,0,0,0,0,0,0,1,0,0,0,1,0,0,0,0,0,0,0,0,0,0,0,0,0,0,1,1,0,0,1,0,0,0,0,1,0,1,0,0,1,0,1,0,0,0,0,0,0,0,0,0,0,0,0,0,0,0,1,0,0,0,0,0,0,0,0,0,0,0,0,1,0,0,0,0,1,1,1,0,1,0,0,1,0,0,0,1,0,0,0,1,0,0,0,0,1,0,0,0,0,0,0,0,1,0,0,0,0,0,1,1,0,0,0,0,0,0,0,0,0,1,0,0,0,1,0,0,0,0,1,0,1,0,0,0,0,0,1,1,0,0,0,0,0,0,0,1,0,0,0,0,1,1,0,0,0,0,0,0,0,0,0,1,0,0,0,1,1,0,0,0,0,0,0,0,0,0,0,0,0,0,0,0,0,0,0,0,0,0,0,1,0,0,0,1,0,0,1,0,0,1,0,0,1,1,0,0,0,0,0,0,0,0,1,0,0,0,0,0,0,0,0,0,0,1,0,0,0,0,0,0,0,0,0,0,0,0,0,0,0,0,0,0,0,0,0,1,0,0,0,0,0,0,0,0,0,0,0,0,0,0,0,0,0,0,0,1,0,0,1,0,0,0,0,0,0,1,0,0,0,0,0,0,1,0,1,0,0,0,0,1,1,0,0,0,0,0,1,0,0,0,1,0,0,0,1,0,1,0,0,0,0,0,0,1,0,0,0,0,0,0,0,1,0,0,1,0,0,1,0,0,0,0,0,0,0,0,0,0,0,0,0,0,0,0,0,0,0,0,0,0,1,0,0,0,0,0,0,0,0,0,0,0,0,0,0,0,0,0,0,0,0,0,1,0,0,0,0,0,0,0,1,0,1,0,0,0,0,0,0,0,0,0,0,0,0,0,1,0,1,0,1,0,0,0,0,0,1,0,0,0,0,0,0,0,0,0,0,0,0,0,0,0,1,0,0,0,1,0,0,0,1,0,0,0,1,0,1,0,0,1,1,0,0,0,0,0,0,1,0,1,0,0,0,0,0,0,0,0,0,0,0,0,0,0,1,1,1,0,0,0,1,1,0,0,0,0,0,0,0,0,0,1,0,0,0,0,1,0,0,0,0,0,0,1,0,0,0,0,0,0,0,0,0,0,0,1,1,0,0,1,0,0,0,0,1,1,0,0,0,0,0,0,1,0,0,0,1,0,1,0,1,0,0,0,0,0,1,0,1,1,1,1,0,0,0,0,0,0,0,0,1,0,0,0,0,0,0,0,0,0,1,0,0,1,0,0,0,0,0,1,0,0,0,0,0,0,0,0,0,0,0,0,0,0,0,0,1,0,1,0,1,1,0,0,0,1,0,1,1,0,0,1,1,0,1,1,0,1,0,0,0,0,1,0,0,0,0,1,0,0,0,0,0,0,0,0,0,1,0,0,0,0,0,0,1,1,0,0,1,0,0,0,0,0,1,0,1,0,0,0,0,0,1,0,0,1,0,0,0,0,0,0,1,0,0,1,0,0,0,1,0,0,0,0,0,0,0,0,0,0,0,1,0,0,0,1,0,0,0,0,0,inactive
0,0,0,0,0,0,0,0,1,0,0,0,0,0,1,0,0,0,0,0,1,0,1,0,0,0,1,0,0,0,1,1,1,0,0,0,0,0,0,0,1,0,0,0,0,0,0,0,0,0,0,0,1,0,0,1,0,0,0,0,0,0,1,0,0,1,0,0,0,0,0,0,0,0,0,0,0,0,0,1,0,0,0,1,0,1,0,0,0,0,0,0,0,1,0,0,0,1,0,0,0,0,0,0,0,0,0,0,0,0,0,1,0,0,1,0,1,1,1,0,0,0,1,0,0,0,0,1,0,1,0,0,1,1,0,0,0,0,0,0,0,0,0,0,0,1,1,0,0,0,0,0,0,0,0,0,0,0,1,0,0,1,0,0,0,0,0,0,0,0,0,0,0,0,0,0,0,0,0,0,0,0,0,1,0,0,0,0,0,1,0,0,0,0,0,0,0,1,0,0,0,0,0,0,0,1,0,0,0,1,1,0,0,0,0,0,1,1,0,1,0,0,1,0,0,0,0,1,0,0,0,1,0,0,0,1,0,0,1,0,0,0,0,0,0,0,0,0,0,0,1,0,0,0,0,0,0,0,0,1,0,0,0,0,0,0,0,0,0,0,0,0,0,1,0,0,1,0,0,0,0,1,0,0,0,0,0,0,0,1,0,0,0,0,0,0,1,0,0,0,0,0,0,0,0,1,1,0,0,0,0,0,0,0,0,0,0,0,0,0,0,1,0,0,0,1,0,0,0,0,0,0,0,0,0,0,0,0,0,0,1,1,0,0,1,0,0,0,0,1,0,1,0,0,1,0,1,0,0,0,0,0,0,0,0,0,0,0,0,0,0,0,1,0,0,0,0,0,0,0,0,0,0,0,0,1,0,0,0,0,1,1,1,0,1,0,0,1,0,0,0,1,0,0,0,1,0,0,0,0,1,0,0,0,0,0,0,0,1,0,0,0,0,0,1,1,0,0,0,0,0,0,0,0,0,1,0,0,0,1,0,0,0,0,1,0,1,0,0,0,0,0,1,1,0,0,0,0,0,0,0,1,0,0,0,0,1,1,0,0,0,0,0,0,0,0,0,1,0,0,0,1,1,0,0,0,0,0,0,0,0,0,0,0,0,0,0,0,0,0,0,0,0,0,0,1,0,0,0,1,0,0,1,0,0,1,0,0,1,1,0,0,0,0,0,0,0,0,1,0,0,0,0,0,0,0,0,0,0,1,0,0,0,0,0,0,0,0,0,0,0,0,0,0,0,0,0,0,0,0,0,1,0,0,0,0,0,0,0,0,0,0,0,0,0,0,0,0,0,0,0,1,0,0,1,0,0,0,0,0,0,1,0,0,0,0,0,0,1,0,1,0,0,0,0,1,1,0,0,0,0,0,1,0,0,0,1,0,0,0,1,0,1,0,0,0,0,0,0,1,0,0,0,0,0,0,0,1,0,0,1,0,0,1,0,0,0,0,0,0,0,0,0,0,0,0,0,0,0,0,0,0,0,0,0,0,1,0,0,0,0,0,0,0,0,0,0,0,0,0,0,0,0,0,0,0,0,0,1,0,0,0,0,0,0,0,1,0,1,0,0,0,0,0,0,0,0,0,0,0,0,0,1,0,1,0,1,0,0,0,0,0,1,0,0,0,0,0,0,0,0,0,0,0,0,0,0,0,1,0,0,0,1,0,0,0,1,0,0,0,1,0,1,0,0,1,1,0,0,0,0,0,0,1,0,1,0,0,0,0,0,0,0,0,0,0,0,0,0,0,1,1,1,0,0,0,1,1,0,0,0,0,0,0,0,0,0,1,0,0,0,0,1,0,0,0,0,0,0,1,0,0,0,0,0,0,0,0,0,0,0,1,1,0,0,1,0,0,0,0,1,1,0,0,0,0,0,0,1,0,0,0,1,0,1,0,1,0,0,0,0,0,1,0,1,1,1,1,0,0,0,0,0,0,0,0,1,0,0,0,0,0,0,0,0,0,1,0,0,1,0,0,0,0,0,1,0,0,0,0,0,0,0,0,0,0,0,0,0,0,0,0,1,0,1,0,1,1,0,0,0,1,0,1,1,0,0,1,1,0,1,1,0,1,0,0,0,0,1,0,0,0,0,1,0,0,0,0,0,0,0,0,0,1,0,0,0,0,0,0,1,1,0,0,1,0,0,0,0,0,1,0,1,0,0,0,0,0,1,0,0,1,0,0,0,0,0,0,1,0,0,1,0,0,0,1,0,0,0,0,0,0,0,0,0,0,0,1,0,0,0,1,0,0,0,0,0,inactive
0,0,0,0,0,0,0,0,1,0,0,0,0,0,1,0,0,0,0,0,1,0,1,0,0,0,1,0,0,0,1,1,1,0,0,0,0,0,0,0,1,0,0,0,0,0,0,0,0,0,0,0,1,0,0,1,0,0,0,0,0,0,1,0,0,1,0,0,0,0,0,0,0,0,0,0,0,0,0,1,0,0,0,1,0,1,0,0,0,0,0,0,0,1,0,0,0,1,0,0,0,0,0,0,0,0,0,0,0,0,0,1,0,0,1,0,1,0,1,0,0,0,1,0,0,0,0,1,0,1,0,0,1,1,0,0,0,0,0,0,0,0,0,0,0,1,1,0,0,0,0,0,0,0,0,0,0,0,0,0,0,0,0,0,0,0,0,0,0,0,0,0,0,0,0,0,0,0,0,0,0,0,0,1,0,0,0,0,0,1,0,0,0,0,0,0,0,1,0,0,0,0,0,0,0,1,0,0,0,1,1,0,0,0,0,0,1,1,0,1,0,0,1,0,0,0,0,1,0,0,0,1,0,0,0,1,0,0,1,0,0,0,0,0,0,0,0,0,0,0,1,0,0,0,0,0,0,0,0,1,0,0,0,0,0,0,0,0,0,0,0,0,0,1,0,0,1,0,0,0,0,1,0,0,0,0,0,0,0,1,0,0,0,0,0,0,1,0,0,0,0,0,0,0,0,1,1,0,0,0,0,0,0,0,0,0,0,0,0,0,0,1,0,0,0,1,0,0,0,0,0,0,0,0,0,0,0,0,0,0,1,1,0,0,1,0,0,0,0,1,0,1,0,0,1,0,1,0,0,0,0,0,0,0,0,0,0,0,0,0,0,0,1,0,0,0,0,0,0,0,0,0,0,0,0,1,0,0,0,0,1,1,1,0,1,0,0,1,0,0,0,1,0,0,0,1,0,0,0,0,1,0,0,0,0,0,0,0,1,0,0,0,0,0,1,1,0,0,0,0,0,0,0,0,0,1,0,0,0,1,0,0,0,0,1,0,1,0,0,0,0,0,1,1,0,0,0,0,0,0,0,1,0,0,0,0,0,1,0,0,0,0,0,0,0,0,0,1,0,0,0,1,1,0,0,0,0,0,0,0,0,0,0,0,0,0,0,0,0,0,0,0,0,0,0,1,0,0,0,1,0,0,1,0,0,1,0,0,1,1,0,0,0,0,0,0,0,0,1,0,0,0,0,0,0,0,0,0,0,1,0,0,0,0,0,0,0,0,0,0,0,0,0,0,0,0,0,0,0,0,0,1,0,0,0,0,0,0,0,0,0,0,0,0,0,0,0,0,0,0,0,1,0,0,1,0,0,0,0,0,0,1,0,0,0,0,0,0,1,0,0,0,0,0,0,1,1,0,0,0,0,0,1,0,0,0,1,0,0,0,1,0,1,0,0,0,0,0,0,1,0,0,0,0,0,0,0,1,0,0,1,0,0,1,0,0,0,0,0,0,0,0,0,0,0,0,0,0,0,0,0,0,0,0,0,0,1,0,0,0,0,0,0,0,0,0,0,0,0,0,0,0,0,0,0,0,0,0,1,0,0,0,0,0,0,0,1,0,1,0,0,0,0,0,0,0,0,0,0,0,0,0,1,0,1,0,1,0,0,0,0,0,1,0,0,0,0,0,0,0,0,0,0,0,0,0,0,0,1,0,0,0,1,0,0,0,1,0,0,0,1,0,1,0,0,1,1,0,0,0,0,0,0,1,0,1,0,0,0,0,0,0,0,0,0,0,0,0,0,0,1,1,1,0,0,0,1,1,0,0,0,0,0,0,0,0,0,1,0,0,0,0,1,0,0,0,0,0,0,1,0,0,0,0,0,0,0,0,0,0,0,1,1,0,0,1,0,0,0,0,1,1,0,0,0,0,0,0,1,0,0,0,1,0,1,0,1,0,0,0,0,0,1,0,1,1,1,1,0,0,0,0,0,0,0,0,1,0,0,0,0,0,0,0,0,0,1,0,0,1,0,0,0,0,0,1,0,0,0,0,0,0,0,0,0,0,0,0,0,0,0,0,1,0,1,0,1,1,0,0,0,1,0,1,1,0,0,1,1,0,1,1,0,1,0,0,0,0,1,0,0,0,0,1,0,0,0,0,0,0,0,0,0,1,0,0,0,0,0,0,1,1,0,0,1,0,0,0,0,0,1,0,1,0,0,0,0,0,1,0,0,1,0,0,0,0,0,0,1,0,0,0,0,0,0,1,0,0,0,0,0,0,0,0,0,0,0,1,0,0,0,1,0,0,0,0,0,inactive
0,0,0,0,0,0,0,0,1,0,0,0,0,0,1,0,0,0,0,0,1,0,1,0,0,0,1,0,0,0,1,1,1,0,0,0,0,0,0,0,1,0,0,0,0,0,0,0,0,0,0,0,1,0,0,1,0,0,0,0,0,0,1,0,0,1,0,0,0,0,0,0,0,0,0,0,0,0,0,1,0,0,0,1,0,1,0,0,0,0,0,0,0,1,0,0,0,1,0,0,0,0,0,0,0,0,0,0,0,0,0,1,0,0,1,0,1,1,1,0,0,0,1,0,0,0,0,1,0,1,0,0,1,1,0,0,0,0,0,0,0,0,0,0,0,1,1,0,0,0,0,0,0,0,0,0,0,0,1,0,0,1,0,0,0,0,0,0,0,0,0,0,0,0,0,0,0,0,0,0,0,0,0,1,0,0,0,0,0,1,0,0,0,0,0,0,0,1,0,0,0,0,0,0,0,1,0,0,0,1,1,0,0,0,0,0,1,1,0,1,0,0,1,0,0,0,0,1,0,0,0,1,0,0,0,1,0,0,1,0,0,0,0,0,0,0,0,0,0,0,1,0,0,0,0,0,0,0,0,1,0,0,0,0,0,0,0,0,0,0,0,0,0,1,0,0,1,0,0,0,0,1,0,0,0,0,0,0,0,1,0,0,0,0,0,0,1,0,0,0,0,0,0,0,0,1,1,0,0,0,0,0,0,0,0,0,0,0,0,0,0,1,0,0,0,1,0,0,0,0,0,0,0,0,0,0,0,0,0,0,1,1,0,0,1,0,0,0,0,1,0,1,0,0,1,0,1,0,0,0,0,0,0,0,0,0,0,0,0,0,0,0,1,0,0,0,0,0,0,0,0,0,0,0,0,1,0,0,0,0,1,1,1,0,1,0,0,1,0,0,0,1,0,0,0,1,0,0,0,0,1,0,0,0,0,0,0,0,1,0,0,0,0,0,1,1,0,0,0,0,0,0,0,0,0,1,0,0,0,1,0,0,0,0,1,0,1,0,0,0,0,0,1,1,0,0,0,0,0,0,0,1,0,0,0,0,1,1,0,0,0,0,0,0,0,0,0,1,0,0,0,1,1,0,0,0,0,0,0,0,0,0,0,0,0,0,0,0,0,0,0,0,0,0,0,1,0,0,0,1,0,0,1,0,0,1,0,0,1,1,0,0,0,0,0,0,0,0,1,0,0,0,0,0,0,0,0,0,0,1,0,0,0,0,0,0,0,0,0,0,0,0,0,0,0,0,0,0,0,0,0,1,0,0,0,0,0,0,0,0,0,0,0,0,0,0,0,0,0,0,0,1,0,0,1,0,0,0,0,0,0,1,0,0,0,0,0,0,1,0,1,0,0,0,0,1,1,0,0,0,0,0,1,0,0,0,1,0,0,0,1,0,1,0,0,0,0,0,0,1,0,0,0,0,0,0,0,1,0,0,1,0,0,1,0,0,0,0,0,0,0,0,0,0,0,0,0,0,0,0,0,0,0,0,0,0,1,0,0,0,0,0,0,0,0,0,0,0,0,0,0,0,0,0,0,0,0,0,1,0,0,0,0,0,0,0,1,0,1,0,0,0,0,0,0,0,0,0,0,0,0,0,1,0,1,0,1,0,0,0,0,0,1,0,0,0,0,0,0,0,0,0,0,0,0,0,0,0,1,0,0,0,1,0,0,0,1,0,0,0,1,0,1,0,0,1,1,0,0,0,0,0,0,1,0,1,0,0,0,0,0,0,0,0,0,0,0,0,0,0,1,1,1,0,0,0,1,1,0,0,0,0,0,0,0,0,0,1,0,0,0,0,1,0,0,0,0,0,0,1,0,0,0,0,0,0,0,0,0,0,0,1,1,0,0,1,0,0,0,0,1,1,0,0,0,0,0,0,1,0,0,0,1,0,1,0,1,0,0,0,0,0,1,0,1,1,1,1,0,0,0,0,0,0,0,0,1,0,0,0,0,0,0,0,0,0,1,0,0,1,0,0,0,0,0,1,0,0,0,0,0,0,0,0,0,0,0,0,0,0,0,0,1,0,1,0,1,1,0,0,0,1,0,1,1,0,0,1,1,0,1,1,0,1,0,0,0,0,1,0,0,0,0,1,0,0,0,0,0,0,0,0,0,1,0,0,0,0,0,0,1,1,0,0,1,0,0,0,0,0,1,0,1,0,0,0,0,0,1,0,0,1,0,0,0,0,0,0,1,0,0,1,0,0,0,1,0,0,0,0,0,0,0,0,0,0,0,1,0,0,0,1,0,0,0,0,0,inactive
0,0,0,0,0,0,0,0,1,0,0,0,0,0,1,0,0,0,0,0,1,0,1,0,0,0,1,0,0,0,1,1,1,0,0,0,0,0,0,0,1,0,0,0,0,0,0,0,0,0,0,0,1,0,0,1,0,0,0,0,0,0,1,0,0,1,0,0,0,0,0,0,0,0,0,0,0,0,0,1,0,0,0,1,0,1,0,0,0,0,0,0,0,1,0,0,0,1,0,0,0,0,0,0,0,0,0,0,0,0,0,1,0,0,1,0,1,1,1,0,0,0,1,0,0,0,0,1,0,1,0,0,1,1,0,0,0,0,0,0,0,0,0,0,0,1,1,0,0,0,0,0,0,0,0,0,0,0,1,0,0,1,0,0,0,0,0,0,0,0,0,0,0,0,0,0,0,0,0,0,0,0,0,1,0,0,0,0,0,1,0,0,0,0,0,0,0,1,0,0,0,0,0,0,0,1,0,0,0,1,1,0,0,0,0,0,1,1,0,1,0,0,1,0,0,0,0,1,0,0,0,1,0,0,0,1,0,0,1,0,0,0,0,0,0,0,0,0,0,0,1,0,0,0,0,0,0,0,0,1,0,0,0,0,0,0,0,0,0,0,0,0,0,1,0,0,1,0,0,0,0,1,0,0,0,0,0,0,0,1,0,0,0,0,0,0,1,0,0,0,0,0,0,0,0,1,1,0,0,0,0,0,0,0,0,0,0,0,0,0,0,1,0,0,0,1,0,0,0,0,0,0,0,0,0,0,0,0,0,0,1,1,0,0,1,0,0,0,0,1,0,1,0,0,1,0,1,0,0,0,0,0,0,0,0,0,0,0,0,0,0,0,1,0,0,0,0,0,0,0,0,0,0,0,0,1,0,0,0,0,1,1,1,0,1,0,0,1,0,0,0,1,0,0,0,1,0,0,0,0,1,0,0,0,0,0,0,0,1,0,0,0,0,0,1,1,0,0,0,0,0,0,0,0,0,1,0,0,0,1,0,0,0,0,1,0,1,0,0,0,0,0,1,1,0,0,0,0,0,0,0,1,0,0,0,0,1,1,0,0,0,0,0,0,0,0,0,1,0,0,0,1,1,0,0,0,0,0,0,0,0,0,0,0,0,0,0,0,0,0,0,0,0,0,0,1,0,0,0,1,0,0,1,0,0,1,0,0,1,1,0,0,0,0,0,0,0,0,1,0,0,0,0,0,0,0,0,0,0,1,0,0,0,0,0,0,0,0,0,0,0,0,0,0,0,0,0,0,0,0,0,1,0,0,0,0,0,0,0,0,0,0,0,0,0,0,0,0,0,0,0,1,0,0,1,0,0,0,0,0,0,1,0,0,0,0,0,0,1,0,1,0,0,0,0,1,1,0,0,0,0,0,1,0,0,0,1,0,0,0,1,0,1,0,0,0,0,0,0,1,0,0,0,0,0,0,0,1,0,0,1,0,0,1,0,0,0,0,0,0,0,0,0,0,0,0,0,0,0,0,0,0,0,0,0,0,1,0,0,0,0,0,0,0,0,0,0,0,0,0,0,0,0,0,0,0,0,0,1,0,0,0,0,0,0,0,1,0,1,0,0,0,0,0,0,0,0,0,0,0,0,0,1,0,1,0,1,0,0,0,0,0,1,0,0,0,0,0,0,0,0,0,0,0,0,0,0,0,1,0,0,0,1,0,0,0,1,0,0,0,1,0,1,0,0,1,1,0,0,0,0,0,0,1,0,1,0,0,0,0,0,0,0,0,0,0,0,0,0,0,1,1,1,0,0,0,1,1,0,0,0,0,0,0,0,0,0,1,0,0,0,0,1,0,0,0,0,0,0,1,0,0,0,0,0,0,0,0,0,0,0,1,1,0,0,1,0,0,0,0,1,1,0,0,0,0,0,0,1,0,0,0,1,0,1,0,1,0,0,0,0,0,1,0,1,1,1,1,0,0,0,0,0,0,0,0,1,0,0,0,0,0,0,0,0,0,1,0,0,1,0,0,0,0,0,1,0,0,0,0,0,0,0,0,0,0,0,0,0,0,0,0,1,0,1,0,1,1,0,0,0,1,0,1,1,0,0,1,1,0,1,1,0,1,0,0,0,0,1,0,0,0,0,1,0,0,0,0,0,0,0,0,0,1,0,0,0,0,0,0,1,1,0,0,1,0,0,0,0,0,1,0,1,0,0,0,0,0,1,0,0,1,0,0,0,0,0,0,1,0,0,1,0,0,0,1,0,0,0,0,0,0,0,0,0,0,0,1,0,0,0,1,0,0,0,0,0,inactive
0,0,0,0,0,0,0,0,1,0,0,0,0,0,1,0,0,0,0,0,1,0,1,0,0,0,1,0,0,0,1,1,1,0,0,0,0,0,0,0,1,0,0,0,0,0,0,0,0,0,0,0,1,0,0,1,0,0,0,0,0,0,1,0,0,1,0,0,0,0,0,0,0,0,0,0,0,0,0,1,0,0,0,1,0,1,0,0,0,0,0,0,0,1,0,0,0,1,0,0,0,0,0,0,0,0,0,0,0,0,0,1,0,0,1,0,1,1,1,0,0,0,1,0,0,0,0,1,0,1,0,0,1,1,0,0,0,0,0,0,0,0,0,0,0,1,1,0,0,0,0,0,0,0,0,0,0,0,1,0,0,1,0,0,0,0,0,0,0,0,0,0,0,0,0,0,0,0,0,0,0,0,0,1,0,0,0,0,0,1,0,0,0,0,0,0,0,1,0,0,0,0,0,0,0,1,0,0,0,1,1,0,0,0,0,0,1,1,0,1,0,0,1,0,0,0,0,1,0,0,0,1,0,0,0,1,0,0,1,0,0,0,0,0,0,0,0,0,0,0,1,0,0,0,0,0,0,0,0,1,0,0,0,0,0,0,0,0,0,0,0,0,0,1,0,0,1,0,0,0,0,1,0,0,0,0,0,0,0,1,0,0,0,0,0,0,1,0,0,0,0,0,0,0,0,1,1,0,0,0,0,0,0,0,0,0,0,0,0,0,0,1,0,0,0,1,0,0,0,0,0,0,0,0,0,0,0,0,0,0,1,1,0,0,1,0,0,0,0,1,0,1,0,0,1,0,1,0,0,0,0,0,0,0,0,0,0,0,0,0,0,0,1,0,0,0,0,0,0,0,0,0,0,0,0,1,0,0,0,0,1,1,1,0,1,0,0,1,0,0,0,1,0,0,0,1,0,0,0,0,1,0,0,0,0,0,0,0,1,0,0,0,0,0,1,1,0,0,0,0,0,0,0,0,0,1,0,0,0,1,0,0,0,0,1,0,1,0,0,0,0,0,1,1,0,0,0,0,0,0,0,1,0,0,0,0,1,1,0,0,0,0,0,0,0,0,0,1,0,0,0,1,1,0,0,0,0,0,0,0,0,0,0,0,0,0,0,0,0,0,0,0,0,0,0,1,0,0,0,1,0,0,1,0,0,1,0,0,1,1,0,0,0,0,0,0,0,0,1,0,0,0,0,0,0,0,0,0,0,1,0,0,0,0,0,0,0,0,0,0,0,0,0,0,0,0,0,0,0,0,0,1,0,0,0,0,0,0,0,0,0,0,0,0,0,0,0,0,0,0,0,1,0,0,1,0,0,0,0,0,0,1,0,0,0,0,0,0,1,0,1,0,0,0,0,1,1,0,0,0,0,0,1,0,0,0,1,0,0,0,1,0,1,0,0,0,0,0,0,1,0,0,0,0,0,0,0,1,0,0,1,0,0,1,0,0,0,0,0,0,0,0,0,0,0,0,0,0,0,0,0,0,0,0,0,0,1,0,0,0,0,0,0,0,0,0,0,0,0,0,0,0,0,0,0,0,0,0,1,0,0,0,0,0,0,0,1,0,1,0,0,0,0,0,0,0,0,0,0,0,0,0,1,0,1,0,1,0,0,0,0,0,1,0,0,0,0,0,0,0,0,0,0,0,0,0,0,0,1,0,0,0,1,0,0,0,1,0,0,0,1,0,1,0,0,1,1,0,0,0,0,0,0,1,0,1,0,0,0,0,0,0,0,0,0,0,0,0,0,0,1,1,1,0,0,0,1,1,0,0,0,0,0,0,0,0,0,1,0,0,0,0,1,0,0,0,0,0,0,1,0,0,0,0,0,0,0,0,0,0,0,1,1,0,0,1,0,0,0,0,1,1,0,0,0,0,0,0,1,0,0,0,1,0,1,0,1,0,0,0,0,0,1,0,1,1,1,1,0,0,0,0,0,0,0,0,1,0,0,0,0,0,0,0,0,0,1,0,0,1,0,0,0,0,0,1,0,0,0,0,0,0,0,0,0,0,0,0,0,0,0,0,1,0,1,0,1,1,0,0,0,1,0,1,1,0,0,1,1,0,1,1,0,1,0,0,0,0,1,0,0,0,0,1,0,0,0,0,0,0,0,0,0,1,0,0,0,0,0,0,1,1,0,0,1,0,0,0,0,0,1,0,1,0,0,0,0,0,1,0,0,1,0,0,0,0,0,0,1,0,0,1,0,0,0,1,0,0,0,0,0,0,0,0,0,0,0,1,0,0,0,1,0,0,0,0,0,inactive
0,0,0,0,0,0,0,0,1,0,0,0,0,0,1,0,0,0,0,0,1,0,1,0,0,0,1,0,0,0,1,1,1,0,0,0,0,0,0,0,1,0,0,0,0,0,0,0,0,0,0,0,1,0,0,1,0,0,0,0,0,0,1,0,0,1,0,0,0,0,0,0,0,0,0,0,0,0,0,1,0,0,0,1,0,1,0,0,0,0,0,0,0,1,0,0,0,1,0,0,0,0,0,0,0,0,0,0,0,0,0,1,0,0,1,0,1,1,1,0,0,0,1,0,0,0,0,1,0,1,0,0,1,1,0,0,0,0,0,0,0,0,0,0,0,1,1,0,0,0,0,0,0,0,0,0,0,0,1,0,0,1,0,0,0,0,0,0,0,0,0,0,0,0,0,0,0,0,0,0,0,0,0,1,0,0,0,0,0,1,0,0,0,0,0,0,0,1,0,0,0,0,0,0,0,1,0,0,0,1,1,0,0,0,0,0,1,1,0,1,0,0,1,0,0,0,0,1,0,0,0,1,0,0,0,1,0,0,1,0,0,0,0,0,0,0,0,0,0,0,1,0,0,0,0,0,0,0,0,1,0,0,0,0,0,0,0,0,0,0,0,0,0,1,0,0,1,0,0,0,0,1,0,0,0,0,0,0,0,1,0,0,0,0,0,0,1,0,0,0,0,0,0,0,0,1,1,0,0,0,0,0,0,0,0,0,0,0,0,0,0,1,0,0,0,1,0,0,0,0,0,0,0,0,0,0,0,0,0,0,1,1,0,0,1,0,0,0,0,1,0,1,0,0,1,0,1,0,0,0,0,0,0,0,0,0,0,0,0,0,0,0,1,0,0,0,0,0,0,0,0,0,0,0,0,1,0,0,0,0,1,1,1,0,1,0,0,1,0,0,0,1,0,0,0,1,0,0,0,0,1,0,0,0,0,0,0,0,1,0,0,0,0,0,1,1,0,0,0,0,0,0,0,0,0,1,0,0,0,1,0,0,0,0,1,0,1,0,0,0,0,0,1,1,0,0,0,0,0,0,0,1,0,0,0,0,1,1,0,0,0,0,0,0,0,0,0,1,0,0,0,1,1,0,0,0,0,0,0,0,0,0,0,0,0,0,0,0,0,0,0,0,0,0,0,1,0,0,0,1,0,0,1,0,0,1,0,0,1,1,0,0,0,0,0,0,0,0,1,0,0,0,0,0,0,0,0,0,0,1,0,0,0,0,0,0,0,0,0,0,0,0,0,0,0,0,0,0,0,0,0,1,0,0,0,0,0,0,0,0,0,0,0,0,0,0,0,0,0,0,0,1,0,0,1,0,0,0,0,0,0,1,0,0,0,0,0,0,1,0,1,0,0,0,0,1,1,0,0,0,0,0,1,0,0,0,1,0,0,0,1,0,1,0,0,0,0,0,0,1,0,0,0,0,0,0,0,1,0,0,1,0,0,1,0,0,0,0,0,0,0,0,0,0,0,0,0,0,0,0,0,0,0,0,0,0,1,0,0,0,0,0,0,0,0,0,0,0,0,0,0,0,0,0,0,0,0,0,1,0,0,0,0,0,0,0,1,0,1,0,0,0,0,0,0,0,0,0,0,0,0,0,1,0,1,0,1,0,0,0,0,0,1,0,0,0,0,0,0,0,0,0,0,0,0,0,0,0,1,0,0,0,1,0,0,0,1,0,0,0,1,0,1,0,0,1,1,0,0,0,0,0,0,1,0,1,0,0,0,0,0,0,0,0,0,0,0,0,0,0,1,1,1,0,0,0,1,1,0,0,0,0,0,0,0,0,0,1,0,0,0,0,1,0,0,0,0,0,0,1,0,0,0,0,0,0,0,0,0,0,0,1,1,0,0,1,0,0,0,0,1,1,0,0,0,0,0,0,1,0,0,0,1,0,1,0,1,0,0,0,0,0,1,0,1,1,1,1,0,0,0,0,0,0,0,0,1,0,0,0,0,0,0,0,0,0,1,0,0,1,0,0,0,0,0,1,0,0,0,0,0,0,0,0,0,0,0,0,0,0,0,0,1,0,1,0,1,1,0,0,0,1,0,1,1,0,0,1,1,0,1,1,0,1,0,0,0,0,1,0,0,0,0,1,0,0,0,0,0,0,0,0,0,1,0,0,0,0,0,0,1,1,0,0,1,0,0,0,0,0,1,0,1,0,0,0,0,0,1,0,0,1,0,0,0,0,0,0,1,0,0,1,0,0,0,1,0,0,0,0,0,0,0,0,0,0,0,1,0,0,0,1,0,0,0,0,0,inactive
0,0,0,0,0,0,0,0,1,0,0,0,0,0,1,0,0,0,0,0,1,0,1,0,0,0,1,0,0,0,1,1,1,0,0,0,0,0,0,0,1,0,0,0,0,0,0,0,0,0,0,0,1,0,0,1,0,0,0,0,0,0,1,0,0,1,0,0,0,0,0,0,0,0,0,0,0,0,0,1,0,0,0,1,0,1,0,0,0,0,0,0,0,1,0,0,0,1,0,0,0,0,0,0,0,0,0,0,0,0,0,1,0,0,1,0,1,1,1,0,0,0,1,0,0,0,0,1,0,1,0,0,1,1,0,0,0,0,0,0,0,0,0,0,0,1,1,0,0,0,0,0,0,0,0,0,0,0,1,0,0,1,0,0,0,0,0,0,0,0,0,0,0,0,0,0,0,0,0,0,0,0,0,1,0,0,0,0,0,1,0,0,0,0,0,0,0,1,0,0,0,0,0,0,0,1,0,0,0,1,1,0,0,0,0,0,1,1,0,1,0,0,1,0,0,0,0,1,0,0,0,1,0,0,0,1,0,0,1,0,0,0,0,0,0,0,0,0,0,0,1,0,0,0,0,0,0,0,0,1,0,0,0,0,0,0,0,0,0,0,0,0,0,1,0,0,1,0,0,0,0,1,0,0,0,0,0,0,0,1,0,0,0,0,0,0,1,0,0,0,0,0,1,0,0,1,1,0,0,0,0,0,0,0,0,0,0,0,0,0,0,1,0,0,0,1,0,0,0,0,0,0,0,0,0,0,0,0,0,0,1,1,0,0,1,0,0,0,0,1,0,1,0,0,1,0,1,0,0,0,0,0,0,0,0,0,0,0,0,0,0,0,1,0,0,0,0,0,0,0,0,0,0,0,0,1,1,0,0,0,1,1,1,0,1,0,0,1,0,0,0,1,0,0,0,1,0,0,0,0,1,0,0,0,0,0,0,0,1,0,0,0,0,0,1,1,0,0,0,0,0,0,0,0,0,1,0,0,0,1,0,0,0,0,1,0,1,0,0,0,0,1,1,1,0,0,0,0,0,0,0,1,0,0,0,0,1,1,0,0,0,0,0,0,0,0,0,1,0,0,0,1,1,0,0,0,0,0,0,0,0,0,0,0,0,0,0,0,0,0,0,0,0,0,0,1,0,0,0,1,0,0,1,0,0,1,0,0,1,1,0,0,0,0,0,0,0,0,1,0,0,0,0,0,0,0,0,0,0,1,0,0,0,0,0,0,0,0,0,0,0,0,0,0,0,0,0,0,0,0,0,1,0,0,0,0,0,0,0,0,0,0,0,0,0,0,0,0,0,0,0,1,0,0,1,0,0,0,0,0,1,1,0,0,0,0,0,0,1,0,1,0,0,0,0,1,1,0,0,0,0,0,1,0,0,0,1,0,0,0,1,0,1,0,0,0,0,0,0,1,0,0,0,0,0,0,0,1,0,0,1,0,0,1,0,0,0,0,0,0,0,0,0,0,0,0,0,0,0,0,0,0,0,0,0,0,1,0,0,0,0,0,0,0,0,0,0,0,0,0,0,0,0,0,0,0,0,0,1,0,0,0,0,0,0,0,1,0,1,0,0,0,0,0,0,0,0,0,0,0,0,0,1,0,1,0,1,0,0,0,0,0,1,0,0,0,0,0,0,0,0,0,0,0,0,0,0,0,1,0,0,0,1,0,0,0,1,0,0,0,1,0,1,0,0,1,1,0,0,0,0,0,0,1,0,1,1,0,1,0,0,0,0,0,0,0,0,0,0,0,1,1,1,0,0,0,1,1,0,0,0,0,0,0,0,0,0,1,0,0,0,0,1,0,0,0,0,0,0,1,0,0,0,0,0,0,0,0,0,0,0,1,1,0,0,1,0,0,0,0,1,1,0,0,0,0,0,0,1,0,0,0,1,0,1,0,1,0,0,0,0,0,1,0,1,1,1,1,0,0,0,0,0,0,0,0,1,0,0,0,0,0,0,0,0,0,1,0,0,1,0,0,0,0,0,1,0,0,0,0,0,0,0,0,0,0,0,0,0,0,0,0,1,0,1,0,1,1,0,0,0,1,0,1,1,0,0,1,1,0,1,1,0,1,0,0,0,0,1,0,0,1,0,1,0,0,0,0,0,0,0,0,0,1,0,0,0,0,0,0,1,1,0,0,1,0,0,0,0,0,1,0,1,0,0,0,0,0,1,0,0,1,0,0,0,0,0,0,1,0,0,1,0,0,0,1,0,0,0,0,0,0,0,0,0,0,0,1,0,0,0,1,0,0,0,0,0,inactive
0,0,0,0,0,0,0,0,1,0,0,0,0,0,1,0,0,0,0,0,1,0,1,0,0,0,1,0,0,0,1,1,1,0,0,0,0,0,0,0,1,0,0,0,0,0,0,0,0,0,0,0,1,0,0,1,0,0,0,0,0,0,1,0,0,1,0,0,0,0,0,0,0,0,0,0,0,0,0,1,0,0,0,1,0,1,0,0,0,0,0,0,0,1,0,0,0,1,0,0,0,0,0,0,0,0,0,0,0,0,0,1,0,0,1,0,1,1,1,0,0,0,1,0,0,0,0,1,0,1,0,0,1,1,0,0,0,0,0,0,0,0,0,0,0,1,1,0,0,0,0,0,0,0,0,0,0,0,1,0,0,1,0,0,0,0,0,0,0,0,0,0,0,0,0,0,0,0,0,0,0,0,0,1,0,0,0,0,0,1,0,0,0,0,0,0,0,1,0,0,0,0,0,0,0,1,0,0,0,1,1,0,0,0,0,0,1,1,0,1,0,0,1,0,0,0,0,1,0,0,0,1,0,0,0,1,0,0,1,0,0,0,0,0,0,0,0,0,0,0,1,0,0,0,0,0,0,0,0,1,0,0,0,0,0,0,0,0,0,0,0,0,0,1,0,0,1,0,0,0,0,1,0,0,0,0,0,0,0,1,0,0,0,0,0,0,1,0,0,0,0,0,0,0,0,1,1,0,0,0,0,0,0,0,0,0,0,0,0,0,0,1,0,0,0,1,0,0,0,0,0,0,0,0,0,0,0,0,0,0,1,1,0,0,1,0,0,0,0,1,0,1,0,0,1,0,1,0,0,0,0,0,0,0,0,0,0,0,0,0,0,0,1,0,0,0,0,0,0,0,0,0,0,0,0,1,0,0,0,0,1,1,1,0,1,0,0,1,0,0,0,1,0,0,0,1,0,0,0,0,1,0,0,0,0,0,0,0,1,0,0,0,0,0,1,1,0,0,0,0,0,0,0,0,0,1,0,0,0,1,0,0,0,0,1,0,1,0,0,0,0,0,1,1,0,0,0,0,0,0,0,1,0,0,0,0,1,1,0,0,0,0,0,0,0,0,0,1,0,0,0,1,1,0,0,0,0,0,0,0,0,0,0,0,0,0,0,0,0,0,0,0,0,0,0,1,0,0,0,1,0,0,1,0,0,1,0,0,1,1,0,0,0,0,0,0,0,0,1,0,0,0,0,0,0,0,0,0,0,1,0,0,0,0,0,0,0,0,0,0,0,0,0,0,0,0,0,0,0,0,0,1,0,0,0,0,0,0,0,0,0,0,0,0,0,0,0,0,0,0,0,1,0,0,1,0,0,0,0,0,0,1,0,0,0,0,0,0,1,0,1,0,0,0,0,1,1,0,0,0,0,0,1,0,0,0,1,0,0,0,1,0,1,0,0,0,0,0,0,1,0,0,0,0,0,0,0,1,0,0,0,0,0,1,0,0,0,0,0,0,0,0,0,0,0,0,0,0,0,0,0,0,0,0,0,0,1,0,0,0,0,0,0,0,0,0,0,0,0,0,0,0,0,0,0,0,0,0,1,0,0,0,0,0,0,0,1,0,1,0,0,0,0,0,0,0,0,0,0,0,0,0,1,0,1,0,1,0,0,0,0,0,1,0,0,0,0,0,0,0,0,0,0,0,0,0,0,0,1,0,0,0,1,0,0,0,1,0,0,0,1,0,1,0,0,1,1,0,0,0,0,0,0,1,0,1,0,0,0,0,0,0,0,0,0,0,0,0,0,0,1,1,1,0,0,0,1,1,0,0,0,0,0,0,0,0,0,1,0,0,0,0,1,0,0,0,0,0,0,1,0,0,0,0,0,0,0,0,0,0,0,1,1,0,0,1,0,0,0,0,1,1,0,0,0,0,0,0,1,0,0,0,1,0,1,0,1,0,0,0,0,0,1,0,1,1,1,1,0,0,0,0,0,0,0,0,1,0,0,0,0,0,0,0,0,0,1,0,0,1,0,0,0,0,0,1,0,0,0,0,0,0,0,0,0,0,0,0,0,0,0,0,1,0,1,0,1,1,0,0,0,1,0,1,1,0,0,1,1,0,1,1,0,1,0,0,0,0,1,0,0,0,0,1,0,0,0,0,0,0,0,0,0,1,0,0,0,0,0,0,1,1,0,0,1,0,0,0,0,0,1,0,1,0,0,0,0,0,1,0,0,1,0,0,0,0,0,0,1,0,0,1,0,0,0,1,0,0,0,0,0,0,0,0,0,0,0,1,0,0,0,1,0,0,0,0,0,inactive
0,0,0,0,0,0,0,0,1,0,0,0,0,0,1,0,0,0,0,0,1,0,1,0,0,0,1,0,0,1,1,1,1,0,0,0,0,0,0,0,1,0,0,0,0,0,0,0,0,0,0,0,1,0,0,1,0,0,0,0,0,0,1,0,0,1,0,0,0,0,0,0,0,0,0,0,0,0,0,1,0,0,0,1,0,1,0,0,0,0,0,0,0,1,0,1,0,1,0,0,0,0,0,0,0,0,0,0,0,0,0,1,0,0,1,0,1,1,1,0,0,0,0,0,0,0,0,1,0,1,0,0,1,1,1,0,0,0,0,0,0,0,0,0,0,1,1,0,0,1,0,0,0,0,1,1,0,0,1,0,0,1,0,0,0,0,0,0,0,0,0,0,0,1,0,0,0,0,0,0,0,0,0,1,0,0,0,0,0,1,0,0,0,0,0,0,0,1,0,0,0,0,0,0,0,1,0,0,0,1,0,0,0,0,0,0,1,1,0,1,0,0,1,0,0,1,0,1,0,0,0,1,0,0,0,1,0,0,1,0,0,1,0,0,0,0,0,0,0,0,1,0,0,0,0,0,0,0,0,1,0,0,0,0,0,0,0,0,1,0,0,0,0,1,0,0,1,0,0,0,0,1,0,1,0,0,0,0,0,1,0,0,0,0,0,0,1,0,0,0,0,0,0,0,0,1,1,0,0,0,0,0,0,0,0,0,0,0,0,0,0,1,0,0,0,1,0,0,0,0,0,0,0,0,0,0,0,0,0,0,1,1,0,0,1,0,0,0,0,1,0,0,0,0,1,0,1,0,1,0,0,0,0,0,0,0,0,0,0,0,0,0,1,0,0,0,0,0,0,0,0,0,1,0,0,1,0,0,0,0,1,0,1,0,1,0,0,1,0,0,0,1,0,0,0,1,0,0,0,0,1,0,0,0,0,0,0,0,1,0,0,0,0,0,1,1,0,0,0,0,0,0,0,1,0,1,0,0,0,1,0,0,0,0,1,0,1,0,0,0,0,0,1,1,0,0,0,0,0,0,0,1,1,0,0,0,1,1,0,0,0,0,0,0,0,0,0,1,0,0,0,1,1,0,0,0,0,0,0,0,0,0,0,0,0,0,0,0,0,0,0,0,0,0,0,1,0,0,0,1,0,0,1,0,0,1,0,0,1,1,0,0,0,0,0,0,0,0,1,0,0,0,0,0,0,0,0,0,0,1,0,0,0,0,0,0,0,0,0,0,0,0,0,0,0,0,0,0,0,0,0,1,1,0,0,0,0,0,0,0,0,0,0,0,0,0,0,0,1,0,0,1,0,0,1,0,0,0,0,0,0,1,0,0,0,0,0,0,0,0,1,0,0,0,0,1,1,0,0,0,0,0,1,0,0,0,1,0,0,0,1,0,1,0,0,0,0,0,0,1,0,0,0,0,0,0,0,1,0,0,1,0,0,1,0,0,0,0,0,0,0,0,0,0,0,0,0,0,0,0,0,0,0,0,0,0,1,0,0,0,0,0,0,0,0,0,0,0,0,0,0,0,0,0,0,0,0,0,1,0,0,0,0,0,0,0,1,0,1,0,0,0,0,0,0,0,0,0,0,0,0,0,1,0,1,0,1,0,0,0,0,0,1,0,0,0,0,0,0,0,0,0,0,0,0,0,0,0,0,0,0,0,1,0,0,0,1,0,0,0,1,0,1,0,0,1,1,0,0,0,0,0,0,0,0,0,0,0,0,0,0,0,0,0,0,0,0,0,0,0,1,1,1,0,0,0,1,1,0,0,0,0,0,0,0,0,0,1,0,0,0,0,1,0,0,0,0,0,0,1,0,0,0,0,0,0,0,0,0,0,0,1,1,0,0,1,0,0,0,0,1,1,0,0,0,0,0,0,0,0,0,0,1,0,1,0,1,0,0,0,0,0,1,0,1,1,1,1,0,0,0,0,0,0,0,0,1,0,0,0,0,0,0,0,1,0,1,0,0,1,0,0,0,0,0,1,0,0,0,0,0,0,1,0,0,0,0,0,0,0,0,0,1,0,1,0,1,1,0,0,0,1,0,1,1,0,0,1,0,0,1,1,0,0,0,0,0,0,1,0,0,0,0,1,0,0,0,0,0,0,0,0,0,1,0,0,0,0,1,0,1,1,0,0,1,0,0,0,0,0,1,0,1,0,0,0,0,0,1,1,0,1,0,0,0,0,0,0,1,0,0,1,0,0,0,1,0,0,0,0,0,0,0,0,0,0,0,1,0,0,0,1,0,0,0,0,0,inactive
0,0,0,0,0,0,0,0,1,0,0,0,0,0,1,0,0,0,0,0,1,0,1,0,0,0,1,0,0,0,1,1,1,0,0,0,0,0,0,0,1,0,0,0,0,0,0,0,0,0,0,0,1,0,0,1,0,0,0,0,0,0,1,0,0,1,0,0,0,0,0,0,0,0,0,0,0,0,0,1,0,0,0,1,0,1,0,0,0,0,0,0,0,1,0,0,0,1,0,0,0,0,0,0,0,0,0,0,0,0,0,1,0,0,1,0,1,1,1,0,0,0,0,0,0,0,0,1,0,1,0,0,1,1,0,0,0,0,0,0,0,0,0,0,0,1,1,0,0,0,0,0,0,0,0,0,0,0,1,0,0,1,0,0,0,0,0,0,0,0,0,0,0,0,0,0,0,0,0,0,0,0,0,1,0,0,0,0,0,1,0,0,0,0,0,0,0,1,0,0,0,0,0,0,0,1,0,0,0,1,0,0,0,0,0,0,1,1,0,1,0,0,1,0,0,0,0,1,0,0,0,0,0,0,0,1,0,0,1,0,0,0,0,0,0,0,0,0,0,0,1,0,0,0,0,0,0,0,0,1,0,0,0,0,0,0,0,0,0,0,0,0,0,1,0,0,1,0,0,0,0,1,0,0,0,0,0,0,0,1,0,0,0,0,0,0,1,0,0,0,0,0,0,0,0,1,1,0,0,0,0,0,0,0,0,0,0,0,0,0,0,1,0,0,0,1,0,0,0,0,0,0,0,0,0,0,0,0,0,0,1,1,0,0,1,0,0,0,0,1,0,0,0,0,1,0,1,0,0,0,0,0,0,0,0,0,0,0,0,0,0,0,1,0,0,0,0,0,0,0,0,0,0,0,0,1,0,0,0,0,1,0,1,0,1,0,0,1,0,0,0,1,0,0,0,1,0,0,0,0,1,0,0,0,0,0,0,0,1,0,0,0,0,0,1,1,0,0,0,0,0,0,0,0,0,1,0,0,0,1,0,0,0,0,1,0,1,0,0,0,0,0,1,1,0,0,0,0,0,0,0,1,0,0,0,0,1,1,0,0,0,0,0,0,0,0,0,1,0,0,0,1,1,0,0,0,0,0,0,0,0,0,0,0,0,0,0,0,0,0,0,0,0,0,0,1,0,0,0,1,0,0,1,0,0,1,0,0,1,1,0,0,0,0,0,0,0,0,1,0,0,0,0,0,0,0,0,0,0,1,0,0,0,0,0,0,0,0,0,0,0,0,0,0,0,0,0,0,0,0,0,1,0,0,0,0,0,0,0,0,0,0,0,0,0,0,0,0,0,0,0,1,0,0,1,0,0,0,0,0,0,1,0,0,0,0,0,0,0,0,1,0,0,0,0,1,1,0,0,0,0,0,1,0,0,0,1,0,0,0,1,0,1,0,0,0,0,0,0,1,0,0,0,0,0,0,0,1,0,0,1,0,0,1,0,0,0,0,0,0,0,0,0,0,0,0,0,0,0,0,0,0,0,0,0,0,1,0,0,0,0,0,0,0,0,0,0,0,0,0,0,0,0,0,0,0,0,0,1,0,0,0,0,0,0,0,1,0,1,0,0,0,0,0,0,0,0,0,0,0,0,0,1,0,1,0,1,0,0,0,0,0,1,0,0,0,0,0,0,0,0,0,0,0,0,0,0,0,0,0,0,0,1,0,0,0,1,0,0,0,1,0,1,0,0,1,1,0,0,0,0,0,0,0,0,0,0,0,0,0,0,0,0,0,0,0,0,0,0,0,1,1,1,0,0,0,1,1,0,0,0,0,0,0,0,0,0,1,0,0,0,0,1,0,0,0,0,0,0,1,0,0,0,0,0,0,0,0,0,0,0,1,1,0,0,1,0,0,0,0,1,1,0,0,0,0,0,0,0,0,0,0,1,0,1,0,1,0,0,0,0,0,1,0,1,1,1,1,0,0,0,0,0,0,0,0,1,0,0,0,0,0,0,0,0,0,1,0,0,1,0,0,0,0,0,1,0,0,0,0,0,0,0,0,0,0,0,0,0,0,0,0,0,0,1,0,1,1,0,0,0,1,0,1,1,0,0,1,0,0,1,1,0,0,0,0,0,0,1,0,0,0,0,1,0,0,0,0,0,0,0,0,0,1,0,0,0,0,0,0,1,1,0,0,1,0,0,0,0,0,1,0,1,0,0,0,0,0,1,0,0,1,0,0,0,0,0,0,1,0,0,1,0,0,0,1,0,0,0,0,0,0,0,0,0,0,0,1,0,0,0,1,0,0,0,0,0,inactive
0,1,0,0,0,0,1,0,1,0,1,1,1,0,1,1,0,0,1,0,1,0,0,0,1,1,0,0,0,0,0,0,1,1,1,1,0,1,0,1,0,1,0,0,0,1,0,0,0,0,1,0,0,1,0,0,0,0,1,1,0,1,0,0,0,0,0,1,1,1,1,0,0,0,1,0,0,0,1,0,0,1,1,1,0,0,1,0,0,0,0,1,0,1,0,0,0,1,0,0,0,1,0,0,0,0,0,0,0,1,0,1,1,1,0,0,1,1,1,0,0,0,0,0,0,1,1,0,1,0,0,0,0,0,0,0,0,1,0,1,0,0,0,1,0,0,1,0,0,1,1,0,0,0,1,0,1,0,1,0,0,1,0,1,1,0,0,1,0,1,0,0,0,1,1,0,0,0,1,1,0,0,0,0,0,0,1,1,0,0,0,0,1,0,0,0,0,1,0,0,0,0,0,1,1,0,0,0,0,1,1,0,0,0,0,0,0,0,0,1,0,0,1,0,0,0,1,0,1,0,0,1,0,1,0,1,0,1,0,0,1,0,0,0,1,0,0,0,1,1,1,1,0,0,0,0,0,1,0,1,0,0,1,0,0,0,1,0,0,1,0,0,0,1,0,0,1,0,1,0,1,1,0,1,0,1,0,1,0,0,0,0,1,0,0,0,0,0,1,1,0,1,0,0,1,0,1,0,0,0,0,0,0,1,0,0,0,0,0,0,1,1,1,1,0,1,0,0,1,0,0,0,0,0,0,1,1,0,1,0,1,0,0,0,0,0,0,0,0,0,1,0,0,1,1,0,1,1,0,0,1,1,0,0,1,0,1,1,1,0,0,0,1,0,1,0,1,0,0,0,0,0,0,0,0,0,0,0,0,0,1,0,0,0,0,0,1,1,0,0,0,0,0,0,1,1,0,1,0,1,1,0,0,0,0,1,1,0,0,0,0,0,0,0,0,1,0,0,0,0,0,0,0,0,1,0,1,0,0,1,1,0,1,1,0,0,0,0,0,0,0,0,0,1,0,0,1,0,0,1,1,0,0,0,0,0,1,1,1,0,0,1,0,1,0,1,0,0,0,0,0,1,0,0,1,1,1,0,1,0,0,0,0,0,0,0,0,0,0,0,0,0,0,0,0,0,0,1,0,1,0,0,0,0,1,1,0,0,1,0,0,0,0,0,0,0,1,0,0,1,0,0,0,0,0,0,0,0,1,0,1,1,1,1,0,0,0,0,0,1,0,0,0,0,0,1,1,1,0,1,0,1,1,0,0,0,0,0,1,0,0,0,0,1,1,0,1,1,1,1,1,0,1,1,0,0,0,0,1,0,0,0,0,1,1,1,0,1,0,0,0,0,0,0,1,1,1,0,0,0,1,0,1,0,0,1,0,0,1,1,0,0,0,0,1,0,1,0,0,0,0,0,0,0,0,0,1,1,1,1,0,0,0,1,1,0,0,0,0,1,1,1,1,0,0,0,1,0,0,1,1,0,0,0,0,1,1,0,0,0,0,0,0,0,0,1,0,0,0,0,0,0,0,0,0,0,0,0,0,1,0,1,1,0,1,0,1,0,0,1,0,0,1,0,0,0,0,0,0,1,1,1,0,0,0,0,0,0,0,0,0,0,1,1,0,1,0,1,1,0,0,0,0,0,0,1,0,0,0,0,1,1,0,0,0,1,1,0,1,1,0,0,1,0,0,1,0,0,0,1,1,1,0,0,0,0,0,0,1,1,1,0,0,0,0,0,0,0,0,0,0,1,0,0,1,0,0,0,1,1,1,0,0,0,0,0,1,0,0,1,0,1,1,0,1,0,0,0,1,0,0,1,0,1,0,0,0,0,0,1,0,0,0,1,0,1,0,0,0,0,0,0,1,0,0,0,0,0,0,0,1,0,0,0,0,0,1,0,1,1,0,0,0,1,1,0,1,0,0,1,0,0,0,1,0,0,0,0,1,1,0,0,0,0,0,1,0,0,0,1,0,0,1,0,1,1,0,0,0,0,0,1,0,0,0,0,0,0,0,0,1,0,1,1,0,0,1,1,0,0,0,0,0,0,1,1,1,0,0,0,0,0,0,1,0,0,1,1,1,0,0,0,1,0,0,0,0,0,1,0,1,0,0,0,0,0,1,0,0,1,1,1,0,1,1,1,0,0,1,0,1,0,0,0,0,1,1,0,0,1,0,0,0,0,0,0,0,0,0,0,0,0,0,0,0,0,0,0,0,0,0,0,0,0,0,0,1,1,1,1,0,1,1,0,0,0,0,active
0,1,0,0,0,0,1,0,1,0,1,0,0,0,1,1,0,0,1,0,1,0,0,0,1,1,0,0,0,0,0,0,1,1,1,1,0,1,0,1,0,0,0,0,0,0,0,0,0,0,1,0,0,0,0,0,0,0,1,1,0,1,0,0,0,0,0,0,1,1,1,0,0,0,1,0,0,0,0,0,0,1,1,1,0,0,0,0,0,0,0,1,0,1,0,0,0,0,0,0,0,1,0,0,0,0,0,0,0,1,0,1,1,1,0,0,1,1,1,0,0,0,0,0,0,0,0,0,1,0,0,0,0,0,0,0,0,1,0,0,0,0,0,1,0,0,1,1,0,1,1,0,0,0,0,0,1,0,1,0,0,1,0,1,1,0,0,1,0,1,0,0,0,0,1,0,0,0,1,1,0,0,0,0,0,0,0,0,0,0,0,0,1,0,0,0,0,1,0,0,0,0,0,1,1,0,0,0,0,1,1,0,0,0,0,0,0,0,0,1,0,0,1,0,0,0,0,0,1,0,0,1,0,1,0,1,0,1,0,0,1,0,0,0,1,0,0,0,1,1,0,1,0,0,0,0,0,1,0,1,0,0,0,0,0,0,0,0,0,0,0,0,0,1,0,0,1,0,1,0,0,1,0,0,0,1,0,1,0,0,0,0,0,0,0,0,0,0,0,0,0,1,0,0,1,0,1,0,0,0,0,0,0,0,0,0,0,0,0,0,1,1,1,1,0,1,0,0,1,0,0,0,0,0,0,1,1,0,1,0,1,0,0,0,0,0,0,0,0,0,1,0,0,1,1,0,0,1,0,0,1,1,0,0,0,0,1,0,0,0,0,0,1,0,1,0,0,0,0,0,0,0,0,0,0,0,0,0,0,0,1,0,0,0,0,0,1,0,0,0,0,0,0,0,1,1,0,1,0,1,1,0,0,0,0,0,0,0,0,0,0,0,0,0,0,0,0,0,0,0,0,0,0,0,0,0,1,0,0,1,1,0,1,0,0,0,0,0,0,0,0,0,0,1,0,0,1,0,0,1,1,0,0,0,0,0,1,0,1,0,0,1,0,0,0,1,0,0,0,0,0,1,0,0,1,0,0,0,1,0,0,0,0,0,0,0,0,0,0,0,0,0,0,0,0,0,0,1,0,1,0,0,0,0,0,1,0,0,0,0,0,0,0,0,0,0,0,0,0,1,0,0,0,0,0,0,0,0,1,0,1,0,1,1,0,0,0,0,0,1,0,0,0,0,0,1,1,0,0,1,0,1,1,0,0,0,0,0,1,0,0,0,0,1,0,0,1,0,1,1,0,0,0,1,0,0,0,0,0,0,0,0,0,1,1,0,0,1,0,0,0,0,0,0,0,1,1,0,0,0,1,0,1,0,0,0,0,0,1,1,0,0,0,0,1,0,0,0,0,0,0,0,0,0,0,0,1,1,0,1,0,0,0,1,0,0,0,0,0,0,1,1,1,0,0,0,0,0,0,1,1,0,0,0,0,1,0,0,0,0,0,0,0,0,0,1,0,0,0,0,0,0,0,0,0,0,0,0,0,0,0,1,0,0,1,0,0,0,0,1,0,0,0,0,0,0,0,0,0,0,1,1,0,0,0,0,0,0,0,0,0,0,1,1,0,1,0,1,0,0,0,0,0,0,0,1,0,0,0,0,0,0,0,0,0,1,1,0,0,0,0,0,1,0,0,1,0,0,0,0,0,1,0,0,0,0,0,0,1,1,1,0,0,0,0,0,0,0,0,0,0,1,0,0,0,0,0,0,1,1,1,0,0,0,0,0,1,0,0,1,0,1,0,0,0,0,0,0,1,0,0,0,0,1,0,0,0,0,0,1,0,0,0,1,0,1,0,0,0,0,0,0,1,0,0,0,0,0,0,0,0,0,0,0,0,0,1,0,1,1,0,0,0,0,1,0,1,0,0,0,0,0,0,1,0,0,0,0,0,1,0,0,0,0,0,1,1,0,0,1,0,0,1,0,1,1,0,0,0,0,0,1,0,0,0,0,0,0,0,0,1,0,1,1,0,0,1,1,0,0,0,0,0,0,0,1,1,1,0,0,0,0,0,0,0,0,0,1,1,0,0,0,1,0,0,0,0,0,1,0,1,0,0,0,0,0,1,0,0,0,1,1,0,1,0,0,0,0,1,0,1,0,0,0,0,1,1,0,0,1,0,0,0,1,0,0,0,0,0,0,0,0,0,0,0,0,0,0,0,0,0,0,0,0,0,0,1,1,1,0,0,1,1,0,0,0,0,active
0,0,0,0,0,0,1,0,1,0,1,0,0,0,1,0,0,0,1,0,1,0,0,0,1,1,0,0,0,0,0,0,0,1,1,1,0,1,0,1,0,0,0,0,0,0,0,0,0,0,1,0,0,0,0,0,0,0,1,1,0,1,0,0,0,0,0,0,1,0,1,0,0,0,1,0,0,0,0,0,0,1,1,0,0,0,0,0,0,0,0,1,0,1,0,0,0,0,0,0,0,1,0,0,0,0,0,0,0,1,0,1,1,1,0,1,1,1,1,0,0,0,0,1,0,0,0,0,1,0,0,0,0,0,0,0,0,1,0,0,0,0,0,1,0,0,1,0,0,1,1,0,0,0,0,0,1,0,1,0,0,1,0,0,1,0,0,1,0,1,0,0,1,0,0,0,0,0,1,1,0,0,0,0,0,0,0,0,0,0,0,0,0,0,0,0,0,1,0,0,0,0,1,1,1,0,0,0,0,1,1,0,0,0,0,0,0,0,0,1,0,0,1,0,0,0,0,0,1,0,0,0,0,1,0,1,0,1,0,0,0,0,0,0,1,0,0,0,0,0,0,0,0,0,0,0,0,1,0,1,0,0,0,0,0,0,0,0,0,0,0,0,0,1,0,0,1,0,1,0,0,1,0,0,0,1,0,1,0,0,0,0,0,0,0,0,0,0,0,0,0,1,0,0,1,0,1,0,0,0,0,0,0,0,0,0,0,0,0,0,1,1,0,0,0,1,0,0,1,0,0,0,0,0,0,1,1,0,1,0,1,0,0,0,0,0,0,0,0,0,1,0,0,1,1,0,0,1,0,0,1,1,0,0,1,0,1,0,0,0,0,0,1,0,1,0,0,0,0,0,0,0,0,0,0,0,0,0,0,0,1,0,0,0,0,0,0,0,0,0,0,0,0,0,1,1,0,1,0,1,1,0,0,0,0,0,0,0,0,0,0,0,0,0,0,0,0,0,0,0,0,0,0,0,0,0,1,0,0,1,1,1,1,0,0,0,0,0,0,0,0,0,0,1,0,0,1,0,0,1,1,0,0,0,0,0,1,0,1,0,0,1,0,1,0,0,0,1,0,0,0,1,0,0,1,0,0,0,1,0,0,0,0,0,0,0,0,0,0,0,0,0,0,0,0,0,0,1,0,1,0,0,0,0,0,1,0,0,0,0,0,0,0,0,0,0,0,0,0,1,0,0,0,0,0,0,0,0,0,0,1,0,0,1,0,0,0,0,0,0,0,1,0,0,0,1,1,0,0,1,0,0,1,0,0,0,0,0,1,0,1,0,1,1,0,0,1,0,1,0,0,0,0,1,0,0,0,0,0,0,0,0,0,1,1,0,0,0,0,0,1,0,0,0,0,1,1,0,0,0,1,0,1,0,0,0,0,0,0,1,0,0,0,0,1,0,0,0,0,0,0,0,0,0,0,0,1,1,0,1,0,0,0,1,0,0,0,0,0,1,1,1,1,0,0,0,0,0,0,1,1,0,0,0,0,1,0,0,0,0,0,0,0,0,0,1,0,0,0,0,0,0,0,0,0,0,0,0,0,0,0,1,0,0,1,0,0,0,0,1,0,0,0,0,0,0,0,0,0,0,1,1,0,0,0,0,0,0,0,0,0,0,1,1,0,1,0,1,0,0,0,0,0,0,0,1,0,0,0,0,0,0,0,0,0,1,1,0,0,0,0,0,1,0,0,1,0,0,0,0,0,1,0,0,1,0,0,0,1,0,1,1,0,0,0,0,0,0,0,0,0,1,0,0,0,0,0,0,1,1,0,0,0,0,0,0,1,0,0,1,0,1,0,0,0,0,0,0,1,0,0,0,0,0,0,0,0,0,0,1,0,0,0,1,0,1,0,1,0,0,0,0,1,0,0,0,0,0,0,0,0,0,0,0,0,0,1,0,1,0,0,0,0,0,1,0,1,0,0,0,0,1,0,1,0,0,0,0,0,1,0,0,0,0,0,0,0,0,0,1,0,0,1,0,1,1,0,0,0,0,1,1,1,0,0,0,0,0,0,0,1,0,0,0,0,0,1,1,0,0,1,0,0,1,0,1,1,0,0,0,0,0,0,1,0,0,0,0,1,0,0,1,1,0,0,0,0,0,1,0,1,0,0,0,0,0,1,0,0,0,1,1,0,1,0,0,0,0,1,0,1,0,0,0,0,1,1,0,0,1,0,0,0,0,1,0,0,0,0,0,0,0,0,0,0,0,0,0,0,0,0,0,0,0,0,0,1,1,1,0,0,1,1,0,0,0,0,active
1,0,0,1,1,0,1,0,1,0,0,1,1,0,0,0,1,0,1,0,0,1,1,1,1,0,0,0,1,0,1,0,0,0,0,0,0,0,0,1,1,1,1,0,1,1,1,1,0,0,0,1,0,1,1,0,1,1,1,0,0,1,1,0,0,1,0,1,1,0,0,1,0,0,0,1,0,0,1,1,0,1,0,1,1,1,1,1,1,0,0,0,1,1,0,0,1,1,0,1,1,0,0,1,0,1,1,0,0,1,1,0,1,0,0,0,1,1,1,0,0,1,1,1,1,1,1,0,1,0,1,1,0,0,0,0,1,1,1,1,1,0,0,0,1,0,1,1,1,0,1,0,1,0,0,1,1,1,1,0,1,0,0,0,1,1,1,1,0,1,1,0,0,1,1,1,1,0,1,1,1,1,0,1,1,1,0,1,0,1,1,0,1,1,0,1,1,0,0,0,0,0,0,0,1,1,0,0,0,0,0,0,1,0,1,1,0,0,0,1,1,0,1,0,0,0,1,1,0,0,0,1,0,0,0,1,1,1,1,0,1,1,0,1,1,0,1,0,0,1,1,1,0,0,0,1,0,1,0,1,0,0,1,0,0,1,1,0,1,1,1,1,1,0,0,0,0,0,1,0,1,1,1,0,1,1,1,0,0,0,0,0,1,0,0,0,0,0,1,1,0,1,1,0,0,1,1,1,0,1,0,0,1,1,1,0,1,0,0,0,1,1,1,1,1,1,0,0,1,1,1,1,0,1,1,1,0,0,0,0,0,1,1,0,1,0,1,1,1,1,1,1,0,1,1,1,0,0,0,0,1,0,0,0,1,0,1,1,1,0,1,1,1,1,1,1,1,1,0,1,0,0,0,0,1,0,0,1,0,1,1,0,0,0,0,0,0,0,0,1,1,1,0,0,0,1,0,1,1,1,0,1,0,0,1,1,1,0,0,1,0,0,0,1,1,0,0,0,1,0,1,0,1,1,1,1,0,0,1,0,0,1,1,1,0,1,1,1,0,0,1,1,0,1,1,1,1,1,0,0,0,1,0,0,1,0,1,1,1,0,0,1,0,1,0,1,1,0,0,0,0,1,1,0,0,0,1,0,1,1,1,1,0,1,0,0,1,1,1,1,1,0,1,1,0,0,0,1,0,0,1,0,1,1,1,0,1,0,1,0,1,1,0,0,0,1,1,0,0,1,0,0,0,1,1,0,1,0,0,0,0,1,1,1,1,0,0,0,1,0,1,1,0,0,0,0,1,1,0,1,1,1,1,0,1,0,0,0,0,0,0,0,1,1,1,0,0,1,1,0,0,0,1,0,1,1,1,0,1,0,1,1,0,1,0,1,1,0,1,1,0,1,0,1,0,1,1,0,1,1,0,0,1,1,0,1,0,1,0,0,0,1,1,0,1,1,0,1,0,1,1,0,0,1,0,0,0,1,1,1,0,0,1,1,1,1,0,0,1,1,1,1,0,0,0,0,1,0,1,1,1,0,1,0,0,0,1,0,1,0,0,1,0,1,0,1,1,0,1,0,0,1,0,1,1,0,1,0,1,1,0,0,1,0,0,1,1,1,0,1,0,1,1,0,1,0,0,0,1,0,0,0,1,0,0,1,0,1,1,0,0,0,0,1,0,0,0,1,1,0,1,1,0,1,1,1,0,0,0,1,1,1,1,1,0,1,1,0,1,1,1,1,1,1,0,0,0,1,0,1,1,0,1,0,1,0,1,0,0,0,0,1,0,0,1,0,0,0,1,1,1,1,1,1,1,1,0,1,1,1,0,0,0,1,0,0,1,0,0,1,0,1,1,0,1,0,1,0,1,0,1,1,0,0,0,1,0,0,0,0,1,1,0,0,0,0,1,0,0,1,0,1,0,1,1,1,0,0,0,0,1,1,1,0,0,0,1,0,1,0,0,1,1,0,0,0,0,1,0,1,0,1,1,0,0,0,0,0,1,1,0,0,1,1,0,1,1,0,1,1,1,0,1,0,1,1,0,0,0,0,1,0,1,1,0,0,1,0,1,0,0,1,1,0,0,0,1,1,1,1,0,1,1,1,1,0,1,0,0,1,1,1,0,1,0,1,1,1,0,1,0,0,1,0,1,0,0,1,0,0,1,1,0,0,1,0,0,1,0,1,1,1,1,1,1,1,0,1,1,1,1,0,0,0,0,0,0,0,1,1,1,1,0,1,1,1,1,1,0,1,1,1,1,0,0,1,1,1,1,0,1,0,1,0,0,0,1,1,1,1,1,1,1,1,1,0,0,active
1,0,0,1,0,0,1,0,1,0,0,0,0,0,0,0,0,0,1,0,0,0,0,1,1,0,0,0,1,0,1,0,0,0,0,0,0,0,0,0,0,1,1,0,0,0,1,0,0,0,0,0,0,1,0,0,1,0,1,0,0,1,0,0,0,1,0,0,1,0,0,0,0,0,0,1,0,0,1,1,0,1,0,0,1,0,1,1,1,0,0,0,1,0,0,0,0,1,0,1,0,0,0,0,0,0,0,0,0,0,1,0,0,0,0,0,1,1,1,0,0,1,1,0,1,1,0,0,0,0,0,1,0,0,0,0,1,1,1,1,0,0,0,0,1,0,1,1,0,0,1,0,1,0,0,1,1,1,1,0,1,0,0,0,1,1,1,0,0,1,0,0,0,1,1,1,1,0,0,1,1,1,0,0,1,0,0,1,0,1,1,0,0,0,0,1,1,0,0,0,0,0,0,0,1,0,0,0,0,0,0,0,1,0,0,1,0,0,0,1,1,0,1,0,0,0,1,1,0,0,0,1,0,0,0,0,1,0,0,0,1,1,0,0,1,0,0,0,0,1,0,1,0,0,0,1,0,1,0,1,0,0,0,0,0,0,1,0,0,0,1,1,0,0,0,0,0,0,1,0,1,1,0,0,1,0,0,0,0,0,0,0,1,0,0,0,0,0,1,0,0,1,1,0,0,0,1,0,0,1,0,0,0,0,1,0,0,0,0,0,1,1,1,1,0,1,0,0,1,1,1,1,0,1,1,0,0,0,0,0,0,0,1,0,0,0,0,0,1,0,1,1,0,1,1,1,0,0,0,0,1,0,0,0,0,0,0,1,0,0,0,0,1,1,1,0,1,0,0,0,0,0,0,0,1,0,0,0,0,1,1,0,0,0,0,0,0,0,0,1,1,0,0,0,0,1,0,1,1,1,0,0,0,0,1,1,1,0,0,0,0,0,0,1,1,0,0,0,0,0,0,0,0,1,1,0,0,0,0,0,0,1,0,0,0,1,1,0,0,0,1,1,0,1,0,0,1,0,0,0,0,1,0,0,1,0,1,1,1,0,0,1,0,0,0,1,1,0,0,0,0,1,0,0,0,0,1,0,0,0,0,0,0,0,0,0,1,0,0,1,1,0,1,0,0,0,0,1,0,0,0,0,0,1,0,0,1,0,1,0,1,1,0,0,0,1,1,0,0,1,0,0,0,1,0,0,0,0,0,0,0,1,1,1,1,0,0,0,1,0,1,1,0,0,0,0,1,1,0,1,1,1,1,0,1,0,0,0,0,0,0,0,0,1,1,0,0,0,1,0,0,0,1,0,0,1,0,0,0,0,1,1,0,1,0,1,0,0,1,0,0,1,0,0,0,1,1,0,1,1,0,0,1,0,0,1,0,1,0,0,0,1,1,0,1,1,0,1,0,1,1,0,0,1,0,0,0,1,0,1,0,0,0,1,1,0,0,0,1,1,1,1,0,0,0,0,1,0,1,1,1,0,1,0,0,0,1,0,1,0,0,1,0,1,0,1,0,0,1,0,0,1,0,0,1,0,0,0,1,1,0,0,0,0,0,1,0,1,0,0,0,1,0,0,0,0,0,0,0,0,0,0,1,0,0,1,0,0,1,0,0,0,0,1,0,0,0,0,0,0,0,1,0,0,0,1,0,0,0,0,1,1,0,0,0,1,1,0,1,1,1,1,1,0,0,0,0,1,0,1,1,0,1,0,1,0,0,0,0,0,0,0,0,0,1,0,0,0,1,0,0,1,1,1,0,1,0,1,0,1,0,0,0,0,0,0,1,0,0,0,0,1,1,0,1,0,0,0,0,0,1,0,0,0,0,0,0,0,0,0,0,0,0,0,0,0,1,0,0,1,0,0,0,1,0,1,0,0,0,0,1,1,1,0,0,0,1,0,1,0,0,1,0,0,0,0,0,0,0,1,0,1,1,0,0,0,0,0,1,1,0,0,0,0,0,0,1,0,1,0,1,0,1,0,1,1,0,0,0,0,1,0,1,0,0,0,0,0,1,0,0,0,1,0,0,0,1,1,0,0,0,1,1,1,1,0,0,0,0,1,1,0,0,1,0,0,1,1,0,1,0,0,0,0,0,0,0,1,0,0,1,1,0,0,0,0,0,1,0,1,1,1,1,1,1,0,0,1,1,0,1,0,0,0,0,0,0,0,0,1,0,1,0,1,0,1,0,0,0,0,0,1,1,0,0,0,1,1,1,0,1,0,1,0,0,0,1,1,1,1,1,1,1,1,1,0,0,active
0,0,0,0,0,0,0,0,1,0,0,0,0,0,1,0,0,0,0,0,1,0,1,0,0,0,1,0,0,0,1,1,1,0,0,0,0,0,0,0,1,0,0,0,0,0,0,0,0,0,0,0,1,0,0,1,0,0,0,0,0,0,1,0,0,1,0,0,0,0,0,0,0,0,0,0,0,0,0,1,0,0,0,1,0,1,0,0,0,0,0,0,0,1,0,0,0,1,0,0,0,0,0,0,0,0,0,0,0,0,0,1,0,0,1,0,1,1,1,0,0,0,1,0,0,0,0,1,0,1,0,0,1,1,0,0,0,0,0,0,0,0,0,0,0,1,1,0,0,0,0,0,0,0,0,0,0,0,0,0,0,0,0,0,0,0,0,0,0,0,0,0,0,0,0,0,0,0,0,0,0,0,0,1,0,0,0,0,0,1,0,0,0,0,0,0,0,1,0,0,0,0,0,0,0,1,0,0,0,1,1,0,0,0,0,0,1,1,0,1,0,0,1,0,0,0,0,1,0,0,0,1,0,0,0,1,0,0,1,0,0,0,0,0,0,0,0,0,0,0,1,0,0,0,0,0,0,0,0,1,0,0,0,0,0,0,0,0,0,0,0,0,0,1,0,0,1,0,0,0,0,1,0,0,0,0,0,0,0,1,0,0,0,0,0,0,1,0,0,0,0,0,0,0,0,1,1,0,0,0,0,0,0,0,0,0,0,0,0,0,0,1,0,0,0,1,0,0,0,0,0,0,0,0,0,0,0,0,0,0,1,1,0,0,1,0,0,0,0,1,0,1,0,0,1,0,1,0,0,0,0,0,0,0,0,0,0,0,0,0,0,0,1,0,0,0,0,0,0,0,0,0,0,0,0,1,0,0,0,0,1,1,1,0,1,0,0,1,0,0,0,1,0,0,0,1,0,0,0,0,1,0,0,0,0,0,0,0,1,0,0,0,0,0,1,1,0,0,0,0,0,0,0,0,0,1,0,0,0,1,0,0,0,0,1,0,1,0,0,0,0,0,1,1,0,0,0,0,0,0,0,1,0,0,0,0,1,1,0,0,0,0,0,0,0,0,0,1,0,0,0,1,1,0,0,0,0,0,0,0,0,0,0,0,0,0,0,0,0,0,0,0,0,0,0,1,0,0,0,1,0,0,1,0,0,1,0,0,1,1,0,0,0,0,0,0,0,0,1,0,0,0,0,0,0,0,0,0,0,1,0,0,0,0,0,0,0,0,0,0,0,0,0,0,0,0,0,0,0,0,0,1,0,0,0,0,0,0,0,0,0,0,0,0,0,0,0,0,0,0,0,1,0,0,1,0,0,0,0,0,0,1,0,0,0,0,0,0,1,0,1,0,0,0,0,1,1,0,0,0,0,0,1,0,0,0,1,0,0,0,1,0,1,0,0,0,0,0,0,1,0,0,0,0,0,0,0,1,0,0,1,0,0,1,0,0,0,0,0,0,0,0,0,0,0,0,0,0,0,0,0,0,0,0,0,0,1,0,0,0,0,0,0,0,0,0,0,0,0,0,0,0,0,0,0,0,0,0,1,0,0,0,0,0,0,0,1,0,1,0,0,0,0,0,0,0,0,0,0,0,0,0,1,0,1,0,1,0,0,0,0,0,1,0,0,0,0,0,0,0,0,0,0,0,0,0,0,0,1,0,0,0,1,0,0,0,1,0,0,0,1,0,1,0,0,1,1,0,0,0,0,0,0,1,0,1,0,0,0,0,0,0,0,0,0,0,0,0,0,0,1,1,1,0,0,0,1,1,0,0,0,0,0,0,0,0,0,1,0,0,0,0,1,0,0,0,0,0,0,1,0,0,0,0,0,0,0,0,0,0,0,1,1,0,0,1,0,0,0,0,1,1,0,0,0,0,0,0,1,0,0,0,1,0,1,0,1,0,0,0,0,0,1,0,1,1,1,1,0,0,0,0,0,0,0,0,1,0,0,0,0,0,0,0,0,0,1,0,0,1,0,0,0,0,0,1,0,0,0,0,0,0,0,0,0,0,0,0,0,0,0,0,1,0,1,0,1,1,0,0,0,1,0,1,1,0,0,1,1,0,1,1,0,1,0,0,0,0,1,0,0,0,0,1,0,0,0,0,0,0,0,0,0,1,0,0,0,0,0,0,1,1,0,0,1,0,0,0,0,0,1,0,1,0,0,0,0,0,1,0,0,1,0,0,0,0,0,0,1,0,0,1,0,0,0,1,0,0,0,0,0,0,0,0,0,0,0,1,0,0,0,1,0,0,0,0,0,inactive
0,0,0,0,0,0,1,0,1,0,0,0,0,0,1,0,0,0,0,0,1,0,1,0,1,0,1,0,0,1,1,1,1,0,0,0,0,0,0,0,1,1,0,0,0,0,0,0,0,0,0,0,1,1,1,1,0,1,0,0,0,1,1,0,0,1,0,0,0,0,0,0,0,0,0,0,0,0,1,1,1,0,0,1,0,1,0,0,0,0,0,0,0,1,0,0,1,1,0,0,0,0,0,0,0,0,0,0,0,0,0,1,0,0,1,0,1,1,1,0,0,0,0,0,0,1,1,1,0,1,0,0,1,1,0,0,0,1,0,1,0,0,0,0,0,1,1,0,0,0,0,0,0,0,0,0,0,0,0,0,0,1,0,0,1,0,0,0,0,0,1,0,0,0,0,0,0,0,0,1,0,0,1,1,0,0,1,1,0,1,0,0,0,0,0,0,0,1,0,0,0,0,0,1,0,1,0,0,0,1,0,1,0,0,0,0,1,1,0,1,1,0,1,0,0,0,0,1,0,0,0,0,0,0,0,1,0,0,1,0,0,0,0,0,0,0,0,0,0,1,1,0,0,0,0,0,0,0,0,1,0,0,0,0,0,0,0,0,0,0,0,0,0,1,0,0,1,0,0,0,0,0,1,0,0,0,0,0,0,1,0,0,0,0,0,0,1,0,1,0,0,0,1,1,0,1,1,1,0,0,0,1,0,0,0,0,0,0,0,0,1,1,0,0,0,1,0,0,1,0,1,0,0,0,0,0,0,0,0,0,0,1,0,0,1,1,0,0,0,0,1,0,0,0,1,1,1,0,0,0,0,0,0,0,0,0,0,0,1,1,0,0,1,1,1,0,1,1,0,0,0,1,0,0,0,1,1,0,0,0,1,0,1,0,1,0,0,1,0,0,0,1,0,0,0,1,0,0,0,1,1,0,0,0,1,1,1,0,1,0,0,0,1,0,1,1,0,0,0,0,0,1,1,0,0,0,1,0,1,1,0,0,0,0,1,0,1,0,0,1,0,1,1,1,0,0,0,0,0,0,0,1,0,0,0,0,0,1,1,0,0,0,0,0,0,0,0,1,0,0,0,1,1,0,0,1,1,0,0,0,0,0,0,0,0,0,0,0,0,0,1,0,0,0,0,1,0,0,0,0,0,0,1,0,0,1,0,0,1,1,0,0,0,0,0,0,1,0,1,0,0,0,0,0,0,0,0,0,0,1,0,1,0,0,0,0,0,0,0,0,1,0,0,0,0,0,0,1,0,0,0,1,0,0,0,0,0,0,0,0,0,0,0,0,1,0,0,0,0,0,0,1,0,0,1,1,0,0,0,0,1,1,0,0,0,0,0,0,0,0,0,1,0,0,1,1,1,0,0,0,0,0,1,0,0,1,1,0,0,0,1,0,1,0,0,0,0,0,0,1,0,0,0,0,0,0,0,1,0,1,0,0,0,1,1,0,0,1,0,1,0,1,0,0,0,0,0,0,0,0,0,0,1,0,0,0,1,0,0,0,0,1,0,0,0,0,0,0,0,0,0,1,0,0,0,0,0,1,1,0,0,0,1,0,0,0,1,0,1,0,0,0,0,0,0,0,0,0,1,0,0,0,1,0,1,0,1,0,0,0,0,0,1,0,0,0,0,0,1,0,0,0,0,0,0,0,0,0,0,0,0,1,1,0,0,1,1,0,1,0,1,0,1,0,0,1,1,0,0,0,0,0,1,0,0,0,1,0,1,0,0,0,0,0,0,1,1,1,0,0,1,1,1,0,0,0,1,1,0,1,1,0,0,0,0,0,0,1,0,0,0,0,1,0,0,0,0,0,0,1,0,1,0,0,0,1,0,0,0,0,0,1,1,0,0,1,0,0,0,0,1,1,0,0,0,0,0,0,0,1,1,0,1,0,1,0,1,0,1,0,0,0,1,0,1,1,1,1,0,1,0,0,0,0,0,0,1,0,1,1,0,0,0,0,0,0,1,0,1,1,0,1,0,0,0,0,0,0,0,0,0,0,0,0,0,0,0,0,0,0,0,0,0,0,1,0,1,1,0,0,0,1,0,1,1,0,0,1,0,0,1,1,0,0,0,0,1,0,1,0,0,1,0,1,0,0,0,0,0,0,0,0,0,1,0,0,0,0,1,1,1,1,0,0,1,0,0,0,0,0,1,0,1,0,0,0,0,0,1,1,0,1,0,0,0,0,0,0,1,0,0,1,0,0,1,1,1,0,0,0,0,0,0,0,0,0,0,1,1,1,1,1,1,0,0,0,0,active
0,0,0,0,0,0,1,0,1,0,0,0,0,0,1,0,0,0,0,0,0,0,1,0,1,0,1,0,0,1,1,1,1,0,0,0,0,0,0,0,1,1,0,0,0,0,0,0,0,0,0,0,1,1,1,1,0,1,0,0,0,1,1,0,0,1,0,0,0,0,0,0,0,0,0,0,0,0,1,1,1,0,0,1,0,0,0,0,0,0,0,0,0,1,0,0,1,1,0,0,0,0,0,0,0,0,0,0,0,0,0,1,0,0,1,0,1,1,1,0,0,0,0,0,0,1,1,1,0,0,0,0,1,1,0,0,0,1,0,1,0,0,0,0,0,1,1,0,0,0,0,0,0,0,0,0,0,0,0,0,0,1,0,0,1,0,0,0,0,0,1,0,0,0,0,0,0,0,0,1,0,0,1,1,0,0,1,1,0,1,0,0,0,0,0,0,0,1,0,0,0,0,0,1,0,0,0,0,0,1,0,1,0,0,0,0,1,1,0,1,1,0,1,0,0,0,0,1,0,0,0,0,0,0,0,1,0,0,1,0,0,0,0,0,0,0,0,0,0,1,1,0,0,0,0,0,0,0,0,1,0,0,0,0,0,0,0,0,0,0,0,0,0,1,0,0,0,0,0,0,0,0,1,0,0,0,0,0,0,1,0,0,0,0,0,0,1,0,1,0,0,0,1,1,0,1,1,1,0,0,0,1,0,0,0,0,0,0,0,0,1,1,0,0,0,1,0,0,1,0,1,0,0,0,0,0,0,0,0,0,0,1,0,0,1,1,0,0,0,0,1,0,0,0,1,1,1,0,0,0,0,0,0,0,0,0,0,0,1,1,0,0,1,1,1,0,1,1,0,0,0,1,0,0,0,1,1,0,0,0,1,0,1,0,1,0,0,1,0,0,0,1,0,0,0,1,0,0,0,1,0,0,0,0,1,1,1,0,1,0,0,0,1,0,1,1,0,0,0,0,0,1,1,0,0,0,1,0,1,1,0,0,0,0,1,0,1,0,0,1,0,1,1,1,0,0,0,0,0,0,0,1,0,0,0,0,0,1,1,0,0,0,0,0,0,0,0,1,0,0,0,1,1,0,0,1,1,0,0,0,0,0,0,0,0,0,0,0,0,0,1,0,0,0,0,1,0,0,0,0,0,0,1,0,0,1,0,0,1,1,0,0,0,0,0,0,1,0,1,0,0,0,0,0,0,0,0,0,0,1,0,1,0,0,0,0,0,0,0,0,1,0,0,0,0,0,0,1,0,0,0,1,0,0,0,0,0,0,0,0,0,0,0,0,1,0,0,0,0,0,0,1,0,0,1,1,0,0,0,0,0,1,0,0,0,0,0,0,0,0,0,1,0,0,1,1,1,0,0,0,0,0,1,0,0,1,1,0,0,0,1,0,1,0,0,0,0,0,0,1,0,0,0,0,0,0,0,1,0,1,0,0,0,1,1,0,0,1,0,1,0,1,0,0,0,0,0,0,0,0,0,0,1,0,0,0,1,0,0,0,0,1,0,0,0,0,0,0,0,0,0,1,0,0,0,0,0,1,1,0,0,0,1,0,0,0,1,0,1,0,0,0,0,0,0,0,0,0,1,0,0,0,1,0,1,0,1,0,0,0,0,0,1,0,0,0,0,0,1,0,0,0,0,0,0,0,0,0,0,0,0,1,0,0,0,1,1,0,1,0,1,0,1,0,0,1,1,0,0,0,0,0,1,0,0,0,0,0,1,0,0,0,0,0,0,1,1,1,0,0,1,1,1,0,0,0,1,1,0,1,1,0,0,0,0,0,0,1,0,0,0,0,1,0,0,0,0,0,0,1,0,1,0,0,0,1,0,0,0,0,0,1,1,0,0,1,0,0,0,0,1,1,0,0,0,0,0,0,0,1,1,0,1,0,1,0,1,0,1,0,0,0,0,0,0,1,1,1,0,1,0,0,0,0,0,0,1,0,1,1,0,0,0,0,0,0,1,0,1,1,0,1,0,0,0,0,0,0,0,0,0,0,0,0,0,0,0,0,0,0,0,0,0,0,1,0,1,1,0,0,0,1,0,1,1,0,0,1,0,0,1,0,0,0,0,0,1,0,1,0,0,0,0,1,0,0,0,0,0,0,0,0,0,0,0,0,0,0,1,1,1,1,0,0,1,0,0,0,0,0,1,0,1,0,0,0,0,0,0,1,0,1,0,0,0,0,0,0,1,0,0,1,0,0,1,1,1,0,0,0,0,0,0,0,0,0,0,1,1,1,1,1,1,0,0,0,0,active
0,0,0,0,0,0,1,0,1,0,0,0,0,0,1,0,0,0,0,0,1,0,1,0,1,0,1,0,0,1,1,1,1,0,0,0,0,0,0,0,1,1,0,0,0,0,0,0,0,0,0,0,1,1,1,1,0,1,0,0,0,1,1,0,0,1,0,0,0,0,0,0,0,0,0,0,0,0,1,1,1,0,0,1,0,1,0,0,0,0,0,0,0,1,0,0,1,1,0,0,0,0,0,0,0,0,0,0,0,0,0,1,0,0,1,0,1,1,1,0,0,0,0,0,0,1,0,1,0,1,0,0,1,1,0,0,0,1,0,1,0,0,0,0,0,1,1,0,0,0,0,0,0,0,0,0,0,0,1,0,0,1,0,0,1,0,0,0,0,0,0,0,0,0,0,0,0,0,0,1,0,0,1,1,0,0,0,1,0,1,0,0,0,0,0,0,0,1,0,0,0,0,0,1,0,1,0,0,0,1,0,1,0,0,0,0,1,1,0,1,1,0,1,0,0,0,0,1,0,0,0,0,0,0,0,1,0,0,1,0,0,0,0,0,0,0,0,0,0,1,1,0,0,0,0,0,0,0,0,1,0,0,0,0,0,0,0,0,0,0,0,0,0,1,0,0,1,0,0,0,0,1,1,0,0,0,0,0,0,1,0,0,0,0,0,0,1,0,1,0,0,0,1,1,0,1,1,1,0,0,0,1,0,0,0,0,0,0,0,0,1,1,0,0,0,1,0,0,1,0,1,0,0,0,0,0,0,0,0,0,1,1,0,0,1,1,0,0,0,1,0,0,0,0,1,0,1,0,0,0,0,0,0,0,0,0,0,0,1,1,0,0,1,1,1,0,1,1,0,0,0,1,0,0,0,1,0,0,0,0,1,0,1,0,1,0,0,1,0,0,0,1,0,0,0,1,0,0,0,1,1,0,0,0,1,1,1,0,1,0,0,0,1,0,1,1,0,0,0,0,0,1,1,0,0,1,1,0,1,1,0,0,0,0,1,0,1,0,0,1,0,0,1,1,0,0,0,0,0,0,0,1,0,0,0,0,1,1,1,0,0,0,0,0,0,0,0,1,0,0,0,1,1,0,0,1,1,0,0,0,0,0,0,0,0,0,0,0,0,0,1,0,0,0,0,1,0,0,0,1,0,0,1,0,0,1,1,0,1,1,0,0,0,0,0,0,0,0,1,0,0,0,0,0,0,0,0,0,0,1,0,1,0,0,0,0,0,0,0,0,0,0,0,0,0,0,0,1,0,0,0,1,0,0,0,0,0,0,0,0,0,0,0,0,1,0,0,0,0,0,0,1,0,0,1,1,0,0,0,0,0,1,0,0,0,0,0,0,0,0,1,1,0,0,1,1,1,0,0,0,0,0,1,0,0,1,1,0,0,0,1,0,1,0,0,0,0,0,0,1,0,0,0,0,0,0,0,1,0,1,1,0,0,1,1,0,0,1,0,1,0,1,0,0,0,0,0,0,0,0,0,0,1,0,0,0,1,0,0,0,0,0,0,0,0,0,0,0,0,0,0,1,0,0,0,0,0,0,1,0,0,0,1,0,0,0,1,0,1,0,0,0,0,0,0,0,0,0,1,0,0,0,1,0,1,0,1,0,0,0,0,0,1,0,0,0,0,0,1,0,0,0,0,0,0,0,0,0,0,0,0,1,1,0,0,1,1,0,1,0,1,0,1,0,0,1,1,0,0,0,0,0,0,0,0,0,0,0,0,0,0,0,0,0,0,1,0,1,0,0,1,1,1,0,0,0,1,1,0,1,1,0,0,0,0,0,0,1,0,0,0,0,1,0,0,0,0,0,0,1,0,0,0,0,0,1,0,0,0,0,0,1,1,0,0,1,0,0,0,0,1,1,0,0,0,0,0,0,0,1,1,0,1,0,1,0,1,0,1,0,0,0,1,0,1,1,1,1,0,1,0,0,0,0,0,0,1,0,1,1,0,0,0,0,0,0,1,0,1,1,0,1,0,0,0,1,0,0,0,0,0,0,0,0,0,0,0,0,0,0,0,0,0,0,1,0,1,1,0,0,0,1,0,1,1,0,0,1,0,0,1,1,0,0,0,0,1,0,1,0,0,0,0,1,0,0,0,0,0,0,0,0,0,1,0,0,0,0,1,1,1,1,0,0,1,0,0,0,0,0,1,0,1,0,0,0,0,0,1,1,0,1,0,0,0,0,0,0,1,0,0,1,0,0,1,1,0,0,0,0,0,0,0,0,0,0,0,1,1,1,0,1,1,0,0,0,0,active
0,0,0,0,0,0,1,0,1,0,0,0,0,0,1,0,0,0,0,0,1,0,1,0,1,0,1,0,0,1,1,1,1,0,0,0,0,0,0,0,1,1,0,0,0,0,0,0,0,0,0,0,1,1,1,1,0,1,0,0,0,1,1,0,0,1,0,0,0,0,0,0,0,0,0,0,0,0,1,1,1,0,0,1,0,1,0,0,0,0,0,0,0,1,0,0,1,1,0,0,0,0,0,0,0,0,0,0,0,0,0,1,0,0,1,0,1,1,1,0,0,0,0,0,0,1,0,1,0,1,0,0,1,1,0,0,0,1,0,1,0,0,0,0,0,1,1,0,0,0,0,0,0,0,0,0,0,0,1,0,0,1,0,0,1,0,0,0,0,0,0,0,0,0,0,0,0,0,0,1,0,0,1,1,0,0,0,1,0,1,0,0,0,0,0,0,0,1,0,0,0,0,0,1,0,1,0,0,0,1,0,1,0,0,0,0,1,1,0,1,1,0,1,0,0,0,0,1,0,0,0,0,0,0,0,1,0,0,1,0,0,0,0,0,0,0,0,0,0,1,1,0,0,0,0,0,0,0,0,1,0,0,0,0,0,0,0,0,0,0,0,0,0,1,0,0,1,0,0,0,0,1,1,0,0,0,0,0,0,1,0,0,0,0,0,0,1,0,1,0,0,0,1,1,0,1,1,1,0,0,0,1,0,0,0,0,0,0,0,0,1,1,0,0,0,1,0,0,1,0,1,0,0,0,0,0,0,0,0,0,1,1,0,0,1,1,0,0,0,1,0,0,0,0,1,0,1,0,0,0,0,0,0,0,0,0,0,0,1,1,0,0,1,1,1,0,1,1,0,0,0,1,0,0,0,1,0,0,0,0,1,0,1,0,1,0,0,1,0,0,0,1,0,0,0,1,0,0,0,1,1,0,0,0,1,1,1,0,1,0,0,0,1,0,1,1,0,0,0,0,0,1,1,0,0,1,1,0,1,1,0,0,0,0,1,0,1,0,0,1,0,0,1,1,0,0,0,0,0,0,0,1,0,0,0,0,1,1,1,0,0,0,0,0,0,0,0,1,0,0,0,1,1,0,0,1,1,0,0,0,0,0,0,0,0,0,0,0,0,0,1,0,0,0,0,1,0,0,0,1,0,0,1,0,0,1,1,0,1,1,0,0,0,0,0,0,0,0,1,0,0,0,0,0,0,0,0,0,0,1,0,1,0,0,0,0,0,0,0,0,0,0,0,0,0,0,0,1,0,0,0,1,0,0,0,0,0,0,0,0,0,0,0,0,1,0,0,0,0,0,0,1,0,0,1,1,0,0,0,0,0,1,0,0,0,0,0,0,0,0,1,1,0,0,1,1,1,0,0,0,0,0,1,0,0,1,1,0,0,0,1,0,1,0,0,0,0,0,0,1,0,0,0,0,0,0,0,1,0,1,1,0,0,1,1,0,0,1,0,1,0,1,0,0,0,0,0,0,0,0,0,0,1,0,0,0,1,0,0,0,0,0,0,0,0,0,0,0,0,0,0,1,0,0,0,0,0,0,1,0,0,0,1,0,0,0,1,0,1,0,0,0,0,0,0,0,0,0,1,0,0,0,1,0,1,0,1,0,0,0,0,0,1,0,0,0,0,0,1,0,0,0,0,0,0,0,0,0,0,0,0,1,1,0,0,1,1,0,1,0,1,0,1,0,0,1,1,0,0,0,0,0,0,0,0,0,0,0,0,0,0,0,0,0,0,1,0,1,0,0,1,1,1,0,0,0,1,1,0,1,1,0,0,0,0,0,0,1,0,0,0,0,1,0,0,0,0,0,0,1,0,0,0,0,0,1,0,0,0,0,0,1,1,0,0,1,0,0,0,0,1,1,0,0,0,0,0,0,0,1,1,0,1,0,1,0,1,0,1,0,0,0,1,0,1,1,1,1,0,1,0,0,0,0,0,0,1,0,1,1,0,0,0,0,0,0,1,0,0,1,0,1,0,0,0,1,0,0,0,0,0,0,0,0,0,0,0,0,0,0,0,0,0,0,1,0,1,1,0,0,0,1,0,1,1,0,0,1,0,0,1,1,0,0,0,0,1,0,1,0,0,0,0,1,0,0,0,0,0,0,0,0,0,1,0,0,0,0,1,1,1,1,0,0,1,0,0,0,0,0,1,0,1,0,0,0,0,0,1,1,0,1,0,0,0,0,0,0,1,0,0,1,0,0,1,1,0,0,0,0,0,0,0,0,0,0,0,1,1,0,0,1,0,0,0,0,0,inactive
0,0,0,1,0,0,0,0,1,0,0,1,0,0,1,0,0,0,0,0,1,0,1,0,0,0,1,0,0,0,1,1,1,0,0,0,0,1,0,1,1,1,0,0,0,0,0,0,0,0,0,0,1,1,1,1,0,0,0,0,0,1,1,0,0,1,0,0,0,0,0,0,0,0,0,1,0,0,1,1,0,0,0,1,0,1,0,0,0,0,0,0,0,1,0,0,1,1,0,0,0,0,0,0,0,0,0,0,0,0,0,1,0,0,1,0,1,1,1,0,0,0,0,0,0,0,0,1,0,1,0,0,1,1,0,0,0,0,0,0,0,0,0,0,0,1,1,1,0,0,0,0,0,0,0,0,1,0,1,0,0,1,0,0,0,0,0,0,0,0,0,0,0,0,0,1,0,0,0,0,0,0,0,1,0,0,1,1,0,1,0,0,0,0,0,0,0,1,0,0,0,0,0,0,0,1,0,0,0,1,0,1,0,0,0,0,1,1,0,1,0,0,1,0,0,0,0,1,0,0,0,1,0,0,0,1,0,0,1,0,0,0,0,0,0,0,0,0,0,0,1,0,0,0,0,0,0,0,0,1,0,0,0,0,0,0,0,0,0,0,0,1,0,1,0,0,1,0,0,0,0,1,0,0,0,0,0,0,0,1,0,0,0,0,0,0,1,0,0,0,0,0,1,0,0,1,1,0,0,0,0,0,0,0,0,0,0,0,0,0,0,1,0,0,0,1,0,0,0,0,1,0,0,0,0,0,0,0,0,0,1,1,0,0,1,0,0,0,0,1,1,0,0,0,1,1,1,0,0,0,0,0,0,0,0,0,0,0,0,0,0,0,1,0,0,0,0,0,0,0,0,0,0,0,0,1,0,0,0,0,1,0,1,0,1,0,0,1,0,0,0,1,0,0,0,1,0,0,0,0,1,0,0,0,0,0,0,0,1,1,0,0,1,1,1,1,0,0,0,1,0,0,0,0,0,1,0,0,0,1,0,0,0,0,1,0,1,0,0,0,0,0,1,1,0,0,0,0,0,0,0,1,0,1,0,0,1,1,0,0,0,0,0,0,0,0,0,1,0,0,0,1,1,0,0,0,1,0,0,0,0,0,0,0,0,0,0,0,0,0,0,0,0,0,0,1,0,0,0,1,0,0,1,0,0,1,0,0,1,1,1,0,0,0,0,1,1,0,1,0,0,0,0,0,0,0,0,1,0,1,0,1,0,0,1,0,0,0,0,0,1,0,0,1,0,0,0,0,0,1,0,1,0,0,0,1,0,0,0,0,0,0,0,0,0,0,0,0,0,0,0,1,0,0,1,0,0,0,0,0,0,1,0,0,0,0,0,0,0,0,1,0,1,0,1,1,1,0,0,0,0,0,1,0,0,0,1,0,1,0,1,0,1,0,0,0,0,0,0,1,0,0,0,0,0,0,0,1,0,0,1,0,0,1,0,0,0,0,0,0,0,1,0,0,0,0,0,0,0,0,1,0,0,0,0,0,1,0,0,0,0,1,0,0,0,0,0,0,0,0,0,0,0,0,0,0,1,1,1,0,0,0,0,0,0,0,1,0,1,0,0,0,0,0,0,0,0,0,0,0,0,0,1,0,1,0,1,0,0,0,0,0,1,0,0,0,0,0,0,0,0,0,0,0,0,0,0,0,0,1,0,1,1,0,0,1,1,0,0,0,1,0,1,0,0,1,1,0,0,0,0,0,1,0,0,0,0,0,0,0,0,0,0,0,0,0,1,0,0,0,1,1,1,0,0,0,1,1,1,0,0,0,0,0,0,0,0,1,0,0,0,0,1,0,0,0,0,0,0,1,0,0,0,0,0,0,0,0,0,0,1,1,1,0,0,1,0,0,0,0,1,1,0,0,0,0,0,1,0,0,1,0,1,0,1,0,1,0,0,0,0,0,1,0,1,1,1,1,0,0,0,0,0,0,0,0,1,0,0,0,0,0,0,0,0,0,1,0,0,1,0,1,0,0,0,1,0,0,0,0,0,0,0,0,0,0,0,0,0,0,0,0,0,0,1,0,1,1,0,0,1,1,0,1,1,0,0,1,0,0,1,1,0,0,0,0,1,0,1,0,0,0,0,1,0,0,0,0,0,0,0,0,0,1,0,0,0,0,0,0,1,1,0,0,1,0,0,0,0,0,1,0,1,0,0,0,0,0,1,0,0,1,0,0,0,1,0,0,1,0,0,1,0,0,0,1,1,0,1,0,0,0,0,0,0,0,0,1,1,0,0,1,0,0,0,0,0,inactive
0,0,0,0,0,0,0,0,1,0,0,0,0,0,1,0,0,0,0,0,1,0,1,0,0,0,1,0,0,0,1,1,1,0,0,0,0,0,0,0,1,0,0,0,0,0,0,0,0,0,0,0,1,0,0,1,0,1,0,0,0,0,1,0,0,1,0,0,0,0,0,0,0,0,0,0,0,0,0,1,0,0,0,1,0,1,0,0,0,0,0,0,0,1,0,0,1,1,0,0,0,0,0,0,0,0,0,0,0,0,0,1,0,0,1,0,1,1,1,0,0,0,0,0,0,0,0,1,0,1,0,0,1,1,0,0,0,0,0,0,0,0,0,0,0,1,1,0,0,0,0,0,0,0,0,0,0,0,1,0,0,1,0,0,0,0,0,0,0,0,0,0,0,0,0,0,0,0,0,0,0,0,0,1,0,0,0,0,0,1,0,0,0,0,0,0,0,1,0,0,0,0,0,0,0,1,0,0,0,1,0,0,0,0,0,0,1,1,0,1,1,0,1,0,0,0,0,1,0,0,0,0,0,0,0,1,0,0,1,0,0,0,0,0,0,0,0,0,0,0,1,0,0,0,0,0,0,0,0,1,0,0,0,0,0,0,0,0,0,0,0,0,0,1,0,0,1,0,0,0,0,1,0,0,0,0,0,0,0,1,0,0,0,0,0,0,1,0,0,0,0,0,1,0,0,1,1,0,0,0,0,0,0,0,0,0,0,0,0,0,0,1,0,0,0,1,0,0,0,0,0,0,0,0,0,0,0,0,0,0,1,1,0,0,1,0,0,0,0,1,0,0,0,0,1,0,1,0,0,0,0,0,0,0,0,0,0,0,0,0,0,0,1,0,0,0,0,0,0,0,0,0,0,0,0,1,0,0,0,0,1,0,1,0,1,0,0,1,0,0,0,1,0,0,0,1,0,0,0,0,1,0,0,0,0,0,0,0,1,0,0,0,1,0,1,1,0,0,0,0,0,0,0,0,0,1,0,0,0,1,0,0,0,0,1,0,1,0,0,0,0,0,1,1,0,0,0,0,0,0,0,1,0,0,0,0,1,1,0,0,0,0,0,0,0,0,0,1,0,0,0,1,1,0,0,0,1,0,0,0,0,0,0,0,0,0,0,0,0,0,0,0,0,0,0,1,0,0,0,1,0,0,1,0,0,1,0,0,1,1,0,0,0,0,0,0,0,0,1,0,0,0,0,0,0,0,0,0,0,1,0,0,0,0,0,0,0,0,0,0,0,0,0,0,0,0,0,0,0,0,0,1,0,0,0,0,0,0,0,0,0,0,0,0,0,0,0,0,0,0,0,1,0,0,1,0,0,0,0,0,0,1,0,0,0,0,0,0,0,0,1,0,0,0,1,1,1,0,0,0,0,0,1,0,0,0,1,0,0,0,1,0,1,0,0,0,0,0,0,1,0,0,0,0,0,0,0,1,0,0,1,0,0,1,0,0,0,0,0,0,0,0,0,0,0,0,0,0,0,0,0,0,0,0,0,0,1,0,0,0,0,0,0,0,0,0,0,0,0,0,0,0,0,0,0,0,0,0,1,0,0,0,0,0,0,0,1,0,1,0,0,0,0,0,0,0,0,0,0,0,0,0,1,0,1,0,1,0,0,0,0,0,1,0,0,0,0,0,0,0,0,0,0,0,0,0,0,0,0,0,0,0,1,0,0,0,1,0,0,0,1,0,1,0,0,1,1,0,0,0,0,0,0,0,0,0,0,0,0,0,0,0,0,0,0,0,0,0,0,0,1,1,1,0,0,0,1,1,0,0,0,0,0,0,0,0,0,1,0,0,0,0,1,0,0,0,0,0,0,1,0,0,0,0,0,0,0,0,0,0,0,1,1,0,0,1,0,0,0,0,1,1,0,0,0,0,0,0,0,0,0,0,1,0,1,0,1,0,0,0,0,0,1,0,1,1,1,1,0,0,0,0,0,0,0,0,1,0,0,1,0,0,0,0,0,0,1,0,0,1,0,1,0,0,0,1,0,0,0,0,0,0,0,0,0,0,0,0,0,0,0,0,0,0,1,0,1,1,0,0,0,1,0,1,1,0,0,1,0,0,1,1,0,0,0,0,0,0,1,0,0,0,0,1,0,0,0,0,0,0,0,0,0,1,0,0,0,0,0,0,1,1,0,0,1,0,0,0,0,0,1,0,1,0,0,0,0,0,1,0,0,1,0,0,0,0,0,0,1,0,0,1,0,0,0,1,0,0,0,0,0,0,0,0,0,0,0,1,0,0,0,1,0,0,0,0,0,inactive
0,0,0,0,0,0,0,0,1,0,0,0,0,0,1,0,0,0,0,0,1,0,1,0,0,0,1,0,0,0,1,1,1,0,0,0,0,0,0,0,1,0,0,0,0,0,0,0,0,0,0,0,1,0,0,1,0,0,0,0,0,0,1,0,0,1,0,0,0,0,0,0,0,0,0,0,0,0,0,1,0,0,0,1,0,1,0,0,0,0,0,0,0,1,0,0,0,1,0,0,0,0,0,0,0,0,0,0,0,0,0,1,0,0,1,0,1,1,1,0,0,0,0,0,0,0,0,1,0,1,0,0,1,1,0,0,0,0,0,0,0,0,0,0,0,1,1,0,0,0,0,0,0,0,0,0,0,0,1,0,0,1,0,0,0,0,0,0,0,0,0,0,0,0,0,0,0,0,0,0,0,0,0,1,0,0,0,0,0,1,0,0,0,0,0,0,0,1,0,0,0,0,0,0,0,1,0,0,0,1,0,0,0,0,0,0,1,1,0,1,0,0,1,0,0,0,0,1,0,0,0,0,0,0,0,1,0,0,1,0,0,0,0,0,0,0,0,0,0,0,1,0,0,0,0,0,0,0,0,1,0,0,0,0,0,0,0,0,0,0,0,0,0,1,0,0,1,0,0,0,0,1,0,0,0,0,0,0,0,1,0,0,0,0,0,0,1,0,0,0,0,0,0,0,0,1,1,0,0,0,0,0,0,0,0,0,0,0,0,0,0,1,0,0,0,1,0,0,0,0,0,0,0,0,0,0,0,0,0,0,0,1,0,0,1,0,0,0,0,1,0,0,0,0,1,0,1,0,0,0,0,0,0,0,0,0,0,0,0,0,0,0,1,0,0,0,0,0,0,0,0,0,0,0,0,1,0,0,0,0,1,0,1,0,1,0,0,1,0,0,0,1,0,0,0,1,0,0,0,0,1,0,0,0,0,0,0,0,1,0,0,0,0,0,1,1,0,0,0,0,0,0,0,0,0,1,0,0,0,1,0,0,0,0,1,0,1,0,0,0,0,0,1,1,0,0,0,0,0,0,0,1,0,0,0,0,1,1,0,0,0,0,0,0,0,0,0,1,0,0,0,1,1,0,0,0,0,0,0,0,0,0,0,0,0,0,0,0,0,0,0,0,0,0,0,1,0,0,0,1,0,0,1,0,0,1,0,0,1,1,0,0,0,0,0,0,0,0,1,0,0,0,0,0,0,0,0,0,0,1,0,0,0,0,0,0,0,0,0,0,0,0,0,0,0,0,0,0,0,0,0,1,0,0,0,0,0,0,0,0,0,0,0,0,0,0,0,0,0,0,0,1,0,0,1,0,0,0,0,0,0,1,0,0,0,0,0,0,0,0,1,0,0,0,0,1,1,0,0,0,0,0,1,0,0,0,1,0,0,0,1,0,1,0,0,0,0,0,0,1,0,0,0,0,0,0,0,1,0,0,1,0,0,1,0,0,0,0,0,0,0,0,0,0,0,0,0,0,0,0,0,0,0,0,0,0,1,0,0,0,0,0,0,0,0,0,0,0,0,0,0,0,0,0,0,0,0,0,1,0,0,0,0,0,0,0,1,0,1,0,0,0,0,0,0,0,0,0,0,0,0,0,1,0,1,0,1,0,0,0,0,0,1,0,0,0,0,0,0,0,0,0,0,0,0,0,0,0,0,0,0,0,1,0,0,0,1,0,0,0,1,0,1,0,0,1,1,0,0,0,0,0,0,0,0,0,0,0,0,0,0,0,0,0,0,0,0,0,0,0,1,1,1,0,0,0,1,1,0,0,0,0,0,0,0,0,0,1,0,0,0,0,1,0,0,0,0,0,0,1,0,0,0,0,0,0,0,0,0,0,0,1,1,0,0,1,0,0,0,0,1,1,0,0,0,0,0,0,0,0,0,0,1,0,1,0,1,0,0,0,0,0,1,0,1,1,1,1,0,0,0,0,0,0,0,0,1,0,0,0,0,0,0,0,0,0,1,0,0,1,0,0,0,0,0,0,0,0,0,0,0,0,0,0,0,0,0,0,0,0,0,0,0,0,1,0,1,1,0,0,0,1,0,1,1,0,0,1,0,0,1,1,0,0,0,0,0,0,1,0,0,0,0,1,0,0,0,0,0,0,0,0,0,1,0,0,0,0,0,0,1,1,0,0,1,0,0,0,0,0,1,0,1,0,0,0,0,0,1,0,0,1,0,0,0,0,0,0,1,0,0,1,0,0,0,1,0,0,0,0,0,0,0,0,0,0,0,1,1,0,0,1,0,0,0,0,0,inactive
0,0,0,0,0,0,1,0,1,0,0,0,0,0,1,0,0,0,0,0,1,0,1,0,1,0,1,0,0,1,1,1,1,0,0,0,0,0,0,0,1,1,0,0,0,0,0,0,0,0,0,0,1,1,1,1,0,1,0,0,0,1,1,0,0,1,0,0,0,0,0,0,0,0,0,0,0,0,1,1,1,0,0,1,0,1,0,0,0,0,0,0,0,1,0,0,1,1,0,0,0,0,0,0,0,0,0,0,0,0,0,1,0,0,1,0,1,1,1,0,0,0,0,0,0,1,1,1,0,1,0,0,1,1,0,0,0,1,0,1,0,0,0,0,0,1,1,0,0,0,0,0,0,0,0,0,0,0,0,0,0,1,0,0,1,0,0,0,0,0,1,0,0,0,0,0,0,0,0,1,0,0,1,1,0,0,1,1,0,1,0,0,0,0,0,0,0,1,0,0,0,0,0,1,0,1,0,0,0,1,0,1,0,0,0,0,1,1,0,1,1,0,1,0,0,0,0,1,0,0,0,0,0,0,0,1,0,0,1,0,0,0,0,0,0,0,0,0,0,1,1,0,0,0,0,0,0,0,0,1,0,0,0,0,0,0,0,0,0,0,0,0,0,1,0,0,1,0,0,0,0,0,1,0,0,0,0,0,0,1,0,0,0,0,0,0,1,0,1,0,0,0,1,1,0,1,1,1,0,0,0,1,0,0,0,0,0,0,0,0,1,1,0,0,0,1,0,0,1,0,1,0,0,0,0,0,0,0,0,0,1,1,0,0,1,1,0,0,0,0,1,0,0,0,1,1,1,0,0,0,0,0,0,0,0,0,0,0,1,1,0,0,1,1,1,0,1,1,0,0,0,1,0,0,0,1,1,0,0,0,1,0,1,0,1,0,0,1,0,0,0,1,0,0,0,1,0,0,0,1,1,0,0,0,1,1,1,0,1,0,0,0,1,0,1,1,0,0,0,0,0,1,1,0,0,0,1,0,1,1,0,0,0,0,1,0,1,0,0,1,0,1,1,1,0,0,0,0,0,0,0,1,0,0,0,0,0,1,1,0,0,0,0,0,0,0,0,1,0,0,0,1,1,0,0,1,1,0,0,0,0,0,0,0,0,0,0,0,0,0,1,0,0,0,0,1,0,0,0,0,0,0,1,0,0,1,1,0,1,1,0,0,0,0,0,0,1,0,1,0,0,0,0,0,0,0,0,0,0,1,0,1,0,0,0,0,0,0,0,0,1,0,0,0,0,0,0,1,0,0,0,1,0,0,0,0,0,0,0,0,0,0,0,0,1,0,0,0,0,0,0,1,0,0,1,1,0,0,0,0,1,1,0,0,0,0,0,0,0,0,0,1,0,0,1,1,1,0,0,0,0,0,1,0,0,1,1,0,0,0,1,0,1,0,0,0,0,0,0,1,0,0,0,0,0,0,0,1,0,1,0,0,0,1,1,0,0,1,0,1,0,1,0,0,0,0,0,0,0,0,0,0,1,0,0,0,1,0,0,0,0,1,0,0,0,0,0,0,0,0,0,1,0,0,0,0,0,1,1,0,0,0,1,0,0,0,1,0,1,0,0,0,0,0,0,0,0,0,1,0,0,0,1,0,1,0,1,0,0,0,0,0,1,0,0,0,0,0,1,0,0,0,0,0,0,0,0,0,0,0,0,1,1,0,0,1,1,0,1,0,1,0,1,0,0,1,1,0,0,0,0,0,1,0,0,0,1,0,1,0,0,0,0,0,0,1,1,1,0,0,1,1,1,0,0,0,1,1,0,1,1,0,0,0,0,0,0,1,0,0,0,0,1,0,0,0,0,0,0,1,0,1,0,0,0,1,0,0,0,0,0,1,1,0,0,1,0,0,0,0,1,1,0,0,0,0,0,0,0,1,1,0,1,0,1,0,1,0,1,0,0,0,1,0,1,1,1,1,0,1,0,0,0,0,0,0,1,0,1,1,0,0,0,0,0,0,1,0,1,1,0,1,0,0,0,1,0,0,0,0,0,0,0,0,0,0,0,0,0,0,0,0,0,0,1,0,1,1,0,0,0,1,0,1,1,0,0,1,0,0,1,1,0,0,0,0,1,0,1,0,0,1,0,1,0,0,0,0,0,0,0,0,0,1,0,0,0,0,1,1,1,1,0,0,1,0,0,0,0,0,1,0,1,0,0,0,0,0,1,1,0,1,0,0,0,0,0,0,1,0,0,1,0,0,1,1,1,0,0,0,0,0,0,0,0,0,0,1,1,1,1,1,1,0,0,0,0,active
0,1,0,0,0,0,0,0,1,0,0,0,0,0,1,0,0,0,0,0,1,0,1,0,0,0,1,0,0,0,1,1,1,0,0,0,0,0,0,0,1,0,0,0,0,0,0,0,0,0,0,1,1,0,0,1,0,0,0,0,0,0,1,0,0,1,0,0,0,0,0,0,0,0,0,0,1,0,0,1,0,0,1,1,0,1,0,0,0,0,0,0,0,1,0,0,1,1,0,1,0,0,0,1,0,0,0,0,0,0,0,1,1,0,1,0,1,1,1,0,0,0,0,0,0,0,0,1,1,1,0,0,1,1,0,0,0,1,0,0,0,0,0,0,0,1,1,0,0,0,0,0,1,1,0,0,1,0,1,1,0,1,0,0,0,0,0,0,0,0,0,0,0,0,0,0,0,0,0,1,0,0,0,1,0,0,0,1,0,1,0,0,0,0,0,0,0,1,0,0,0,0,0,0,0,1,0,0,0,1,0,0,0,0,1,0,1,1,0,1,0,0,1,1,0,0,0,1,0,0,0,1,0,0,0,1,0,0,1,0,0,0,1,0,0,0,0,0,0,0,1,0,0,0,0,0,0,0,0,1,0,0,0,0,0,0,0,0,1,0,0,0,0,1,0,0,1,0,0,0,0,1,0,0,0,0,0,0,0,1,0,0,0,0,0,0,1,0,0,0,0,0,1,0,1,1,1,0,0,0,0,0,0,0,0,0,0,0,0,0,0,1,0,0,0,1,0,0,0,0,0,0,0,0,0,0,0,0,0,0,1,1,0,0,1,0,0,0,0,1,0,0,0,0,1,1,1,0,0,0,0,0,0,0,0,0,0,0,1,0,0,0,1,0,0,0,0,0,0,0,0,0,0,0,0,1,0,0,0,0,1,0,1,0,1,1,0,1,0,0,0,1,0,0,0,1,0,0,0,0,1,0,0,0,0,0,0,0,1,0,0,0,1,0,1,1,0,0,0,0,0,0,0,0,0,1,0,1,0,1,0,0,0,0,1,0,1,0,0,0,0,0,1,1,0,0,0,0,0,0,0,1,0,0,0,0,1,1,0,0,0,1,0,1,0,0,0,1,0,0,0,1,1,0,0,0,1,0,0,0,0,0,0,0,0,0,0,1,0,0,0,1,0,0,1,1,0,0,0,1,0,0,1,0,0,1,0,0,1,1,0,0,0,0,0,0,0,0,1,0,0,0,0,0,0,0,0,0,0,1,0,0,0,0,0,0,0,0,0,1,0,0,1,0,0,0,0,0,0,1,0,1,0,1,0,0,0,0,0,0,0,0,1,0,0,1,0,0,1,0,0,1,0,0,1,0,0,0,0,0,1,1,0,1,0,0,0,1,0,0,1,0,0,0,1,1,1,0,0,0,0,0,1,0,0,0,1,0,0,0,1,0,1,0,0,0,0,0,0,1,0,0,0,0,0,0,0,1,1,0,1,0,1,1,0,0,0,0,1,1,0,0,0,0,0,0,1,0,0,0,0,0,0,0,0,0,1,0,0,1,0,0,0,1,0,0,0,0,0,0,0,0,0,1,0,0,0,0,1,0,0,0,0,0,0,0,1,0,1,0,0,0,0,1,0,0,0,0,0,0,0,0,1,0,1,0,1,1,0,1,0,0,1,1,0,0,0,1,0,0,0,0,0,0,0,0,0,0,0,0,0,0,1,0,0,0,1,0,0,0,1,0,1,0,0,1,1,0,0,1,0,0,1,0,0,0,0,0,0,0,0,0,0,0,0,0,0,0,1,0,1,1,1,0,0,0,1,1,0,1,0,0,0,0,0,0,0,1,0,0,1,0,1,0,0,1,0,0,1,1,1,0,1,0,0,0,0,0,0,0,0,1,1,0,0,1,0,0,0,0,1,1,0,0,0,0,1,0,0,0,0,0,1,0,1,0,1,0,0,0,0,0,1,0,1,1,1,1,0,0,0,0,0,0,0,0,1,0,0,1,1,0,0,0,0,0,1,0,1,1,0,1,1,0,0,1,0,0,0,0,0,0,0,0,0,0,0,0,0,0,0,0,0,0,1,0,1,1,0,0,0,1,0,1,1,0,0,1,0,0,1,1,0,0,0,0,0,1,1,0,0,0,0,1,0,0,0,0,0,0,0,0,0,1,0,0,0,0,0,0,1,1,0,0,1,0,0,0,0,0,1,0,1,0,0,0,0,0,1,0,0,1,0,0,0,0,0,0,1,0,0,1,0,0,0,1,0,0,0,0,0,0,0,0,0,0,0,1,0,0,0,1,0,0,0,0,0,inactive
0,1,0,0,0,0,0,0,1,0,0,0,0,0,1,0,0,0,0,0,1,0,1,0,0,0,1,0,0,0,1,1,1,0,0,0,0,0,0,0,1,0,0,0,0,0,0,0,0,0,0,1,1,0,0,1,0,0,0,0,0,0,1,0,0,1,0,0,0,0,0,0,0,0,0,0,1,0,0,1,0,0,1,1,0,1,0,0,0,0,0,0,0,1,0,0,1,1,0,1,0,0,0,1,0,0,0,0,0,0,0,1,1,0,1,0,1,1,1,0,0,0,0,0,0,0,0,1,1,1,0,0,1,1,0,0,0,1,0,0,0,0,0,0,0,1,1,0,0,0,0,0,1,1,0,0,1,0,1,1,0,1,0,0,0,0,0,0,0,0,0,0,0,0,0,0,0,0,0,1,0,0,0,1,0,0,0,1,0,1,0,0,0,0,0,0,0,1,0,0,0,0,0,0,0,1,0,0,0,1,0,0,0,0,1,0,1,1,0,1,0,0,1,1,0,0,0,1,0,0,0,1,0,0,0,1,0,0,1,0,0,0,1,0,0,0,0,0,0,0,1,0,0,0,0,0,0,0,0,1,0,0,0,0,0,0,0,0,1,0,0,0,0,1,0,0,1,0,0,0,0,1,0,0,0,0,0,0,0,1,0,0,0,0,0,0,1,0,0,0,0,0,1,0,1,1,1,0,0,0,0,0,0,0,0,0,0,0,0,0,0,1,0,0,0,1,0,0,0,0,0,0,0,0,0,0,0,0,0,0,1,1,0,0,1,0,0,0,0,1,0,0,0,0,1,1,1,0,0,0,0,0,0,0,0,0,0,0,1,0,0,0,1,0,0,0,0,0,0,0,0,0,0,0,0,1,0,0,0,0,1,0,1,0,1,1,0,1,0,0,0,1,0,0,0,1,0,0,0,0,1,0,0,0,0,0,0,0,1,0,0,0,1,0,1,1,0,0,0,0,0,0,0,0,0,1,0,1,0,1,0,0,0,0,1,0,1,0,0,0,0,0,1,1,0,0,0,0,0,0,0,1,0,0,0,0,1,1,0,0,0,1,0,1,0,0,0,1,0,0,0,1,1,0,0,0,1,0,0,0,0,0,0,0,0,0,0,1,0,0,0,1,0,0,1,1,0,0,0,1,0,0,1,0,0,1,0,0,1,1,0,0,0,0,0,0,0,0,1,0,0,0,0,0,0,0,0,0,0,1,0,0,0,0,0,0,0,0,0,1,0,0,1,0,0,0,0,0,0,1,0,1,0,1,0,0,0,0,0,0,0,0,1,0,0,1,0,0,1,0,0,1,0,0,1,0,0,0,0,0,1,1,0,1,0,0,0,1,0,0,1,0,0,0,1,1,1,0,0,0,0,0,1,0,0,0,1,0,0,0,1,0,1,0,0,0,0,0,0,1,0,0,0,0,0,0,0,1,1,0,1,0,1,1,0,0,0,0,1,1,0,0,0,0,0,0,1,0,0,0,0,0,0,0,0,0,1,0,0,1,0,0,0,1,0,0,0,0,0,0,0,0,0,1,0,0,0,0,1,0,0,0,0,0,0,0,1,0,1,0,0,0,0,1,0,0,0,0,0,0,0,0,1,0,1,0,1,1,0,1,0,0,1,1,0,0,0,1,0,0,0,0,0,0,0,0,0,0,0,0,0,0,1,0,0,0,1,0,0,0,1,0,1,0,0,1,1,0,0,1,0,0,1,0,0,0,0,0,0,0,0,0,0,0,0,0,0,0,1,0,1,1,1,0,0,0,1,1,0,1,0,0,0,0,0,0,0,1,0,0,1,0,1,0,0,1,0,0,1,1,1,0,1,0,0,0,0,0,0,0,0,1,1,0,0,1,0,0,0,0,1,1,0,0,0,0,1,0,0,0,0,0,1,0,1,0,1,0,0,0,0,0,1,0,1,1,1,1,0,0,0,0,0,0,0,0,1,0,0,1,1,0,0,0,0,0,1,0,1,1,0,1,1,0,0,1,0,0,0,0,0,0,0,0,0,0,0,0,0,0,0,0,0,0,1,0,1,1,0,0,0,1,0,1,1,0,0,1,0,0,1,1,0,0,0,0,0,1,1,0,0,0,0,1,0,0,0,0,0,0,0,0,0,1,0,0,0,0,0,0,1,1,0,0,1,0,0,0,0,0,1,0,1,0,0,0,0,0,1,0,0,1,0,0,0,0,0,0,1,0,0,1,0,0,0,1,0,0,0,0,0,0,0,0,0,0,0,1,0,0,0,1,0,0,0,0,0,inactive
0,0,0,0,0,0,0,0,1,0,0,0,1,0,1,0,0,0,0,0,1,0,1,0,0,0,1,0,0,0,1,1,1,0,0,0,0,0,0,0,1,0,0,0,0,0,0,0,0,0,0,0,1,0,0,0,0,0,0,0,0,0,1,0,0,1,0,0,0,1,0,0,0,0,0,0,0,0,0,1,0,0,0,0,0,1,0,0,0,0,0,0,0,1,0,0,0,1,0,0,0,0,0,0,0,0,0,0,0,0,0,1,0,0,1,0,1,1,1,0,0,0,0,0,0,0,0,1,0,1,0,0,1,1,0,0,0,0,0,0,0,0,0,0,0,1,1,0,0,0,0,1,0,0,0,0,0,0,1,0,0,1,0,0,0,0,0,0,0,0,0,0,0,0,0,0,0,0,0,0,0,0,0,1,0,0,0,0,0,0,0,0,0,0,0,0,0,1,0,0,0,0,0,0,0,1,0,0,0,1,0,0,0,0,0,0,0,1,0,1,0,0,1,0,0,0,0,1,0,0,0,0,0,0,0,1,0,0,1,0,0,0,0,0,0,0,0,0,0,1,1,0,0,0,0,0,0,0,0,1,0,0,0,0,0,0,0,0,0,0,0,0,0,1,0,0,1,0,0,0,0,1,0,0,0,0,0,0,1,1,0,0,0,0,0,0,1,0,0,0,0,0,0,0,0,1,1,0,0,0,0,0,0,0,0,0,0,0,0,0,0,1,0,0,0,1,0,0,0,0,0,0,0,0,0,0,0,0,0,0,1,1,0,0,1,0,0,0,0,1,0,0,0,0,1,0,1,0,0,0,0,0,0,0,0,0,0,0,0,0,0,0,1,0,0,0,0,1,0,0,0,0,0,0,0,1,0,0,0,0,1,0,1,0,0,0,0,1,0,0,0,1,0,0,0,1,0,0,0,0,1,0,0,0,0,0,0,0,1,0,0,0,0,0,1,1,0,0,0,0,0,0,0,0,0,1,0,0,0,1,0,1,0,0,1,0,1,0,0,0,0,0,1,1,0,0,0,0,0,0,0,1,0,0,0,0,1,1,0,0,0,0,0,0,1,0,0,1,0,0,0,1,1,0,0,0,0,0,0,0,0,0,0,0,0,0,0,0,0,0,0,0,0,0,0,1,0,0,0,1,0,0,1,0,0,1,0,0,0,1,0,0,0,0,0,0,0,0,1,0,0,0,0,0,0,0,0,0,0,1,0,0,0,0,0,0,0,0,0,0,0,0,0,0,0,0,0,0,0,0,0,1,0,0,0,0,0,0,0,0,0,0,0,0,0,0,0,0,0,0,0,1,0,0,1,0,1,0,0,0,0,1,0,0,0,0,0,0,0,0,1,1,0,0,0,1,1,0,0,0,0,0,1,0,0,0,1,1,0,0,1,0,1,0,0,0,0,0,0,0,0,0,0,0,0,0,0,1,0,0,1,0,0,1,0,0,1,1,0,0,0,0,0,0,0,0,0,0,0,0,0,0,0,0,0,0,1,0,0,0,0,1,0,0,0,0,0,0,0,0,0,0,0,0,0,0,0,0,1,0,0,0,0,0,0,0,1,0,1,0,0,0,0,0,0,0,0,0,0,0,0,0,1,0,1,0,1,0,0,0,0,0,1,0,0,0,0,0,0,0,0,0,0,0,0,0,0,0,0,0,0,0,1,0,0,1,1,0,0,0,1,0,1,1,0,1,1,0,0,0,0,0,0,0,0,0,0,0,0,0,0,0,0,0,0,0,0,0,0,0,1,1,0,0,0,0,1,1,0,0,0,0,0,0,0,0,0,1,0,0,0,0,0,0,0,0,0,0,0,1,0,0,0,0,0,0,0,0,0,0,0,1,1,0,0,1,1,0,0,0,1,1,0,0,0,0,0,0,0,0,0,0,1,0,1,0,1,0,0,0,0,0,1,0,1,1,1,1,0,0,0,0,0,0,0,0,1,0,0,0,0,0,0,0,0,0,1,0,0,1,0,0,0,0,0,0,0,0,0,0,0,0,0,0,0,0,0,0,0,0,0,0,0,0,1,0,1,1,0,0,0,1,0,1,0,0,0,1,0,0,1,1,0,0,0,0,0,0,1,0,0,0,0,1,0,0,0,0,0,0,0,0,0,1,0,0,0,0,0,0,1,1,0,0,1,0,0,0,0,0,1,0,1,0,0,0,0,0,1,0,0,1,0,0,0,0,0,0,1,0,0,1,0,0,0,1,0,0,0,0,0,0,0,0,0,0,0,1,0,0,0,1,0,0,0,0,0,inactive
0,1,0,0,0,0,0,0,1,0,0,1,0,0,1,0,0,0,0,0,1,0,1,0,0,0,1,0,0,0,1,1,1,0,0,0,0,0,0,1,1,1,0,0,0,0,0,0,0,0,0,0,1,1,0,1,0,0,0,0,0,1,1,0,0,1,0,0,0,0,0,0,0,0,1,1,0,0,1,1,0,0,0,1,0,1,0,0,0,0,0,0,0,1,0,0,1,1,0,0,0,0,0,0,0,0,0,0,0,0,0,1,0,0,1,0,1,1,1,0,0,0,0,0,0,0,0,1,0,1,0,0,1,1,0,0,0,0,0,0,0,0,0,0,0,1,1,0,0,0,0,0,0,0,0,0,1,0,1,0,0,1,0,0,0,0,0,0,0,0,0,0,0,0,0,1,0,0,0,0,0,0,0,1,0,0,0,1,0,1,0,0,0,0,0,0,0,1,0,0,0,0,1,0,0,1,0,0,0,1,0,1,0,0,0,0,1,1,0,1,0,0,1,0,0,0,0,1,0,0,0,1,0,0,0,1,0,1,1,0,0,0,0,0,0,0,0,0,0,0,1,0,0,0,0,0,0,0,0,1,0,0,0,0,0,0,0,0,1,0,0,1,0,1,0,0,1,0,0,0,0,1,0,0,0,0,0,0,0,1,0,0,0,0,0,0,1,0,0,0,0,0,1,0,0,1,1,0,0,0,0,0,0,0,0,0,0,0,0,0,0,1,0,0,0,1,0,0,0,0,1,0,0,0,0,0,0,0,0,0,1,1,0,0,1,0,0,0,0,1,0,0,0,0,1,1,1,0,0,0,0,0,0,0,0,0,0,0,0,0,0,0,1,0,0,0,0,0,0,0,0,0,0,0,0,1,0,0,0,0,1,0,1,0,1,0,1,1,0,0,0,1,0,0,0,1,0,0,0,0,1,0,0,1,0,0,0,0,1,0,0,0,1,1,1,1,0,0,0,1,0,0,0,0,0,1,0,0,0,1,0,0,0,0,1,0,1,0,0,0,0,0,1,1,0,0,0,0,0,0,0,1,0,1,0,0,1,1,0,0,0,0,0,0,0,0,0,1,0,0,0,1,1,0,0,0,1,0,1,1,0,0,0,0,0,0,0,0,0,0,0,0,0,0,0,1,0,0,0,1,0,1,1,0,0,1,0,0,1,1,1,0,0,0,0,1,0,0,1,0,0,0,0,0,0,0,0,0,0,1,0,1,0,0,1,0,0,0,0,1,0,0,0,1,0,0,0,0,0,1,1,1,0,0,0,0,0,0,0,0,0,0,0,0,0,0,0,0,0,0,0,1,0,0,1,0,0,0,0,0,0,1,0,0,0,0,0,0,1,0,1,0,0,1,1,1,1,0,0,0,0,0,1,0,0,0,1,0,0,0,1,0,1,0,0,0,0,0,0,1,0,0,0,1,0,0,0,1,0,0,1,0,0,1,0,0,0,0,0,0,0,1,0,0,0,0,0,0,0,0,1,0,0,0,0,0,1,0,0,0,0,1,0,0,0,0,0,0,0,0,0,0,0,0,0,0,0,0,1,0,0,0,0,0,0,0,1,0,1,0,0,0,0,0,0,0,0,0,0,0,0,0,1,0,1,0,1,0,0,0,0,0,1,0,0,0,0,0,0,0,0,0,0,0,0,0,0,0,0,1,0,1,1,0,1,1,1,0,0,0,1,0,1,0,0,1,1,0,0,0,0,0,1,0,0,0,0,0,0,0,0,0,0,1,0,0,1,0,0,0,1,1,1,0,0,0,1,1,0,0,0,0,0,0,0,0,0,1,0,0,0,0,1,0,0,0,0,0,0,1,0,0,0,0,0,0,0,0,0,0,1,1,1,0,0,1,0,0,0,0,1,1,0,0,0,0,0,1,0,0,1,0,1,0,1,0,1,0,0,0,0,0,1,0,1,1,1,1,0,1,0,0,0,0,0,0,1,0,0,1,0,0,0,0,0,0,1,0,0,1,0,1,0,0,0,1,0,0,0,0,0,0,0,0,0,0,0,1,0,1,0,0,0,0,1,0,1,1,0,0,1,1,0,1,1,0,0,1,0,0,1,1,0,0,0,0,1,0,1,0,0,0,0,1,0,0,0,0,0,0,0,0,0,1,0,0,0,0,0,0,1,1,0,0,1,0,0,0,0,0,1,0,1,0,0,0,0,0,1,0,0,1,0,0,0,1,0,0,1,0,0,1,0,0,0,1,1,0,1,0,0,0,0,0,0,0,0,1,1,0,0,1,0,0,0,0,0,inactive
0,0,0,0,0,0,1,0,1,0,0,0,0,0,1,0,0,0,0,0,1,0,1,0,1,0,1,0,0,1,1,1,1,0,0,0,0,0,0,0,1,1,0,0,0,0,0,0,0,0,0,0,1,1,1,1,0,1,0,0,0,1,1,0,0,1,0,0,0,0,0,0,0,0,0,0,0,0,1,1,1,0,0,1,0,1,0,0,0,0,0,0,0,1,0,0,1,1,0,0,0,0,0,0,0,0,0,0,0,0,0,1,0,0,1,0,1,1,1,0,0,0,0,0,0,1,0,1,0,1,0,0,1,1,0,0,0,1,0,1,0,0,0,0,0,1,1,0,0,0,0,0,0,0,0,0,0,0,1,0,0,1,0,0,1,0,0,0,0,0,0,0,0,0,0,0,0,0,0,1,0,0,1,1,0,0,0,1,0,1,0,0,0,0,0,0,0,1,0,0,0,0,0,1,0,1,0,0,0,1,0,1,0,0,0,0,1,1,0,1,1,0,1,0,0,0,0,1,0,0,0,0,0,0,0,1,0,0,1,0,0,0,0,0,0,0,0,0,0,1,1,0,0,0,0,0,0,0,0,1,0,0,0,0,0,0,0,0,0,0,0,0,0,1,0,0,1,0,0,0,0,1,1,0,0,0,0,0,0,1,0,0,0,0,0,0,1,0,1,0,0,0,1,1,0,1,1,1,0,0,0,1,0,0,0,0,0,0,0,0,1,1,0,0,0,1,0,0,1,0,1,0,0,0,0,0,0,0,0,0,1,1,0,0,1,1,0,0,0,1,0,0,0,0,1,0,1,0,0,0,0,0,0,0,0,0,0,0,1,1,0,0,1,1,1,0,1,1,0,0,0,1,0,0,0,1,0,0,0,0,1,0,1,0,1,0,0,1,0,0,0,1,0,0,0,1,0,0,0,1,1,0,0,0,1,1,1,0,1,0,0,0,1,0,1,1,0,0,0,0,0,1,1,0,0,1,1,0,1,1,0,0,0,0,1,0,1,0,0,1,0,0,1,1,0,0,0,0,0,0,0,1,0,0,0,0,1,1,1,0,0,0,0,0,0,0,0,1,0,0,0,1,1,0,0,1,1,0,0,0,0,0,0,0,0,0,0,0,0,0,1,0,0,0,0,1,0,0,0,1,0,0,1,0,0,1,1,0,1,1,0,0,0,0,0,0,0,0,1,0,0,0,0,0,0,0,0,0,0,1,0,1,0,0,0,0,0,0,0,0,0,0,0,0,0,0,0,1,0,0,0,1,0,0,0,0,0,0,0,0,0,0,0,0,1,0,0,0,0,0,0,1,0,0,1,1,0,0,0,0,0,1,0,0,0,0,0,0,0,0,1,1,0,0,1,1,1,0,0,0,0,0,1,0,0,1,1,0,0,0,1,0,1,0,0,0,0,0,0,1,0,0,0,0,0,0,0,1,0,1,1,0,0,1,1,0,0,1,0,1,0,1,0,0,0,0,0,0,0,0,0,0,1,0,0,0,1,0,0,0,0,0,0,0,0,0,0,0,0,0,0,1,0,0,0,0,0,0,1,0,0,0,1,0,0,0,1,0,1,0,0,0,0,0,0,0,0,0,1,0,0,0,1,0,1,0,1,0,0,0,0,0,1,0,0,0,0,0,1,0,0,0,0,0,0,0,0,0,0,0,0,1,1,0,0,1,1,0,1,0,1,0,1,0,0,1,1,0,0,0,0,0,0,0,0,0,0,0,0,0,0,0,0,0,0,1,0,1,0,0,1,1,1,0,0,0,1,1,0,1,1,0,0,0,0,0,0,1,0,0,0,0,1,0,0,0,0,0,0,1,0,0,0,0,0,1,0,0,0,0,0,1,1,0,0,1,0,0,0,0,1,1,0,0,0,0,0,0,0,1,1,0,1,0,1,0,1,0,1,0,0,0,1,0,1,1,1,1,0,1,0,0,0,0,0,0,1,0,1,1,0,0,0,0,0,0,1,0,1,1,0,1,0,0,0,1,0,0,0,0,0,0,0,0,0,0,0,0,0,0,0,0,0,0,1,0,1,1,0,0,0,1,0,1,1,0,0,1,0,0,1,1,0,0,0,0,1,0,1,0,0,0,0,1,0,0,0,0,0,0,0,0,0,1,0,0,0,0,1,1,1,1,0,0,1,0,0,0,0,0,1,0,1,0,0,0,0,0,1,1,0,1,0,0,0,0,0,0,1,0,0,1,0,0,1,1,0,0,0,0,0,0,0,0,0,0,0,1,1,1,0,1,1,0,0,0,0,active
0,0,0,0,0,0,0,0,1,0,0,0,0,0,1,1,1,0,0,1,0,0,1,0,1,1,0,0,0,1,0,1,1,0,0,0,0,0,1,0,1,1,0,0,0,0,0,0,0,0,0,0,1,1,0,1,1,0,0,0,1,1,1,0,0,0,0,0,0,0,1,1,1,0,0,1,0,0,1,1,0,1,1,1,0,0,0,0,1,0,0,0,0,1,0,0,1,0,0,1,0,1,0,0,0,0,0,0,0,0,1,0,0,0,0,0,1,0,1,0,1,0,1,0,0,1,0,0,0,1,1,0,1,1,1,0,1,0,0,0,0,0,0,0,0,0,1,0,0,0,1,0,1,1,0,1,0,0,1,1,1,0,0,0,1,1,1,1,0,1,0,1,0,1,1,0,0,0,0,0,0,0,0,1,0,0,1,1,1,1,0,0,1,0,1,0,0,1,0,0,1,0,0,1,0,0,0,0,0,1,0,0,0,0,0,1,1,1,0,1,0,0,0,0,0,0,0,1,0,0,0,1,0,0,0,1,0,0,0,0,1,0,0,0,0,0,0,0,0,1,1,0,0,0,0,1,0,0,0,1,0,1,0,0,0,1,1,0,0,0,0,0,1,0,0,1,0,0,0,0,1,0,0,0,1,0,0,0,1,0,0,0,0,1,1,1,0,0,0,0,0,1,0,0,0,1,0,0,0,0,0,0,1,0,0,0,0,1,0,0,1,0,1,0,0,1,0,1,1,0,0,0,0,0,0,1,0,0,0,0,0,1,1,0,1,0,0,0,0,0,1,1,0,0,1,0,0,0,0,0,0,0,1,0,1,0,1,0,1,0,0,0,0,1,1,0,0,0,0,0,1,1,0,0,1,0,0,0,0,1,1,0,1,1,0,0,0,1,0,0,0,1,0,0,0,1,0,0,0,1,1,0,0,0,0,1,1,0,1,1,1,0,0,1,0,1,0,0,0,0,0,1,1,0,0,0,0,0,1,0,1,0,0,0,1,1,1,0,0,1,1,0,1,1,0,1,0,0,0,0,1,1,1,0,0,0,0,1,1,0,0,0,0,0,0,0,0,1,0,0,1,1,0,1,0,0,1,0,0,1,0,1,0,0,0,1,1,0,0,0,0,0,0,0,0,1,0,0,1,0,1,0,0,0,1,0,1,0,1,1,0,0,0,1,0,0,0,1,1,1,0,0,0,0,1,0,1,0,0,1,0,1,0,1,1,0,0,0,0,0,0,0,0,0,0,0,0,0,0,0,0,0,0,0,0,0,1,0,0,0,1,0,0,0,1,1,0,0,1,1,1,1,1,0,1,0,0,0,0,0,0,0,1,0,0,0,1,1,0,0,0,1,0,0,0,1,1,1,0,1,1,0,1,0,0,1,1,0,1,1,1,0,1,0,0,0,0,0,0,1,1,0,0,0,0,0,1,0,0,0,1,0,0,1,1,0,1,1,0,0,1,0,0,0,0,0,1,0,1,0,0,0,0,0,0,0,1,0,1,0,0,1,1,1,0,1,0,0,1,0,1,1,1,1,0,0,0,0,0,0,0,0,1,0,1,0,1,0,0,0,0,1,0,1,0,0,0,1,1,1,0,1,1,0,1,0,0,1,0,1,0,0,1,1,0,0,1,0,1,0,0,0,0,0,0,1,0,1,0,0,0,1,1,1,0,1,1,0,0,1,0,1,1,1,0,0,1,0,1,0,0,0,1,0,0,1,0,1,0,0,1,0,1,1,0,0,0,0,0,0,0,1,0,0,1,0,1,1,0,0,0,0,0,1,1,0,1,1,0,0,0,0,0,1,0,1,1,1,0,1,1,0,1,0,0,0,0,1,0,0,0,0,0,0,0,0,1,1,0,0,1,0,0,1,0,0,1,0,0,0,1,0,1,0,1,1,1,0,1,1,0,1,0,1,0,1,0,1,0,0,0,1,0,0,1,0,0,1,1,1,0,0,0,0,1,0,0,0,1,1,0,0,1,0,0,0,0,0,0,0,0,0,1,0,0,0,0,0,0,0,1,0,1,0,0,1,1,1,0,0,0,0,1,0,0,1,1,1,1,0,1,0,0,1,0,0,1,1,1,1,0,0,1,1,1,0,0,0,0,1,0,0,0,1,1,0,0,0,0,0,0,1,0,0,1,1,0,1,0,0,1,1,1,0,0,1,0,0,0,0,0,1,0,0,1,1,0,0,1,0,0,0,0,1,0,1,0,0,1,0,0,0,0,0,0,0,0,1,1,1,1,1,0,0,0,0,0,inactive
0,1,0,0,1,0,0,1,1,0,0,1,0,0,1,1,1,0,1,0,1,0,1,0,0,1,0,1,1,0,0,0,0,0,0,0,0,0,1,0,1,1,0,0,1,0,0,0,0,0,1,0,0,1,0,0,0,0,0,0,1,1,0,0,0,0,0,0,0,0,0,1,1,0,1,0,1,0,1,0,1,0,1,0,0,0,1,0,1,0,0,0,0,0,0,0,0,1,0,1,0,1,1,0,1,0,0,0,0,0,0,0,0,0,0,0,0,0,0,0,0,0,1,0,0,0,0,0,1,1,1,0,0,1,0,0,0,1,0,0,0,0,0,0,1,0,1,0,0,0,1,1,0,0,0,1,1,0,1,1,1,0,1,1,1,0,1,1,0,1,0,1,0,1,1,0,0,0,1,0,0,0,1,1,0,0,1,1,1,0,0,0,1,0,1,1,0,1,0,0,0,0,0,0,0,0,0,0,0,1,0,0,0,0,0,0,0,1,0,1,1,0,0,0,1,0,1,1,0,0,0,1,0,0,0,1,1,0,0,0,1,0,0,1,0,0,0,0,0,1,1,0,0,1,0,1,0,0,1,1,0,1,1,0,0,1,1,1,1,1,0,0,1,0,0,1,1,0,1,1,0,1,0,1,1,0,1,0,1,0,0,0,1,1,1,0,0,1,0,1,0,1,0,0,0,1,0,0,0,0,0,0,1,0,1,1,1,1,0,0,1,1,1,1,0,0,0,0,1,0,0,0,1,0,0,1,1,1,1,1,0,0,1,0,0,0,1,0,0,0,1,1,1,0,0,1,0,0,1,0,1,0,1,0,1,1,0,0,1,0,0,0,1,0,0,0,0,1,1,0,1,0,0,0,1,0,1,0,1,0,1,0,1,1,0,0,0,0,0,0,1,1,1,0,0,1,1,1,0,1,1,0,1,0,0,1,0,1,0,1,1,0,0,0,1,1,0,0,0,0,1,0,0,1,1,1,1,0,1,0,1,1,0,1,0,1,0,0,0,0,1,0,1,0,0,0,0,1,0,0,1,1,1,0,0,0,0,1,0,0,0,1,0,1,0,0,0,1,0,0,1,1,0,1,0,1,0,1,0,0,0,0,0,0,1,1,0,0,1,1,0,0,0,0,1,0,0,0,0,1,1,0,1,1,0,1,1,0,0,1,0,1,0,0,0,1,0,1,1,0,1,0,0,0,0,1,1,0,0,1,0,1,0,1,1,0,0,0,1,0,0,0,0,0,0,0,0,0,1,0,0,1,1,0,0,1,1,0,0,0,1,0,0,0,0,0,1,0,1,1,1,0,0,0,0,0,0,0,0,0,1,0,1,1,0,0,1,0,0,0,0,1,0,0,0,1,0,1,0,1,1,0,1,1,0,0,1,1,0,1,1,1,0,0,1,0,0,0,0,1,1,0,0,0,1,0,0,0,1,0,1,0,1,1,0,0,1,0,1,0,1,0,0,0,0,0,1,1,1,0,1,0,0,0,0,0,0,1,0,1,1,1,1,1,0,1,0,0,1,0,0,1,1,1,0,0,0,0,0,0,0,0,0,0,0,0,0,1,0,0,1,1,1,0,1,0,0,1,1,1,0,0,1,0,0,1,0,1,0,1,0,0,0,1,0,0,0,1,1,0,0,0,0,0,0,1,0,1,0,0,0,1,0,1,0,0,0,0,0,0,1,1,0,0,0,0,0,0,0,0,0,1,1,1,1,1,0,0,0,0,1,0,0,0,0,1,0,0,1,0,1,1,0,0,1,0,0,0,1,1,0,0,0,1,0,1,0,0,0,1,1,0,0,0,1,0,1,1,1,0,1,0,1,0,0,1,0,1,1,0,1,1,0,0,1,0,1,0,0,0,0,0,0,0,0,0,0,1,1,0,1,0,0,0,1,1,1,0,1,1,0,0,0,1,1,0,0,1,1,0,0,1,0,0,1,0,0,1,0,1,1,1,0,0,1,0,0,0,0,0,0,0,0,0,0,0,0,0,1,0,0,1,1,0,0,0,0,0,0,0,1,0,1,0,0,1,1,0,1,0,0,0,1,1,1,1,0,0,1,0,0,0,0,1,0,1,1,1,1,1,0,1,1,0,0,0,0,0,0,1,0,0,0,1,1,0,0,1,0,1,1,0,1,1,1,1,0,0,0,1,1,1,0,0,0,0,0,0,0,1,0,1,0,0,0,1,0,0,1,0,1,0,0,1,1,1,0,0,0,0,0,0,0,1,0,0,0,1,1,1,0,1,1,0,0,0,0,inactive
0,0,1,0,1,0,0,0,1,1,1,0,0,0,0,1,1,0,0,0,0,0,1,0,0,1,0,1,0,0,1,0,0,0,0,0,0,0,1,0,0,1,0,0,0,0,0,0,0,0,0,0,0,1,0,1,0,0,0,0,1,1,0,0,0,0,0,0,0,0,1,1,1,0,1,1,0,1,1,0,1,1,1,1,0,0,1,0,0,0,0,1,0,1,0,0,1,0,0,1,0,0,0,1,0,0,0,0,0,0,1,0,0,0,0,0,0,0,1,0,0,0,1,0,0,0,0,0,0,1,0,0,0,1,0,0,1,0,0,0,0,0,0,0,0,0,1,0,0,0,0,0,0,1,0,1,0,1,0,1,1,0,0,0,1,1,1,1,0,1,0,0,0,1,1,0,0,0,0,0,0,1,0,1,0,0,1,1,1,1,0,1,1,0,0,0,0,0,0,0,1,0,0,0,0,0,0,0,0,1,0,0,0,0,0,0,1,1,0,1,0,0,0,0,0,0,0,1,0,0,0,1,0,0,1,1,0,0,0,0,0,1,0,0,0,0,0,0,0,0,0,0,0,0,0,1,0,1,0,1,0,0,0,0,1,0,0,0,0,0,0,0,1,0,0,0,0,0,0,0,0,0,0,0,1,0,0,0,0,0,0,0,0,1,0,1,1,0,0,0,0,1,0,0,0,0,0,0,0,0,0,0,0,0,1,0,0,0,0,0,0,0,1,0,0,1,0,0,1,0,0,0,1,0,0,1,0,0,0,0,0,0,0,0,1,0,0,0,0,0,1,1,0,0,1,0,0,1,0,0,0,0,1,0,0,0,0,0,1,0,0,1,0,1,0,0,0,0,0,0,1,0,0,1,0,0,1,0,0,1,0,0,0,1,0,1,0,1,0,0,1,1,0,0,0,0,0,0,0,1,1,0,0,0,1,1,0,1,0,1,1,0,0,1,0,0,0,0,0,0,0,1,1,0,0,0,1,1,1,0,1,1,0,0,0,0,0,0,0,0,0,0,1,0,1,1,1,0,0,0,1,1,1,0,0,1,1,1,1,0,0,0,0,0,0,0,0,1,0,1,1,1,0,1,0,0,1,1,0,1,1,0,0,0,0,1,0,0,0,0,1,0,1,1,0,1,0,1,1,0,0,1,0,0,1,0,1,0,1,1,0,0,0,0,0,0,0,1,0,1,0,0,0,0,1,0,1,0,0,0,0,1,0,1,1,0,0,0,0,0,1,0,0,0,0,0,0,0,0,0,0,0,0,0,1,0,1,1,1,0,1,0,0,0,0,1,0,0,1,1,0,1,1,0,1,0,1,0,0,0,0,0,0,0,0,0,1,1,0,0,0,1,0,1,1,1,1,1,0,1,1,0,1,0,0,0,1,0,0,1,1,0,0,0,0,0,0,1,0,1,1,0,0,0,0,0,1,1,0,0,1,0,0,0,0,0,0,1,0,0,1,1,0,0,0,0,1,0,1,0,0,0,0,0,0,0,0,1,0,0,0,1,1,1,0,1,0,0,0,0,1,1,1,1,0,0,0,0,0,0,0,0,1,0,1,0,1,0,1,0,0,1,0,1,1,0,0,0,1,1,0,0,1,0,1,0,0,1,0,1,0,0,1,1,0,0,0,0,0,1,1,0,0,0,0,1,0,0,1,0,0,1,0,1,0,1,1,0,0,0,0,0,0,0,0,1,0,0,1,1,0,0,1,0,0,1,0,0,0,0,0,0,0,0,0,1,0,0,0,0,0,1,0,0,1,0,1,1,1,0,0,0,0,1,1,0,0,0,0,0,0,0,0,0,1,1,1,0,0,1,1,0,1,0,0,0,0,1,0,0,0,0,0,0,1,0,0,1,0,0,1,0,1,0,0,0,0,0,0,0,1,0,1,0,1,1,0,0,1,1,1,0,0,1,0,0,0,1,0,0,0,1,0,0,0,0,0,0,0,1,0,0,0,0,1,0,0,0,1,1,0,1,0,0,0,0,0,0,0,0,1,1,0,0,0,0,0,0,0,1,1,0,1,0,0,1,0,1,0,1,0,0,1,0,0,1,0,1,1,0,1,0,0,1,0,1,1,1,1,0,0,0,1,0,0,0,0,0,0,1,0,0,0,1,1,0,0,0,0,0,0,1,1,0,0,1,0,0,0,0,1,1,0,0,0,0,0,0,1,0,0,1,0,0,0,1,0,0,1,0,1,0,0,0,0,1,0,0,1,0,0,0,0,0,0,0,0,1,1,1,1,1,0,0,0,0,0,inactive
0,1,0,0,1,0,0,1,1,0,0,1,0,0,1,1,1,0,1,0,0,0,1,0,0,0,0,1,1,0,0,0,0,0,0,0,0,0,1,0,1,1,0,0,1,0,0,0,0,0,0,0,0,1,0,1,0,0,0,0,1,1,0,0,0,0,0,0,1,0,0,1,1,0,1,0,1,0,1,0,1,1,1,1,0,0,1,0,1,0,0,0,0,0,0,0,1,0,0,1,0,1,1,0,1,0,0,0,0,0,0,0,0,0,0,0,0,0,1,0,0,0,1,0,0,0,0,0,1,1,1,0,0,1,0,0,0,1,0,0,0,0,0,0,1,0,1,0,0,0,1,1,0,0,0,1,1,0,1,1,1,0,1,1,1,0,1,1,0,1,0,1,0,1,1,0,0,0,1,0,0,0,1,1,0,0,1,1,1,0,0,0,1,0,1,1,0,0,0,0,1,0,0,0,0,0,0,0,0,1,0,0,0,1,0,0,1,1,0,1,1,0,0,0,1,0,1,1,0,0,0,1,0,0,0,1,1,0,0,0,1,0,0,0,0,0,0,0,0,1,1,1,0,1,0,1,0,0,1,1,0,1,0,0,0,0,0,1,1,1,0,0,1,0,0,1,0,0,1,1,0,0,0,0,1,0,0,0,1,0,0,0,1,1,1,1,0,1,0,1,0,1,0,0,0,1,0,0,0,0,0,0,1,0,0,1,1,1,0,0,1,1,1,1,0,0,0,0,1,0,1,0,1,0,0,1,0,1,1,1,0,0,1,0,1,0,1,0,0,0,1,1,0,0,0,1,0,0,1,0,1,0,1,0,1,1,0,0,1,0,0,0,1,1,0,0,0,1,1,0,1,0,0,0,1,0,0,0,1,1,1,0,1,1,0,0,0,1,0,0,1,1,1,0,0,0,0,1,0,1,1,0,1,0,0,1,0,1,0,1,1,0,1,0,1,1,0,0,0,0,1,0,0,1,1,1,0,0,1,0,1,1,0,0,0,0,0,0,0,0,1,0,1,0,0,0,0,1,0,0,1,1,1,0,0,0,0,1,1,0,0,1,0,1,0,0,0,1,0,0,1,1,0,1,0,1,1,1,0,0,0,0,0,0,1,1,0,0,1,1,0,0,0,0,1,0,0,0,0,1,1,0,1,1,1,1,1,0,1,1,0,1,0,0,0,1,0,1,1,0,1,0,0,0,0,0,1,0,0,0,0,1,0,1,1,0,0,0,1,0,0,0,0,0,0,0,0,0,1,0,0,1,1,0,0,1,1,0,0,0,1,0,0,0,0,1,0,0,1,1,1,1,0,0,1,0,0,0,0,0,1,0,1,1,0,0,1,1,0,0,0,1,0,0,0,1,0,1,0,1,1,0,1,1,0,0,1,1,0,1,1,1,0,0,1,0,0,0,0,1,1,0,0,0,0,0,1,0,0,0,1,0,0,1,0,0,0,1,1,0,1,0,0,0,0,0,1,1,1,0,1,0,0,0,0,0,0,1,0,1,1,1,1,1,0,1,0,0,1,0,0,1,1,1,0,0,0,0,0,0,0,0,1,0,0,0,1,1,0,0,1,1,1,1,1,0,0,1,1,1,0,0,1,0,1,1,0,1,0,1,0,0,0,1,0,0,0,0,1,0,0,0,0,0,0,1,0,1,0,0,0,1,0,1,0,1,1,0,0,1,1,1,0,0,0,0,0,0,1,0,0,1,1,1,1,1,0,0,0,0,1,0,0,0,0,1,0,0,1,0,1,1,0,0,1,0,0,0,1,1,0,0,0,1,1,1,0,0,0,1,1,0,0,0,0,0,1,1,1,0,1,0,1,0,0,1,0,1,1,0,1,1,0,0,1,0,1,1,0,0,1,0,0,0,0,0,0,1,1,0,1,0,0,0,1,1,1,0,1,1,0,0,0,1,1,0,0,1,1,0,0,1,0,0,1,0,0,1,0,1,1,1,1,0,1,0,0,0,0,1,0,0,0,0,0,1,0,0,1,0,0,1,1,1,0,0,0,0,0,0,1,0,1,0,0,1,1,0,1,0,0,0,1,1,1,1,0,0,1,0,0,0,0,1,0,1,1,1,1,1,0,1,1,0,0,0,0,0,0,1,0,0,0,1,1,0,0,1,0,1,1,1,1,1,1,1,0,0,0,1,1,1,0,0,0,0,0,0,0,1,0,1,0,0,0,1,0,0,1,0,1,0,0,1,1,1,0,0,0,0,0,1,0,1,0,0,0,1,1,1,0,1,1,0,0,0,0,inactive
0,1,0,1,0,0,1,0,1,0,0,1,0,0,1,1,1,0,0,0,0,0,1,0,0,0,0,1,0,0,1,0,0,0,0,0,0,0,1,0,1,1,0,0,1,0,0,0,1,0,0,0,0,1,0,1,0,0,0,1,0,1,0,0,0,0,0,0,0,0,0,1,1,0,1,0,1,0,1,0,0,1,1,1,0,0,0,0,0,0,0,0,0,0,0,1,0,1,0,1,0,1,0,0,1,0,0,0,0,1,0,0,0,0,0,0,0,0,1,0,0,0,0,0,0,0,0,0,0,1,1,0,1,1,0,0,0,0,1,0,0,0,0,0,1,0,1,0,0,0,0,0,0,0,1,1,1,0,0,1,1,0,1,1,1,0,0,1,1,0,0,0,0,1,1,0,0,0,1,0,0,0,0,1,0,0,1,1,1,0,0,0,1,0,0,0,0,0,0,0,1,1,0,0,0,0,0,0,0,1,1,0,0,0,0,0,1,1,0,1,0,1,0,0,1,0,1,1,1,0,0,1,0,0,0,1,1,1,0,0,0,0,0,0,0,0,0,0,0,1,0,0,0,0,0,1,0,0,1,1,0,1,0,0,0,0,0,0,1,1,0,0,1,0,0,0,0,0,0,1,0,0,0,0,1,0,0,0,1,0,0,0,1,1,1,0,0,1,0,0,1,1,0,0,0,0,0,0,0,0,1,0,0,0,1,1,0,0,0,0,0,0,1,0,0,0,0,0,1,0,1,0,0,0,0,1,0,0,0,1,0,0,0,0,0,0,0,0,0,0,1,1,1,0,0,0,0,0,0,0,1,0,1,0,0,0,0,0,0,0,1,0,1,1,0,0,1,0,0,1,1,0,0,0,0,0,0,0,1,1,0,0,1,1,0,0,0,1,0,0,1,1,1,0,0,0,0,1,0,1,1,0,0,0,0,0,0,0,0,1,1,0,0,0,1,0,0,0,0,1,0,0,0,0,1,0,0,0,1,0,1,1,0,1,0,0,0,0,0,0,0,0,1,0,0,0,1,1,0,0,1,1,1,0,1,0,0,1,1,0,0,0,0,1,1,0,0,1,0,0,1,1,0,1,0,1,1,1,0,0,1,0,0,0,0,1,0,0,0,0,0,0,0,0,1,0,0,0,0,1,1,1,1,1,1,0,1,0,1,1,0,0,0,0,0,0,0,1,0,0,1,0,0,0,1,0,1,0,0,0,0,1,0,0,1,0,0,1,0,0,0,1,0,0,0,0,0,0,1,0,0,0,1,0,1,1,1,0,0,0,1,1,0,0,0,1,1,0,1,1,0,0,0,0,1,0,0,0,0,0,0,0,0,0,0,0,1,1,0,1,0,1,0,1,0,1,0,1,0,0,1,0,1,0,0,0,1,1,0,1,1,0,0,0,1,0,0,1,0,1,1,1,0,0,0,0,0,1,1,0,1,1,0,1,0,0,0,0,0,0,1,0,1,0,0,0,1,1,0,0,1,0,1,0,0,0,0,0,0,0,0,1,1,1,0,1,0,0,0,0,0,1,1,1,0,0,0,0,0,0,0,0,0,0,0,0,1,0,0,0,0,1,1,1,1,0,0,0,1,1,0,0,1,0,1,1,0,1,0,1,0,0,0,1,1,0,0,1,1,0,0,0,0,1,0,1,0,1,1,0,0,1,0,1,1,0,1,0,0,1,0,0,1,0,0,0,0,0,1,1,0,1,1,1,0,1,0,0,0,0,0,0,0,0,1,0,0,1,0,0,0,1,0,0,1,0,0,0,1,0,0,0,0,1,1,1,0,0,0,0,0,0,0,0,1,0,1,1,1,0,1,0,1,0,0,0,0,1,0,0,1,0,0,0,0,0,0,1,0,0,1,0,0,0,0,0,0,1,1,0,1,0,1,0,0,1,1,0,1,1,0,0,0,1,1,0,0,1,0,1,0,1,0,0,0,0,0,1,0,1,0,1,0,0,1,1,0,0,0,1,0,0,1,0,0,1,0,0,0,0,0,1,1,1,0,0,0,0,0,0,1,0,1,0,0,1,1,0,0,0,0,0,1,1,1,0,0,0,1,0,1,0,0,1,0,1,1,1,1,0,0,0,1,0,0,0,0,0,0,1,0,0,0,1,1,0,0,0,0,0,1,1,0,0,1,1,0,0,0,0,0,1,0,0,0,0,0,0,1,1,0,1,0,0,0,0,0,0,1,0,0,0,0,0,1,1,0,0,0,0,0,1,0,1,0,0,0,1,1,0,0,1,0,0,0,0,0,inactive
0,1,0,1,0,0,0,0,1,0,0,1,0,0,1,1,1,0,0,0,1,1,1,0,0,0,0,1,0,0,1,0,0,0,0,0,0,0,1,0,0,1,0,0,0,0,0,0,0,0,0,1,0,1,0,1,0,0,0,0,0,1,1,0,0,0,0,0,0,0,0,1,1,0,0,1,1,0,1,1,0,1,1,1,0,0,0,0,0,0,0,0,0,0,0,0,0,0,0,1,0,0,0,0,0,0,0,0,0,1,0,0,0,0,0,0,1,0,1,0,0,0,0,0,0,0,0,0,0,1,0,1,0,1,0,0,0,0,0,0,0,0,0,0,1,0,1,0,0,0,0,0,0,0,0,1,1,0,0,1,1,0,1,1,1,0,0,1,0,0,0,0,0,1,1,0,0,0,1,0,0,0,0,1,0,0,1,1,1,0,0,1,1,0,0,0,0,0,0,0,1,0,0,0,0,0,0,0,0,1,0,0,0,0,0,0,1,1,0,1,0,0,1,0,0,0,1,1,0,0,0,1,0,0,0,1,0,1,0,0,0,0,0,0,0,0,0,0,0,0,0,0,0,0,0,1,0,0,0,1,0,1,0,0,0,0,0,0,0,1,0,0,1,0,0,0,0,0,0,0,0,0,0,0,1,0,0,0,0,0,0,0,1,1,0,0,0,1,0,0,0,1,0,0,0,0,0,0,0,0,0,0,0,0,0,0,0,0,0,0,0,0,1,0,0,0,0,0,1,0,0,0,0,0,0,1,0,0,0,0,0,0,0,0,0,0,0,0,0,0,1,1,0,0,0,0,0,0,0,0,1,0,1,0,0,0,0,0,0,0,0,0,1,1,0,0,0,0,0,0,1,0,0,0,0,0,0,0,0,1,0,0,1,1,0,0,0,1,0,0,0,1,0,0,0,0,0,0,0,1,1,0,0,0,1,1,0,0,0,1,1,0,0,1,1,0,0,0,0,0,0,0,0,0,1,0,0,0,0,0,1,1,0,1,1,0,0,0,0,0,0,0,1,0,1,0,0,1,0,0,1,1,1,0,0,0,0,1,1,0,0,0,0,1,0,1,0,1,0,0,1,1,0,1,0,1,1,1,1,0,0,1,0,0,0,1,0,0,0,0,0,0,0,0,1,0,0,0,0,1,1,0,1,0,1,0,1,0,1,1,0,0,0,0,0,0,0,1,0,0,0,0,0,0,0,0,1,0,0,0,0,1,0,0,1,0,0,0,0,0,0,0,0,0,0,0,0,0,1,0,0,0,1,0,0,0,1,0,0,0,1,0,0,0,0,1,0,0,1,1,1,0,0,0,1,0,0,0,0,0,0,0,0,0,0,0,1,1,0,0,0,1,0,1,0,1,1,1,0,0,1,0,1,0,0,0,1,1,0,1,1,0,0,0,1,0,0,0,0,1,1,0,0,1,0,0,0,0,1,0,1,0,0,1,0,0,0,0,0,0,1,0,0,0,0,0,1,0,0,0,1,0,0,0,0,0,0,0,0,0,0,1,1,1,0,1,0,0,0,0,0,1,1,1,0,0,0,0,0,0,0,0,0,0,0,0,1,0,0,0,0,1,1,1,0,0,0,0,1,1,0,0,1,0,1,0,1,1,0,1,0,1,0,1,1,0,0,1,1,0,0,0,0,0,0,0,0,1,0,0,0,1,0,1,0,1,1,0,0,0,0,0,1,0,0,0,0,0,1,0,0,0,1,0,0,1,0,0,0,0,0,0,0,0,0,0,0,1,0,0,0,1,0,0,1,0,0,0,1,0,0,0,0,1,1,1,0,0,0,0,0,0,0,0,0,0,1,1,1,0,1,0,1,0,0,0,0,1,0,0,1,0,0,0,0,0,0,1,0,0,1,0,0,0,0,0,0,0,1,0,1,0,0,0,0,1,1,0,1,1,0,0,0,1,1,0,0,1,0,0,0,1,0,0,0,0,0,0,0,1,0,1,1,0,1,0,0,0,1,1,0,0,1,0,0,1,0,0,0,0,0,0,0,0,0,0,1,0,0,0,1,0,1,0,0,1,1,0,0,0,0,0,1,1,0,0,0,0,1,1,0,0,0,1,0,0,1,1,1,0,0,0,1,0,0,0,0,0,0,1,0,0,0,1,1,0,1,0,0,0,1,1,0,0,1,1,0,0,1,0,0,1,0,0,0,0,0,0,0,0,0,1,1,0,0,1,0,0,1,0,0,0,0,0,0,1,0,0,1,0,0,0,0,0,0,1,0,1,1,1,0,1,0,0,0,0,0,inactive
0,1,1,0,1,0,0,1,1,0,0,1,1,0,1,0,1,0,0,0,0,1,1,0,1,0,1,0,0,0,1,0,1,1,0,0,1,1,1,0,1,1,0,0,0,0,0,0,1,1,0,1,0,1,1,0,1,0,0,0,1,1,1,0,1,1,0,1,0,0,1,0,0,1,1,1,0,1,1,1,0,0,0,1,0,0,0,1,1,0,0,0,1,1,0,1,1,1,0,0,0,1,0,0,1,1,0,1,1,1,1,0,1,0,0,1,1,1,1,0,1,0,1,0,0,0,1,1,0,0,0,0,0,1,1,0,0,1,0,0,1,0,1,1,0,1,1,1,0,0,0,0,0,1,0,0,1,0,0,0,1,0,1,1,1,0,1,0,1,1,1,0,0,0,1,1,0,0,1,0,0,0,1,1,1,1,1,1,0,1,1,0,0,1,0,0,0,0,1,0,0,0,0,1,1,0,0,1,0,1,1,1,0,0,0,1,1,1,0,1,0,1,1,0,1,0,0,1,1,1,0,1,1,0,1,0,0,1,0,0,0,0,0,0,1,1,0,0,1,1,0,0,0,1,0,0,1,0,1,1,0,0,0,0,1,0,1,1,0,0,0,1,0,1,1,0,1,0,1,1,0,0,0,0,1,0,0,1,1,1,0,0,1,1,1,0,1,1,0,0,1,0,1,1,0,0,1,0,1,0,0,0,0,1,0,1,1,1,1,0,1,0,0,0,1,1,0,1,1,0,1,0,1,0,1,0,0,0,1,0,1,1,0,0,0,0,1,0,0,1,0,1,1,1,0,1,0,0,1,1,0,0,1,0,0,0,1,0,1,1,0,0,0,1,1,0,0,1,0,0,0,0,1,1,1,0,1,1,1,0,1,1,1,1,0,1,1,1,0,0,1,1,0,0,0,1,0,1,1,0,1,1,1,0,1,1,0,1,1,1,0,1,0,1,1,1,0,1,0,0,0,1,0,1,1,1,0,1,1,0,1,1,1,0,1,1,1,1,0,0,1,1,1,1,0,0,0,0,1,0,0,0,1,1,0,1,1,1,1,1,0,1,0,1,0,0,0,1,1,1,0,1,0,1,1,0,0,1,1,1,0,1,1,1,0,0,1,0,0,1,0,0,1,0,0,1,1,0,0,1,0,1,1,0,0,0,1,1,1,1,1,1,0,1,0,1,1,0,1,0,1,0,0,0,1,0,0,1,0,0,0,1,0,0,1,0,1,1,0,0,1,1,0,1,0,1,1,1,1,0,1,1,1,0,1,1,0,0,0,0,1,0,1,0,0,1,1,1,1,0,0,1,1,0,0,0,1,1,0,0,0,1,0,0,0,0,1,0,1,1,0,1,1,0,1,1,1,1,0,1,1,0,1,0,0,0,1,0,1,0,0,0,1,0,0,0,0,0,0,1,1,1,1,1,1,1,0,1,0,1,0,0,0,1,0,1,0,0,1,1,1,1,1,0,1,1,1,0,0,1,1,1,0,0,1,1,1,1,0,0,1,1,0,0,1,0,1,0,0,1,0,1,0,1,1,0,1,1,0,1,0,0,1,1,1,0,1,0,1,1,1,1,0,1,1,0,0,0,0,0,0,0,1,0,1,1,1,1,0,1,1,1,1,1,0,1,0,0,1,1,0,1,1,0,0,1,0,1,0,1,0,1,0,0,1,1,1,1,1,1,0,0,1,1,1,1,0,0,1,0,1,0,1,0,0,1,0,1,0,0,0,0,1,1,1,1,1,1,0,0,1,0,1,1,1,1,0,1,0,0,1,1,0,0,0,1,0,1,1,1,0,0,1,1,1,1,1,0,1,0,1,1,1,1,0,1,0,1,1,0,1,0,1,1,0,1,1,0,0,0,0,0,1,0,0,0,1,1,1,1,1,0,1,0,0,1,1,0,1,0,1,1,1,0,0,1,1,1,1,0,1,1,1,0,0,0,1,0,0,0,1,1,0,1,0,0,1,0,1,1,1,1,1,0,1,1,1,0,0,0,1,0,1,1,1,0,1,0,0,1,0,1,1,0,1,1,1,1,0,0,1,0,0,0,1,0,1,0,1,1,0,1,1,1,1,1,1,0,1,0,0,0,0,1,1,1,0,1,0,0,0,1,1,1,1,0,1,1,1,1,1,1,0,1,1,0,1,0,1,1,0,0,1,0,0,1,1,1,1,1,1,0,1,0,0,1,1,1,1,1,0,0,0,1,1,1,1,0,1,0,1,1,0,0,0,1,1,1,1,1,1,1,1,1,0,0,0,active
0,1,1,0,1,0,0,1,1,1,0,1,1,0,1,0,1,0,0,0,0,1,1,0,1,0,1,0,1,0,1,0,1,0,0,0,1,1,1,0,1,1,0,0,0,0,0,0,1,1,0,1,0,1,1,0,1,0,0,0,1,1,1,0,1,1,0,1,0,0,0,0,0,1,1,1,0,1,1,1,0,0,0,1,0,0,0,1,1,0,0,0,1,1,0,1,1,1,0,0,0,0,0,0,1,1,0,1,1,1,1,0,1,0,0,1,1,1,1,0,1,0,1,0,0,0,1,1,0,0,0,0,0,1,1,0,0,1,0,0,1,0,1,1,0,0,1,1,0,0,0,0,0,1,0,0,1,0,0,0,1,0,1,1,1,0,1,0,1,1,1,0,0,0,1,1,0,0,1,0,0,0,1,1,1,1,1,1,1,1,1,0,0,1,0,0,0,0,1,0,1,0,0,1,1,0,0,1,0,1,1,1,0,0,0,1,1,1,0,1,0,0,0,0,0,0,0,1,1,1,0,1,1,0,1,0,0,0,0,0,0,0,0,0,1,1,0,0,1,1,0,0,0,1,0,0,1,0,1,1,0,0,0,0,1,0,1,1,0,0,0,1,0,1,1,0,1,0,1,1,0,0,0,0,1,0,0,1,0,1,0,0,1,1,1,0,0,1,0,0,1,0,1,1,0,0,1,0,1,0,0,0,0,1,0,1,1,1,1,0,1,0,0,0,1,1,0,1,1,0,1,0,1,0,1,0,0,0,1,0,1,0,0,0,0,0,1,0,0,1,0,0,1,1,0,1,0,0,1,1,0,0,1,0,0,0,1,0,1,1,0,0,0,1,1,0,0,0,0,0,0,0,1,1,1,0,1,1,1,0,1,1,1,1,0,1,1,1,0,0,1,1,0,0,0,1,0,0,1,0,1,1,1,0,1,1,0,1,1,1,0,1,0,1,1,1,0,1,0,0,0,1,0,1,1,1,0,1,0,0,0,1,1,0,1,1,1,1,0,0,1,1,1,1,0,0,0,0,1,0,0,1,1,1,0,1,1,1,1,1,0,1,0,0,0,0,0,1,0,1,0,1,0,1,1,0,0,1,1,1,0,1,1,1,0,0,1,0,0,1,0,0,1,0,0,0,1,0,0,1,0,1,1,0,0,0,1,1,1,1,1,1,0,0,0,1,1,0,1,0,0,0,0,0,1,0,0,1,0,0,0,1,0,0,1,0,1,1,0,0,1,1,0,1,0,1,1,1,1,0,1,1,1,0,1,1,0,0,0,0,1,0,0,0,0,1,1,1,1,0,0,1,1,0,0,0,1,1,0,0,0,1,0,0,0,0,1,0,1,1,0,1,1,0,1,1,1,1,0,1,1,0,1,0,0,0,1,0,1,0,0,0,1,0,0,0,0,0,0,1,1,0,1,1,1,1,0,1,0,1,0,0,0,1,0,1,0,0,1,1,1,1,1,0,1,1,1,0,0,1,1,1,0,0,1,1,1,1,0,0,1,1,0,0,1,0,1,0,0,0,0,1,0,1,1,0,1,1,0,1,0,0,1,1,1,0,1,0,1,1,1,1,0,1,1,0,0,0,0,0,1,0,1,0,1,1,1,1,0,1,1,1,1,1,0,1,0,0,0,0,0,1,1,0,0,0,0,1,0,1,0,1,0,0,1,1,1,1,1,1,0,0,1,0,1,1,0,0,1,0,1,0,1,0,0,1,0,1,0,0,0,0,1,1,1,1,1,1,0,0,1,0,1,1,1,1,0,1,0,0,1,1,0,0,0,1,0,1,1,1,0,0,1,0,1,1,1,0,1,0,1,1,0,1,0,1,0,1,1,0,1,0,1,1,0,1,1,0,0,0,0,0,1,0,1,0,1,1,1,1,1,0,1,0,0,1,1,0,1,0,1,1,1,0,0,0,1,1,1,0,1,1,1,0,0,0,1,0,0,0,1,0,0,1,0,0,0,0,1,1,1,1,1,0,1,1,1,0,0,0,1,0,1,1,1,0,1,0,0,1,0,1,1,0,0,1,1,1,0,0,1,0,0,0,1,0,1,0,1,1,0,1,1,1,1,1,1,0,1,0,0,0,0,1,1,1,0,1,0,0,0,0,1,1,1,0,1,0,1,1,1,1,0,1,1,0,1,0,1,1,0,0,1,0,0,1,1,1,1,1,0,0,1,0,0,1,1,1,1,1,0,0,0,1,0,1,1,0,1,0,1,1,0,0,0,1,1,1,1,1,1,1,1,1,0,0,0,active
0,1,1,0,1,0,0,1,1,0,0,1,1,0,1,0,1,0,0,0,0,1,1,0,1,0,1,0,0,0,1,0,1,0,0,0,1,1,1,0,1,1,0,0,0,0,0,0,1,1,0,1,0,1,1,0,1,0,0,0,1,1,1,0,1,1,0,1,0,0,1,0,0,1,1,1,0,1,1,1,0,0,0,1,0,0,0,1,1,0,0,0,1,1,0,1,1,1,0,0,0,1,0,0,1,1,0,1,1,1,1,0,1,0,0,1,1,1,1,0,1,0,1,0,0,0,1,1,0,0,0,0,0,1,1,0,0,1,0,0,1,0,1,1,0,1,1,1,0,0,0,0,0,1,0,0,1,0,0,0,1,0,1,1,1,0,1,0,1,1,1,0,0,0,1,1,0,0,1,0,0,0,1,1,1,1,1,1,0,1,1,0,0,1,0,0,0,0,1,0,0,0,0,1,1,0,0,1,0,1,1,1,0,0,0,1,1,1,0,1,0,0,0,0,0,0,0,1,1,1,0,1,1,0,1,0,0,0,0,0,0,0,0,0,1,1,0,0,1,1,0,0,0,1,0,0,1,0,1,1,0,0,0,0,1,0,1,1,0,0,0,1,0,1,1,0,1,0,1,1,0,0,0,0,1,0,0,1,0,1,0,0,1,1,1,0,1,1,0,0,1,0,1,1,0,0,1,0,1,0,0,0,0,1,0,1,1,1,1,0,1,0,0,0,1,1,0,1,1,0,1,0,1,0,1,0,0,0,1,0,1,1,0,0,0,0,1,0,0,1,0,1,1,1,0,1,0,0,1,1,0,0,1,0,0,0,1,0,1,1,0,0,0,1,1,0,0,1,0,0,0,0,1,1,1,0,1,1,1,0,1,1,1,1,0,1,1,1,0,0,1,1,0,0,0,1,0,0,1,0,1,1,1,0,1,1,0,1,1,1,0,1,0,1,1,1,0,1,0,0,0,1,0,1,1,1,0,1,0,0,1,1,1,0,1,1,1,1,0,0,1,1,1,1,0,0,0,0,1,0,0,0,1,1,0,1,1,1,1,1,0,1,0,0,0,0,0,1,1,1,0,1,0,1,1,0,0,1,1,1,0,1,1,1,0,0,1,0,0,1,0,0,1,0,0,1,1,0,0,1,0,1,1,0,0,0,1,1,1,1,1,1,0,1,0,1,1,0,1,0,1,0,0,0,1,0,0,1,0,0,0,1,0,0,1,0,1,1,0,0,1,1,0,1,0,1,1,1,1,0,1,1,1,0,1,1,0,0,0,0,1,0,0,0,0,1,1,1,1,0,0,1,1,0,0,0,1,1,0,0,0,1,0,0,0,0,1,0,1,1,0,1,1,0,1,1,1,1,0,1,1,0,1,0,0,0,1,0,1,0,0,0,1,0,0,0,0,0,0,1,1,1,1,1,1,1,0,1,0,1,0,0,0,1,0,1,0,0,1,1,1,1,1,0,1,1,1,0,0,1,1,1,0,0,1,1,1,1,0,0,1,1,0,0,1,0,1,0,0,1,0,1,0,1,1,0,1,1,0,1,0,0,1,1,1,0,1,0,1,1,1,1,0,1,1,0,0,0,0,0,0,0,1,0,1,1,1,1,0,1,1,1,1,1,0,1,0,0,1,0,0,1,1,0,0,0,0,1,0,1,0,1,0,0,1,1,1,1,1,1,0,0,1,1,1,1,0,0,1,0,1,0,1,0,0,1,0,1,0,0,0,0,1,1,1,1,1,1,0,0,1,0,1,1,1,1,0,1,0,0,1,1,0,0,0,1,0,1,1,1,0,0,1,1,1,1,1,0,1,0,1,1,0,1,0,1,0,1,1,0,1,0,1,1,0,1,1,0,0,0,0,0,1,0,0,0,1,1,1,1,1,0,1,0,0,1,1,0,1,0,1,1,1,0,0,1,1,1,1,0,1,1,1,0,0,0,1,0,0,0,1,0,0,1,0,0,1,0,1,1,1,1,1,0,1,1,1,0,0,0,1,0,1,1,1,0,1,0,0,1,0,1,1,0,0,1,1,1,0,0,1,0,0,0,1,0,1,0,1,1,0,1,1,1,1,1,1,0,1,0,0,0,0,1,1,1,0,1,0,0,0,1,1,1,1,0,1,1,1,1,1,1,0,1,1,0,1,0,1,1,0,0,1,0,0,1,1,1,1,1,1,0,1,0,0,1,1,1,1,1,0,0,0,1,0,1,1,0,1,0,1,1,0,0,0,1,1,1,1,1,1,1,1,1,0,0,0,active
1,1,1,0,1,0,0,1,1,0,0,1,1,0,1,0,1,0,1,0,0,1,1,0,1,0,1,0,1,0,0,0,1,1,0,0,1,0,1,1,1,1,0,0,0,0,0,0,1,1,0,1,0,1,1,0,1,0,0,0,1,1,1,0,1,1,0,1,1,0,1,0,0,1,1,1,0,1,1,1,0,0,0,1,0,0,0,1,1,0,0,0,1,1,0,1,1,1,0,0,0,1,0,0,1,1,0,1,1,1,1,0,1,0,0,1,1,1,1,0,1,0,1,0,0,0,1,1,0,0,0,0,0,1,1,0,0,1,0,0,1,0,1,1,0,1,1,1,0,0,1,0,1,1,0,0,1,0,0,0,1,0,1,1,1,0,1,0,1,1,0,0,0,0,1,1,0,0,1,0,0,0,1,1,1,1,0,1,0,0,1,0,0,1,0,0,0,0,1,0,0,0,0,1,1,0,0,1,0,1,1,1,0,0,0,1,0,1,0,1,0,0,0,0,0,0,0,1,1,1,1,1,1,0,1,0,1,1,0,0,0,0,0,0,1,1,0,0,1,1,0,0,0,1,0,0,1,0,0,1,0,0,0,0,1,0,1,1,0,1,0,1,0,1,1,0,1,0,1,1,0,0,0,0,1,0,0,1,0,1,0,0,1,1,1,0,1,1,0,0,1,0,1,1,0,1,1,1,1,1,0,0,0,1,0,1,1,1,1,0,1,0,0,0,1,1,0,1,1,0,1,0,1,0,1,0,1,0,1,0,1,1,0,0,0,0,1,0,0,1,0,1,1,1,0,1,0,0,1,1,0,0,1,0,0,0,1,0,1,1,0,0,0,1,1,0,0,1,0,0,0,0,1,1,1,1,1,1,1,0,1,1,1,1,0,1,1,1,0,0,1,1,0,0,0,1,0,0,1,0,1,1,1,0,0,1,0,1,1,1,0,1,0,1,1,1,0,1,0,0,1,1,0,1,1,1,0,1,0,1,1,1,1,0,1,1,1,1,1,0,1,1,1,1,0,0,0,0,1,0,0,0,1,1,0,1,1,1,1,1,0,1,0,0,1,0,0,1,1,1,0,1,0,1,1,0,0,1,1,1,0,1,1,1,0,0,0,0,0,1,0,0,1,0,0,1,1,0,0,1,0,1,1,0,0,0,1,1,1,1,1,1,0,1,0,1,1,0,1,0,1,0,0,0,1,0,0,1,0,0,0,1,0,0,1,0,1,1,0,0,0,1,0,1,0,1,1,1,1,1,1,1,1,1,1,1,0,0,0,0,1,0,0,0,0,1,1,1,1,0,0,1,1,0,0,0,1,1,0,0,0,1,0,0,0,0,1,0,1,0,0,1,1,1,1,1,1,1,0,1,1,0,1,0,0,1,1,1,1,0,0,0,1,0,0,0,0,0,0,1,0,1,1,1,1,1,0,1,0,1,0,0,0,1,0,1,0,1,1,1,1,1,1,0,1,1,1,0,0,1,1,1,0,0,1,1,1,1,0,0,1,1,0,0,1,0,1,0,1,1,0,1,0,1,0,0,1,1,0,1,0,0,0,1,0,0,1,0,1,1,1,1,0,1,1,0,0,0,0,0,0,0,1,0,1,1,1,1,0,1,1,1,1,1,1,1,0,0,1,0,0,1,1,0,0,0,0,1,0,1,0,1,0,0,1,1,1,0,1,1,0,1,1,1,1,1,0,0,1,0,1,0,1,1,0,1,0,1,0,0,0,0,1,1,1,1,1,1,0,0,1,1,1,1,1,1,1,1,1,0,1,1,0,1,1,1,1,1,1,1,0,0,1,1,1,1,1,0,1,0,1,1,1,1,0,1,0,1,1,0,1,1,1,1,0,1,1,0,0,1,0,0,1,0,0,0,0,1,1,1,1,0,1,0,0,1,1,0,1,1,1,1,1,0,0,1,1,1,1,0,1,1,1,0,0,0,1,0,0,0,1,0,0,1,0,0,1,0,0,1,1,1,1,0,1,1,1,0,0,0,1,0,0,0,1,0,1,1,0,1,0,1,1,0,0,1,1,1,0,0,1,0,0,0,1,0,1,0,1,1,1,1,1,1,1,1,1,0,1,0,0,0,0,1,1,1,0,1,1,0,0,1,1,1,1,1,1,1,1,1,1,1,0,1,1,0,1,0,1,1,0,0,1,0,0,1,1,1,1,1,1,0,1,0,0,1,1,1,1,1,0,0,0,1,0,1,1,0,1,0,1,1,0,0,0,0,1,1,1,1,1,1,1,1,0,0,0,active
1,1,1,1,1,1,1,1,1,1,1,1,1,1,1,0,1,0,1,0,1,1,1,0,0,0,1,0,0,0,1,1,1,0,1,1,0,0,1,1,1,1,0,0,1,1,0,0,1,0,0,1,1,1,1,0,1,1,1,0,1,1,1,1,0,1,0,1,1,1,1,1,1,1,0,1,0,1,1,0,1,0,1,1,1,0,0,1,1,1,1,0,0,1,0,0,1,1,0,1,0,1,0,1,1,0,1,0,1,1,1,1,1,0,1,1,1,1,1,1,1,0,1,0,1,0,1,1,1,0,0,1,1,1,0,0,1,1,1,0,1,1,1,0,1,1,1,1,0,0,1,1,1,1,1,0,1,1,1,0,0,0,1,1,0,0,0,0,1,1,1,0,1,0,1,1,0,0,1,0,1,0,1,1,0,0,1,1,0,0,0,0,1,0,1,1,1,1,0,0,1,0,0,1,1,0,1,1,1,1,1,1,0,0,1,0,1,1,1,1,1,1,1,1,1,0,1,1,1,1,1,1,0,0,1,0,1,1,1,1,0,0,0,1,0,1,0,1,1,1,1,0,0,0,1,1,1,0,1,1,1,0,1,0,1,0,1,1,1,1,0,1,0,1,1,0,1,0,1,1,0,1,1,0,0,0,0,1,1,1,1,1,1,0,0,0,1,1,0,0,1,0,1,1,0,1,1,0,1,1,0,1,0,1,1,1,0,1,0,0,1,0,1,1,1,1,1,1,1,0,1,1,1,1,1,1,1,1,1,1,1,1,0,1,0,0,1,1,1,1,1,1,1,1,1,1,1,1,1,1,1,0,0,0,0,1,0,0,1,0,1,1,1,1,0,1,1,0,0,0,0,0,0,1,1,1,0,1,0,1,1,0,1,1,0,1,1,1,1,1,1,1,1,0,1,1,0,1,1,1,1,1,0,0,0,1,0,1,1,1,0,1,1,1,1,1,0,1,0,1,0,0,0,1,1,1,0,1,1,1,0,1,0,1,1,1,1,1,0,1,1,1,1,1,1,1,1,1,1,0,1,1,0,1,0,0,1,1,1,1,0,1,0,1,1,1,0,1,0,1,0,1,0,1,0,1,1,1,1,1,0,1,0,1,1,1,0,1,1,1,1,1,1,1,1,1,1,0,0,1,0,1,1,1,1,1,1,1,1,1,1,1,1,1,1,1,1,0,1,1,1,0,0,0,1,1,1,1,0,1,0,1,1,0,1,0,0,0,1,1,1,1,0,1,0,1,0,0,0,1,0,1,1,1,1,1,0,0,0,0,1,1,0,1,1,0,1,0,0,0,1,1,0,0,1,1,1,0,1,0,1,1,1,0,0,0,0,1,0,0,1,1,0,1,1,1,1,0,1,1,1,1,1,1,0,0,1,1,1,1,1,0,1,1,1,0,1,0,1,1,1,0,0,1,0,1,1,1,1,1,1,0,0,1,0,1,0,0,1,1,1,1,1,1,0,1,0,0,0,1,1,1,0,1,1,1,1,1,0,1,1,1,1,1,1,1,1,1,0,1,1,0,1,1,1,1,1,1,0,1,0,1,0,1,0,0,1,1,1,1,1,0,1,1,0,0,1,0,0,1,0,0,1,0,1,1,1,0,0,1,1,1,1,1,1,0,0,1,1,1,0,0,1,0,1,0,1,1,0,1,1,1,0,0,1,1,1,0,1,0,0,1,1,0,1,1,1,0,0,0,1,1,1,0,0,1,1,1,0,0,0,1,0,1,1,1,1,1,1,0,1,1,1,1,1,1,1,1,1,1,0,0,0,1,0,0,1,1,1,1,0,1,0,1,1,0,1,0,1,1,1,1,1,0,1,0,1,1,1,1,1,1,1,1,1,1,0,0,0,1,1,1,1,1,1,1,1,1,1,0,1,0,1,1,1,1,1,1,1,1,1,1,0,0,1,1,1,1,0,0,1,1,1,1,0,0,1,0,1,1,1,0,1,0,0,0,1,0,0,1,1,1,0,1,0,1,1,0,0,1,1,0,1,1,1,0,1,1,0,1,1,0,1,0,1,1,1,1,0,0,1,0,1,1,0,1,0,1,1,1,0,0,0,1,0,1,1,1,1,0,0,1,1,1,1,1,1,1,1,0,1,1,0,1,1,0,1,0,1,1,0,1,0,1,1,0,1,1,1,1,1,0,1,1,1,0,1,1,0,1,1,1,0,0,1,1,1,1,1,1,1,0,1,1,0,1,1,1,1,0,1,1,0,1,1,1,1,1,1,1,1,1,1,1,0,0,0,active
0,1,1,0,1,0,0,1,1,0,0,1,1,0,1,0,1,0,0,0,0,1,1,0,1,0,1,0,0,0,1,0,1,0,0,0,1,1,1,0,1,1,0,0,0,0,0,0,1,1,0,1,0,1,1,0,1,0,0,0,1,1,1,0,1,1,0,1,0,0,0,0,0,1,0,1,0,1,1,1,0,0,0,1,0,0,0,1,1,0,0,0,1,1,0,1,1,1,0,0,0,0,0,0,1,1,0,1,1,1,1,0,1,0,0,1,1,1,1,0,1,0,1,0,0,0,1,1,0,0,0,0,0,1,1,0,0,1,0,0,1,0,1,1,0,0,1,1,0,0,0,0,0,1,0,0,1,0,0,0,1,0,1,1,1,0,1,0,1,1,1,0,0,0,1,1,0,0,1,0,0,0,1,1,0,1,1,1,0,1,1,0,0,1,0,0,0,0,1,0,0,0,0,1,1,0,0,1,0,1,1,1,0,0,0,0,1,1,0,1,0,0,0,0,0,0,0,1,1,1,0,1,1,0,1,0,0,0,0,0,0,0,0,0,1,1,0,0,1,1,0,0,0,1,0,0,1,0,1,1,0,0,0,0,1,0,1,1,0,0,0,1,0,1,1,0,1,0,1,1,0,0,0,0,1,0,0,1,0,1,0,0,1,1,1,0,0,1,0,0,1,0,1,1,0,0,1,0,1,0,0,0,0,1,0,1,1,1,1,0,1,0,0,0,1,1,0,1,1,0,1,0,1,0,1,0,0,0,1,0,1,0,0,0,0,0,1,0,0,1,0,0,1,1,0,1,0,0,1,1,0,0,1,0,0,0,1,0,1,1,0,0,0,1,1,0,0,0,0,0,0,0,1,1,1,0,1,1,1,0,1,1,1,1,0,1,1,1,0,0,1,1,0,0,0,1,0,0,1,0,1,1,0,0,1,1,0,1,1,1,0,1,0,1,1,1,0,1,0,0,0,1,0,1,1,1,0,1,0,0,0,1,1,0,1,1,1,1,0,0,1,1,1,1,0,0,0,0,1,0,0,0,1,1,0,1,1,1,1,1,0,1,0,0,0,0,0,1,0,1,0,1,0,1,1,0,0,0,1,1,0,0,1,1,0,0,1,0,0,1,0,0,1,0,0,0,1,0,0,1,0,1,1,0,0,0,1,1,1,1,1,1,0,0,0,1,1,0,1,0,0,0,0,0,1,0,0,1,0,0,0,1,0,0,1,0,1,1,0,0,1,1,0,1,0,1,1,1,1,0,1,1,1,0,1,1,0,0,0,0,1,0,0,0,0,1,1,1,1,0,0,1,1,0,0,0,1,1,0,0,0,1,0,0,0,0,1,0,1,1,0,1,1,0,1,1,1,1,0,1,1,0,1,0,0,0,1,0,0,0,0,0,1,0,0,0,0,0,0,1,1,0,1,1,1,1,0,1,0,0,0,0,0,1,0,1,0,0,1,1,1,1,1,0,0,1,1,0,0,1,1,1,0,0,1,1,1,1,0,0,1,1,0,0,1,0,1,0,0,0,0,1,0,1,1,0,1,1,0,1,0,0,1,1,1,0,0,0,1,1,1,1,0,1,1,0,0,0,0,0,0,0,1,0,1,0,1,1,0,1,1,1,1,1,0,1,0,0,0,0,0,1,1,0,0,0,0,1,0,1,0,1,0,0,1,1,1,1,1,1,0,0,1,0,1,1,0,0,1,0,1,0,1,0,0,1,0,1,0,0,0,0,1,1,1,1,1,1,0,0,1,0,1,1,1,1,0,1,0,0,1,1,0,0,0,1,0,1,1,1,0,0,1,0,1,1,0,0,1,0,1,1,0,1,0,1,0,0,1,0,1,0,1,1,0,1,1,0,0,0,0,0,1,0,0,0,1,1,1,1,1,0,1,0,0,1,1,0,1,0,1,1,1,0,0,0,1,1,1,0,1,1,1,0,0,0,1,0,0,0,1,0,0,1,0,0,0,0,1,1,1,1,1,0,1,1,1,0,0,0,1,0,1,1,1,0,1,0,0,1,0,1,1,0,0,1,1,1,0,0,1,0,0,0,1,0,1,0,1,1,0,1,1,1,1,1,1,0,1,0,0,0,0,1,1,1,0,1,0,0,0,0,1,0,1,0,1,0,1,1,1,1,0,1,1,0,1,0,1,1,0,0,1,0,0,1,1,1,1,1,0,0,1,0,0,1,1,1,1,1,0,0,0,1,0,1,1,0,1,0,1,1,0,0,0,1,1,1,1,1,1,1,1,1,0,0,0,active
0,1,1,0,1,0,0,1,1,0,0,1,1,0,1,0,1,0,0,0,0,1,1,0,1,0,1,0,0,0,1,0,1,0,0,0,1,1,1,0,1,1,0,0,0,0,0,0,1,1,0,1,0,1,1,0,1,0,0,0,1,1,1,0,1,1,0,1,0,0,0,0,0,1,1,1,0,1,1,1,0,0,0,1,0,0,0,1,1,0,0,0,1,1,0,1,1,1,0,0,0,0,0,0,1,1,0,1,1,1,1,0,1,0,0,1,1,1,1,0,1,0,1,0,0,0,1,1,0,0,0,0,0,1,1,0,0,1,0,0,1,0,1,1,0,0,1,1,0,0,0,0,0,1,0,0,1,0,0,0,1,0,1,1,1,0,1,0,1,1,1,0,0,0,1,1,0,0,1,0,0,0,1,1,1,1,1,1,0,1,1,0,0,1,0,0,0,0,1,0,0,0,0,1,1,0,0,1,0,1,1,1,0,0,0,1,1,1,0,1,0,0,0,0,0,0,0,1,1,1,0,1,1,0,1,0,0,0,0,0,0,0,0,0,1,1,0,0,1,1,0,0,0,1,0,0,1,0,1,1,0,0,0,0,1,0,1,1,0,0,0,1,0,1,1,0,1,0,1,1,0,0,0,0,1,0,0,1,0,1,0,0,1,1,1,0,0,1,0,0,1,0,1,1,0,0,1,0,1,0,0,0,0,1,0,1,1,1,1,0,1,0,0,0,1,1,0,1,1,0,1,0,1,0,1,0,0,0,1,0,1,0,0,0,0,0,1,0,0,1,0,0,1,1,0,1,0,0,1,1,0,0,1,0,0,0,1,0,1,1,0,0,0,1,1,0,0,0,0,0,0,0,1,1,1,0,1,1,1,0,1,1,1,1,0,1,1,1,0,0,1,1,0,0,0,1,0,0,1,0,1,1,1,0,1,1,0,1,1,1,0,1,0,1,1,1,0,1,0,0,0,1,0,1,1,1,0,1,0,0,0,1,1,0,1,1,1,1,0,0,1,1,1,1,0,0,0,0,1,0,0,0,1,1,0,1,1,1,1,1,0,1,0,0,0,0,0,1,0,1,0,1,0,1,1,0,0,1,1,1,0,1,1,1,0,0,1,0,0,1,0,0,1,0,0,0,1,0,0,1,0,1,1,0,0,0,1,1,1,1,1,1,0,0,0,1,1,0,1,0,0,0,0,0,1,0,0,1,0,0,0,1,0,0,1,0,1,1,0,0,1,1,0,1,0,1,1,1,1,0,1,1,1,0,1,1,0,0,0,0,1,0,0,0,0,1,1,1,1,0,0,1,1,0,0,0,1,1,0,0,0,1,0,0,0,0,1,0,1,1,0,1,1,0,1,1,1,1,0,1,1,0,1,0,0,0,1,0,1,0,0,0,1,0,0,0,0,0,0,1,1,0,1,1,1,1,0,1,0,1,0,0,0,1,0,1,0,0,1,1,1,1,1,0,1,1,1,0,0,1,1,1,0,0,1,1,1,1,0,0,1,1,0,0,1,0,1,0,0,0,0,1,0,1,1,0,1,1,0,1,0,0,1,1,1,0,0,0,1,1,1,1,0,1,1,0,0,0,0,0,0,0,1,0,1,1,1,1,0,1,1,1,1,1,0,1,0,0,0,0,0,1,1,0,0,0,0,1,0,1,0,1,0,0,1,1,1,1,1,1,0,0,1,0,1,1,0,0,1,0,1,0,1,0,0,1,0,1,0,0,0,0,1,1,1,1,1,1,0,0,1,0,1,1,1,1,0,1,0,0,1,1,0,0,0,1,0,1,1,1,0,0,1,0,1,1,1,0,1,0,1,1,0,1,0,1,0,1,1,0,1,0,1,1,0,1,1,0,0,0,0,0,1,0,0,0,1,1,1,1,1,0,1,0,0,1,1,0,1,0,1,1,1,0,0,0,1,1,1,0,1,1,1,0,0,0,1,0,0,0,1,0,0,1,0,0,0,0,1,1,1,1,1,0,1,1,1,0,0,0,1,0,1,1,1,0,1,0,0,1,0,1,1,0,0,1,1,1,0,0,1,0,0,0,1,0,1,0,1,1,0,1,1,1,1,1,1,0,1,0,0,0,0,1,1,1,0,1,0,0,0,0,1,1,1,0,1,0,1,1,1,1,0,1,1,0,1,0,1,1,0,0,1,0,0,1,1,1,1,1,0,0,1,0,0,1,1,1,1,1,0,0,0,1,0,1,1,0,1,0,1,1,0,0,0,1,1,1,1,1,1,1,1,1,0,0,0,active
0,1,1,0,1,0,0,1,1,1,0,1,1,0,1,0,1,0,0,0,0,1,1,0,1,0,1,0,1,0,1,0,1,0,0,0,1,1,1,0,1,1,0,0,0,0,0,0,1,1,0,1,0,1,1,0,1,0,0,0,1,1,1,0,1,1,0,1,0,0,0,0,0,1,1,1,0,1,1,1,0,0,0,1,0,0,0,1,1,0,0,0,1,1,0,1,1,1,0,0,0,0,0,0,1,1,0,1,1,1,1,0,1,0,0,1,1,1,1,0,1,0,1,0,0,0,1,1,0,0,0,0,0,1,1,0,0,1,0,0,1,0,1,1,0,0,1,1,0,0,0,0,0,1,0,0,1,0,0,0,1,0,1,1,1,0,1,0,1,1,1,0,0,0,1,1,0,0,1,0,0,0,1,1,1,1,1,1,1,1,1,0,0,1,0,0,0,0,1,0,1,0,0,1,1,0,0,1,0,1,1,1,0,0,0,1,1,1,0,1,0,0,0,0,0,0,0,1,1,1,0,1,1,0,1,0,0,0,0,0,0,0,0,0,1,1,0,0,1,1,0,0,0,1,0,0,1,0,1,1,0,0,0,0,1,0,1,1,0,0,0,1,0,1,1,0,1,0,1,1,0,0,0,0,1,0,0,1,0,1,0,0,1,1,1,0,0,1,0,0,1,0,1,1,0,0,1,0,1,0,0,0,0,1,0,1,1,1,1,0,1,1,0,0,1,1,0,1,1,0,1,0,1,0,1,0,0,0,1,0,1,0,0,0,0,0,1,0,0,1,0,0,1,1,0,1,0,0,1,1,0,0,1,0,0,1,1,0,1,1,0,0,0,1,1,0,0,0,0,0,0,0,1,1,1,0,1,1,1,0,1,1,1,1,0,1,1,1,0,0,1,1,0,0,0,1,0,0,1,0,1,1,1,0,1,1,0,1,1,1,0,1,0,1,1,1,0,1,0,0,0,1,0,1,1,1,0,1,0,0,0,1,1,0,1,1,1,1,0,0,1,1,1,1,0,0,0,0,1,0,0,1,1,1,0,1,1,1,1,1,0,1,0,0,0,0,0,1,0,1,0,1,0,1,1,0,0,1,1,1,0,1,1,1,0,0,1,0,0,1,0,0,1,0,0,0,1,0,0,1,0,1,1,0,0,0,1,1,1,1,1,1,0,0,0,1,1,0,1,0,0,0,0,0,1,0,0,1,0,0,0,1,0,0,1,0,1,1,0,0,1,1,0,1,0,1,1,1,1,0,1,1,1,0,1,1,0,0,0,0,1,0,0,0,0,1,1,1,1,0,0,1,1,0,0,0,1,1,0,0,0,1,0,0,0,0,1,0,1,1,0,1,1,0,1,1,1,1,0,1,1,0,1,0,0,0,1,0,1,1,0,0,1,0,0,0,0,0,0,1,1,0,1,1,1,1,0,1,0,1,0,0,0,1,0,1,0,0,1,1,1,1,1,0,1,1,1,0,0,1,1,1,0,0,1,1,1,1,0,0,1,1,0,0,1,0,1,0,0,0,0,1,0,1,1,0,1,1,0,1,0,0,1,1,1,0,1,0,1,1,1,1,0,1,1,0,0,0,0,0,1,0,1,0,1,1,1,1,0,1,1,1,1,1,0,1,0,0,0,0,0,1,1,0,1,0,0,1,0,1,0,1,0,0,1,1,1,1,1,1,0,0,1,0,1,1,0,0,1,0,1,0,1,0,0,1,0,1,0,0,0,0,1,1,1,1,1,1,0,0,1,0,1,1,1,1,0,1,0,0,1,1,0,0,0,1,0,1,1,1,0,1,1,0,1,1,1,0,1,0,1,1,0,1,0,1,0,1,1,0,1,0,1,1,0,1,1,0,0,0,0,1,1,0,1,0,1,1,1,1,1,0,1,0,0,1,1,0,1,0,1,1,1,0,0,0,1,1,1,0,1,1,1,0,0,1,1,0,0,0,1,0,0,1,0,0,0,0,1,1,1,1,1,0,1,1,1,0,0,0,1,0,1,1,1,0,1,0,0,1,0,1,1,0,0,1,1,1,0,0,1,0,0,0,1,0,1,0,1,1,0,1,1,1,1,1,1,0,1,0,0,0,0,1,1,1,0,1,0,0,0,0,1,1,1,0,1,0,1,1,1,1,0,1,1,0,1,0,1,1,0,0,1,0,0,1,1,1,1,1,0,0,1,0,0,1,1,1,1,1,0,0,0,1,0,1,1,0,1,0,1,1,0,0,0,1,1,1,1,1,1,1,1,1,0,0,0,active
0,1,1,0,1,0,0,1,1,0,0,1,1,0,1,0,1,0,0,0,0,1,1,0,1,0,1,0,0,0,1,0,1,0,0,0,1,1,1,0,1,1,0,0,0,0,0,0,1,1,0,1,0,1,1,0,1,0,0,0,1,1,1,0,1,1,0,1,0,0,1,0,0,1,1,1,0,1,1,1,0,0,0,1,0,0,0,1,1,0,0,0,1,1,0,1,1,1,0,0,0,1,0,0,1,1,0,1,1,1,1,0,1,0,0,1,1,1,1,0,1,0,1,0,0,0,1,1,0,0,0,0,0,1,1,0,0,1,0,0,1,0,1,1,0,1,1,1,0,0,0,0,0,1,0,0,1,0,0,0,1,0,1,1,1,0,1,0,1,1,1,0,0,0,1,1,0,0,1,0,0,0,1,1,1,1,1,1,0,1,1,0,0,1,0,0,0,0,1,0,0,0,0,1,1,0,0,1,0,1,1,1,0,0,0,1,1,1,0,1,0,0,0,0,0,0,0,1,1,1,0,1,1,0,1,1,0,0,0,0,0,0,0,0,1,1,0,0,1,1,0,0,0,1,0,0,1,0,1,1,0,0,0,0,1,0,1,1,1,0,0,1,0,1,1,0,1,1,1,1,0,0,0,1,1,0,0,1,0,1,0,0,1,1,1,0,1,1,0,0,1,0,1,1,0,0,1,0,1,0,0,0,0,1,0,1,1,1,1,0,1,0,0,0,1,1,0,1,1,0,1,0,1,0,1,0,0,0,1,0,1,1,0,0,0,0,1,0,0,1,0,1,1,1,0,1,0,0,1,1,0,0,1,0,0,0,1,0,1,1,0,0,0,1,1,0,0,1,0,0,0,1,1,1,1,0,1,1,1,0,1,1,1,1,0,1,1,1,0,0,1,1,0,0,1,1,0,0,1,0,1,1,1,0,1,1,0,1,1,1,0,1,0,1,1,1,0,1,0,0,0,1,0,1,1,1,0,1,0,0,1,1,1,0,1,1,1,1,0,0,1,1,1,1,0,0,0,0,1,0,0,0,1,1,0,1,1,1,1,1,0,1,0,0,0,0,0,1,1,1,0,1,0,1,1,0,0,1,1,1,0,1,1,1,0,0,1,0,0,1,0,0,1,0,0,1,1,0,0,1,1,1,1,0,0,0,1,1,1,1,1,1,0,1,0,1,1,0,1,0,1,0,0,0,1,0,0,1,0,0,0,1,0,0,1,0,1,1,0,0,1,1,0,1,0,1,1,1,1,0,1,1,1,0,1,1,1,0,0,0,1,0,0,0,0,1,1,1,1,0,0,1,1,0,0,0,1,1,0,0,0,1,0,0,0,0,1,0,1,1,0,1,1,0,1,1,1,1,0,1,1,0,1,0,0,0,1,0,1,0,0,0,1,0,0,0,0,0,0,1,1,1,1,1,1,1,0,1,0,1,0,0,0,1,0,1,0,0,1,1,1,1,1,0,1,1,1,0,0,1,1,1,0,0,1,1,1,1,0,0,1,1,0,0,1,0,1,0,1,1,0,1,0,1,1,0,1,1,0,1,0,0,1,1,1,0,1,0,1,1,1,1,0,1,1,0,0,0,0,0,1,0,1,0,1,1,1,1,0,1,1,1,1,1,0,1,0,0,1,0,0,1,1,0,0,0,0,1,0,1,0,1,0,0,1,1,1,1,1,1,0,1,1,1,1,1,0,0,1,0,1,0,1,0,0,1,0,1,0,0,0,0,1,1,1,1,1,1,0,0,1,1,1,1,1,1,0,1,0,0,1,1,0,0,0,1,0,1,1,1,0,0,1,1,1,1,1,0,1,0,1,1,0,1,0,1,0,1,1,0,1,0,1,1,0,1,1,0,0,0,0,0,1,0,0,0,1,1,1,1,1,0,1,0,0,1,1,0,1,0,1,1,1,0,0,1,1,1,1,0,1,1,1,0,0,0,1,0,0,0,1,0,0,1,0,0,1,0,1,1,1,1,1,0,1,1,1,0,0,0,1,0,1,1,1,0,1,0,0,1,0,1,1,0,0,1,1,1,0,0,1,0,0,0,1,0,1,0,1,1,0,1,1,1,1,1,1,0,1,0,0,0,0,1,1,1,0,1,0,0,0,1,1,1,1,0,1,1,1,1,1,1,0,1,1,0,1,0,1,1,0,0,1,0,0,1,1,1,1,1,1,0,1,0,0,1,1,1,1,1,0,0,0,1,0,1,1,0,1,0,1,1,0,0,0,1,1,1,1,1,1,1,1,1,0,0,0,active
0,0,1,0,1,0,0,1,1,0,0,1,1,0,1,0,1,0,0,0,0,1,1,0,1,0,1,0,0,0,1,0,1,0,0,0,1,1,1,0,1,1,0,0,0,0,0,0,1,1,0,1,0,1,1,0,1,0,0,0,1,1,1,0,1,1,0,1,0,0,0,0,0,0,0,1,0,1,1,1,0,0,0,1,0,0,0,1,1,0,0,0,1,1,0,1,1,1,0,0,0,0,0,0,1,1,0,1,1,1,1,0,1,0,0,1,1,1,1,0,1,0,1,0,0,0,1,1,0,0,0,0,0,1,1,0,0,0,0,0,1,0,1,1,0,0,1,1,0,0,0,0,0,1,0,0,1,0,0,0,1,0,1,1,1,0,1,0,1,1,1,0,0,0,1,1,0,0,1,0,0,0,1,1,0,1,1,1,0,1,1,0,0,1,0,0,0,0,0,0,0,0,0,1,1,0,0,1,0,1,0,1,0,0,0,0,1,1,0,1,0,0,0,0,0,0,0,1,1,1,0,1,1,0,1,0,0,0,0,0,0,0,0,0,1,1,0,0,1,1,0,0,0,1,0,0,1,0,1,1,0,0,0,0,1,0,1,1,0,0,0,1,0,1,1,0,1,0,1,1,0,0,0,0,0,0,0,1,0,1,0,0,1,1,1,0,0,1,0,0,1,0,1,1,0,0,1,0,1,0,0,0,0,1,0,1,1,1,1,0,1,0,0,0,1,1,0,0,1,0,1,0,1,0,1,0,0,0,1,0,1,0,0,0,0,0,1,0,0,1,0,0,1,1,0,1,0,0,1,1,0,0,1,0,0,0,1,0,1,1,0,0,0,1,1,0,0,0,0,0,0,0,1,1,1,0,1,1,1,0,1,1,1,1,0,1,1,1,0,0,1,1,0,0,0,1,0,0,1,0,1,1,0,0,1,1,0,1,1,1,0,1,0,1,1,1,0,1,0,0,0,1,0,0,1,1,0,1,0,0,0,1,1,0,1,1,1,0,0,0,1,1,1,1,0,0,0,0,1,0,0,0,1,1,0,1,0,1,0,1,0,1,0,0,0,0,0,1,0,1,0,1,0,1,0,0,0,0,1,1,0,0,1,1,0,0,1,0,0,1,0,0,1,0,0,0,1,0,0,1,0,1,1,0,0,0,1,1,1,1,1,0,0,0,0,1,1,0,1,0,0,0,0,0,1,0,0,1,0,0,0,1,0,0,1,0,1,1,0,0,1,1,0,1,0,1,1,1,1,0,0,1,1,0,1,1,0,0,0,0,1,0,0,0,0,1,1,1,1,0,0,1,1,0,0,0,1,1,0,0,0,1,0,0,0,0,1,0,1,1,0,1,1,0,1,1,1,1,0,1,1,0,1,0,0,0,1,0,0,0,0,0,1,0,0,0,0,0,0,1,1,0,1,1,1,1,0,1,0,0,0,0,0,1,0,1,0,0,1,1,1,1,1,0,0,1,1,0,0,1,1,1,0,0,1,1,1,1,0,0,1,1,0,0,1,0,1,0,0,0,0,1,0,1,1,0,1,1,0,1,0,0,1,1,1,0,0,0,1,1,1,1,0,1,1,0,0,0,0,0,0,0,1,0,1,0,1,1,0,1,1,1,1,1,0,1,0,0,0,0,0,1,1,0,0,0,0,1,0,1,0,1,0,0,1,1,1,1,1,1,0,0,1,0,1,1,0,0,1,0,1,0,1,0,0,1,0,1,0,0,0,0,1,1,1,1,1,1,0,0,1,0,1,1,1,1,0,1,0,0,0,1,0,0,0,1,0,1,1,1,0,0,1,0,1,1,0,0,1,0,1,1,0,1,0,1,0,0,1,0,1,0,1,1,0,1,1,0,0,0,0,0,1,0,0,0,1,1,1,1,1,0,1,0,0,1,1,0,1,0,1,1,1,0,0,0,1,1,1,0,1,1,1,0,0,0,1,0,0,0,1,0,0,1,0,0,0,0,1,1,1,1,1,0,1,1,1,0,0,0,1,0,1,1,1,0,1,0,0,1,0,0,1,0,0,1,1,1,0,0,1,0,0,0,1,0,1,0,1,1,0,1,1,1,1,1,1,0,1,0,0,0,0,1,1,1,0,1,0,0,0,0,1,0,1,0,1,0,1,1,1,1,0,1,1,0,1,0,1,1,0,0,1,0,0,1,1,1,1,1,0,0,1,0,0,1,1,1,1,1,0,0,0,1,0,0,1,0,1,0,1,1,0,0,0,1,1,1,1,1,1,1,1,1,0,0,0,active
0,1,1,0,1,0,0,1,1,0,0,1,1,0,1,0,1,0,0,0,0,1,1,0,1,0,1,0,0,0,1,0,1,0,0,0,1,1,1,0,1,1,0,0,0,0,0,0,1,1,0,1,0,1,1,0,1,0,0,0,1,1,1,0,1,1,0,1,0,0,1,0,0,1,1,1,0,1,1,1,0,0,0,1,0,0,0,1,1,0,0,0,1,1,0,1,1,1,0,0,0,1,0,0,1,1,0,1,1,1,1,0,1,0,0,1,1,1,1,0,1,0,1,0,0,0,1,1,0,0,0,0,0,1,1,0,0,1,0,0,1,0,1,1,0,1,1,1,0,0,0,0,0,1,0,0,1,0,0,0,1,0,1,1,1,0,1,0,1,1,1,0,0,0,1,1,0,0,1,0,0,0,1,1,1,1,1,1,0,1,1,0,0,1,0,0,0,0,1,0,0,0,0,1,1,0,0,1,1,1,1,1,0,0,0,1,1,1,0,1,1,0,0,0,0,0,0,1,1,1,0,1,1,0,1,0,0,0,0,0,0,0,0,0,1,1,0,0,1,1,0,0,0,1,0,0,1,0,1,1,0,0,0,0,1,0,1,1,0,0,0,1,1,1,1,0,1,0,1,1,0,0,0,0,1,0,0,1,0,1,0,0,1,1,1,0,1,1,0,0,1,0,1,1,0,0,1,0,1,0,0,0,0,1,0,1,1,1,1,0,1,0,0,0,1,1,0,1,1,0,1,0,1,0,1,0,0,0,1,0,1,1,0,0,0,0,1,0,0,1,0,1,1,1,0,1,0,0,1,1,0,0,1,0,0,0,1,0,1,1,0,0,0,1,1,0,0,1,0,0,0,0,1,1,1,0,1,1,1,0,1,1,1,1,0,1,1,1,0,0,1,1,0,0,0,1,0,0,1,0,1,1,1,0,1,1,0,1,1,1,0,1,0,1,1,1,0,1,0,0,0,1,0,1,1,1,0,1,0,0,1,1,1,0,1,1,1,1,0,0,1,1,1,1,0,0,0,0,1,0,0,0,1,1,0,1,1,1,1,1,0,1,0,0,1,0,0,1,1,1,0,1,0,1,1,0,0,1,1,1,0,1,1,1,0,0,1,0,0,1,0,0,1,0,0,1,1,0,0,1,0,1,1,0,0,0,1,1,1,1,1,1,0,1,0,1,1,0,1,0,1,0,0,0,1,0,0,1,0,0,0,1,0,0,1,0,1,1,0,0,1,1,0,1,0,1,1,1,1,0,1,1,1,0,1,1,0,0,0,0,1,0,0,0,0,1,1,1,1,0,0,1,1,0,0,0,1,1,0,0,0,1,0,0,0,0,1,0,1,1,0,1,1,0,1,1,1,1,0,1,1,0,1,0,0,0,1,0,1,0,0,0,1,0,0,0,0,0,0,1,1,1,1,1,1,1,0,1,0,1,0,0,0,1,0,1,0,0,1,1,1,1,1,0,1,1,1,0,0,1,1,1,0,0,1,1,1,1,0,0,1,1,0,0,1,0,1,0,0,1,0,1,0,1,1,0,1,1,0,1,0,0,1,1,1,0,1,0,1,1,1,1,0,1,1,0,0,0,0,0,0,0,1,0,1,1,1,1,0,1,1,1,1,1,0,1,0,0,1,0,0,1,1,0,0,0,0,1,0,1,0,1,0,0,1,1,1,1,1,1,0,0,1,1,1,1,0,0,1,0,1,0,1,0,0,1,0,1,0,0,0,0,1,1,1,1,1,1,0,0,1,0,1,1,1,1,0,1,0,0,1,1,0,0,0,1,0,1,1,1,0,0,1,1,1,1,1,0,1,0,1,1,0,1,0,1,0,1,1,0,1,0,1,1,0,1,1,0,0,0,0,0,1,0,0,0,1,1,1,1,1,0,1,0,0,1,1,0,1,0,1,1,1,0,0,1,1,1,1,0,1,1,1,0,0,0,1,1,0,0,1,0,0,1,0,0,1,0,1,1,1,1,1,0,1,1,1,0,0,0,1,0,1,1,1,0,1,0,0,1,0,1,1,1,0,1,1,1,0,0,1,0,0,0,1,0,1,0,1,1,0,1,1,1,1,1,1,0,1,0,0,0,1,1,1,1,0,1,0,0,0,1,1,1,1,0,1,1,1,1,1,1,0,1,1,0,1,0,1,1,0,1,1,0,0,1,1,1,1,1,1,0,1,0,0,1,1,1,1,1,0,0,0,1,0,1,1,0,1,0,1,1,0,0,0,1,1,1,1,1,1,1,1,1,0,0,0,active
1,1,1,0,1,0,0,1,1,0,0,1,1,0,1,0,1,0,0,0,0,1,1,0,1,0,1,0,0,0,1,0,1,0,0,0,1,1,1,0,1,1,0,0,0,0,0,0,1,1,0,1,0,1,1,0,1,0,0,0,1,1,1,0,1,1,0,1,0,0,1,0,0,1,1,1,0,1,1,1,0,0,0,1,0,0,0,1,1,0,0,0,1,1,0,1,1,1,0,0,0,1,0,0,1,1,0,1,1,1,1,0,1,0,0,1,1,1,1,0,1,0,1,0,0,0,1,1,0,0,0,0,0,1,1,0,0,1,0,0,0,0,1,1,0,1,1,1,0,0,0,0,1,1,0,0,1,0,0,0,1,0,1,1,1,0,1,0,1,1,1,0,0,0,1,1,0,0,1,0,0,0,1,1,1,1,1,1,0,1,1,0,0,1,0,0,0,0,1,0,0,0,0,1,1,0,0,1,0,1,1,1,0,0,0,1,1,1,0,1,0,0,0,0,0,0,0,1,1,1,0,1,1,0,1,0,0,0,0,0,0,0,0,0,1,1,0,0,1,1,0,0,0,1,0,0,1,0,1,1,0,0,0,0,1,0,1,1,0,0,0,1,0,1,1,0,1,0,1,1,0,0,0,0,1,0,0,1,0,1,0,0,1,1,1,0,1,0,0,0,1,0,1,1,0,1,1,0,1,0,0,0,0,1,0,1,1,1,1,0,1,0,0,0,1,1,0,1,1,0,1,0,1,0,1,0,1,0,1,0,1,1,0,0,0,0,1,0,0,1,0,1,1,1,0,1,0,0,1,1,0,0,1,0,0,0,1,0,1,1,0,0,0,1,1,0,0,1,0,0,0,0,1,1,1,1,1,1,1,0,1,1,1,1,0,1,1,1,0,0,1,1,0,0,0,1,0,0,0,0,1,1,1,0,1,1,0,1,1,1,0,1,0,1,1,1,0,1,0,0,0,1,0,1,1,1,0,1,0,0,1,1,1,0,1,1,1,1,0,0,1,1,1,1,0,0,0,0,1,0,0,0,1,1,0,1,1,1,1,1,0,1,0,0,1,0,0,1,1,1,0,1,0,1,1,0,0,1,1,1,0,1,1,1,0,0,1,0,0,1,0,0,0,0,0,1,1,0,0,1,0,1,1,0,0,0,1,1,1,1,1,1,0,1,0,1,1,0,1,0,1,0,0,0,1,0,0,1,0,0,0,1,0,0,1,0,1,1,0,0,1,1,0,1,0,1,1,1,1,0,1,1,1,0,1,1,0,0,0,0,1,0,0,0,0,1,1,1,1,0,0,1,1,0,0,0,1,1,0,0,0,1,0,0,0,0,1,0,1,1,0,1,1,0,1,1,1,1,0,1,0,0,1,0,0,0,1,1,1,0,0,0,1,0,0,0,0,0,0,1,1,1,1,1,1,1,0,1,0,1,0,0,0,1,0,1,0,0,1,1,1,1,1,0,1,1,1,0,0,1,1,1,0,0,1,1,1,1,0,0,1,1,0,0,1,0,1,0,0,1,0,1,0,1,1,0,1,1,0,1,0,0,1,1,1,0,1,0,1,1,0,1,0,1,1,0,0,0,0,0,0,0,1,0,1,1,1,1,0,1,1,1,1,1,1,1,0,0,1,0,0,1,1,0,0,0,0,1,0,1,0,1,0,0,1,1,1,1,0,1,0,0,1,1,1,1,0,0,1,0,1,0,1,0,0,1,0,1,0,0,0,0,1,1,1,1,1,1,0,0,1,0,1,1,1,1,0,1,0,0,1,1,0,0,0,1,1,1,1,1,0,0,1,1,1,1,1,0,1,0,1,1,0,1,0,1,0,1,1,0,1,0,1,1,0,1,1,0,0,0,0,0,1,0,0,0,1,1,1,1,1,0,1,0,0,1,1,0,0,0,1,1,1,0,0,1,1,1,1,0,1,1,1,0,0,0,1,0,0,0,1,0,0,1,0,0,1,0,1,1,1,1,1,0,0,1,1,0,0,0,1,0,1,1,1,0,1,0,0,1,0,1,1,0,0,1,1,1,0,0,1,0,0,0,1,0,1,0,1,1,0,1,1,1,1,1,1,0,1,0,0,0,0,1,1,1,0,1,1,0,0,1,1,1,1,0,1,1,0,1,1,1,0,1,1,0,1,0,1,1,0,0,1,0,0,1,0,1,1,1,1,0,1,0,0,1,1,1,1,1,0,0,0,1,0,1,1,0,1,0,1,1,0,0,0,1,1,1,1,1,1,1,1,1,0,0,0,active
1,1,1,0,1,0,0,1,1,0,0,1,1,0,1,0,1,0,1,0,0,1,1,0,1,0,1,0,1,0,1,0,1,1,0,1,1,0,1,1,1,1,0,0,0,0,0,0,1,1,0,1,0,1,1,0,1,0,0,0,1,1,1,0,1,1,0,1,0,0,1,0,0,1,1,1,0,1,1,1,0,0,0,1,0,0,0,1,1,0,0,0,1,1,0,1,1,1,0,0,0,1,0,0,1,1,0,1,1,1,1,0,1,0,0,1,1,1,1,0,1,0,1,0,0,0,1,1,0,0,0,0,0,1,1,0,0,1,0,0,1,0,1,1,0,1,1,1,0,0,1,0,1,1,0,0,1,0,0,0,1,0,1,1,1,0,1,0,1,1,0,0,0,0,1,1,0,0,1,0,0,0,1,1,1,1,0,1,0,0,1,0,0,1,0,0,0,0,1,0,0,0,0,1,1,0,0,1,0,1,1,1,0,0,0,1,0,1,0,1,0,0,0,0,0,0,0,1,1,1,1,1,1,0,1,0,0,1,0,0,0,0,0,0,1,1,0,0,1,1,0,0,0,1,0,0,1,0,0,1,0,0,0,0,1,0,1,1,0,1,0,1,0,1,1,0,1,0,1,1,0,0,0,0,1,0,0,1,0,1,0,0,1,1,1,0,1,1,0,0,1,0,1,1,0,1,1,1,1,1,0,0,0,1,0,1,1,1,1,0,1,0,0,0,1,1,0,1,1,0,1,0,1,0,1,0,1,0,1,0,1,1,0,0,0,0,1,0,0,1,0,1,1,1,0,1,0,0,1,1,0,0,1,0,0,0,1,0,1,1,0,0,0,1,1,0,0,1,0,0,0,0,1,1,1,1,1,1,1,0,1,1,1,1,0,1,1,1,0,0,1,1,0,0,0,1,0,0,1,0,1,1,1,0,0,1,1,1,1,1,0,1,0,1,1,1,0,1,0,0,1,1,0,1,1,1,0,1,0,1,1,1,1,0,1,1,1,1,1,0,1,1,1,1,0,0,0,0,1,0,0,0,1,1,0,1,1,1,1,1,0,1,0,0,1,0,0,1,1,1,0,1,0,1,1,0,0,1,1,1,0,1,1,1,0,0,0,0,0,1,0,0,1,0,0,1,1,0,0,1,1,1,1,0,0,0,1,1,1,1,1,1,0,1,0,1,1,0,1,0,1,0,0,0,1,0,0,1,0,0,0,1,0,0,1,0,1,1,0,0,0,1,0,1,0,1,1,1,1,1,1,1,1,1,1,1,0,0,1,0,1,0,0,0,0,1,1,1,1,0,0,1,1,0,0,0,1,1,0,0,0,1,0,0,0,0,1,0,1,0,0,1,1,1,1,1,1,1,0,1,1,0,1,0,0,1,1,1,1,0,0,0,1,0,0,0,0,0,0,1,0,1,1,1,1,1,0,1,0,1,0,0,0,1,0,1,0,1,1,1,1,1,1,0,1,1,1,0,0,1,1,1,0,0,1,1,1,1,0,0,1,1,0,0,1,0,1,0,1,1,0,1,0,1,0,0,1,1,0,1,0,0,0,1,0,0,1,0,1,1,1,1,0,1,1,0,0,0,0,0,0,0,1,0,1,1,1,1,0,1,1,1,1,1,1,1,0,0,1,0,0,1,1,0,0,0,0,1,0,1,0,1,0,0,1,1,1,0,1,1,0,1,1,1,1,1,0,0,1,0,1,0,1,1,0,1,0,1,0,0,0,0,1,1,1,1,1,1,0,1,1,1,1,1,1,1,1,1,1,0,1,1,0,1,1,1,1,1,1,1,0,0,1,1,1,1,1,0,1,0,1,1,1,1,0,1,0,1,1,0,1,1,1,1,0,1,1,0,0,1,0,0,1,0,0,0,0,1,1,1,1,0,1,0,0,1,1,0,1,1,1,1,1,0,0,1,1,1,1,0,1,1,1,0,1,0,1,0,0,0,1,0,0,1,0,0,1,0,0,1,1,1,1,0,1,1,1,0,0,0,1,0,0,0,1,0,1,1,0,1,0,1,1,0,0,1,1,1,0,0,1,1,0,0,1,0,1,1,1,1,0,1,1,1,1,1,1,0,1,0,0,0,0,1,1,1,0,1,1,0,0,1,1,1,1,0,1,1,1,1,1,1,0,1,1,0,1,0,1,1,0,0,1,0,0,1,1,1,1,1,1,0,1,0,0,1,1,1,1,1,0,0,0,1,0,1,1,0,1,0,1,1,0,0,0,0,1,1,1,1,1,1,1,1,0,0,0,active
0,1,1,0,1,0,0,1,1,1,0,1,1,0,1,0,1,0,0,0,0,1,1,0,1,0,1,0,1,0,1,0,1,0,0,0,1,1,1,0,1,1,0,0,0,0,0,0,1,1,0,1,0,1,1,0,1,0,0,0,1,1,1,0,1,1,0,1,0,0,0,0,0,1,1,1,0,1,1,1,0,0,0,1,0,0,0,1,1,0,0,0,1,1,0,1,1,1,0,0,0,0,0,0,1,1,0,1,1,1,1,0,1,0,0,1,1,1,1,0,1,0,1,0,0,0,1,1,0,0,0,0,0,1,1,0,0,1,0,0,1,0,1,1,0,0,1,1,0,0,0,0,0,1,0,0,1,0,0,0,1,0,1,1,1,0,1,0,1,1,1,0,0,0,1,1,0,0,1,0,0,0,1,1,1,1,1,1,1,1,1,0,0,1,0,0,0,0,1,0,1,0,0,1,1,0,0,1,0,1,1,1,0,0,0,1,1,1,0,1,0,0,0,0,0,0,0,1,1,1,0,1,1,0,1,0,0,0,0,0,0,0,0,0,1,1,0,0,1,1,0,0,0,1,0,0,1,0,1,1,0,0,0,0,1,0,1,1,0,0,0,1,0,1,1,0,1,0,1,1,0,0,0,0,1,0,0,1,0,1,0,0,1,1,1,0,0,1,0,0,1,0,1,1,0,0,1,0,1,0,0,0,0,1,0,1,1,1,1,0,1,0,0,0,1,1,0,1,1,0,1,0,1,0,1,0,0,0,1,0,1,0,0,0,0,0,1,0,0,1,0,0,1,1,0,1,0,0,1,1,0,0,1,0,0,0,1,0,1,1,0,0,0,1,1,0,0,0,0,0,0,0,1,1,1,0,1,1,1,0,1,1,1,1,0,1,1,1,0,0,1,1,0,0,0,1,0,0,1,0,1,1,1,0,1,1,0,1,1,1,0,1,0,1,1,1,0,1,0,0,0,1,0,1,1,1,0,1,0,0,0,1,1,0,1,1,1,1,0,0,1,1,1,1,0,0,0,0,1,0,0,1,1,1,0,1,1,1,1,1,0,1,0,0,0,0,0,1,0,1,0,1,0,1,1,0,0,1,1,1,0,1,1,1,0,0,1,0,0,1,0,0,1,0,0,0,1,0,0,1,0,1,1,0,0,0,1,1,1,1,1,1,0,0,0,1,1,0,1,0,0,0,0,0,1,0,0,1,0,0,0,1,0,0,1,0,1,1,0,0,1,1,0,1,0,1,1,1,1,0,1,1,1,0,1,1,0,0,0,0,1,0,0,0,0,1,1,1,1,0,0,1,1,0,0,0,1,1,0,0,0,1,0,0,0,0,1,0,1,1,0,1,1,0,1,1,1,1,0,1,1,0,1,0,0,0,1,0,1,0,0,0,1,0,0,0,0,0,0,1,1,0,1,1,1,1,0,1,0,1,0,0,0,1,0,1,0,0,1,1,1,1,1,0,1,1,1,0,0,1,1,1,0,0,1,1,1,1,0,0,1,1,0,0,1,0,1,0,0,0,0,1,0,1,1,0,1,1,0,1,0,0,1,1,1,0,1,0,1,1,1,1,0,1,1,0,0,0,0,0,1,0,1,0,1,1,1,1,0,1,1,1,1,1,0,1,0,0,0,0,0,1,1,0,0,0,0,1,0,1,0,1,0,0,1,1,1,1,1,1,0,0,1,0,1,1,0,0,1,0,1,0,1,0,0,1,0,1,0,0,0,0,1,1,1,1,1,1,0,0,1,0,1,1,1,1,0,1,0,0,1,1,0,0,0,1,0,1,1,1,0,0,1,0,1,1,1,0,1,0,1,1,0,1,0,1,0,1,1,0,1,0,1,1,0,1,1,0,0,0,0,0,1,0,1,0,1,1,1,1,1,0,1,0,0,1,1,0,1,0,1,1,1,0,0,0,1,1,1,0,1,1,1,0,0,0,1,0,0,0,1,0,0,1,0,0,0,0,1,1,1,1,1,0,1,1,1,0,0,0,1,0,1,1,1,0,1,0,0,1,0,1,1,0,0,1,1,1,0,0,1,0,0,0,1,0,1,0,1,1,0,1,1,1,1,1,1,0,1,0,0,0,0,1,1,1,0,1,0,0,0,0,1,1,1,0,1,0,1,1,1,1,0,1,1,0,1,0,1,1,0,0,1,0,0,1,1,1,1,1,0,0,1,0,0,1,1,1,1,1,0,0,0,1,0,1,1,0,1,0,1,1,0,0,0,1,1,1,1,1,1,1,1,1,0,0,0,active
1,1,1,1,1,1,1,1,1,1,1,1,1,1,1,0,1,0,1,0,1,1,1,0,0,0,1,0,0,0,1,1,1,0,1,1,0,0,1,1,1,1,0,0,1,1,0,0,1,0,0,1,1,1,1,0,1,1,1,0,1,1,1,1,0,1,0,1,1,1,1,1,1,1,0,1,0,1,1,0,1,0,1,1,1,0,0,1,1,1,1,0,0,1,0,0,1,1,0,1,0,1,0,1,1,0,1,0,1,1,1,1,1,0,1,1,1,1,1,1,1,0,1,0,1,0,1,1,1,0,0,1,1,1,0,1,1,1,1,0,1,1,1,0,1,1,1,1,0,0,1,1,1,1,1,0,1,1,1,0,0,0,1,1,0,0,0,0,1,1,1,0,1,0,1,1,0,0,1,0,1,0,1,1,0,0,1,1,0,0,0,0,1,0,1,1,1,1,0,0,1,0,0,1,1,0,1,1,1,1,1,1,0,0,1,0,1,1,1,1,1,1,1,1,1,0,1,1,1,1,1,1,0,0,1,0,1,1,1,1,0,0,0,1,0,1,0,1,1,1,1,0,0,0,1,1,1,0,1,1,1,0,1,0,1,0,1,1,1,1,0,1,0,1,1,0,1,0,1,1,0,1,1,0,0,0,0,1,1,1,0,1,1,0,0,0,1,1,0,0,1,0,1,1,0,1,1,0,1,1,0,1,0,1,1,1,0,1,0,0,1,0,1,1,1,1,1,1,1,0,1,1,1,1,1,1,1,1,1,1,1,1,0,1,0,0,1,1,1,1,0,1,1,1,1,1,1,1,1,1,1,0,0,0,0,1,0,0,1,0,1,1,1,1,0,1,1,0,0,0,0,0,0,1,1,1,0,1,0,1,1,0,1,1,0,1,1,1,1,1,1,1,1,0,1,1,0,1,1,1,1,1,0,0,0,1,0,1,1,1,0,1,1,1,1,1,0,1,0,1,0,0,0,1,1,1,0,1,1,1,0,1,0,1,1,1,1,1,0,1,1,0,1,1,1,1,1,1,1,0,1,1,0,1,0,0,1,1,1,1,0,1,0,1,1,1,0,1,0,1,0,1,0,1,0,1,1,1,1,1,0,1,0,1,0,1,0,1,1,1,1,1,1,1,1,1,1,0,0,1,0,1,1,1,1,1,1,1,1,1,1,1,1,1,1,1,1,0,1,1,1,0,0,0,1,1,1,1,0,1,0,1,1,0,1,0,0,0,1,1,1,1,0,1,0,1,0,0,0,1,0,1,1,1,1,1,0,0,0,0,1,1,0,1,1,0,1,0,0,0,1,1,0,0,1,1,1,0,1,0,1,1,1,0,0,0,0,1,0,0,1,1,0,1,1,1,1,0,1,1,1,1,1,1,0,0,1,1,1,1,1,0,1,1,1,0,1,0,1,1,1,0,0,1,0,1,1,1,1,1,1,0,0,1,0,1,0,0,1,1,1,1,1,1,0,1,0,0,0,1,1,1,0,1,1,1,1,1,0,1,1,1,1,1,1,1,1,1,0,1,1,0,1,1,1,1,1,1,0,1,0,1,0,1,0,0,1,1,1,1,1,0,1,1,0,0,1,0,0,1,0,0,1,0,1,1,1,0,0,1,1,1,1,1,1,1,0,1,1,1,0,0,1,0,1,0,1,1,0,1,1,1,0,0,1,1,1,0,1,0,0,1,1,0,1,1,1,0,0,0,1,0,1,0,0,1,1,1,0,0,0,1,0,1,1,1,1,1,1,0,1,1,1,1,1,1,1,1,1,1,0,0,0,1,0,0,1,1,1,1,0,1,0,1,1,1,1,0,1,1,1,1,1,0,1,0,1,1,1,0,1,1,1,1,1,1,0,0,0,1,1,1,1,1,0,1,1,1,1,0,1,0,1,1,1,1,1,1,1,1,1,1,0,0,1,1,0,1,0,0,1,1,1,1,0,0,1,0,1,1,1,0,1,0,0,0,1,0,0,1,1,1,0,1,0,1,1,0,0,1,1,0,1,1,1,0,1,1,0,1,1,0,1,0,1,1,1,1,0,0,1,0,1,1,0,1,0,1,1,1,0,0,0,1,0,0,1,1,1,0,0,1,1,1,1,1,0,1,1,0,1,1,0,1,1,0,1,0,1,1,0,1,0,1,1,0,1,1,1,1,1,0,1,1,1,0,1,1,0,1,1,1,0,0,1,1,1,1,1,1,1,0,1,1,0,1,1,1,1,0,1,1,0,1,1,1,1,1,1,1,1,1,1,1,0,0,0,active
0,1,1,0,1,0,0,1,1,1,0,1,1,0,1,0,1,0,0,0,0,1,1,0,1,0,1,0,1,0,1,0,1,0,0,0,1,1,1,0,1,1,0,0,0,0,0,0,1,1,0,1,0,1,1,0,1,0,0,0,1,1,1,0,1,1,0,1,0,0,0,0,0,1,1,1,0,1,1,1,0,0,0,1,0,0,0,1,1,0,0,0,1,1,0,1,1,1,0,0,0,0,0,0,1,1,0,1,1,1,1,0,1,0,0,1,1,1,1,0,1,0,1,0,0,0,1,1,0,0,0,0,0,1,1,0,0,1,0,0,1,0,1,1,0,0,1,1,0,0,0,0,0,1,0,0,1,0,0,0,1,0,1,1,1,0,1,0,1,1,1,0,0,0,1,1,0,0,1,0,0,0,1,1,1,1,1,1,1,1,1,0,0,1,0,0,0,0,1,0,1,0,0,1,1,0,0,1,0,1,1,1,0,0,0,1,1,1,0,1,0,0,0,0,0,0,0,1,1,1,0,1,1,0,1,0,0,0,0,0,0,0,0,0,1,1,0,0,1,1,0,0,0,1,0,0,1,0,1,1,0,0,0,0,1,0,1,1,0,0,0,1,0,1,1,0,1,0,1,1,0,0,0,0,1,0,0,1,0,1,0,0,1,1,1,0,0,1,0,0,1,0,1,1,0,0,1,0,1,0,0,0,0,1,0,1,1,1,1,0,1,0,0,0,1,1,0,1,1,0,1,0,1,0,1,0,0,0,1,0,1,0,0,0,0,0,1,0,0,1,0,0,1,1,0,1,0,0,1,1,0,0,1,0,0,0,1,0,1,1,0,0,0,1,1,0,0,0,0,0,0,0,1,1,1,0,1,1,1,0,1,1,1,1,0,1,1,1,0,0,1,1,0,0,0,1,0,0,1,0,1,1,1,0,1,1,0,1,1,1,0,1,0,1,1,1,0,1,0,0,0,1,0,1,1,1,0,1,0,0,0,1,1,0,1,1,1,1,0,0,1,1,1,1,0,0,0,0,1,0,0,1,1,1,0,1,1,1,1,1,0,1,0,0,0,0,0,1,0,1,0,1,0,1,1,0,0,1,1,1,0,1,1,1,0,0,1,0,0,1,0,0,1,0,0,0,1,0,0,1,0,1,1,0,0,0,1,1,1,1,1,1,0,0,0,1,1,0,1,0,0,0,0,0,1,0,0,1,0,0,0,1,0,0,1,0,1,1,0,0,1,1,0,1,0,1,1,1,1,0,1,1,1,0,1,1,0,0,0,0,1,0,0,0,0,1,1,1,1,0,0,1,1,0,0,0,1,1,0,0,0,1,0,0,0,0,1,0,1,1,0,1,1,0,1,1,1,1,0,1,1,0,1,0,0,0,1,0,1,0,0,0,1,0,0,0,0,0,0,1,1,0,1,1,1,1,0,1,0,1,0,0,0,1,0,1,0,0,1,1,1,1,1,0,1,1,1,0,0,1,1,1,0,0,1,1,1,1,0,0,1,1,0,0,1,0,1,0,0,0,0,1,0,1,1,0,1,1,0,1,0,0,1,1,1,0,1,0,1,1,1,1,0,1,1,0,0,0,0,0,1,0,1,0,1,1,1,1,0,1,1,1,1,1,0,1,0,0,0,0,0,1,1,0,1,0,0,1,0,1,0,1,0,0,1,1,1,1,1,1,0,0,1,0,1,1,0,0,1,0,1,0,1,0,0,1,0,1,0,0,0,0,1,1,1,1,1,1,0,0,1,0,1,1,1,1,0,1,0,0,1,1,0,0,0,1,0,1,1,1,0,1,1,0,1,1,1,0,1,0,1,1,0,1,0,1,0,1,1,0,1,0,1,1,0,1,1,0,0,0,0,1,1,0,1,0,1,1,1,1,1,0,1,0,0,1,1,0,1,0,1,1,1,0,0,0,1,1,1,0,1,1,1,0,0,0,1,0,0,0,1,0,0,1,0,0,0,0,1,1,1,1,1,0,1,1,1,0,0,0,1,0,1,1,1,0,1,0,0,1,0,1,1,0,0,1,1,1,0,0,1,0,0,0,1,0,1,0,1,1,0,1,1,1,1,1,1,0,1,0,0,0,0,1,1,1,0,1,0,0,0,0,1,1,1,0,1,0,1,1,1,1,0,1,1,0,1,0,1,1,0,0,1,0,0,1,1,1,1,1,0,0,1,0,0,1,1,1,1,1,0,0,0,1,0,1,1,0,1,0,1,1,0,0,0,1,1,1,1,1,1,1,1,1,0,0,0,active
1,1,1,0,1,0,0,1,1,0,0,1,1,0,1,0,1,0,0,0,0,1,1,0,1,0,1,0,0,0,1,0,1,0,0,0,1,1,1,0,1,1,0,0,0,0,0,0,1,1,0,1,0,1,1,0,1,0,0,0,1,1,1,0,1,1,0,1,0,0,1,0,0,1,1,1,0,1,1,1,0,0,0,1,0,0,0,1,1,0,0,0,1,1,0,1,1,1,0,0,0,1,0,0,1,1,0,1,1,1,1,0,1,0,0,1,1,1,1,0,1,0,1,0,0,0,1,1,0,0,0,0,0,1,1,0,0,1,0,0,1,0,1,1,0,1,1,1,0,0,0,0,1,1,0,0,1,0,0,0,1,0,1,1,1,0,1,0,1,1,1,0,0,0,1,1,0,0,1,0,0,0,1,1,1,1,1,1,0,1,1,0,0,1,0,0,0,0,1,0,0,0,0,1,1,0,0,1,0,1,1,1,0,0,0,1,1,1,0,1,0,0,0,0,0,0,0,1,1,1,0,1,1,0,1,0,0,0,0,0,0,0,0,0,1,1,0,0,1,1,0,0,0,1,0,0,1,0,1,1,0,0,0,0,1,0,1,1,0,0,0,1,0,1,1,0,1,0,1,1,0,0,0,0,1,0,0,1,0,1,0,0,1,1,1,0,1,1,0,0,1,0,1,1,0,1,1,0,1,0,0,0,0,1,0,1,1,1,1,0,1,0,0,0,1,1,0,1,1,0,1,0,1,0,1,0,1,0,1,0,1,1,0,0,0,0,1,0,0,1,0,1,1,1,0,1,0,0,1,1,0,0,1,0,0,0,1,0,1,1,0,0,0,1,1,0,0,1,0,0,0,0,1,1,1,1,1,1,1,0,1,1,1,1,0,1,1,1,0,0,1,1,0,0,0,1,0,0,1,0,1,1,1,0,1,1,0,1,1,1,0,1,0,1,1,1,0,1,0,0,0,1,0,1,1,1,0,1,0,0,1,1,1,0,1,1,1,1,0,0,1,1,1,1,0,0,0,0,1,0,0,0,1,1,0,1,1,1,1,1,0,1,0,0,1,0,0,1,1,1,0,1,0,1,1,0,0,1,1,1,0,1,1,1,0,0,1,0,0,1,0,0,1,0,0,1,1,0,0,1,0,1,1,0,0,0,1,1,1,1,1,1,0,1,0,1,1,0,1,0,1,0,0,0,1,0,0,1,0,0,0,1,0,0,1,0,1,1,0,0,1,1,0,1,0,1,1,1,1,0,1,1,1,0,1,1,0,0,0,0,1,0,0,0,0,1,1,1,1,0,0,1,1,0,0,0,1,1,0,0,0,1,0,0,0,0,1,0,1,1,0,1,1,0,1,1,1,1,0,1,1,0,1,0,0,0,1,1,1,0,0,0,1,0,0,0,0,0,0,1,1,1,1,1,1,1,0,1,0,1,0,0,0,1,0,1,0,0,1,1,1,1,1,0,1,1,1,0,0,1,1,1,0,0,1,1,1,1,0,0,1,1,0,0,1,0,1,0,0,1,0,1,0,1,1,0,1,1,0,1,0,0,1,1,1,0,1,0,1,1,1,1,0,1,1,0,0,0,0,0,0,0,1,0,1,1,1,1,0,1,1,1,1,1,1,1,0,0,1,0,0,1,1,0,0,0,0,1,0,1,0,1,0,0,1,1,1,1,1,1,0,0,1,1,1,1,0,0,1,0,1,0,1,0,0,1,0,1,0,0,0,0,1,1,1,1,1,1,0,0,1,0,1,1,1,1,0,1,0,0,1,1,0,0,0,1,1,1,1,1,0,0,1,1,1,1,1,0,1,0,1,1,0,1,0,1,0,1,1,0,1,0,1,1,0,1,1,0,0,0,0,0,1,0,0,0,1,1,1,1,1,0,1,0,0,1,1,0,1,0,1,1,1,0,0,1,1,1,1,0,1,1,1,0,0,0,1,0,0,0,1,0,0,1,0,0,1,0,1,1,1,1,1,0,1,1,1,0,0,0,1,0,1,1,1,0,1,0,0,1,0,1,1,0,0,1,1,1,0,0,1,0,0,0,1,0,1,0,1,1,0,1,1,1,1,1,1,0,1,0,0,0,0,1,1,1,0,1,1,0,0,1,1,1,1,0,1,1,1,1,1,1,0,1,1,0,1,0,1,1,0,0,1,0,0,1,1,1,1,1,1,0,1,0,0,1,1,1,1,1,0,0,0,1,0,1,1,0,1,0,1,1,0,0,0,1,1,1,1,1,1,1,1,1,0,0,0,active
1,1,1,0,1,0,0,1,1,0,0,1,1,0,1,0,1,0,0,0,0,1,1,0,1,0,1,0,0,0,1,0,1,0,0,0,1,1,1,0,1,1,0,0,0,0,0,0,1,1,0,1,0,1,1,0,1,0,0,0,1,1,1,0,1,1,0,1,0,0,1,0,0,1,1,1,0,1,1,1,0,0,0,1,0,0,0,1,1,0,0,0,1,1,0,1,1,1,0,0,0,1,0,0,1,1,0,1,1,1,1,0,1,0,0,1,1,1,1,0,1,0,1,0,0,0,1,1,0,0,0,0,0,1,1,0,0,1,0,0,1,0,1,1,0,1,1,1,0,0,0,0,1,1,0,0,1,0,0,0,1,0,1,1,1,0,1,0,1,1,1,0,0,0,1,1,0,0,1,0,0,0,1,1,1,1,1,1,0,1,1,0,0,1,0,0,0,0,1,0,0,0,0,1,1,0,0,1,0,1,1,1,0,0,0,1,1,1,0,1,0,0,0,0,0,0,0,1,1,1,0,1,1,0,1,0,0,0,0,0,0,0,0,0,1,1,0,0,1,1,0,0,0,1,0,0,1,0,1,1,0,0,0,0,1,0,1,1,0,0,0,1,0,1,1,0,1,0,1,1,0,0,0,0,1,0,0,1,0,1,0,0,1,1,1,0,1,1,0,0,1,0,1,1,0,1,1,0,1,0,0,0,0,1,0,1,1,1,1,0,1,0,0,0,1,1,0,1,1,0,1,0,1,0,1,0,1,0,1,0,1,1,0,0,0,0,1,0,0,1,0,1,1,1,0,1,0,0,1,1,0,0,1,0,0,0,1,0,1,1,0,0,0,1,1,0,0,1,0,0,0,0,1,1,1,1,1,1,1,0,1,1,1,1,0,1,1,1,0,0,1,1,0,0,0,1,0,0,1,0,1,1,1,0,1,1,0,1,1,1,0,1,0,1,1,1,0,1,0,0,0,1,0,1,1,1,0,1,0,0,1,1,1,0,1,1,1,1,0,0,1,1,1,1,0,0,0,0,1,0,0,0,1,1,0,1,1,1,1,1,0,1,0,0,1,0,0,1,1,1,0,1,0,1,1,0,0,1,1,1,0,1,1,1,0,0,1,0,0,1,0,0,1,0,0,1,1,0,0,1,0,1,1,0,0,0,1,1,1,1,1,1,0,1,0,1,1,0,1,0,1,0,0,0,1,0,0,1,0,0,0,1,0,0,1,0,1,1,0,0,1,1,0,1,0,1,1,1,1,0,1,1,1,0,1,1,0,0,0,0,1,0,0,0,0,1,1,1,1,0,0,1,1,0,0,0,1,1,0,0,0,1,0,0,0,0,1,0,1,1,0,1,1,0,1,1,1,1,0,1,1,0,1,0,0,0,1,1,1,0,0,0,1,0,0,0,0,0,0,1,1,1,1,1,1,1,0,1,0,1,0,0,0,1,0,1,0,0,1,1,1,1,1,0,1,1,1,0,0,1,1,1,0,0,1,1,1,1,0,0,1,1,0,0,1,0,1,0,0,1,0,1,0,1,1,0,1,1,0,1,0,0,1,1,1,0,1,0,1,1,1,1,0,1,1,0,0,0,0,0,0,0,1,0,1,1,1,1,0,1,1,1,1,1,1,1,0,0,1,0,0,1,1,0,0,0,0,1,0,1,0,1,0,0,1,1,1,1,1,1,0,0,1,1,1,1,0,0,1,0,1,0,1,0,0,1,0,1,0,0,0,0,1,1,1,1,1,1,0,0,1,0,1,1,1,1,0,1,0,0,1,1,0,0,0,1,1,1,1,1,0,0,1,1,1,1,1,0,1,0,1,1,0,1,0,1,0,1,1,0,1,0,1,1,0,1,1,0,0,0,0,0,1,0,0,0,1,1,1,1,1,0,1,0,0,1,1,0,1,0,1,1,1,0,0,1,1,1,1,0,1,1,1,0,0,0,1,0,0,0,1,0,0,1,0,0,1,0,1,1,1,1,1,0,1,1,1,0,0,0,1,0,1,1,1,0,1,0,0,1,0,1,1,0,0,1,1,1,0,0,1,0,0,0,1,0,1,0,1,1,0,1,1,1,1,1,1,0,1,0,0,0,0,1,1,1,0,1,1,0,0,1,1,1,1,0,1,1,1,1,1,1,0,1,1,0,1,0,1,1,0,0,1,0,0,1,1,1,1,1,1,0,1,0,0,1,1,1,1,1,0,0,0,1,0,1,1,0,1,0,1,1,0,0,0,1,1,1,1,1,1,1,1,1,0,0,0,active
1,1,1,1,1,1,1,1,1,1,1,1,1,1,1,0,1,0,1,0,1,1,1,0,0,0,1,0,0,0,1,1,1,0,1,1,0,0,1,1,1,1,0,0,1,1,0,0,1,0,0,1,1,1,1,0,1,1,1,0,1,1,1,1,0,1,0,1,1,1,1,1,1,1,0,1,0,1,1,1,1,0,1,1,1,0,0,1,1,1,1,0,0,1,0,0,1,1,0,1,0,1,0,1,1,0,1,0,1,1,1,1,1,0,1,1,1,1,1,1,1,0,1,0,1,0,1,1,1,0,0,1,1,1,0,0,1,1,1,0,1,1,1,0,1,1,1,1,0,0,1,1,1,1,1,0,1,1,1,0,0,0,1,1,0,0,0,0,1,1,1,0,1,0,1,1,0,0,1,0,1,0,1,1,0,0,1,1,0,0,0,0,1,0,1,1,1,1,0,0,1,0,0,1,1,0,1,1,1,1,1,1,0,0,1,0,1,1,1,1,1,1,1,1,1,0,1,1,1,1,1,1,0,0,1,0,1,1,1,1,0,0,0,1,0,1,0,1,1,1,1,0,0,0,1,1,1,0,1,1,1,0,1,0,1,0,1,1,1,1,0,1,0,1,1,0,1,0,1,1,0,1,1,0,0,0,0,1,1,1,0,1,1,0,0,0,1,1,0,0,1,0,1,1,0,1,1,0,1,1,0,1,0,1,1,1,0,1,0,0,1,0,1,1,1,1,1,1,1,0,1,1,1,1,1,1,1,1,1,1,1,1,0,1,0,0,1,1,1,1,0,1,1,1,1,1,1,1,1,1,1,0,0,0,0,1,0,0,1,0,1,1,1,1,0,1,1,0,0,0,0,0,0,1,1,1,0,1,0,1,1,0,1,1,0,1,1,1,1,1,1,1,1,0,1,1,0,1,1,1,1,1,0,0,1,1,0,1,1,1,0,1,1,1,1,1,0,1,0,1,0,0,0,1,1,1,0,1,1,1,0,1,0,1,1,1,1,1,0,1,1,0,1,1,1,1,1,1,1,0,1,1,0,1,0,0,1,1,1,1,0,1,0,1,1,1,0,1,0,1,0,1,0,1,0,1,1,1,1,1,0,1,0,1,0,1,0,1,1,1,1,1,1,1,1,1,1,0,0,1,0,1,1,1,1,1,1,1,1,1,1,1,1,1,1,1,1,0,1,1,1,0,0,0,1,1,1,1,0,1,0,1,1,0,1,0,0,0,1,1,1,1,0,1,0,1,0,0,0,1,0,1,1,1,1,1,0,0,0,0,1,1,0,1,1,0,1,0,0,0,1,1,0,0,1,1,1,0,1,0,1,1,1,0,0,0,0,1,0,0,1,1,0,1,1,1,1,0,1,1,1,1,1,1,0,0,1,1,1,1,1,0,1,1,1,0,1,0,1,1,1,0,0,1,0,1,1,1,1,1,1,0,0,1,1,1,0,0,1,1,1,1,1,1,0,1,0,0,0,1,1,1,0,1,1,1,1,1,0,1,1,1,1,1,1,1,1,1,0,1,1,0,1,1,1,1,1,1,0,1,0,1,0,1,0,0,1,1,1,1,1,0,1,1,0,0,1,0,0,1,0,0,1,0,1,1,1,0,0,1,1,1,1,1,1,0,0,1,1,1,0,0,1,0,1,0,1,1,0,1,1,1,0,0,1,1,1,0,1,0,0,1,1,0,1,1,1,0,0,0,1,0,1,0,0,1,1,1,0,0,0,1,0,1,1,1,1,1,1,0,1,1,1,1,1,1,1,1,1,1,0,0,0,1,0,0,1,1,1,1,0,1,0,1,1,0,1,0,1,1,1,1,1,0,1,0,1,1,1,0,1,1,1,1,1,1,0,0,0,1,1,1,1,1,0,1,1,1,1,0,1,0,1,1,1,1,1,1,1,1,1,1,0,0,1,1,0,1,0,0,1,1,1,1,0,0,1,0,1,1,1,0,1,0,0,0,1,0,1,1,1,1,0,1,0,1,1,0,0,1,1,0,1,1,1,0,1,1,0,1,1,0,1,0,1,1,1,1,0,0,1,0,1,1,0,1,0,1,1,1,0,0,0,1,0,0,1,1,1,0,0,1,1,1,1,1,0,1,1,0,1,1,0,1,1,0,1,0,1,1,0,1,0,1,1,0,1,1,1,1,1,0,1,1,1,0,1,1,0,1,1,1,1,0,1,1,1,1,1,1,1,0,1,1,0,1,1,1,1,0,1,1,0,1,1,1,1,1,1,1,1,1,1,1,0,0,0,active
0,1,1,0,1,0,0,1,1,0,0,1,1,0,1,0,1,0,0,0,0,1,1,0,1,0,1,0,0,0,1,0,1,0,0,0,1,1,1,0,1,1,0,0,0,0,0,1,1,1,0,1,0,1,1,0,1,0,0,1,1,1,1,0,1,1,0,1,1,0,1,0,0,1,1,1,0,1,1,1,0,0,0,1,0,0,0,1,1,0,0,0,1,1,0,1,1,1,0,0,0,1,0,0,1,1,0,1,1,1,1,0,1,0,0,1,1,1,1,0,1,0,1,0,0,0,1,1,0,0,0,0,0,1,1,0,0,1,0,0,1,0,1,1,0,1,1,1,0,0,0,0,0,1,0,0,1,0,0,0,1,0,1,1,1,0,1,0,1,1,1,0,0,0,1,1,0,0,1,0,0,0,1,1,1,1,1,1,0,1,1,0,0,1,0,0,0,0,1,0,0,0,0,1,1,0,0,1,0,1,1,1,0,0,0,1,1,1,0,1,0,0,1,0,0,0,0,1,1,1,0,1,1,0,1,0,0,0,0,0,0,0,0,0,1,1,0,0,1,1,0,1,0,1,0,0,1,0,1,1,0,0,0,0,1,0,1,1,0,0,1,1,0,1,1,0,1,0,1,1,0,0,0,0,1,0,0,1,0,1,0,0,1,1,1,1,1,1,0,0,1,0,1,1,0,0,1,0,1,0,0,0,0,1,0,1,1,1,1,0,1,0,0,0,1,1,0,1,1,0,1,0,1,0,1,0,0,0,1,0,1,1,0,0,0,0,1,0,0,1,0,1,1,1,0,1,0,0,1,1,0,0,1,0,0,0,1,0,1,1,1,0,0,1,1,0,0,1,0,0,0,0,1,1,1,0,1,1,1,0,1,1,1,1,0,1,1,1,0,0,1,1,0,1,0,1,0,0,1,0,1,1,1,0,1,1,0,1,1,1,0,1,0,1,1,1,0,1,0,0,0,1,0,1,1,1,0,1,0,0,1,1,1,0,1,1,1,1,1,0,1,1,1,1,0,0,0,0,1,0,0,0,1,1,1,1,1,1,1,1,0,1,0,0,0,0,0,1,1,1,0,1,0,1,1,0,0,1,1,1,0,1,1,1,0,0,1,0,0,1,0,0,1,0,1,1,1,0,0,1,1,1,1,0,0,0,1,1,1,1,1,1,0,1,0,1,1,0,1,0,1,0,0,0,1,0,0,1,0,0,0,1,0,0,1,0,1,1,0,0,1,1,0,1,0,1,1,1,1,0,1,1,1,0,1,1,0,0,0,0,1,0,0,0,0,1,1,1,1,0,0,1,1,0,0,0,1,1,0,0,0,1,0,1,0,0,1,1,1,1,0,1,1,0,1,1,1,1,0,1,1,0,1,0,0,0,1,0,1,0,0,0,1,0,0,0,0,0,0,1,1,1,1,1,1,1,0,1,0,1,0,0,0,1,1,1,0,0,1,1,1,1,1,0,1,1,1,0,0,1,1,1,0,0,1,1,1,1,1,1,1,1,0,1,1,0,1,0,0,1,0,1,0,1,1,0,1,1,1,1,0,0,1,1,1,0,1,0,1,1,1,1,0,1,1,0,0,0,0,0,0,0,1,0,1,1,1,1,0,1,1,1,1,1,0,1,0,0,1,0,0,1,1,0,0,0,0,1,0,1,0,1,0,0,1,1,1,1,1,1,0,0,1,1,1,1,0,0,1,0,1,0,1,0,0,1,0,1,0,0,0,0,1,1,1,1,1,1,0,0,1,0,1,1,1,1,0,1,1,0,1,1,0,0,0,1,0,1,1,1,0,0,1,1,1,1,1,0,1,0,1,1,0,1,0,1,0,1,1,0,1,0,1,1,0,1,1,0,0,0,0,0,1,0,0,0,1,1,1,1,1,0,1,0,0,1,1,0,1,0,1,1,1,0,0,0,1,1,1,0,1,1,1,0,0,0,1,0,0,0,1,0,0,1,0,0,1,0,1,1,1,1,1,0,1,1,1,0,0,0,1,0,1,1,1,0,1,0,0,1,0,1,1,0,0,1,1,1,0,1,1,0,0,0,1,0,1,0,1,1,0,1,1,1,1,1,1,0,1,0,0,0,0,1,1,1,0,1,0,0,0,1,1,1,1,0,1,1,1,1,1,1,0,1,1,1,1,0,1,1,1,0,1,1,0,1,1,1,1,1,1,0,1,0,0,1,1,1,1,1,0,0,0,1,0,1,1,0,1,0,1,1,0,0,0,1,1,1,1,1,1,1,1,1,0,0,0,active
1,1,1,0,1,0,0,1,1,0,0,1,1,0,1,0,1,0,1,0,0,1,1,0,1,0,1,0,1,0,0,0,1,1,0,0,1,0,1,1,1,1,0,0,0,0,0,0,1,1,0,1,0,1,1,0,1,0,0,0,1,1,1,0,1,1,0,1,0,0,1,0,0,1,1,1,0,1,1,1,0,0,0,1,0,0,0,1,1,0,0,0,1,1,0,1,1,1,0,0,0,1,0,0,1,1,0,1,1,1,1,0,1,0,0,1,1,1,1,0,1,0,1,0,0,0,1,1,0,0,0,0,0,1,1,0,0,1,0,0,1,0,1,1,0,1,1,1,0,0,1,0,1,1,0,0,1,0,0,0,1,0,1,1,1,0,0,0,1,1,0,0,0,0,1,1,0,0,1,0,0,0,1,1,1,1,0,1,0,0,1,0,0,1,0,0,0,0,1,0,0,0,0,1,1,0,0,1,0,1,1,1,0,0,0,1,0,1,0,1,0,0,0,0,0,0,0,1,1,1,1,1,1,0,1,0,0,1,0,0,0,0,0,0,1,1,0,0,1,1,0,0,0,1,0,0,1,0,0,1,0,0,0,0,1,0,1,1,0,1,0,1,0,1,1,0,1,0,1,1,0,0,0,0,1,0,0,1,0,1,0,0,1,1,1,0,1,1,0,0,1,0,1,1,0,1,1,1,1,1,0,0,0,1,0,1,1,1,1,0,1,0,0,0,1,1,0,1,1,0,1,0,1,0,1,0,1,0,1,0,1,1,0,0,0,0,1,0,0,1,0,1,1,1,0,1,0,0,1,1,0,0,1,0,0,0,1,0,1,1,0,0,0,1,1,0,0,1,0,0,0,0,1,1,1,1,1,1,1,0,1,1,1,1,0,1,1,1,0,0,1,1,0,0,0,1,0,0,1,0,1,1,1,0,0,1,0,1,1,1,0,1,0,1,1,1,0,1,0,0,1,1,0,1,1,1,0,1,0,1,1,1,1,0,1,1,1,1,1,0,1,1,1,1,0,0,0,0,1,0,0,0,1,1,0,1,1,1,1,1,0,1,0,0,1,0,0,1,1,1,0,1,0,1,1,0,0,1,1,1,0,1,1,1,0,0,0,0,0,1,0,0,1,0,0,1,1,0,0,1,0,1,1,0,0,0,1,1,1,1,1,1,0,1,0,1,1,0,1,0,1,0,0,0,1,0,0,1,0,0,0,1,0,0,1,0,1,1,0,0,0,1,0,1,0,1,1,1,1,1,1,1,1,1,1,1,0,0,0,0,1,0,0,0,0,1,1,1,1,0,0,1,1,0,0,0,1,1,0,0,0,1,0,0,0,0,1,0,1,0,0,1,1,1,1,1,1,1,0,1,1,0,1,0,0,1,1,1,1,0,0,0,1,0,0,0,0,0,0,1,0,1,1,1,1,1,0,1,0,1,0,0,0,1,0,1,0,1,1,1,1,1,1,0,1,1,1,0,0,1,1,1,0,0,1,1,1,1,0,0,1,1,0,0,1,0,1,0,0,1,0,1,0,1,0,0,1,1,0,1,0,0,0,1,0,0,1,0,1,1,1,1,0,1,1,0,0,0,0,0,0,0,1,0,1,1,1,1,0,1,1,1,1,1,1,1,0,0,1,0,0,1,1,0,0,0,0,1,0,1,0,1,0,0,1,1,1,0,1,1,0,0,1,1,1,1,0,0,1,0,1,0,1,1,0,1,0,1,0,0,0,0,1,1,1,1,1,1,0,0,1,0,1,1,1,1,1,1,1,0,1,1,0,1,1,1,1,1,1,1,0,0,1,1,1,1,1,0,1,0,1,1,1,1,0,1,0,1,1,0,1,1,1,1,0,1,1,0,0,1,0,0,1,0,0,0,0,1,1,1,1,0,1,0,0,1,1,0,1,1,1,1,1,0,0,1,1,1,1,0,1,1,1,0,0,0,1,0,0,0,1,0,0,1,0,0,1,0,0,1,1,1,1,0,1,1,1,0,0,0,1,0,0,0,1,0,1,1,0,1,0,1,1,0,0,1,1,1,0,0,1,0,0,0,1,0,1,0,1,1,0,1,1,1,1,1,1,0,1,0,0,0,0,1,1,1,0,1,1,0,0,1,1,1,1,0,1,1,1,1,1,1,0,1,1,0,1,0,1,1,0,0,1,0,0,1,1,1,1,1,1,0,1,0,0,1,1,1,1,1,0,0,0,1,0,1,1,0,1,0,1,1,0,0,0,0,1,1,1,1,1,1,1,1,0,0,0,active
1,1,1,0,1,0,0,1,1,0,0,1,1,0,1,0,1,0,0,0,0,1,1,0,1,0,1,0,0,0,1,0,1,0,0,0,1,1,1,0,1,1,0,0,0,0,0,0,1,1,0,1,0,1,1,0,1,0,0,0,1,1,1,0,1,1,0,1,0,0,1,0,0,1,1,1,0,1,1,1,0,0,0,1,0,0,0,1,1,0,0,0,1,1,0,1,1,1,0,0,0,1,0,0,1,1,0,1,1,1,1,0,1,0,0,1,1,1,1,0,1,0,1,0,0,0,1,1,0,0,0,0,0,1,1,0,0,1,0,0,1,0,1,1,0,1,1,1,0,0,0,0,1,1,0,0,1,0,0,0,1,0,1,1,1,0,1,0,1,1,1,0,0,0,1,1,0,0,1,0,0,0,1,1,1,1,1,1,0,1,1,0,0,1,0,0,0,0,1,0,0,0,0,1,1,0,0,1,0,1,1,1,0,0,0,1,1,1,0,1,0,0,0,0,0,0,0,1,1,1,0,1,1,0,1,0,0,0,0,0,0,0,0,0,1,1,0,0,1,1,0,0,0,1,0,0,1,0,1,1,0,0,0,0,1,0,1,1,0,0,0,1,0,1,1,0,1,0,1,1,0,0,0,0,1,0,0,1,0,1,0,0,1,1,1,0,1,1,0,0,1,0,1,1,0,1,1,0,1,0,0,0,0,1,0,1,1,1,1,0,1,0,0,0,1,1,0,1,1,0,1,0,1,0,1,0,1,0,1,0,1,1,0,0,0,0,1,0,0,1,0,1,1,1,0,1,0,0,1,1,0,0,1,0,0,0,1,0,1,1,0,0,0,1,1,0,0,1,0,0,0,0,1,1,1,1,1,1,1,0,1,1,1,1,0,1,1,1,0,0,1,1,0,0,0,1,0,0,1,0,1,1,1,0,1,1,0,1,1,1,0,1,0,1,1,1,0,1,0,0,0,1,0,1,1,1,0,1,0,0,1,1,1,0,1,1,1,1,0,0,1,1,1,1,0,0,0,0,1,0,0,0,1,1,0,1,1,1,1,1,0,1,0,0,1,0,0,1,1,1,0,1,0,1,1,0,0,1,1,1,0,1,1,1,0,0,1,0,0,1,0,0,1,0,0,1,1,0,0,1,0,1,1,0,0,0,1,1,1,1,1,1,0,1,0,1,1,0,1,0,1,0,0,0,1,0,0,1,0,0,0,1,0,0,1,0,1,1,0,0,1,1,0,1,0,1,1,1,1,0,1,1,1,0,1,1,0,0,0,0,1,0,0,0,0,1,1,1,1,0,0,1,1,0,0,0,1,1,0,0,0,1,0,0,0,0,1,0,1,1,0,1,1,0,1,1,1,1,0,1,1,0,1,0,0,0,1,1,1,0,0,0,1,0,0,0,0,0,0,1,1,1,1,1,1,1,0,1,0,1,0,0,0,1,0,1,0,0,1,1,1,1,1,0,1,1,1,0,0,1,1,1,0,0,1,1,1,1,0,0,1,1,0,0,1,0,1,0,0,1,0,1,0,1,1,0,1,1,0,1,0,0,1,1,1,0,1,0,1,1,1,1,0,1,1,0,0,0,0,0,0,0,1,0,1,1,1,1,0,1,1,1,1,1,1,1,0,0,1,0,0,1,1,0,0,0,0,1,0,1,0,1,0,0,1,1,1,1,1,1,0,0,1,1,1,1,0,0,1,0,1,0,1,0,0,1,0,1,0,0,0,0,1,1,1,1,1,1,0,0,1,0,1,1,1,1,0,1,0,0,1,1,0,0,0,1,1,1,1,1,0,0,1,1,1,1,1,0,1,0,1,1,0,1,0,1,0,1,1,0,1,0,1,1,0,1,1,0,0,0,0,0,1,0,0,0,1,1,1,1,1,0,1,0,0,1,1,0,1,0,1,1,1,0,0,1,1,1,1,0,1,1,1,0,0,0,1,0,0,0,1,0,0,1,0,0,1,0,1,1,1,1,1,0,1,1,1,0,0,0,1,0,1,1,1,0,1,0,0,1,0,1,1,0,0,1,1,1,0,0,1,0,0,0,1,0,1,0,1,1,0,1,1,1,1,1,1,0,1,0,0,0,0,1,1,1,0,1,1,0,0,1,1,1,1,0,1,1,1,1,1,1,0,1,1,0,1,0,1,1,0,0,1,0,0,1,1,1,1,1,1,0,1,0,0,1,1,1,1,1,0,0,0,1,0,1,1,0,1,0,1,1,0,0,0,1,1,1,1,1,1,1,1,1,0,0,0,active
1,1,1,0,1,0,0,1,1,0,0,1,1,0,1,0,1,0,0,0,0,1,1,0,1,0,1,0,0,0,0,0,1,0,0,0,1,1,1,0,1,1,0,0,0,0,0,0,1,1,0,1,0,1,1,0,1,0,0,0,1,1,1,0,1,1,0,1,0,0,1,0,0,1,1,1,0,1,1,1,0,0,0,1,0,0,0,1,1,0,0,0,1,1,0,1,1,1,0,0,0,1,0,0,1,1,0,1,1,1,1,0,1,0,0,1,1,1,1,0,1,0,1,0,0,0,1,1,0,0,0,0,0,1,1,0,0,1,0,0,1,0,1,1,0,1,1,1,0,0,0,0,1,1,0,0,1,0,0,0,1,0,1,1,1,0,1,0,1,1,1,0,0,0,1,1,0,0,1,0,0,0,1,1,1,1,1,1,0,1,1,0,0,1,0,0,0,0,1,0,0,0,0,1,1,0,0,1,0,1,1,1,0,0,0,1,0,1,0,1,0,0,0,0,0,0,0,1,1,1,0,1,1,0,1,0,0,0,0,0,0,0,0,0,1,1,0,0,1,1,0,0,0,1,0,0,1,0,1,1,0,0,0,0,1,0,1,1,0,0,0,1,0,1,1,0,1,0,1,1,0,0,0,0,1,0,0,1,0,1,0,0,1,1,1,0,1,1,0,0,1,0,1,1,0,1,1,0,1,0,0,0,0,1,0,1,1,1,1,0,1,0,0,0,1,1,0,1,1,0,1,0,1,0,1,0,1,0,1,0,1,1,0,0,0,0,1,0,0,1,0,1,1,1,0,1,0,0,1,1,0,0,1,0,0,0,1,0,1,1,0,0,0,1,1,0,0,1,0,0,0,0,1,1,1,1,1,1,1,0,1,1,1,1,0,1,1,1,0,0,1,1,0,0,0,1,0,0,1,0,1,1,1,0,0,1,0,1,1,1,0,1,0,1,1,1,0,1,0,0,0,1,0,1,1,1,0,1,0,0,1,1,1,0,1,1,1,1,0,0,1,1,1,1,0,0,0,0,1,0,0,0,1,1,0,1,1,1,1,1,0,1,0,0,1,0,0,1,1,1,0,1,0,1,1,0,0,1,1,1,0,1,1,1,0,0,1,0,0,1,0,0,1,0,0,1,1,0,0,1,0,1,1,0,0,0,1,1,1,1,1,1,0,1,0,1,1,0,1,0,1,0,0,0,1,0,0,1,0,0,0,1,0,0,1,0,1,1,0,0,1,1,0,1,0,1,1,1,1,0,1,1,1,0,1,1,0,0,0,0,1,0,0,0,0,1,1,1,1,0,0,1,1,0,0,0,1,1,0,0,0,1,0,0,0,0,1,0,1,1,0,1,1,0,1,1,1,1,0,1,1,0,1,0,0,0,1,1,1,0,0,0,1,0,0,0,0,0,0,1,1,1,1,1,1,1,0,1,0,1,0,0,0,1,0,1,0,0,1,1,1,1,1,0,1,1,1,0,0,1,1,1,0,0,1,1,1,1,0,0,1,1,0,0,1,0,1,0,0,1,0,1,0,1,1,0,1,1,0,1,0,0,1,1,1,0,1,0,1,1,1,1,0,1,1,0,0,0,0,0,0,0,1,0,1,1,1,1,0,1,1,1,1,1,1,1,0,0,1,0,0,1,1,0,0,0,0,1,0,1,0,1,0,0,1,1,1,1,1,1,0,0,1,1,1,1,0,0,1,0,1,0,1,0,0,1,0,1,0,0,0,0,1,1,1,1,1,1,0,0,1,0,1,1,1,1,0,1,0,0,1,1,0,0,0,1,1,1,1,1,0,0,1,1,1,1,1,0,1,0,1,1,0,1,0,1,0,1,1,0,1,0,1,1,0,1,1,0,0,0,0,0,1,0,0,0,1,1,1,1,1,0,1,0,0,1,1,0,1,0,1,1,1,0,0,1,1,1,1,0,1,1,1,0,0,0,1,0,0,0,1,0,0,1,0,0,1,0,0,1,1,1,1,0,1,1,1,0,0,0,1,0,1,1,1,0,1,0,0,1,0,1,1,0,0,1,1,1,0,0,1,0,0,0,1,0,1,0,1,1,0,1,1,1,1,1,1,0,1,0,0,0,0,1,1,1,0,1,1,0,0,1,1,1,1,0,1,1,1,1,1,1,0,1,1,0,1,0,1,1,0,0,1,0,0,1,1,1,1,1,1,0,1,0,0,1,1,1,1,1,0,0,0,1,0,1,1,0,1,0,1,1,0,0,0,1,1,1,1,1,1,1,1,1,0,0,0,active
0,1,1,0,1,0,0,1,1,0,0,1,1,1,1,0,1,0,0,0,0,1,1,0,1,0,1,0,0,0,1,0,1,0,0,0,1,1,1,0,1,1,0,0,0,0,0,0,1,1,0,1,0,1,1,0,1,0,0,0,1,1,1,0,1,1,0,1,0,0,1,0,0,1,1,1,0,1,1,1,0,0,0,1,0,0,0,1,1,0,0,0,1,1,0,1,1,1,0,0,0,1,0,0,1,1,0,1,1,1,1,0,1,0,0,1,1,1,1,0,1,0,1,0,0,0,1,1,0,0,0,0,0,1,1,0,0,1,0,0,1,0,1,1,0,1,1,1,0,0,0,0,0,1,0,0,1,0,0,0,1,0,1,1,1,0,1,0,1,1,1,0,0,0,1,1,0,0,1,0,0,0,1,1,1,1,1,1,0,1,1,0,0,1,0,0,0,0,1,0,0,0,0,1,1,0,0,1,0,1,1,1,0,0,0,1,1,1,0,1,0,0,0,0,0,0,0,1,1,1,0,1,1,0,1,1,0,0,0,0,0,0,0,1,1,1,0,0,1,1,0,0,0,1,0,0,1,0,1,1,0,0,0,0,1,0,1,1,1,0,0,1,0,1,1,0,1,1,1,1,0,0,0,1,1,0,0,1,0,1,0,0,1,1,1,0,1,1,0,0,1,0,1,1,0,0,1,0,1,0,0,0,0,1,0,1,1,1,1,0,1,0,0,0,1,1,0,1,1,0,1,0,1,0,1,0,0,0,1,0,1,1,0,0,0,0,1,0,0,1,0,1,1,1,0,1,0,0,1,1,0,0,1,0,0,0,1,0,1,1,0,0,0,1,1,0,0,1,0,0,0,1,1,1,1,0,1,1,1,0,1,1,1,1,0,1,1,1,0,0,1,1,0,0,0,1,0,0,1,0,1,1,1,0,1,1,0,1,1,1,0,1,0,1,1,1,0,1,0,0,0,1,0,1,1,1,0,1,0,0,1,1,1,0,1,1,1,1,0,0,1,1,1,1,0,0,0,0,1,0,0,0,1,1,0,1,1,1,1,1,0,1,0,0,0,0,0,1,1,1,0,1,0,1,1,0,0,1,1,1,0,1,1,1,0,0,1,0,0,1,0,0,1,0,0,1,1,0,0,1,0,1,1,0,0,0,1,1,1,1,1,1,0,1,0,1,1,0,1,0,1,0,0,0,1,0,0,1,0,0,0,1,0,0,1,0,1,1,0,0,1,1,0,1,0,1,1,1,1,0,1,1,1,0,1,1,1,0,0,0,1,0,0,0,0,1,1,1,1,0,0,1,1,0,0,0,1,1,0,0,0,1,0,0,0,0,1,0,1,1,0,1,1,0,1,1,1,1,0,1,1,0,1,0,0,0,1,0,1,0,0,0,1,0,0,0,0,0,0,1,1,1,1,1,1,1,0,1,0,1,0,0,0,1,0,1,0,0,1,1,1,1,1,0,1,1,1,0,0,1,1,1,1,0,1,1,1,1,0,0,1,1,0,0,1,0,1,0,0,1,0,1,0,1,1,0,1,1,0,1,0,0,1,1,1,0,1,0,1,1,1,1,0,1,1,0,0,0,0,0,1,0,1,0,1,1,1,1,0,1,1,1,1,1,0,1,0,0,1,0,0,1,1,0,0,0,0,1,0,1,0,1,0,0,1,1,1,1,1,1,0,1,1,1,1,1,0,0,1,0,1,0,1,0,0,1,0,1,0,0,0,0,1,1,1,1,1,1,0,0,1,0,1,1,1,1,0,1,0,0,1,1,0,0,0,1,0,1,1,1,0,0,1,1,1,1,1,0,1,0,1,1,0,1,0,1,0,1,1,0,1,0,1,1,0,1,1,0,0,0,0,0,1,0,0,0,1,1,1,1,1,0,1,0,0,1,1,0,1,0,1,1,1,0,0,1,1,1,1,0,1,1,1,0,0,0,1,0,0,0,1,0,0,1,0,0,1,0,1,1,1,1,1,0,1,1,1,0,0,0,1,0,1,1,1,0,1,0,0,1,0,1,1,0,0,1,1,1,0,0,1,0,0,0,1,0,1,0,1,1,0,1,1,1,1,1,1,0,1,0,0,0,0,1,1,1,0,1,0,0,0,1,1,1,1,0,1,1,1,1,1,1,0,1,1,0,1,0,1,1,0,0,1,0,0,1,1,1,1,1,1,0,1,0,0,1,1,1,1,1,0,0,0,1,0,1,1,0,1,0,1,1,0,0,0,1,1,1,1,1,1,1,1,1,0,0,0,active
1,1,1,1,0,0,1,0,1,1,0,1,1,1,0,0,1,0,0,0,0,0,1,1,0,1,1,1,0,1,0,1,1,1,0,0,1,1,1,1,0,1,1,1,1,0,0,0,0,0,0,0,1,1,1,1,1,0,1,1,0,1,1,0,1,1,0,1,0,0,1,0,1,1,1,0,1,0,1,1,0,0,0,1,1,1,0,1,0,1,0,0,0,0,1,0,1,0,0,0,0,1,0,0,0,1,0,1,0,0,0,0,1,0,1,0,1,0,1,1,1,0,0,1,1,1,1,1,1,1,0,0,0,1,1,1,0,0,0,1,1,1,1,0,0,0,1,1,1,0,1,1,1,0,0,0,1,1,0,1,1,0,0,0,0,1,1,0,1,0,0,1,1,1,0,0,0,0,1,1,1,0,0,1,0,0,0,1,1,0,0,0,1,1,0,0,1,1,0,0,0,0,0,1,0,0,0,0,0,1,0,1,1,0,0,1,1,1,1,1,1,0,1,1,0,0,1,1,0,0,1,0,0,0,0,0,0,1,0,1,0,0,0,0,0,0,0,0,0,1,1,0,0,0,0,0,1,0,1,1,1,0,1,0,0,1,0,0,1,1,1,1,0,1,0,0,0,0,1,0,1,1,0,0,0,0,1,0,0,1,0,0,1,0,0,0,1,1,0,1,1,0,1,0,1,0,1,0,1,1,1,0,0,0,1,1,1,1,0,0,1,1,0,0,0,1,1,1,1,0,1,1,0,0,0,0,0,0,1,0,0,1,0,1,0,1,1,0,1,1,0,1,1,1,1,1,0,0,0,0,0,0,0,0,0,0,1,1,1,1,0,1,1,1,1,0,1,1,0,0,0,1,0,0,1,1,0,1,1,1,0,0,1,0,0,0,1,0,1,1,1,1,1,1,0,1,1,1,1,0,1,0,0,0,0,1,1,0,0,1,1,1,1,0,1,1,0,0,1,0,0,1,0,1,1,0,1,0,1,1,0,1,0,1,0,1,1,0,1,1,1,0,0,1,0,0,0,1,1,0,0,0,1,0,1,0,0,1,0,0,1,1,1,1,1,0,0,1,0,1,0,1,0,0,0,1,1,0,0,0,0,1,1,1,0,0,0,0,0,0,0,0,0,1,1,1,1,1,0,1,0,0,0,0,1,0,1,1,1,1,1,0,0,1,0,1,1,0,1,1,1,0,0,0,1,1,0,1,1,0,1,1,0,0,0,0,0,0,0,1,0,0,0,0,0,1,0,1,0,0,1,1,1,1,1,0,1,1,0,1,0,1,1,1,0,1,0,0,1,1,1,1,1,0,1,0,0,0,0,0,1,0,0,1,0,0,1,0,1,0,0,0,0,1,1,1,1,0,0,1,1,0,1,0,1,0,0,0,0,0,0,1,1,0,0,0,0,1,1,1,0,0,1,0,1,0,0,1,1,1,0,0,1,1,1,0,0,0,1,1,0,1,0,0,0,0,1,0,0,1,1,0,0,0,1,0,0,0,0,0,0,0,0,1,0,1,1,1,0,1,1,1,1,1,1,1,0,1,0,0,0,1,1,0,0,0,1,1,1,0,0,1,1,1,1,0,0,0,0,0,1,1,1,0,1,1,0,1,1,1,0,0,1,1,0,0,0,1,1,0,1,1,1,1,0,0,0,1,1,0,1,1,1,0,1,0,1,1,0,1,0,1,1,1,0,0,1,0,1,1,0,1,0,0,0,0,1,1,0,1,0,0,1,1,0,0,1,0,1,0,0,0,0,0,1,1,0,0,0,1,1,0,0,1,0,0,1,0,0,0,1,1,1,0,1,0,0,1,1,0,0,1,1,0,1,0,1,0,1,0,0,0,0,0,0,0,1,1,0,0,1,0,0,0,0,0,0,0,0,1,1,0,0,1,0,1,1,1,1,1,1,1,0,1,0,1,1,1,1,0,0,1,0,0,0,0,1,1,1,0,0,1,0,1,0,1,1,1,1,1,1,1,1,0,0,1,1,0,0,0,1,0,0,0,0,0,0,1,1,1,0,1,1,1,1,0,1,1,0,1,0,1,1,1,1,0,1,0,1,1,1,1,0,0,1,1,1,0,0,0,0,1,1,1,1,0,0,1,0,0,0,0,1,1,0,0,1,1,1,0,0,1,0,0,1,0,1,1,0,1,1,1,1,0,1,0,1,1,1,1,1,1,1,0,0,1,1,0,1,1,0,0,1,0,0,1,0,0,1,0,0,0,0,1,0,0,0,1,1,1,1,1,1,0,0,0,0,active
1,1,1,0,0,0,0,0,1,1,0,1,1,1,0,0,1,0,0,0,0,0,1,0,0,0,1,1,1,0,0,1,1,1,0,0,1,0,1,1,0,1,1,0,1,0,0,1,0,0,0,1,1,1,0,1,1,0,1,0,0,1,1,0,1,1,0,1,1,0,1,1,1,1,0,1,0,0,1,1,0,0,0,1,1,1,0,0,1,1,0,0,0,0,1,0,0,0,0,0,1,1,0,1,0,1,1,1,0,0,0,0,1,0,0,0,1,0,1,0,1,0,1,1,1,1,1,0,1,1,0,0,0,1,1,1,1,0,0,1,1,1,0,0,1,1,1,1,1,0,1,1,1,0,0,0,1,1,0,1,1,0,0,0,0,0,1,0,1,0,0,1,0,1,0,1,0,0,1,1,1,0,0,1,0,0,0,1,1,0,0,0,1,1,0,1,1,1,0,1,1,0,0,0,0,0,0,0,0,1,0,0,1,0,0,1,1,1,1,1,1,0,1,1,0,0,1,1,0,1,1,1,0,0,0,0,1,1,0,0,0,1,0,0,0,0,0,0,0,1,1,1,0,0,0,0,1,0,0,1,1,0,1,1,0,1,0,0,1,1,1,1,1,1,0,0,0,0,1,0,1,1,0,0,0,0,1,0,0,1,0,0,1,0,0,0,0,1,0,1,1,0,0,0,0,0,0,0,1,1,0,0,0,1,1,1,1,1,0,0,1,0,0,0,0,1,1,1,1,0,0,1,1,0,0,0,0,0,0,0,0,1,0,1,0,1,1,1,1,1,1,1,1,1,0,1,0,0,0,0,1,0,0,0,0,0,1,0,1,0,0,0,1,1,1,0,1,1,0,0,0,1,0,0,1,1,0,0,0,1,0,0,1,0,0,0,0,0,1,1,1,1,0,1,0,1,1,1,1,0,0,0,1,0,0,1,0,0,0,0,1,1,1,1,1,1,0,0,1,0,0,0,0,0,1,0,1,0,1,1,0,0,1,1,0,1,1,0,1,1,1,0,0,1,1,1,0,1,1,0,0,0,0,0,1,0,0,1,0,0,1,1,0,1,0,1,0,1,0,1,0,1,0,0,0,1,0,0,1,0,1,1,0,1,0,0,0,0,0,0,0,0,0,1,1,0,1,0,0,1,0,0,1,0,1,0,1,1,1,1,1,0,0,1,0,1,0,0,0,1,1,0,0,0,1,1,1,1,1,0,1,1,0,0,1,0,0,0,0,0,0,1,0,0,0,0,0,1,0,0,1,1,1,0,0,0,0,0,0,0,0,0,1,1,0,1,0,0,1,0,0,1,1,0,1,0,1,0,0,0,1,0,0,1,0,1,1,0,1,0,0,0,0,1,1,1,1,0,0,1,0,0,1,0,0,1,0,1,0,0,0,1,1,0,0,0,0,1,1,1,0,0,1,1,1,0,0,1,1,0,0,0,1,1,1,1,1,0,1,0,0,1,0,0,0,0,0,0,0,1,1,0,1,0,1,0,1,0,0,0,0,0,0,1,0,1,0,1,1,1,1,0,0,1,0,1,0,1,1,1,0,0,1,0,0,0,1,1,0,0,0,1,1,1,1,0,0,0,0,0,1,1,1,1,1,1,0,0,1,0,0,0,1,1,0,0,0,1,1,0,1,1,1,1,0,0,0,1,1,0,1,1,0,0,0,1,1,0,0,1,0,1,1,1,0,0,1,0,1,1,0,0,1,0,0,1,0,1,0,1,0,1,1,1,0,0,1,0,1,0,1,1,0,0,1,1,0,0,0,1,0,0,0,1,0,0,0,0,0,0,0,1,1,0,1,1,0,1,1,0,1,1,1,0,1,0,1,0,1,0,0,0,0,0,1,0,1,0,0,0,1,0,0,0,0,0,0,0,0,1,1,0,0,0,0,1,1,1,0,1,1,1,0,1,1,1,1,1,1,0,0,1,0,0,0,0,1,1,0,1,0,0,1,1,1,1,0,1,1,1,0,1,1,0,1,1,1,0,0,0,1,0,1,1,0,0,1,0,1,1,0,1,1,1,0,0,1,1,0,0,0,1,1,1,1,0,1,0,0,0,0,1,0,0,1,0,1,1,0,1,0,1,1,1,1,0,1,1,0,0,0,1,1,0,0,0,1,1,1,0,0,1,1,0,1,0,1,1,0,1,1,1,1,0,1,0,0,1,0,1,0,0,1,0,0,1,0,0,1,1,0,0,1,0,0,1,0,0,1,0,0,0,0,1,0,0,1,1,1,1,1,1,1,0,0,0,0,active
1,1,1,0,0,0,0,0,1,1,1,1,1,1,0,0,1,0,0,0,0,0,1,0,0,0,1,1,0,0,0,0,1,1,0,0,1,0,1,1,0,1,1,0,1,0,0,1,0,0,0,1,1,1,0,1,1,0,1,0,0,1,1,0,1,1,0,1,1,0,1,1,1,1,0,1,0,0,1,1,0,0,1,1,1,1,0,0,1,1,0,0,0,0,1,0,0,0,0,0,1,1,0,1,0,1,0,1,0,0,0,0,1,0,0,0,1,0,1,0,1,0,0,1,1,1,1,0,1,1,0,0,1,0,1,1,1,0,0,1,1,1,1,0,1,1,1,1,1,0,1,0,1,0,0,0,1,1,0,1,1,0,0,0,0,0,1,0,1,0,0,1,0,1,0,1,0,0,1,1,1,0,0,1,0,0,0,1,1,0,0,1,1,1,0,0,1,1,0,1,1,0,0,0,0,0,0,0,0,1,0,0,1,0,0,1,1,1,1,1,1,0,1,1,0,0,1,1,0,0,1,1,0,0,0,0,0,1,0,0,0,0,0,0,1,0,0,0,0,1,1,0,0,0,1,0,1,0,0,1,1,0,1,0,0,1,0,0,1,1,1,1,1,1,0,0,0,0,1,0,1,1,0,0,0,0,1,0,0,1,0,0,1,0,0,0,0,1,0,1,1,0,0,0,0,0,0,0,1,1,0,0,0,1,1,1,1,1,0,1,1,1,0,0,0,1,1,1,1,0,1,1,0,0,0,0,0,1,0,0,0,1,0,1,0,1,0,1,1,1,1,1,1,1,0,0,0,0,0,0,1,0,0,0,0,0,1,0,1,0,0,1,1,1,1,0,1,1,0,0,0,1,0,0,1,1,1,0,0,1,0,0,1,0,0,0,0,0,1,1,1,1,1,1,0,1,1,1,1,0,0,0,1,0,0,1,1,0,0,0,1,1,1,1,1,1,0,0,1,0,0,0,0,0,1,0,1,0,1,1,0,1,0,1,0,1,1,0,1,1,0,0,0,1,1,0,0,1,1,0,0,0,0,0,1,0,0,1,0,0,1,1,0,1,0,1,0,1,0,1,0,1,0,0,0,1,0,0,1,0,0,1,0,1,1,0,0,0,0,0,0,0,1,1,1,0,1,0,0,1,0,0,0,0,1,0,1,1,1,1,1,0,0,1,1,1,0,0,0,1,1,0,0,0,1,1,1,1,1,0,1,1,0,0,0,0,0,0,0,0,0,1,0,0,0,0,0,1,0,0,1,1,1,0,1,1,0,0,0,0,0,0,1,1,0,1,0,0,1,1,0,1,1,0,1,0,1,0,0,0,1,0,0,1,0,1,1,0,1,0,0,0,0,1,1,1,1,0,0,1,0,1,1,0,0,0,0,0,1,0,0,1,1,0,0,0,1,1,1,1,0,0,1,1,1,0,0,1,1,1,0,0,1,1,1,0,1,0,1,0,0,1,0,0,0,0,0,0,0,1,1,0,1,0,1,0,1,0,0,0,1,0,0,1,0,1,0,1,0,1,1,0,0,1,0,1,0,1,0,1,0,0,1,0,0,0,1,1,0,0,0,1,1,1,1,0,1,0,0,0,1,1,1,1,1,1,0,0,0,0,0,0,1,1,0,0,0,1,1,0,1,1,1,1,0,0,0,1,1,0,1,1,1,0,0,1,1,0,0,1,0,0,1,1,0,0,1,0,1,0,0,1,1,0,0,1,0,1,0,1,0,1,1,1,0,0,1,0,1,1,0,0,0,0,1,1,0,0,0,1,0,0,0,1,0,0,0,0,0,0,0,1,1,0,1,0,0,1,1,0,1,1,1,0,1,0,1,0,1,0,0,0,0,0,0,0,1,0,0,0,1,0,0,0,1,0,0,0,0,1,1,0,0,0,1,1,1,1,1,1,1,1,0,1,1,1,1,1,1,0,0,0,0,0,0,0,1,1,1,0,0,0,1,1,0,1,0,1,1,1,0,1,1,0,1,1,1,0,0,0,1,0,1,1,0,0,1,0,1,1,0,1,1,1,0,0,1,1,0,0,0,1,1,1,1,0,1,0,0,0,0,1,0,0,1,1,1,1,0,0,0,1,1,1,1,0,1,1,0,0,0,1,1,0,0,0,1,1,1,0,0,1,1,0,1,0,1,1,0,1,1,1,1,0,1,0,0,1,0,1,0,0,1,0,0,1,1,1,1,1,0,0,1,0,0,1,0,0,1,0,0,0,0,1,0,0,1,1,1,1,1,1,1,0,0,0,0,inactive
1,0,1,0,1,1,0,0,1,1,0,1,1,1,1,0,1,0,1,1,1,0,1,0,1,1,1,1,0,0,0,0,1,1,1,0,1,0,1,1,1,1,1,0,1,1,1,0,0,0,0,0,1,1,1,1,1,0,1,0,1,1,1,0,1,1,1,1,1,0,1,1,1,1,1,1,0,0,1,1,0,0,0,1,1,1,1,1,0,1,0,1,1,0,1,0,1,1,1,0,0,1,0,1,0,1,0,1,1,1,0,0,1,0,0,1,1,0,1,0,1,1,0,1,1,1,1,1,1,0,0,0,1,0,1,1,1,1,1,1,1,1,0,0,0,1,1,1,1,0,1,1,1,1,0,0,1,1,1,1,1,0,0,0,1,0,1,1,1,1,0,1,0,1,0,0,0,0,1,1,1,0,1,1,0,0,0,1,1,0,0,0,1,1,0,0,1,1,0,1,1,0,1,0,0,0,1,0,0,1,0,0,1,1,0,1,1,1,1,1,1,0,1,1,0,1,1,1,0,0,1,1,1,0,0,1,0,1,1,0,0,0,0,0,0,1,0,0,0,1,1,1,0,0,0,0,1,1,0,1,1,0,1,0,0,1,0,1,1,1,1,1,1,1,1,1,1,0,1,0,1,1,0,0,0,0,1,0,0,1,0,1,1,0,0,0,0,1,0,1,1,0,1,0,0,0,1,0,1,1,0,0,0,0,0,1,1,1,0,1,1,1,0,0,0,1,1,1,1,1,1,1,0,1,0,1,0,0,0,0,0,1,0,1,1,1,0,0,1,1,0,1,1,1,1,0,0,0,0,0,0,0,0,0,0,0,1,1,1,0,0,1,1,1,1,0,1,1,0,1,0,1,0,0,0,1,1,0,0,1,0,0,1,1,0,1,0,0,1,0,1,1,0,1,0,1,1,1,1,1,0,0,1,1,0,1,1,1,0,0,1,1,1,0,1,1,1,1,1,0,0,1,1,0,1,0,1,0,1,1,0,0,0,1,0,1,1,0,1,1,0,0,0,1,0,1,0,1,1,0,0,0,0,0,1,0,1,1,1,0,1,1,0,1,0,0,1,1,0,1,0,1,1,0,0,1,1,1,0,0,0,1,0,1,0,1,0,0,0,0,0,0,0,1,1,1,1,0,0,1,0,0,0,0,1,1,1,1,1,1,1,0,0,1,0,0,0,0,0,1,1,0,1,0,1,1,0,1,1,1,1,1,0,0,0,0,0,0,0,1,1,1,0,1,1,0,0,1,0,1,1,1,1,0,1,0,1,0,1,0,0,0,0,1,1,1,0,1,1,0,0,1,1,0,1,1,1,0,1,0,1,1,0,1,0,1,1,1,1,0,0,1,0,1,1,1,1,0,0,1,0,0,1,0,0,1,1,0,0,0,0,1,1,0,0,0,0,1,1,1,1,1,1,1,1,0,0,1,1,1,1,0,1,1,1,0,0,1,1,1,1,1,0,0,0,0,1,0,0,1,1,0,1,0,1,1,1,0,0,0,0,0,0,1,0,1,0,1,0,1,1,1,0,1,0,1,0,1,0,1,0,0,1,1,0,0,1,1,1,0,0,1,1,1,1,0,1,0,1,0,1,1,1,1,1,1,0,1,0,1,1,0,1,1,0,0,0,1,1,0,1,1,1,1,0,1,0,1,1,0,1,1,0,0,0,1,0,0,1,1,0,1,1,1,1,1,1,0,1,0,1,0,0,0,0,0,1,1,0,1,0,1,1,1,0,1,1,0,1,0,1,1,0,0,1,1,1,1,0,1,0,1,0,1,0,0,0,1,0,0,0,1,1,1,1,0,0,1,1,1,0,1,0,1,1,1,1,0,1,0,0,0,0,0,0,0,1,0,1,0,1,0,1,0,0,0,0,0,1,1,1,0,0,0,0,1,1,1,1,1,1,1,0,1,0,1,1,1,1,1,0,1,0,1,1,0,1,1,1,1,1,1,1,1,0,1,0,1,1,1,0,1,0,0,0,1,1,0,0,0,1,0,1,0,0,0,0,0,1,1,0,1,1,1,0,1,1,1,0,1,0,1,1,1,1,0,1,0,0,1,1,1,0,0,1,0,1,0,1,0,1,1,1,1,1,1,0,1,1,0,1,1,1,1,0,1,0,1,1,1,0,1,1,0,1,1,1,1,1,1,1,1,1,1,1,0,0,1,0,1,0,1,1,0,0,0,1,0,1,1,1,0,1,0,0,1,0,0,1,0,0,0,0,1,1,0,0,1,1,1,1,1,1,0,0,0,0,inactive
1,1,1,1,0,0,0,0,1,1,0,1,1,1,1,0,1,0,0,0,0,0,1,0,0,1,1,1,0,0,0,0,1,1,0,0,1,0,1,1,1,1,1,0,1,0,0,0,0,0,0,0,1,1,0,1,1,0,1,0,0,1,1,0,1,1,0,1,0,0,1,0,1,1,0,1,0,0,1,1,0,0,0,1,1,1,0,0,0,1,0,0,0,0,1,0,1,0,0,1,0,1,0,1,0,1,0,1,0,0,0,0,1,0,0,0,1,0,1,0,1,0,0,1,1,0,1,0,1,0,0,0,0,1,1,1,0,0,0,1,1,1,0,0,0,0,1,1,1,0,1,0,0,1,0,0,1,1,0,1,1,0,0,0,0,0,1,0,1,0,0,1,0,1,0,0,0,0,1,1,1,0,0,1,0,0,0,1,1,0,0,1,1,1,0,0,1,1,0,1,0,0,0,0,0,0,0,0,0,1,0,0,1,0,0,1,1,1,1,1,1,0,1,1,0,0,1,1,0,0,1,0,0,0,0,0,0,1,0,0,0,0,0,0,0,0,0,0,0,1,1,0,0,0,0,0,1,0,0,1,1,0,1,0,0,1,0,0,1,1,1,1,0,1,0,0,0,0,1,1,1,1,0,0,1,0,1,0,0,1,0,0,1,0,1,0,0,1,0,1,1,0,1,0,0,0,0,0,1,1,0,0,0,0,0,1,1,1,0,0,0,0,0,1,0,1,1,1,1,0,0,1,0,0,0,0,0,0,1,0,0,1,0,1,0,1,0,0,1,1,0,1,1,1,0,0,0,1,0,0,0,0,0,1,1,0,1,1,1,1,0,0,1,1,1,0,1,1,0,0,0,1,0,0,0,1,0,0,0,1,0,0,1,0,0,1,0,0,1,1,1,1,0,1,0,1,1,1,1,0,0,0,1,0,0,1,0,0,0,0,1,1,1,0,1,1,0,0,1,0,0,1,0,1,1,0,0,0,1,1,0,1,0,1,0,1,1,0,1,1,0,0,0,1,0,0,0,1,1,0,0,0,0,0,1,0,0,1,0,0,1,1,0,1,1,0,0,1,0,1,0,1,0,0,0,1,0,1,0,0,0,1,0,1,0,0,0,0,0,0,0,0,0,1,1,0,1,0,0,1,1,0,0,0,1,1,1,1,1,1,1,0,0,1,0,0,1,0,1,1,1,0,0,0,1,1,0,1,1,0,1,1,0,0,0,0,0,0,0,1,0,0,0,1,0,0,0,1,0,0,1,1,1,1,1,0,0,0,0,0,0,1,1,1,0,1,0,0,1,0,0,1,1,0,1,0,1,0,0,0,1,1,0,1,0,1,1,0,1,1,0,0,0,1,1,1,1,0,0,1,1,0,1,0,0,0,1,0,0,0,0,1,1,0,0,0,1,1,1,1,1,1,1,0,1,0,0,1,1,0,0,0,1,1,1,0,0,0,1,0,1,1,0,0,0,0,0,1,0,1,1,0,0,0,1,0,0,0,0,0,0,0,0,1,0,1,0,1,0,1,1,1,0,1,1,1,0,1,1,1,0,0,1,0,0,0,1,1,0,0,0,1,1,1,1,0,0,0,0,0,1,1,1,1,1,1,0,1,0,1,0,0,1,1,0,0,0,1,1,0,1,1,1,1,0,0,0,1,1,0,1,1,0,0,0,0,1,0,0,1,0,1,1,1,0,0,1,0,1,0,0,1,0,0,1,0,1,1,0,1,0,0,1,1,0,0,1,0,1,0,1,0,0,0,1,1,1,1,0,1,1,0,0,0,0,0,0,0,0,1,1,1,1,0,1,0,0,1,1,0,0,1,1,0,1,1,1,0,1,0,0,0,0,0,0,0,1,0,0,0,1,0,0,0,0,0,1,0,0,1,1,0,0,0,0,1,1,1,0,1,1,1,1,1,0,1,1,1,1,0,0,1,0,0,0,0,1,1,0,0,0,0,1,1,0,1,1,1,1,1,1,1,1,0,0,1,1,0,0,0,1,0,0,0,0,0,0,1,1,1,0,1,1,1,0,0,1,1,0,1,0,1,1,1,1,0,1,0,0,1,1,1,0,0,1,1,1,0,0,0,0,1,1,1,1,0,0,1,0,1,0,0,1,0,0,0,0,1,1,0,0,1,0,0,1,1,1,1,0,1,1,1,1,0,1,0,1,1,0,1,1,1,1,0,0,1,0,0,1,1,0,0,1,0,0,1,0,0,1,0,0,0,0,1,0,0,0,1,1,1,1,1,1,0,0,0,0,inactive
1,1,1,0,0,0,1,0,1,1,0,1,1,1,0,1,1,0,0,0,1,0,1,0,0,0,1,1,0,0,0,0,1,1,0,0,1,0,1,1,1,1,1,0,1,0,0,0,0,0,0,0,1,1,0,1,1,0,1,0,0,1,1,0,1,1,1,1,0,0,1,0,1,1,0,0,0,0,1,1,0,0,0,1,1,1,0,0,0,1,0,0,0,1,1,0,1,0,0,0,0,1,0,0,0,1,0,1,0,0,0,1,1,0,1,0,1,0,1,0,1,0,0,1,1,0,1,0,1,0,0,0,0,0,1,1,1,0,0,1,1,1,0,0,0,1,1,1,1,0,1,0,1,1,0,1,1,1,0,1,1,0,0,0,0,0,1,0,1,0,0,1,0,1,0,0,0,0,1,1,1,0,0,1,0,0,0,1,1,1,0,0,1,1,0,0,1,1,0,0,0,0,0,0,0,0,0,0,0,1,0,0,1,0,0,1,1,1,1,1,1,0,1,1,0,0,1,1,0,0,1,1,0,0,0,0,0,1,0,0,0,0,0,0,0,0,0,0,0,1,1,0,0,0,0,0,1,0,0,1,1,0,1,0,0,1,0,0,1,1,1,1,0,1,0,0,0,0,1,0,1,1,0,0,0,0,1,0,0,1,0,0,1,0,0,0,0,1,0,1,1,0,0,1,0,0,0,0,1,1,0,0,0,0,0,1,1,1,0,0,0,0,0,0,0,1,1,1,0,0,0,1,0,0,0,0,0,0,0,0,0,1,0,1,0,1,0,0,1,1,0,0,1,1,0,0,0,0,0,0,0,0,0,0,0,0,1,0,1,0,0,0,1,1,1,0,1,1,0,0,0,1,1,0,0,1,0,0,0,1,0,0,1,0,0,0,0,0,1,0,1,1,0,1,0,1,1,1,1,0,0,0,1,0,1,1,0,0,0,0,1,1,1,0,1,1,1,0,1,0,0,0,0,0,1,0,0,0,1,1,0,0,1,1,0,1,1,0,1,1,0,0,0,1,0,1,0,1,1,0,0,0,0,0,1,0,0,1,0,0,1,1,0,1,0,0,0,1,0,1,0,1,0,0,0,1,0,0,0,0,0,1,0,1,0,0,0,1,0,0,0,0,0,1,1,0,1,0,0,1,0,0,0,0,1,1,1,1,1,1,1,0,0,1,0,0,0,0,0,1,1,0,0,0,1,1,0,1,1,0,1,1,0,0,0,0,0,0,0,0,0,0,0,0,0,0,0,1,0,0,1,1,1,0,0,0,0,0,0,1,0,0,1,1,0,1,0,0,1,0,0,1,1,0,1,0,1,0,0,0,1,1,0,1,0,1,1,0,1,1,0,0,0,1,1,1,1,0,0,1,0,0,1,0,0,0,0,0,0,0,0,1,1,0,0,0,0,1,1,1,0,1,1,0,1,0,0,1,1,0,0,0,1,1,1,0,0,0,1,0,0,1,0,0,0,0,0,0,0,1,1,0,1,0,1,1,0,0,0,0,0,0,0,1,0,1,0,1,0,1,1,0,0,1,0,1,0,1,0,1,0,0,1,1,0,0,1,1,0,0,0,1,1,1,1,0,0,0,0,0,1,1,1,1,1,1,0,1,0,0,0,0,1,1,0,0,0,1,1,0,1,1,1,1,0,0,0,1,1,0,1,1,0,0,0,0,1,0,1,1,0,0,1,1,0,0,1,0,1,0,0,1,0,0,0,0,0,1,0,1,0,1,1,1,0,0,1,0,1,0,1,0,0,1,1,1,0,0,0,1,0,0,0,0,0,0,1,0,0,0,0,1,1,0,1,0,0,1,1,0,0,1,1,0,1,1,1,0,1,1,0,0,0,0,0,1,1,1,0,0,1,0,0,0,0,0,0,0,0,1,1,0,0,0,0,1,1,1,0,1,1,1,0,1,0,1,1,1,1,0,0,0,0,0,0,0,1,1,0,0,0,0,1,1,0,1,0,1,1,1,1,1,1,0,0,1,1,0,0,0,1,1,0,0,0,0,0,0,1,1,0,1,1,1,0,0,1,1,0,1,0,1,1,1,1,0,1,1,0,0,0,1,0,0,1,0,1,0,0,0,0,1,1,1,1,0,0,1,0,0,1,1,1,0,0,0,0,1,1,0,0,1,1,0,1,0,1,1,0,1,1,1,1,0,1,0,0,1,0,1,0,0,1,0,0,0,0,0,1,1,0,0,1,0,0,1,0,0,1,0,1,0,0,1,0,0,0,1,1,1,1,1,1,0,0,0,0,active
1,1,1,0,0,0,0,0,1,1,0,1,1,1,1,0,1,0,0,0,0,0,1,0,0,0,1,1,0,0,0,0,1,1,0,0,1,0,1,1,1,1,1,0,1,0,0,0,0,0,0,0,1,1,0,1,1,0,1,0,0,1,1,0,1,1,1,1,0,0,1,0,1,1,0,0,0,0,1,1,0,0,0,1,1,1,1,0,0,1,0,0,0,1,1,0,1,1,0,0,0,1,0,1,0,1,0,1,0,0,0,0,1,0,1,0,1,0,1,0,1,0,0,1,1,0,1,0,1,0,0,0,0,0,1,1,1,0,0,1,1,1,0,0,0,1,1,1,1,0,1,0,1,1,0,1,1,1,0,1,1,0,0,0,0,0,1,0,1,0,1,1,0,1,0,0,0,0,1,1,1,0,0,1,0,0,0,1,1,0,0,0,1,1,0,0,1,1,0,0,0,0,0,0,0,0,0,0,0,1,0,1,1,0,0,1,1,1,1,1,1,1,1,1,0,0,1,1,0,0,1,1,0,0,0,0,0,1,0,0,0,0,0,0,0,0,0,0,0,1,1,1,0,0,0,0,1,0,0,1,1,0,1,0,0,1,0,0,1,1,1,1,1,1,0,0,0,0,1,0,1,1,0,0,0,0,1,0,0,1,0,0,1,0,0,0,0,1,0,1,1,0,1,0,0,0,0,0,1,1,0,0,0,0,0,1,1,1,0,0,0,0,0,0,0,1,1,1,0,0,0,1,0,0,1,1,0,0,0,0,0,1,0,1,0,1,0,0,1,1,1,1,1,1,0,1,0,0,0,0,0,0,0,0,0,0,1,0,1,0,0,0,1,1,1,0,1,1,0,0,0,1,1,0,0,1,0,0,0,1,0,0,1,0,0,0,0,0,1,0,1,1,0,1,0,1,1,1,1,0,0,0,1,0,0,1,0,0,1,0,1,1,1,0,1,1,1,0,1,0,0,0,0,0,1,0,0,0,1,1,0,0,0,1,1,1,1,0,1,1,0,0,0,1,0,1,0,1,1,0,0,0,0,0,1,0,0,1,0,0,1,1,0,1,0,1,0,1,0,1,0,1,0,0,0,1,0,0,0,0,0,1,0,1,0,0,0,1,0,0,0,0,0,1,1,0,1,0,0,1,0,0,0,0,1,1,1,1,1,1,1,0,0,1,0,0,1,0,0,1,1,0,0,0,1,1,0,1,1,1,1,1,0,1,0,0,0,0,0,0,1,0,0,0,0,0,0,1,0,0,1,1,1,0,0,0,0,0,0,1,0,0,1,1,0,1,0,0,1,0,0,1,1,0,1,0,1,0,0,0,1,1,0,1,0,1,1,0,1,1,0,0,0,1,1,1,1,0,0,1,0,0,1,0,0,0,1,0,0,0,0,1,1,1,0,0,0,1,1,1,1,1,1,0,1,0,0,1,1,1,0,0,1,1,1,0,0,0,1,0,1,1,0,0,0,0,0,0,0,1,1,0,1,0,1,0,0,0,0,0,1,1,0,1,0,1,0,1,0,1,1,0,0,1,0,1,0,1,0,1,0,0,1,1,0,0,1,1,1,0,0,1,1,1,1,0,0,0,0,0,1,1,1,1,1,1,0,1,0,1,0,0,1,1,0,1,0,1,1,0,1,1,1,1,0,0,0,1,1,0,1,1,0,0,0,0,1,0,0,1,0,0,1,1,0,1,1,0,1,1,0,0,1,0,0,0,0,1,0,1,0,1,1,1,0,0,1,0,1,0,1,0,0,0,1,1,1,1,0,1,0,0,0,0,0,0,0,0,0,0,0,1,1,0,1,0,0,1,1,0,0,1,1,0,1,1,1,0,1,0,0,0,0,0,0,0,1,1,0,0,1,0,0,1,0,1,0,1,0,1,1,0,0,0,0,1,1,1,0,1,1,1,0,1,0,1,1,1,1,0,0,0,0,0,0,0,1,1,0,1,0,0,1,1,0,1,0,1,1,1,1,1,1,0,0,1,1,0,0,0,1,0,0,0,0,0,0,0,1,1,0,1,1,1,0,0,1,1,0,0,0,1,1,1,1,0,1,1,0,0,0,1,0,0,1,0,1,1,1,1,0,1,1,1,1,0,0,1,0,0,1,1,1,0,0,0,0,1,1,0,1,1,1,1,1,1,1,1,0,1,1,1,1,0,1,0,0,1,0,1,1,1,1,1,0,0,0,0,1,1,0,1,1,0,1,1,1,0,1,0,1,0,0,1,0,0,0,1,1,1,1,1,1,0,0,0,0,active
1,1,1,0,1,1,1,0,1,1,0,1,1,1,0,1,1,1,1,1,0,0,1,0,1,0,1,1,0,0,0,0,1,1,1,0,1,0,1,1,0,1,1,0,1,1,1,0,0,0,0,0,1,1,0,1,1,0,1,0,0,1,1,0,1,1,0,1,1,0,1,0,0,1,1,0,0,0,1,1,0,0,0,1,1,1,1,0,0,1,0,1,0,0,1,0,1,0,1,1,0,1,0,1,0,1,0,1,1,0,0,0,1,0,0,0,1,0,1,0,1,1,0,1,1,1,1,0,1,1,0,0,0,0,1,1,1,0,1,1,1,1,0,0,0,1,1,1,1,0,1,0,1,1,0,1,1,1,0,1,1,0,0,0,1,0,1,1,1,1,1,1,0,1,0,0,0,0,1,1,1,0,1,1,0,0,0,1,1,0,0,0,1,1,0,0,1,1,0,1,1,0,0,0,0,0,1,0,0,1,0,0,1,0,0,1,1,1,1,1,1,0,1,1,0,1,1,1,0,0,1,0,0,1,0,1,0,1,0,0,0,0,0,0,0,1,0,0,0,1,1,1,0,0,0,1,1,1,0,1,1,0,1,0,0,1,0,1,1,1,1,1,1,1,0,1,1,0,1,0,1,1,0,0,0,0,1,0,0,1,0,1,1,1,0,0,0,1,0,1,1,0,1,0,0,0,0,0,1,1,0,0,0,0,1,1,1,1,0,1,1,1,0,0,0,1,1,1,1,1,1,1,0,1,0,1,0,0,0,0,0,1,0,1,0,1,0,0,1,1,1,0,1,1,1,0,0,0,0,0,0,0,0,0,0,0,1,1,1,0,0,1,1,1,1,0,1,1,0,0,0,1,0,0,0,1,1,0,0,1,0,0,1,1,0,1,0,1,1,0,1,1,0,1,0,1,1,1,1,0,1,0,0,1,0,1,1,1,0,0,1,1,1,0,1,1,1,1,1,0,0,1,0,0,1,0,1,0,1,1,0,0,0,1,0,1,1,0,1,1,0,0,0,1,0,1,0,1,1,0,0,0,0,0,1,0,1,1,0,0,1,1,0,1,0,0,0,1,0,1,0,1,0,0,1,1,0,0,0,0,0,1,1,1,0,1,0,0,0,0,1,0,0,1,1,1,1,0,0,1,0,0,0,0,1,0,1,1,1,1,1,0,1,1,0,0,0,0,0,1,1,0,1,0,1,1,1,1,1,0,1,1,0,0,0,0,0,0,0,1,1,1,0,0,1,0,0,1,0,1,1,1,1,0,1,0,1,0,1,0,0,0,1,1,1,1,0,1,1,0,0,1,1,0,1,0,1,0,1,0,1,0,0,1,0,1,1,0,1,0,0,0,0,1,1,1,1,1,0,1,0,0,1,0,0,1,1,0,0,0,0,1,1,0,0,0,0,1,1,1,0,0,1,1,1,0,0,1,1,1,1,1,1,1,1,0,0,0,1,1,0,1,0,0,0,0,0,0,0,1,1,0,0,0,1,1,1,0,0,0,0,0,0,1,0,1,1,1,0,1,1,0,0,1,0,1,0,1,0,1,0,0,1,0,0,0,1,0,0,0,0,1,1,1,1,0,0,0,0,0,1,1,1,1,1,1,0,1,0,1,1,0,1,1,0,0,0,1,1,0,1,0,1,1,0,1,0,1,1,0,1,1,1,0,0,1,1,0,0,1,0,1,1,1,1,0,1,0,1,0,0,0,0,0,0,0,0,1,0,1,1,1,1,1,0,1,1,0,1,0,1,1,0,0,1,1,0,1,0,1,0,1,0,1,0,0,0,1,0,0,1,1,1,1,1,0,0,1,1,1,0,1,1,1,1,0,1,0,1,0,0,0,0,0,0,0,1,0,1,0,1,0,1,0,0,1,0,0,0,1,1,0,0,0,0,1,1,1,1,1,1,1,0,1,0,1,1,1,1,1,0,1,0,1,1,0,1,1,1,1,0,0,1,0,0,1,0,1,1,1,0,1,1,0,0,1,1,0,0,0,1,1,0,0,0,0,0,0,1,1,0,1,1,1,0,1,1,1,0,1,0,1,1,1,1,0,1,0,1,0,1,1,0,0,1,0,1,0,0,0,1,1,1,1,1,0,0,1,1,0,1,1,1,1,1,1,0,1,1,1,0,1,1,0,1,0,1,1,1,1,1,1,1,1,1,0,0,1,1,1,0,0,1,0,0,0,1,0,1,1,0,0,1,0,0,1,0,0,1,0,0,0,0,1,0,0,0,1,1,1,1,1,1,0,0,0,0,inactive
1,0,1,0,0,0,0,0,1,0,0,1,1,1,0,0,1,0,0,0,0,0,1,0,0,0,1,1,1,0,0,1,1,1,0,0,1,0,1,1,0,1,1,0,1,0,0,0,0,0,0,1,1,1,0,0,1,0,1,0,0,1,1,0,1,0,0,1,1,0,1,1,1,1,0,1,0,0,1,1,0,0,0,0,1,0,0,0,1,1,0,0,0,0,1,0,0,0,0,0,0,1,0,1,0,1,1,1,0,0,0,0,1,0,0,0,1,0,1,0,1,0,1,1,1,1,1,0,1,1,0,0,0,1,1,1,1,0,0,1,1,1,0,0,1,1,1,1,1,0,1,1,1,0,0,0,1,1,0,1,1,0,0,0,0,0,1,0,1,0,0,1,0,1,0,0,0,0,1,0,1,0,0,1,0,0,0,1,1,0,0,0,0,1,0,1,1,1,0,1,1,0,0,0,0,0,0,0,0,0,0,0,1,0,0,1,1,1,1,1,1,0,0,1,0,0,1,1,0,1,1,0,0,0,0,0,0,1,0,0,0,1,0,0,0,0,0,0,0,1,0,1,0,0,0,0,1,0,0,1,1,0,1,1,0,1,0,0,1,1,1,1,0,1,0,0,0,0,1,0,1,1,0,0,0,0,1,0,0,1,0,0,1,0,0,0,0,1,0,1,1,0,0,0,0,0,0,0,1,1,0,0,0,0,1,1,1,1,0,0,0,0,0,0,0,0,1,1,1,0,0,1,1,0,0,0,0,0,0,0,0,1,0,1,0,1,1,1,1,1,0,1,1,1,0,1,0,0,0,0,0,0,0,0,0,0,1,0,1,0,0,0,1,1,1,0,1,1,0,0,0,1,0,0,1,1,0,0,0,1,0,0,1,0,0,0,0,0,1,0,1,1,0,1,0,1,1,1,1,0,0,0,0,0,0,1,0,0,0,0,1,1,1,1,1,1,0,0,1,0,0,0,0,0,1,0,1,0,1,1,0,0,1,1,0,1,1,0,1,1,1,0,0,1,1,1,0,1,1,0,0,0,0,0,1,0,0,1,0,0,1,1,0,1,0,1,0,1,0,1,0,1,0,0,0,1,0,0,1,0,1,1,0,1,0,0,0,0,0,0,0,0,0,1,1,0,1,0,0,1,0,0,1,0,1,0,1,1,0,1,1,0,0,1,0,0,0,0,0,1,1,0,0,0,1,1,1,1,1,0,1,1,0,0,1,0,0,0,0,0,0,0,0,0,0,0,0,1,0,0,1,1,1,0,0,0,0,0,0,0,0,0,0,1,0,1,0,0,1,0,0,1,1,0,1,0,1,0,0,0,1,0,0,1,0,0,1,0,1,0,0,0,0,1,1,1,1,0,0,1,0,0,1,0,0,1,0,1,0,0,0,1,1,0,0,0,0,1,1,1,0,0,1,1,1,0,0,1,1,0,0,0,1,1,1,1,1,0,1,0,0,1,0,0,0,0,0,0,0,1,1,0,0,0,1,0,0,0,0,0,0,0,0,1,0,1,0,1,1,1,1,0,0,1,0,1,0,1,1,1,0,0,1,0,0,0,1,1,0,0,0,1,1,1,1,0,0,0,0,0,1,1,1,0,0,1,0,0,1,0,0,0,1,1,0,0,0,1,1,0,1,1,1,1,0,0,0,1,1,0,1,1,0,0,0,1,0,0,0,1,0,1,1,1,0,0,1,0,1,1,0,0,0,0,0,1,0,1,0,1,0,0,1,1,0,0,1,0,1,0,1,1,0,0,1,1,0,0,0,1,0,0,0,1,0,0,0,0,0,0,0,1,1,0,1,1,0,1,1,0,1,1,0,0,1,0,1,0,1,0,0,0,0,0,1,0,1,0,0,0,1,0,0,0,0,0,0,0,0,1,1,0,0,0,0,1,1,1,0,1,0,1,0,1,1,1,1,1,1,0,0,1,0,0,0,0,1,1,0,1,0,0,1,1,1,1,0,1,1,1,0,1,1,0,1,1,1,0,0,0,1,0,1,1,0,0,1,0,1,1,0,1,1,1,0,0,1,1,0,0,0,1,1,1,1,0,1,0,0,0,0,1,0,0,1,0,1,1,0,1,0,1,1,1,1,0,1,1,0,0,0,0,1,0,0,0,1,1,1,0,0,1,1,0,1,0,1,1,0,1,0,1,1,0,1,0,0,1,0,1,0,0,1,0,0,1,0,0,1,1,0,0,1,0,0,1,0,0,1,0,0,0,0,1,0,0,0,1,1,1,1,1,1,0,0,0,0,inactive
1,0,1,1,0,0,1,0,1,0,0,1,1,1,0,0,1,0,0,0,0,0,1,0,0,1,1,1,0,0,0,1,1,1,0,0,1,0,1,1,1,1,1,1,1,0,0,0,0,0,0,0,1,1,1,0,1,0,1,0,0,1,1,0,1,1,0,1,0,0,1,0,1,1,0,0,0,0,1,1,0,0,0,1,1,1,0,1,0,1,0,0,0,0,1,0,1,0,0,1,0,1,0,0,0,1,0,1,0,0,0,0,1,0,1,0,1,0,1,0,1,0,0,1,1,1,1,0,1,0,0,0,0,1,1,1,0,0,0,1,1,1,0,0,0,0,1,1,1,0,1,0,0,1,0,0,1,1,0,1,1,0,0,0,0,1,1,0,1,0,0,1,0,1,0,0,0,0,1,0,1,0,0,1,0,0,0,1,1,0,0,1,0,1,0,0,1,1,0,0,0,0,0,0,0,0,0,0,0,1,0,1,1,0,0,1,1,1,1,1,1,0,1,1,0,0,1,1,0,0,1,0,0,0,0,0,0,1,0,0,0,0,0,0,0,0,0,0,0,1,1,0,0,0,0,0,1,0,1,1,1,0,1,0,0,1,0,0,1,1,1,1,0,1,0,0,0,0,1,1,1,1,0,0,0,0,1,0,0,1,0,0,1,0,0,0,1,1,0,1,1,0,0,0,1,0,0,0,1,1,1,0,0,0,1,1,1,1,0,0,0,0,0,1,0,1,1,1,1,0,1,1,0,0,0,0,0,0,1,0,0,1,0,1,0,1,1,0,1,1,0,1,1,1,0,0,0,0,0,0,0,0,0,0,0,0,1,1,1,1,0,1,1,1,1,0,1,1,0,0,0,1,0,0,0,1,0,0,1,1,0,0,1,0,0,1,0,0,1,1,0,1,0,1,0,1,1,1,1,0,1,0,1,0,0,1,0,0,0,1,1,1,1,0,1,1,0,0,1,0,0,1,0,1,1,0,1,0,1,1,0,1,0,1,0,1,1,0,1,1,0,0,0,1,0,0,0,1,1,0,0,0,1,0,1,0,0,1,0,0,1,1,0,1,1,0,0,1,0,1,0,1,0,0,0,1,1,0,0,0,0,1,0,1,0,0,0,0,0,0,0,0,0,1,1,0,1,1,0,1,1,0,0,0,1,1,1,1,0,1,1,0,0,1,0,1,1,0,1,1,1,0,0,0,1,1,0,1,1,0,1,1,0,0,0,0,0,0,0,1,0,0,0,1,0,1,0,1,0,0,1,1,1,1,1,0,1,0,0,1,0,1,1,1,0,1,0,0,1,0,0,1,1,0,1,0,1,0,0,0,1,1,0,1,0,0,1,0,1,0,0,0,0,1,1,1,1,0,0,1,1,0,1,0,1,0,1,0,0,0,0,1,1,0,0,0,1,1,1,1,1,1,1,0,1,0,0,1,1,0,0,0,1,1,1,0,0,0,1,0,1,1,0,0,0,0,0,1,0,1,1,0,0,0,1,0,0,0,0,0,0,0,0,1,0,1,0,1,0,1,1,1,0,1,1,1,0,1,1,1,0,1,1,0,0,0,1,1,1,0,0,1,1,1,1,0,0,0,0,0,1,1,1,0,0,1,0,1,0,1,0,0,1,1,0,0,0,1,1,0,1,1,1,1,0,0,0,1,1,0,1,1,0,0,0,0,0,0,0,1,0,1,1,1,0,0,1,0,1,0,0,1,0,0,0,0,1,1,0,1,0,0,1,1,0,0,1,0,1,0,1,0,0,0,0,1,1,0,0,1,1,0,0,0,0,0,0,0,0,0,1,1,1,0,1,0,0,1,1,0,0,1,1,0,1,1,1,0,1,0,0,0,0,0,0,0,1,1,0,0,1,0,0,0,0,0,1,0,0,1,1,0,0,1,0,1,1,1,0,1,0,1,1,1,0,1,1,1,1,0,0,1,0,0,0,0,1,1,0,0,0,1,1,1,0,1,1,1,1,1,1,1,1,0,0,1,1,0,0,0,1,0,0,0,0,0,0,1,1,1,0,1,1,1,1,0,1,1,0,1,0,1,1,1,1,0,1,0,0,1,1,1,0,0,1,1,1,0,0,0,0,1,1,1,1,0,0,1,0,0,0,0,1,0,0,0,0,1,1,0,0,1,0,0,1,1,1,1,0,1,1,1,1,0,1,0,1,1,1,1,1,0,1,0,0,1,0,0,1,1,0,0,1,0,0,0,0,0,1,0,0,0,0,1,0,0,0,1,1,1,1,1,1,0,0,0,0,inactive
1,0,1,0,1,1,1,0,1,1,0,1,1,1,0,1,1,0,1,1,1,0,1,0,1,1,1,1,0,1,0,0,1,1,1,0,1,0,1,1,0,1,1,0,1,1,1,0,0,0,0,0,1,1,1,1,1,0,1,0,0,1,1,0,1,1,0,1,1,0,1,1,1,1,1,0,0,0,1,1,0,0,0,1,1,1,1,0,0,1,0,1,0,0,1,0,1,1,1,0,0,1,0,1,0,1,0,1,1,0,0,0,1,0,0,0,1,0,1,0,1,1,0,1,1,1,1,0,1,1,0,0,1,0,1,1,1,1,1,1,1,1,0,0,0,1,1,1,1,0,1,1,1,1,0,1,1,1,1,1,1,0,0,0,1,0,1,1,1,1,1,1,0,1,0,0,0,0,1,1,1,0,1,1,0,0,0,1,1,0,0,0,1,1,0,0,1,1,0,1,1,0,1,0,0,0,1,0,0,1,0,0,1,1,0,1,1,1,1,1,1,0,1,1,0,1,1,1,0,0,1,0,0,1,0,1,0,1,1,0,0,0,0,1,0,1,0,0,0,1,1,1,0,0,0,1,1,1,0,1,1,0,1,0,0,1,0,1,1,1,1,1,1,1,0,1,1,0,1,0,1,1,0,0,0,0,1,0,0,1,0,1,1,1,0,0,0,1,1,1,1,0,1,0,0,0,1,1,1,1,0,0,0,0,0,1,1,1,0,1,1,1,0,0,0,1,1,1,1,1,1,1,0,1,0,1,0,0,0,0,0,1,0,1,1,1,0,0,1,1,1,1,1,1,1,0,0,1,0,0,0,0,0,0,0,0,1,1,1,0,0,1,1,1,1,0,1,1,0,1,0,1,0,0,0,1,1,0,0,1,0,0,1,1,0,1,0,1,1,0,1,1,0,1,0,1,1,1,1,1,1,0,0,1,0,1,1,1,0,0,1,1,1,0,1,1,1,1,1,0,0,1,1,0,1,0,1,0,1,1,0,0,0,1,0,1,1,0,1,1,0,0,0,1,0,1,0,1,1,0,0,1,0,0,1,0,1,1,1,0,1,1,0,1,0,0,1,1,0,1,0,1,1,0,1,1,1,0,0,0,0,1,1,1,0,1,0,0,0,0,0,0,0,1,1,1,1,0,0,1,0,0,0,0,1,0,1,1,1,1,1,0,0,1,0,0,0,0,0,1,1,0,1,0,1,1,1,1,1,0,1,1,0,0,0,0,0,0,0,1,1,1,0,0,1,0,0,1,0,1,1,1,1,0,1,0,1,0,1,0,0,0,0,1,1,1,0,1,1,0,0,1,1,0,1,1,1,0,1,0,1,0,0,1,0,1,1,1,1,0,0,1,0,1,1,1,1,1,0,1,0,0,1,0,0,1,1,0,0,0,0,1,1,0,0,0,0,1,1,1,0,0,1,1,1,0,0,1,1,1,1,1,1,1,1,0,0,1,1,1,0,1,0,0,0,0,0,0,0,1,1,0,1,0,1,1,1,0,0,0,0,0,0,1,0,1,1,1,0,1,1,1,0,1,1,1,0,1,0,1,0,0,1,1,0,0,1,1,1,0,0,1,1,1,1,0,1,0,1,0,1,1,1,1,1,1,0,1,0,1,1,0,1,1,0,0,0,1,1,0,1,1,1,1,0,1,0,1,1,0,1,1,1,0,0,1,0,0,1,1,0,1,1,1,1,1,1,0,1,0,1,0,0,0,0,0,0,1,1,1,1,1,1,1,0,1,1,0,1,0,1,1,0,0,1,1,0,1,0,1,0,1,0,1,0,0,1,1,0,0,0,1,1,1,1,0,0,1,1,1,0,1,0,1,1,0,1,0,1,0,0,0,0,0,0,0,1,0,1,0,1,0,1,0,0,1,0,0,0,1,1,0,0,0,0,1,1,1,1,1,1,1,1,1,0,1,1,1,1,1,0,1,0,1,1,0,1,1,1,1,1,1,1,1,0,1,0,1,1,1,0,1,0,0,0,1,1,0,0,0,1,1,1,0,0,0,0,0,1,1,0,1,1,1,0,1,1,1,0,1,0,1,1,1,1,0,1,0,1,0,1,1,0,0,1,0,1,0,0,0,1,1,1,1,1,1,0,1,1,0,1,1,1,1,1,1,0,1,1,1,0,1,1,0,1,0,1,1,1,1,1,1,1,1,1,0,0,1,1,1,0,0,1,0,0,0,1,0,1,1,1,0,1,0,0,1,0,0,1,0,0,0,0,1,0,0,0,1,1,1,1,1,1,0,0,0,0,inactive
1,1,1,0,0,0,0,1,1,1,0,1,1,1,1,0,1,0,0,0,0,0,1,0,0,0,1,1,0,0,1,0,1,1,0,0,1,0,1,1,1,1,1,0,1,0,0,0,0,0,0,0,1,1,0,1,1,0,1,0,0,1,1,0,1,1,1,1,0,0,1,0,1,1,0,0,0,0,1,1,0,0,0,1,1,1,0,0,0,1,0,0,0,1,1,0,1,1,0,0,0,1,0,1,0,1,0,1,0,0,0,0,1,0,1,0,1,0,1,0,1,0,0,1,1,0,1,0,1,0,0,0,0,0,1,1,1,0,1,1,1,1,0,0,0,1,1,1,1,0,1,0,1,1,0,1,1,1,1,1,1,0,0,0,0,0,1,0,1,0,0,1,0,1,0,0,0,0,1,1,1,0,0,1,0,0,0,1,1,0,0,0,1,1,0,0,1,1,0,0,0,0,0,0,0,0,0,0,0,1,0,0,1,0,0,1,1,1,1,1,1,0,1,1,0,0,1,1,0,0,1,1,0,0,0,0,0,1,0,0,0,0,0,0,0,0,0,0,0,1,1,0,0,0,0,0,1,0,0,1,1,0,1,0,0,1,0,0,1,1,1,1,1,1,0,0,0,0,1,0,1,1,0,0,0,0,1,0,0,1,0,0,1,0,0,0,0,1,0,1,1,0,1,0,0,1,0,0,1,1,0,0,0,0,0,1,1,1,0,0,0,0,0,0,0,1,1,1,0,0,0,1,0,0,0,0,0,0,0,0,0,1,0,1,0,1,0,0,1,1,0,0,1,1,0,0,0,0,0,0,0,0,0,0,0,0,1,0,1,0,0,0,1,1,1,0,1,1,0,0,0,1,1,0,0,1,0,0,0,1,0,0,1,0,0,0,1,0,1,0,1,1,0,1,0,1,1,1,1,0,0,1,1,0,0,1,0,0,0,0,1,1,1,0,1,1,1,0,1,0,1,0,0,0,1,0,0,0,1,1,0,0,0,1,0,1,1,0,1,1,0,0,0,1,0,1,0,1,1,0,0,0,0,0,1,0,0,1,0,0,1,1,0,1,0,0,0,1,0,1,0,1,0,0,0,1,0,0,0,0,0,1,0,1,1,0,0,1,0,0,0,0,0,1,1,0,1,0,0,1,1,0,0,0,1,1,1,1,1,1,1,0,0,1,0,0,0,0,0,1,1,0,0,0,1,1,0,1,1,1,1,1,0,1,0,0,0,0,0,0,0,0,0,0,0,1,0,1,0,0,1,1,1,0,0,0,0,0,0,1,0,0,1,1,0,1,0,0,1,0,0,1,1,0,1,0,1,0,0,0,1,1,0,1,0,1,1,0,1,1,0,0,0,1,1,1,1,0,0,1,0,0,1,0,0,0,1,0,0,0,0,1,1,0,0,0,0,1,1,1,1,1,1,0,1,0,0,1,1,0,0,0,1,1,1,0,0,0,1,0,1,1,0,0,0,0,0,0,0,1,1,0,1,0,1,0,0,0,0,0,0,0,0,1,0,1,0,1,0,1,1,0,0,1,0,1,0,1,0,1,0,0,1,1,0,0,1,1,1,0,0,1,1,1,1,0,0,0,0,0,1,1,1,1,1,1,0,0,0,1,0,0,1,1,0,0,0,1,1,0,1,1,1,1,0,0,0,1,1,0,1,1,0,0,0,0,1,0,0,1,0,0,1,1,0,1,1,0,1,0,0,0,1,0,0,0,0,1,0,1,0,1,1,1,0,0,1,0,1,0,1,0,1,0,1,1,1,1,0,1,0,0,0,0,0,0,0,0,0,0,0,1,1,0,1,0,0,1,1,0,0,1,1,0,1,1,1,0,1,0,0,0,0,0,0,1,1,0,0,0,1,0,0,0,0,0,0,0,0,1,1,0,0,0,0,1,1,1,0,1,1,1,0,1,0,1,1,1,1,0,0,0,0,0,0,0,1,1,0,1,0,0,1,1,0,1,0,1,1,1,1,1,1,0,0,1,1,0,0,0,1,0,0,0,0,0,0,0,1,1,0,1,1,1,0,0,1,1,0,0,0,1,1,1,1,0,1,0,0,0,0,1,0,0,1,0,1,1,0,0,0,1,1,1,1,0,0,1,0,0,1,1,1,0,0,0,0,1,1,0,0,1,1,1,1,1,1,1,0,1,1,1,1,0,1,0,0,1,0,1,0,0,1,1,0,0,0,0,1,1,0,0,1,0,0,1,0,0,1,1,1,0,0,1,0,0,0,1,1,1,1,1,1,0,0,0,0,active
1,1,1,0,0,0,0,1,1,1,0,1,1,1,0,0,1,0,0,0,0,0,1,0,0,0,1,1,0,0,0,0,1,1,0,0,1,0,1,1,0,1,1,0,1,0,0,0,0,0,0,0,1,1,0,1,1,0,1,0,0,1,1,0,1,0,1,1,0,0,1,0,1,1,0,0,0,0,1,0,0,0,0,1,1,0,0,0,0,1,0,0,0,1,1,0,0,0,0,0,0,1,0,0,0,1,0,1,0,0,0,0,1,0,1,0,1,0,1,0,1,0,0,1,1,0,1,0,1,0,0,0,0,0,1,1,1,0,0,1,1,1,0,0,0,1,1,1,1,0,1,0,1,0,0,1,1,1,0,1,1,0,0,0,0,0,1,0,1,0,0,1,0,1,0,0,0,0,1,1,1,0,0,1,1,0,0,1,1,0,0,0,1,1,0,0,1,1,0,0,0,0,0,0,0,0,0,0,0,1,0,0,1,0,0,1,1,1,1,1,1,0,1,1,0,0,1,1,0,0,1,1,1,0,0,0,0,1,0,0,0,0,0,0,0,0,0,0,0,1,1,0,0,0,0,0,1,0,0,1,1,0,1,0,1,1,0,0,1,1,1,1,0,1,0,0,0,0,1,0,1,1,0,0,0,0,1,1,0,1,0,0,1,0,0,0,0,1,0,1,1,0,0,0,0,0,0,0,1,1,0,0,0,0,0,1,1,0,0,0,0,1,0,0,0,0,1,1,0,0,0,1,0,0,0,0,0,0,1,0,1,1,0,1,0,1,0,0,1,1,0,1,1,1,0,0,0,0,0,0,0,0,1,0,0,0,1,0,1,0,1,1,1,1,1,0,1,1,0,0,0,1,1,0,0,1,0,0,0,1,0,0,1,0,0,0,0,0,1,0,1,1,0,1,0,1,1,1,1,0,0,0,0,0,0,1,0,0,0,0,1,1,1,0,1,1,1,0,1,1,0,0,0,0,1,0,0,0,1,1,0,0,0,1,0,1,1,0,1,1,0,0,1,1,0,1,0,1,1,0,0,0,0,0,1,0,0,1,0,0,1,1,0,1,1,0,0,1,0,1,0,1,0,0,0,1,0,0,0,0,0,1,0,1,0,0,0,0,0,0,0,0,0,1,1,0,1,0,0,1,0,0,0,0,1,0,1,1,1,1,1,0,0,1,0,0,0,0,0,1,1,0,0,0,1,1,0,1,1,0,1,1,0,0,0,0,1,0,1,0,0,0,0,0,0,0,0,1,0,0,1,1,1,0,0,0,0,0,0,1,0,0,1,1,0,1,0,0,1,0,0,1,0,0,1,0,1,0,0,0,1,1,0,1,0,1,1,0,1,1,0,0,0,1,1,1,1,0,0,1,0,0,1,0,0,0,0,0,0,1,0,1,1,0,0,0,0,1,1,1,0,0,1,0,1,0,0,1,1,0,0,0,1,1,1,0,0,0,1,0,0,1,0,0,0,0,0,0,0,1,1,0,0,0,1,0,0,0,0,0,0,0,0,1,0,1,0,1,0,1,1,0,0,1,0,1,0,1,0,1,0,0,1,0,0,0,1,1,0,0,0,1,1,1,1,0,0,0,0,0,1,1,1,1,1,1,0,0,0,0,0,0,1,1,0,0,0,1,1,0,1,1,1,1,0,0,0,1,1,0,1,1,0,0,0,0,1,0,0,1,0,0,0,1,0,0,1,0,1,0,0,0,0,0,0,0,0,1,0,1,0,1,1,1,0,0,1,0,1,0,0,0,0,0,1,1,0,0,0,1,0,0,0,0,0,0,0,0,0,0,0,1,1,0,1,0,1,1,1,0,0,1,1,0,1,0,1,0,1,0,0,0,0,0,0,0,1,0,0,0,1,0,0,0,0,0,0,0,0,1,1,0,0,0,0,1,1,1,0,1,1,1,0,1,0,1,1,1,1,0,0,0,0,0,0,0,0,1,0,0,0,0,1,1,0,1,0,1,1,1,0,1,1,0,0,1,1,1,0,0,1,0,0,0,0,0,0,0,1,1,0,1,1,1,1,0,1,1,0,0,0,1,1,1,1,0,1,0,0,0,1,1,0,0,1,0,1,0,0,0,0,1,1,1,1,0,0,1,0,0,1,1,1,0,0,0,0,1,1,0,0,1,0,0,1,0,1,1,0,1,1,0,1,0,1,0,0,1,0,1,0,0,1,0,0,0,1,0,1,1,0,0,1,0,0,1,0,0,1,0,1,0,0,1,0,0,0,1,1,1,1,1,1,0,0,0,0,active
1,1,1,0,0,0,0,1,1,1,0,1,1,1,0,0,1,0,0,0,0,0,1,0,0,0,1,1,0,0,0,0,1,1,0,0,1,0,1,1,0,1,1,0,1,0,0,0,0,0,0,0,1,1,0,1,1,0,1,0,0,1,1,0,1,0,1,1,0,0,1,0,1,1,0,0,0,0,1,0,0,0,0,1,1,0,0,0,0,1,0,0,0,1,1,0,0,0,0,0,0,1,0,0,0,1,0,1,0,0,0,0,1,0,1,0,1,0,1,0,1,0,0,1,1,0,1,0,1,0,0,0,0,0,1,1,1,0,0,1,1,1,0,0,0,1,1,1,1,0,1,0,1,0,0,1,1,1,0,1,1,0,0,0,0,0,1,0,1,0,0,1,0,1,0,0,0,0,1,1,1,0,0,1,1,0,0,1,1,0,0,0,1,1,0,0,1,1,0,0,0,0,0,0,0,0,0,0,0,1,0,0,1,0,0,1,1,1,1,1,1,0,1,1,0,0,1,1,0,0,1,1,1,0,0,0,0,1,0,0,0,0,0,0,0,0,0,0,0,1,1,0,0,0,0,0,1,0,0,1,1,0,1,0,1,1,0,0,1,1,1,1,0,1,0,0,0,0,1,0,1,1,0,0,0,0,1,1,0,1,0,0,1,0,0,0,0,1,0,1,1,0,0,0,0,0,0,0,1,1,0,0,0,0,0,1,1,0,0,0,0,1,0,0,0,0,1,1,0,0,0,1,0,0,0,0,0,0,1,0,1,1,0,1,0,1,0,0,1,1,0,1,1,1,0,0,0,0,0,0,0,0,1,0,0,0,1,0,1,0,1,1,1,1,1,0,1,1,0,0,0,1,1,0,0,1,0,0,0,1,0,0,1,0,0,0,0,0,1,0,1,1,0,1,0,1,1,1,1,0,0,0,0,0,0,1,0,0,0,0,1,1,1,0,1,1,1,0,1,1,0,0,0,0,1,0,0,0,1,1,0,0,0,1,0,1,1,0,1,1,0,0,1,1,0,1,0,1,1,0,0,0,0,0,1,0,0,1,0,0,1,1,0,1,1,0,0,1,0,1,0,1,0,0,0,1,0,0,0,0,0,1,0,1,0,0,0,0,0,0,0,0,0,1,1,0,1,0,0,1,0,0,0,0,1,0,1,1,1,1,1,0,0,1,0,0,0,0,0,1,1,0,0,0,1,1,0,1,1,0,1,1,0,0,0,0,1,0,1,0,0,0,0,0,0,0,0,1,0,0,1,1,1,0,0,0,0,0,0,1,0,0,1,1,0,1,0,0,1,0,0,1,0,0,1,0,1,0,0,0,1,1,0,1,0,1,1,0,1,1,0,0,0,1,1,1,1,0,0,1,0,0,1,0,0,0,0,0,0,1,0,1,1,0,0,0,0,1,1,1,0,0,1,0,1,0,0,1,1,0,0,0,1,1,1,0,0,0,1,0,0,1,0,0,0,0,0,0,0,1,1,0,0,0,1,0,0,0,0,0,0,0,0,1,0,1,0,1,0,1,1,0,0,1,0,1,0,1,0,1,0,0,1,0,0,0,1,1,0,0,0,1,1,1,1,0,0,0,0,0,1,1,1,1,1,1,0,0,0,0,0,0,1,1,0,0,0,1,1,0,1,1,1,1,0,0,0,1,1,0,1,1,0,0,0,0,1,0,0,1,0,0,0,1,0,0,1,0,1,0,0,0,0,0,0,0,0,1,0,1,0,1,1,1,0,0,1,0,1,0,0,0,0,0,1,1,0,0,0,1,0,0,0,0,0,0,0,0,0,0,0,1,1,0,1,0,1,1,1,0,0,1,1,0,1,0,1,0,1,0,0,0,0,0,0,0,1,0,0,0,1,0,0,0,0,0,0,0,0,1,1,0,0,0,0,1,1,1,0,1,1,1,0,1,0,1,1,1,1,0,0,0,0,0,0,0,0,1,0,0,0,0,1,1,0,1,0,1,1,1,0,1,1,0,0,1,1,1,0,0,1,0,0,0,0,0,0,0,1,1,0,1,1,1,1,0,1,1,0,0,0,1,1,1,1,0,1,0,0,0,1,1,0,0,1,0,1,0,0,0,0,1,1,1,1,0,0,1,0,0,1,1,1,0,0,0,0,1,1,0,0,1,0,0,1,0,1,1,0,1,1,0,1,0,1,0,0,1,0,1,0,0,1,0,0,0,1,0,1,1,0,0,1,0,0,1,0,0,1,0,1,0,0,1,0,0,0,1,1,1,1,1,1,0,0,0,0,inactive
1,0,1,0,1,0,0,0,1,0,0,1,1,1,0,0,1,0,0,0,0,0,1,0,0,0,1,1,1,0,0,1,1,1,0,0,1,0,1,1,0,1,1,0,1,0,0,0,1,0,0,1,1,1,0,1,1,0,1,0,0,1,1,0,1,0,0,1,1,1,1,1,1,1,0,1,0,0,1,1,0,0,0,0,1,0,1,0,1,1,0,1,0,0,1,0,1,0,1,0,0,1,0,1,0,1,0,1,1,0,0,0,1,0,0,0,1,0,1,0,1,0,1,1,1,1,1,0,1,1,0,1,0,1,1,1,1,0,1,1,1,1,0,0,1,1,1,1,1,0,1,1,1,0,0,0,1,1,0,1,1,0,0,0,0,0,1,1,1,1,0,1,0,1,0,0,0,0,1,0,1,0,0,1,0,0,0,1,1,0,0,0,0,1,0,1,1,1,0,1,1,0,0,0,0,0,0,0,0,0,0,0,1,0,0,1,1,1,1,1,1,0,0,1,0,1,1,1,0,1,1,0,0,0,0,1,0,1,0,0,0,1,0,0,0,0,0,0,0,1,0,1,0,0,0,0,1,1,0,1,1,0,1,1,0,1,0,1,1,1,1,1,1,1,0,0,0,0,1,0,1,1,0,0,0,0,1,0,0,1,0,1,1,1,0,0,0,1,0,1,1,0,0,1,0,0,0,0,1,1,0,0,0,0,0,1,1,1,0,0,1,1,0,0,0,1,1,1,1,1,0,1,1,1,0,1,0,0,0,0,0,1,0,1,0,1,1,0,1,1,0,1,1,1,0,1,0,0,0,0,0,0,0,0,0,0,1,0,1,0,0,1,1,1,1,0,1,1,0,0,0,1,0,0,1,1,1,0,0,1,0,0,1,1,0,0,1,0,1,0,1,1,0,1,0,1,1,1,1,0,0,0,0,0,0,1,0,1,0,0,1,1,1,1,1,1,0,0,1,0,0,1,0,0,1,0,1,0,1,1,0,0,1,1,0,1,1,0,1,1,1,0,0,1,1,1,0,1,1,0,0,0,0,0,1,0,1,1,0,0,1,1,0,1,0,1,1,1,0,1,0,1,0,0,0,1,0,0,1,0,0,1,0,1,0,1,0,0,0,0,1,0,0,1,1,1,1,0,0,1,0,0,0,0,1,0,1,1,0,1,1,0,0,1,0,0,0,0,0,1,1,0,1,0,1,1,1,1,1,0,1,1,1,0,1,0,0,0,0,0,1,0,0,0,1,0,0,1,0,1,1,1,1,0,0,0,1,0,1,0,0,0,0,1,0,1,0,0,1,0,0,1,1,0,1,0,1,0,0,0,1,0,0,1,0,0,1,0,1,0,0,0,0,1,1,1,1,0,0,1,0,0,1,0,0,0,1,1,0,0,0,1,1,0,0,0,0,1,1,1,0,0,1,1,1,0,0,1,1,1,1,0,1,1,1,0,1,0,1,1,0,1,0,0,0,0,0,0,0,1,1,0,0,1,1,0,0,0,0,0,0,1,0,1,0,1,0,1,1,1,1,0,0,1,0,1,0,1,0,1,0,0,1,1,0,0,1,0,0,0,0,1,1,1,1,0,0,0,0,0,1,1,1,0,0,1,0,1,1,0,0,0,1,1,0,1,0,0,1,1,1,0,1,1,0,1,0,1,1,0,1,1,0,0,0,1,0,0,0,1,0,1,1,1,0,0,1,0,1,1,0,0,0,0,0,1,0,1,0,1,0,0,1,1,0,1,1,0,1,0,1,1,0,1,1,1,0,1,0,1,0,0,0,1,0,0,0,0,0,0,0,1,1,1,1,1,1,1,1,1,1,1,0,0,1,0,1,0,1,0,0,0,0,0,1,0,1,0,1,0,1,0,1,0,0,0,0,0,0,1,1,0,0,0,0,1,1,1,0,1,0,1,0,1,1,1,1,1,1,0,0,1,0,1,1,0,1,1,0,1,0,0,1,0,1,1,0,1,1,1,0,1,1,0,1,1,1,0,0,0,1,0,1,1,0,0,1,0,1,1,0,1,1,1,0,1,1,1,0,1,0,1,1,1,1,0,1,0,0,0,0,1,0,0,1,0,1,1,0,1,0,1,1,1,1,0,1,1,0,0,1,0,1,1,0,1,1,1,1,0,0,0,1,0,1,1,1,1,0,1,1,1,1,1,1,0,0,1,0,1,1,0,1,0,0,1,0,0,1,1,0,0,1,0,0,1,0,0,1,0,0,0,0,1,0,0,0,1,1,1,1,1,1,0,0,0,0,inactive
1,1,1,0,0,0,0,0,1,1,0,1,1,1,1,0,1,0,0,0,0,0,1,0,0,0,1,1,1,0,1,1,1,1,0,0,1,0,1,1,0,1,1,0,1,0,0,1,0,0,0,1,1,1,0,1,1,0,1,0,0,1,1,0,1,1,1,1,1,0,1,1,1,1,1,1,0,0,1,1,0,0,1,1,1,1,0,0,1,1,0,1,0,1,1,0,0,0,0,0,1,1,0,1,0,1,1,1,0,0,0,0,1,0,0,0,1,0,1,0,1,1,1,1,1,1,1,0,1,1,0,0,0,1,1,1,1,0,0,1,1,1,1,0,1,1,1,1,1,0,1,1,1,0,0,0,1,1,0,1,1,0,0,0,0,0,1,0,1,0,0,1,0,1,0,1,0,1,1,1,1,0,0,1,0,0,1,1,1,0,1,0,1,1,0,1,1,1,0,1,1,0,0,0,0,0,1,0,0,1,0,0,1,0,0,1,1,1,1,1,1,1,1,1,0,0,1,1,0,1,1,1,0,0,0,1,0,1,0,0,1,1,0,0,0,0,0,1,0,1,1,1,0,0,0,0,1,0,0,1,1,0,1,1,0,1,1,0,1,1,1,1,1,1,0,0,0,0,1,0,1,1,0,0,0,1,1,0,0,1,1,0,1,0,1,0,0,1,0,1,1,0,0,0,0,0,0,0,1,1,0,0,0,1,1,1,1,1,0,0,1,1,0,0,1,1,1,1,1,0,1,1,0,1,0,0,0,0,0,0,0,1,0,1,0,1,1,1,1,1,1,1,1,1,0,1,0,0,0,0,1,0,0,0,0,0,1,0,1,0,0,1,1,1,1,0,1,1,0,0,0,1,1,0,1,1,0,0,0,1,0,0,1,1,0,0,0,1,1,1,1,1,1,1,0,1,1,1,1,0,0,0,1,0,0,1,1,0,0,0,1,1,1,1,1,1,0,0,1,0,0,0,0,0,1,0,1,0,1,1,0,0,1,1,0,1,1,0,1,1,1,0,0,1,1,1,0,1,1,0,0,0,0,0,1,0,0,1,0,0,1,1,0,1,0,1,0,1,0,1,1,1,0,0,0,1,1,0,1,0,1,1,1,1,0,0,0,0,0,0,0,0,1,1,1,0,1,0,0,1,1,0,1,0,1,0,1,1,1,1,1,0,0,1,0,1,0,0,0,1,1,0,0,0,1,1,1,1,1,0,1,1,0,1,1,0,0,0,0,0,0,1,0,0,0,0,0,1,1,0,1,1,1,0,0,1,1,0,0,0,0,0,1,1,0,1,0,0,1,0,0,1,1,0,1,0,1,0,0,0,1,0,0,1,0,1,1,0,1,1,0,0,0,1,1,1,1,0,0,1,0,0,1,0,0,1,0,1,0,0,0,1,1,0,0,0,1,1,1,1,1,0,1,1,1,0,0,1,1,1,0,0,1,1,1,1,1,0,1,0,0,1,0,0,0,0,0,0,0,1,1,0,1,0,1,0,1,0,0,0,1,1,0,1,0,1,0,1,1,1,1,0,1,1,0,1,0,1,1,1,0,0,1,0,0,0,1,1,0,0,1,1,1,1,1,1,1,0,1,0,1,1,1,1,1,1,1,0,1,0,0,0,1,1,0,0,0,1,1,0,1,1,1,1,0,0,0,1,1,0,1,1,0,0,0,1,1,0,0,1,0,1,1,1,0,0,1,1,1,1,1,0,1,0,1,1,0,1,0,1,0,1,1,1,0,1,1,0,1,1,1,1,1,1,1,1,0,0,0,1,0,1,0,1,0,0,0,0,0,0,0,1,1,1,1,1,0,1,1,0,1,1,1,0,1,0,1,0,1,0,0,0,0,0,1,0,1,0,0,0,1,0,0,0,1,0,0,0,0,1,1,0,0,0,0,1,1,1,1,1,1,1,0,1,1,1,1,1,1,0,0,1,0,0,1,0,1,1,1,1,0,0,1,1,1,1,0,1,1,1,0,1,1,0,1,1,1,0,0,0,1,0,1,1,0,1,1,0,1,1,0,1,1,1,0,0,1,1,0,0,0,1,1,1,1,1,1,1,0,0,0,1,0,0,1,1,1,1,0,1,0,1,1,1,1,0,1,1,0,0,0,1,1,0,0,0,1,1,1,1,0,1,1,0,1,0,1,1,0,1,1,1,1,0,1,1,0,1,0,1,0,0,1,0,0,1,1,0,1,1,0,0,1,0,0,1,1,0,1,0,1,0,0,1,1,0,1,1,1,1,1,1,1,0,0,0,0,inactive
1,1,0,1,0,0,0,1,1,0,0,0,0,0,1,0,0,0,0,0,1,1,1,0,0,0,1,0,0,0,0,1,1,0,0,0,0,0,1,0,1,1,0,0,0,0,0,0,1,0,0,0,1,1,1,0,1,0,0,0,1,1,1,0,0,1,0,0,0,0,0,0,1,0,1,1,0,1,1,1,0,0,0,1,0,1,0,1,1,1,0,0,0,1,0,0,1,1,0,0,0,0,0,1,1,0,0,0,0,1,0,1,0,0,1,1,1,0,1,0,0,0,0,0,0,0,1,1,0,0,0,1,1,1,0,1,0,0,0,0,0,0,0,0,1,1,1,0,0,0,0,1,1,0,0,0,1,0,0,0,0,0,0,1,0,0,0,0,1,0,1,0,0,0,1,1,0,1,0,0,1,0,1,1,0,0,0,1,0,0,0,0,0,0,1,0,0,1,0,0,1,0,0,0,0,1,1,1,1,1,0,0,0,0,0,0,0,1,0,1,0,0,1,0,0,0,0,1,0,1,0,1,0,0,0,1,1,0,0,0,0,0,0,0,0,0,0,1,1,0,1,0,0,0,0,0,0,0,0,1,0,0,0,0,1,0,1,0,1,0,0,1,0,1,0,0,1,0,1,1,0,0,1,0,0,0,0,0,0,1,0,0,1,0,0,0,0,1,0,0,0,0,1,0,0,1,1,0,1,1,0,1,0,1,0,0,0,1,0,0,1,1,0,1,1,1,0,0,0,0,0,0,0,0,1,0,0,0,0,0,1,1,0,0,1,0,1,0,0,1,0,1,0,0,1,1,1,0,0,1,0,0,0,0,0,0,0,0,0,0,0,0,1,0,0,0,1,0,0,0,0,0,0,0,0,0,1,1,0,0,1,0,1,1,0,0,1,1,0,0,0,1,0,0,0,1,0,0,1,0,1,1,0,1,0,0,0,1,1,1,0,1,0,1,1,1,0,0,0,0,0,0,0,0,0,0,0,1,0,1,0,0,0,0,1,0,1,0,0,0,0,1,1,1,0,0,0,0,0,0,0,1,0,1,0,0,0,1,0,1,0,1,0,0,1,0,0,1,0,1,0,1,1,1,0,0,0,0,0,1,0,1,0,1,0,0,0,0,0,0,0,1,0,0,0,1,1,0,0,0,0,0,1,0,0,0,0,1,1,1,0,0,0,0,1,1,1,0,1,0,0,0,0,0,0,1,1,1,0,1,0,1,1,0,0,0,0,0,0,1,0,0,0,0,0,0,0,0,0,0,1,1,1,0,0,1,0,0,0,0,1,0,0,0,1,1,1,0,0,0,0,1,0,0,1,0,0,0,0,0,1,1,0,0,0,0,0,0,1,0,0,1,0,0,0,1,1,0,0,0,0,0,1,0,0,0,1,0,0,0,1,0,1,1,0,0,0,0,0,1,1,0,0,1,0,0,0,1,0,0,1,0,0,1,0,0,0,0,1,0,1,1,1,0,0,0,0,0,0,0,0,0,0,0,0,1,1,1,0,0,1,1,0,0,0,0,0,0,0,0,0,0,0,0,0,0,1,1,1,1,0,0,0,0,0,0,1,0,1,1,1,0,0,0,0,0,0,0,0,0,0,0,1,0,1,0,1,0,1,1,0,0,1,0,0,0,0,0,1,1,0,0,0,0,0,0,0,0,0,0,0,1,0,0,0,1,1,0,0,1,1,0,1,0,1,1,1,0,0,0,0,0,1,0,0,0,1,1,1,0,0,1,0,1,1,1,0,1,0,0,0,1,0,0,1,0,1,1,1,0,0,0,0,0,1,0,0,1,0,1,0,0,0,0,1,0,0,0,0,1,0,1,1,0,0,0,0,0,1,0,0,1,1,0,0,1,0,0,0,1,1,1,0,0,0,1,0,0,0,0,1,0,1,1,1,0,1,1,0,1,1,0,1,0,1,0,1,1,0,1,0,1,0,0,0,0,1,0,0,1,0,0,0,0,0,0,1,0,0,1,1,0,0,1,0,1,0,0,0,0,0,0,0,0,0,0,0,0,1,0,0,0,0,0,1,1,1,1,0,0,0,0,0,1,0,0,0,1,0,1,1,1,0,0,0,0,1,0,1,0,0,1,1,1,1,0,0,1,0,0,1,1,0,1,1,0,1,0,0,1,0,1,1,1,1,0,1,0,1,1,1,0,1,0,0,0,0,1,1,0,1,1,0,1,0,1,0,1,1,0,0,0,0,1,0,1,1,0,1,0,0,1,0,0,0,1,1,1,1,1,1,1,1,1,0,0,0,active
0,1,0,1,0,0,0,1,1,0,0,0,0,0,1,0,0,0,0,0,1,1,1,0,0,0,1,0,0,0,0,1,1,0,0,0,0,0,1,0,1,1,0,0,0,0,0,0,1,0,0,0,1,1,1,0,1,0,0,0,1,1,1,0,0,1,0,0,0,0,0,0,1,0,1,1,0,1,1,1,0,0,0,1,0,1,0,1,1,1,0,0,0,1,0,0,1,1,0,0,0,0,0,1,1,0,0,0,0,1,0,1,0,0,1,1,1,0,1,0,0,0,0,0,0,0,1,1,0,0,0,1,1,1,0,0,0,0,0,0,0,0,0,0,1,1,1,0,0,0,0,1,0,0,0,0,1,0,0,0,0,0,0,1,0,0,0,0,1,0,1,0,0,0,1,1,0,1,0,0,1,0,1,1,0,0,0,1,0,0,0,0,0,0,1,0,0,1,0,0,1,0,0,0,0,1,1,1,1,1,0,0,0,0,0,0,0,1,0,1,0,0,1,0,0,0,0,1,0,1,0,1,0,0,0,1,1,0,0,0,0,0,0,0,0,0,0,1,1,0,1,0,0,0,0,0,0,0,0,1,0,0,0,0,1,0,0,0,1,0,0,1,0,1,0,0,1,0,1,1,0,0,1,0,0,0,0,0,0,1,0,0,1,0,0,0,0,1,0,0,0,0,1,0,0,1,1,0,1,1,0,1,0,1,0,0,0,1,0,0,1,1,0,1,1,1,0,0,0,0,0,0,0,0,1,0,0,0,0,0,1,1,0,0,1,0,1,0,0,1,0,1,0,0,1,1,1,0,0,1,0,0,0,0,0,0,0,0,0,0,0,0,1,0,0,0,1,0,0,0,0,0,0,0,0,0,1,1,0,0,1,0,1,1,0,0,1,1,0,0,0,1,0,0,0,1,0,0,1,0,1,1,0,1,0,0,0,0,1,1,0,1,0,1,1,1,0,0,0,0,0,0,0,0,0,0,0,1,0,1,0,0,0,0,1,0,1,0,0,0,0,1,1,1,0,0,0,0,0,0,0,1,0,1,0,0,0,1,0,1,0,1,0,0,1,0,0,1,0,1,0,1,1,1,0,0,0,0,0,1,0,1,0,1,0,0,0,0,0,0,0,1,0,0,0,1,1,0,0,0,0,0,1,0,0,0,0,1,1,1,0,0,0,0,1,1,1,0,1,0,0,0,0,0,0,1,1,1,0,1,0,1,1,0,0,0,0,0,0,1,0,0,0,0,0,0,0,0,0,0,1,1,1,0,0,1,0,0,0,0,1,0,0,0,1,1,1,0,0,0,0,1,0,0,1,0,0,0,0,0,1,1,0,0,0,0,0,0,1,0,0,1,0,0,0,1,1,0,0,0,0,0,1,0,0,0,1,0,0,0,1,0,1,1,0,0,0,0,0,1,1,0,0,1,0,0,0,1,0,0,1,0,0,1,0,0,0,0,1,0,1,1,1,0,0,0,0,0,0,0,0,0,0,0,0,1,1,1,0,0,1,1,0,0,0,0,0,0,0,0,0,0,0,0,0,0,1,1,1,1,0,0,0,0,0,0,1,0,1,1,1,0,0,0,0,0,0,0,0,0,0,0,1,0,1,0,1,0,1,1,0,0,1,0,0,0,0,0,1,1,0,0,0,0,0,0,0,0,0,0,0,1,0,0,0,1,1,0,0,1,1,0,1,0,1,1,1,0,0,0,0,0,1,0,0,0,1,1,1,0,0,0,0,1,1,1,0,1,0,0,0,1,0,0,1,0,1,1,1,0,0,0,0,0,1,0,0,1,0,1,0,0,0,0,1,0,0,0,0,1,0,1,1,0,0,0,0,0,1,0,0,1,1,0,0,1,0,0,0,1,1,1,0,0,0,1,0,0,0,0,1,0,1,1,1,0,1,1,0,1,1,0,1,0,1,0,1,1,0,1,0,1,0,0,0,0,1,0,0,1,0,0,0,0,0,0,1,0,0,1,1,0,0,1,0,1,0,0,0,0,0,0,0,0,0,0,0,0,1,0,0,0,0,0,1,1,1,1,0,0,0,0,0,1,0,0,0,1,0,1,1,1,0,0,0,0,1,0,1,0,0,1,1,1,1,0,0,1,0,0,1,1,0,1,1,0,1,0,0,1,0,1,1,1,1,0,1,0,1,1,1,0,1,0,0,0,0,1,1,0,1,1,0,1,0,1,0,1,1,0,0,0,0,1,0,1,1,0,1,0,0,1,0,0,0,1,1,1,1,1,1,1,1,1,0,0,0,active
0,1,0,1,0,0,0,1,1,0,0,0,0,0,1,0,1,0,0,0,1,1,1,0,0,0,1,0,0,0,0,1,1,0,0,0,0,0,1,0,1,1,0,0,0,0,0,0,1,1,0,0,1,1,1,0,1,0,0,0,1,1,1,0,0,1,0,0,0,0,0,0,1,0,1,1,0,1,1,1,0,0,0,1,0,1,0,1,1,1,0,0,0,1,0,0,1,1,0,0,0,0,0,1,1,0,0,0,0,1,0,1,0,0,1,1,1,0,1,0,0,0,0,0,0,0,1,1,0,0,0,1,1,1,0,0,1,0,0,0,0,0,0,0,1,1,1,0,0,0,0,1,0,0,0,0,1,0,0,0,0,0,0,1,0,0,0,0,1,0,1,0,0,0,1,1,0,0,0,0,1,0,1,1,0,0,0,1,0,0,0,0,0,0,1,0,0,1,0,0,1,0,0,0,0,1,1,1,1,1,0,0,0,0,0,0,0,1,0,1,0,0,1,0,0,0,0,1,0,1,0,1,1,0,0,1,1,0,0,0,0,0,0,0,0,0,0,1,1,1,1,0,0,0,0,0,0,0,0,1,0,0,1,0,1,0,0,0,1,0,0,1,0,1,0,0,1,0,1,1,0,0,1,0,0,0,0,0,0,1,0,0,0,1,0,0,0,1,0,0,0,0,1,0,0,1,1,0,1,1,0,0,0,1,0,0,0,1,0,0,1,1,0,1,1,1,0,0,0,0,0,0,0,0,1,0,0,0,0,0,1,1,1,0,1,0,1,0,0,1,0,1,0,0,1,1,1,0,0,1,1,0,0,0,0,0,0,0,0,0,0,0,1,0,0,0,1,0,0,0,0,0,0,0,0,0,1,1,0,0,1,0,1,1,0,0,1,1,0,0,0,1,0,0,0,1,0,0,1,0,1,1,0,1,0,0,0,0,1,1,0,0,0,1,1,1,0,0,0,0,0,0,0,0,0,0,0,1,0,1,0,1,0,0,1,0,1,0,0,0,0,1,1,1,0,0,0,1,0,0,0,1,0,1,0,0,0,1,0,1,0,1,0,0,1,0,0,1,0,1,0,1,1,1,0,0,0,0,0,1,0,1,0,1,0,0,0,0,0,0,0,1,0,0,1,1,1,0,0,1,0,0,1,0,0,0,0,1,1,1,0,0,0,0,1,1,1,0,1,0,0,0,0,0,0,0,1,1,1,1,0,1,1,0,1,0,0,0,0,1,0,1,0,0,0,0,0,0,0,0,1,1,1,0,0,1,0,0,1,0,1,0,0,0,1,1,1,0,0,0,0,1,0,0,1,0,0,0,0,0,1,1,0,0,0,0,0,0,1,0,1,1,0,0,0,1,1,0,0,0,0,0,1,0,0,0,1,0,0,0,1,0,1,1,0,0,0,0,0,0,1,0,0,1,0,0,0,1,0,0,1,0,0,1,0,0,0,0,1,0,1,1,1,0,0,0,0,0,0,0,0,0,0,0,0,1,1,1,0,0,1,1,0,0,0,0,0,0,0,0,0,0,0,0,0,0,1,1,1,1,0,0,0,0,0,0,1,0,1,1,0,0,0,0,0,0,0,0,0,0,0,0,1,0,1,0,1,0,0,1,0,0,1,0,0,0,0,0,1,1,0,0,0,0,0,0,0,0,0,0,0,1,0,0,0,1,1,0,0,1,1,0,1,0,1,1,1,0,0,0,0,0,1,0,0,0,1,1,1,0,0,0,0,1,1,1,0,1,0,0,0,1,0,0,1,0,1,1,1,0,0,0,0,0,1,0,0,1,0,1,0,0,0,0,1,0,0,0,0,1,0,1,1,0,0,0,0,0,1,0,0,1,1,0,0,1,0,0,0,1,1,1,0,0,0,1,0,0,0,0,1,0,1,1,1,0,1,1,1,1,1,0,1,0,1,0,1,1,0,1,0,1,0,0,0,0,1,1,0,1,0,0,1,0,0,0,1,0,0,1,1,0,0,1,0,1,0,0,0,0,0,0,0,0,0,0,0,0,0,0,0,0,0,1,1,1,1,1,0,0,0,0,0,1,0,0,0,1,0,1,1,1,0,0,0,0,1,0,1,0,0,1,1,1,1,0,0,1,0,0,1,1,0,1,1,0,1,0,0,1,0,1,0,1,1,0,0,0,1,1,1,0,1,0,0,0,0,1,1,0,1,1,0,1,0,1,0,1,1,0,0,0,0,1,0,1,1,0,1,0,0,1,0,1,0,1,1,1,1,1,1,1,1,1,0,0,0,active
1,1,0,1,0,0,0,1,1,0,0,0,0,0,1,0,0,0,0,0,1,1,1,0,0,0,1,0,0,0,0,1,1,0,1,0,0,0,1,0,1,1,0,0,0,0,0,0,1,0,0,0,1,1,1,0,1,0,0,0,1,1,1,0,0,1,0,0,0,0,0,0,1,0,1,1,0,1,1,1,0,0,0,1,0,1,0,1,1,1,0,0,0,1,0,0,1,1,0,0,0,0,0,1,1,0,0,0,0,1,0,1,0,0,1,1,1,0,1,0,0,0,0,0,0,0,1,1,0,0,0,1,1,1,0,0,0,0,0,0,0,0,0,0,1,1,1,0,0,0,0,1,1,0,0,0,1,0,0,0,0,0,0,1,0,0,0,0,1,0,1,0,0,0,1,1,0,1,0,0,1,0,1,1,0,0,0,1,0,0,0,0,0,0,1,0,0,1,0,0,1,0,0,0,0,1,1,1,1,1,0,0,0,0,0,0,0,1,0,1,0,0,1,0,0,0,0,1,0,1,0,1,0,0,0,1,1,0,0,0,0,0,0,0,0,0,0,1,1,0,1,0,0,0,0,0,0,0,0,1,0,0,0,0,1,0,1,0,1,0,0,1,0,1,0,0,1,0,1,1,0,0,1,0,0,0,0,0,0,1,0,0,1,0,0,0,0,1,0,0,0,0,1,0,0,1,1,0,1,1,0,1,0,1,0,0,0,1,0,0,1,1,0,1,1,1,0,0,0,1,0,0,0,0,1,0,0,0,0,0,1,1,0,0,1,0,1,0,0,1,0,1,0,0,1,1,1,0,0,1,0,0,0,0,0,0,0,0,0,0,0,0,1,0,0,0,1,0,0,0,0,0,0,0,0,0,1,1,0,0,1,0,1,1,0,0,1,1,0,0,0,1,0,0,0,1,0,0,1,0,1,1,0,1,0,0,0,0,1,1,0,1,0,1,1,1,0,0,0,0,0,0,0,0,0,0,0,1,0,1,0,0,0,0,1,0,1,0,0,0,0,1,1,1,0,0,0,0,0,0,0,1,0,1,0,0,0,1,0,1,0,1,0,0,1,0,0,1,0,1,0,1,1,1,0,0,0,0,0,1,0,1,0,1,1,0,0,0,0,0,0,1,0,0,0,1,1,0,0,0,0,0,1,0,0,0,0,1,1,1,0,0,0,0,1,1,1,0,1,0,0,0,0,0,0,1,1,1,0,1,0,1,1,0,0,0,0,0,0,1,0,0,0,0,0,0,0,0,0,0,1,1,1,0,0,1,0,0,0,0,1,0,0,0,1,1,1,0,0,0,0,1,0,0,1,0,0,0,0,0,1,1,0,0,0,0,0,0,1,0,0,1,0,0,0,1,1,0,0,0,0,0,1,0,0,0,1,0,0,0,1,0,1,1,0,0,0,0,0,1,1,0,0,1,0,0,0,1,0,0,1,0,0,1,0,0,0,0,1,0,1,1,1,0,0,0,0,0,0,0,0,0,0,0,0,1,1,1,0,0,1,1,0,0,0,0,0,0,0,0,0,0,0,0,0,0,1,1,1,1,0,0,0,0,0,0,1,0,1,1,1,0,0,0,0,0,0,0,0,0,0,0,1,0,1,0,1,0,1,1,0,0,1,0,0,0,0,0,1,1,0,0,0,0,0,0,0,0,0,0,0,1,0,0,0,1,1,0,0,1,1,0,1,0,1,1,1,0,0,0,0,1,1,0,0,0,1,1,1,0,0,0,0,1,1,1,0,1,0,0,0,1,0,0,1,0,1,1,1,0,0,0,0,0,1,0,0,1,0,1,0,0,0,0,1,0,0,0,0,1,0,1,1,0,0,0,0,0,1,0,0,1,1,0,0,1,0,0,0,1,1,1,0,0,0,1,0,0,0,0,1,0,1,1,1,0,1,1,0,1,1,0,1,0,1,0,1,1,0,1,0,1,0,0,0,0,1,0,0,1,0,0,0,0,0,0,1,0,0,1,1,0,0,1,0,1,0,0,0,0,0,0,0,0,0,0,0,0,1,0,0,0,0,0,1,1,1,1,0,0,0,0,0,1,0,0,1,1,0,1,1,1,0,0,0,0,1,0,1,0,0,1,1,1,1,0,0,1,0,0,1,1,0,1,1,0,1,0,0,1,0,1,1,1,1,0,1,0,1,1,1,0,1,0,0,0,0,1,1,0,1,1,0,1,0,1,0,1,1,0,0,0,0,1,0,1,1,0,1,0,0,1,0,0,0,1,1,1,1,1,1,1,1,1,0,0,0,active
0,0,1,0,0,0,1,0,1,0,0,0,1,0,1,0,0,0,0,0,1,0,1,0,0,0,1,0,1,0,1,1,1,0,0,0,0,0,1,0,1,0,1,0,0,0,0,0,0,0,0,0,1,1,0,1,0,1,1,1,0,0,1,0,0,1,0,0,1,0,0,0,0,0,0,1,0,0,1,1,0,0,0,1,0,0,0,0,1,0,1,0,0,1,0,0,1,1,0,1,0,0,1,0,0,0,0,0,0,0,1,1,0,0,1,0,1,1,1,0,0,0,1,0,0,0,1,1,0,0,0,0,1,1,0,0,0,0,0,0,1,0,0,0,0,1,1,0,0,0,0,0,0,0,0,0,0,0,0,0,0,1,0,0,1,0,1,1,1,0,1,0,0,0,0,0,0,0,0,0,0,0,1,1,1,0,1,1,0,1,1,0,0,0,0,0,0,1,0,0,0,0,0,0,0,0,1,1,0,1,0,1,0,0,0,0,1,1,0,1,1,0,1,0,0,0,0,1,0,0,0,0,0,0,0,1,0,0,1,0,0,0,0,0,0,0,0,0,0,0,1,1,0,0,0,0,0,0,0,1,0,0,0,1,0,0,0,0,0,0,0,0,0,1,0,0,1,1,0,0,0,0,0,0,1,0,0,0,0,1,0,1,0,0,0,1,1,1,0,0,0,0,1,0,0,1,1,0,0,0,0,1,0,0,0,0,0,0,0,0,0,1,1,0,0,1,1,0,0,0,1,0,0,0,0,0,0,0,0,1,0,1,0,0,1,1,0,0,0,1,1,1,0,0,1,1,1,0,0,0,0,0,0,0,0,0,0,0,1,0,0,0,1,1,0,0,0,0,0,0,0,0,0,0,1,1,0,0,0,0,1,0,1,0,1,0,0,1,0,0,0,1,0,0,0,1,0,1,1,0,0,0,0,0,1,1,0,0,1,1,1,0,1,1,1,1,0,0,1,0,0,0,0,0,0,0,0,0,1,1,1,0,0,0,1,1,1,1,0,1,1,1,1,1,0,0,0,0,0,0,0,1,0,0,0,0,0,1,1,0,0,0,0,0,0,0,0,1,0,1,0,1,1,0,0,1,1,0,0,0,0,0,0,0,1,0,0,0,0,0,1,0,1,0,0,1,0,0,0,1,0,0,1,0,0,1,0,1,1,1,1,0,0,0,0,0,1,0,1,0,0,0,0,0,1,0,0,0,0,1,0,1,0,0,1,0,0,0,0,0,1,0,0,0,0,0,0,0,0,0,0,1,0,0,0,0,0,0,0,0,0,1,0,0,0,0,0,0,0,0,0,1,0,0,1,0,0,0,0,0,1,1,0,0,0,0,0,0,0,0,0,1,0,0,1,1,1,0,0,0,1,0,1,0,0,0,1,1,0,0,1,0,1,0,0,0,0,0,0,1,0,0,0,0,0,0,0,1,0,1,0,0,0,1,0,0,0,1,1,0,0,1,0,0,0,0,0,0,0,0,0,0,0,0,0,0,1,0,0,0,0,1,0,1,0,0,0,0,1,0,0,0,0,0,0,0,0,1,1,0,0,0,0,0,1,0,1,0,1,0,0,1,0,0,1,0,1,0,0,0,0,0,1,0,1,1,1,0,1,0,0,0,1,0,0,0,0,0,1,0,0,0,0,0,0,0,0,0,0,0,0,0,0,1,0,1,1,0,1,0,0,0,1,1,0,1,1,0,0,1,0,1,1,0,1,0,1,0,0,0,0,0,0,0,1,0,1,1,0,0,1,1,1,0,0,0,1,1,0,1,0,0,0,0,0,0,0,1,0,0,0,0,1,1,1,0,1,0,0,1,1,1,0,0,0,1,0,0,0,0,0,1,1,0,0,1,1,1,0,0,1,1,0,0,0,0,0,0,0,1,0,0,1,0,1,0,1,0,1,1,0,0,0,0,0,1,1,1,0,0,0,1,0,0,0,0,1,0,0,1,0,0,0,0,0,0,1,0,1,1,0,1,1,0,0,1,0,0,0,0,0,0,1,0,0,0,0,1,0,0,0,0,0,0,1,1,1,1,1,0,0,1,1,1,1,0,0,1,0,0,1,0,0,0,0,0,1,0,1,1,0,0,0,1,0,0,0,0,0,0,0,0,1,0,0,0,0,1,1,0,1,1,1,1,1,0,0,0,0,0,1,0,1,0,0,0,1,0,0,1,1,1,0,0,0,0,0,0,1,0,0,1,0,0,0,1,1,0,0,0,0,0,0,0,0,0,0,1,1,1,1,1,1,0,0,0,0,active
0,0,1,0,0,0,1,0,1,0,0,0,1,0,1,0,0,0,0,0,1,0,1,0,0,0,1,0,1,0,1,1,1,0,0,0,0,0,1,0,1,0,1,0,0,0,0,0,0,0,0,0,1,1,0,1,0,1,1,1,0,0,1,0,0,1,0,0,1,0,0,0,0,0,0,1,0,0,1,1,0,0,0,1,0,0,0,0,1,0,1,0,0,1,0,0,1,1,0,1,0,0,1,0,0,0,0,0,0,0,1,1,0,0,1,0,1,1,1,0,0,0,1,0,0,0,1,1,0,0,0,0,1,1,0,0,0,0,0,0,1,0,0,0,0,1,1,0,0,0,0,0,0,0,0,0,0,0,0,0,0,1,0,0,1,0,1,1,1,0,1,0,0,0,0,0,0,0,0,0,0,0,1,1,1,0,1,1,0,1,1,0,0,0,0,0,0,1,0,0,0,0,0,0,0,0,1,1,0,1,0,1,0,0,0,0,1,1,0,1,1,0,1,0,0,0,0,1,0,0,0,0,0,0,0,1,0,0,1,0,0,0,0,0,0,0,0,0,0,0,1,1,0,0,0,0,0,0,0,1,0,0,0,1,0,0,0,0,0,0,0,0,0,1,0,0,1,1,0,0,0,0,0,0,1,0,0,0,0,1,0,1,0,0,0,1,1,1,0,0,0,0,1,0,0,1,1,0,0,0,0,1,0,0,0,0,0,0,0,0,0,1,1,0,0,1,1,0,0,0,1,0,0,0,0,0,0,0,0,1,0,1,0,0,1,1,0,0,0,1,1,1,0,0,1,1,1,0,0,0,0,0,0,0,0,0,0,0,1,0,0,0,1,1,0,0,0,0,0,0,0,0,0,0,1,1,0,0,0,0,1,0,1,0,1,0,0,1,0,0,0,1,0,0,0,1,0,1,1,0,0,0,0,0,1,1,0,0,1,1,1,0,1,1,1,1,0,0,1,0,0,0,0,0,0,0,0,0,1,1,1,0,0,0,1,1,1,1,0,1,1,1,1,1,0,0,0,0,0,0,0,1,0,0,0,0,0,1,1,0,0,0,0,0,0,0,0,1,0,1,0,1,1,0,0,1,1,0,0,0,0,0,0,0,1,0,0,0,0,0,1,0,1,0,0,1,0,0,0,1,0,0,1,0,0,1,0,1,1,1,1,0,0,0,0,0,1,0,1,0,0,0,0,0,1,0,0,0,0,1,0,1,0,0,1,0,0,0,0,0,1,0,0,0,0,0,0,0,0,0,0,1,0,0,0,0,0,0,0,0,0,1,0,0,0,0,0,0,0,0,0,1,0,0,1,0,0,0,0,0,1,1,0,0,0,0,0,0,0,0,0,1,0,0,1,1,1,0,0,0,1,0,1,0,0,0,1,1,0,0,1,0,1,0,0,0,0,0,0,1,0,0,0,0,0,0,0,1,0,1,0,0,0,1,0,0,0,1,1,0,0,1,0,0,0,0,0,0,0,0,0,0,0,0,0,0,1,0,0,0,0,1,0,1,0,0,0,0,1,0,0,0,0,0,0,0,0,1,1,0,0,0,0,0,1,0,1,0,1,0,0,1,0,0,1,0,1,0,0,0,0,0,1,0,1,1,1,0,1,0,0,0,1,0,0,0,0,0,1,0,0,0,0,0,0,0,0,0,0,0,0,0,0,1,0,1,1,0,1,0,0,0,1,1,0,1,1,0,0,1,0,1,1,0,1,0,1,0,0,0,0,0,0,0,1,0,1,1,0,0,1,1,1,0,0,0,1,1,0,1,0,0,0,0,0,0,0,1,0,0,0,0,1,1,1,0,1,0,0,1,1,1,0,0,0,1,0,0,0,0,0,1,1,0,0,1,1,1,0,0,1,1,0,0,0,0,0,0,0,1,0,0,1,0,1,0,1,0,1,1,0,0,0,0,0,1,1,1,0,0,0,1,0,0,0,0,1,0,0,1,0,0,0,0,0,0,1,0,1,1,0,1,1,0,0,1,0,0,0,0,0,0,1,0,0,0,0,1,0,0,0,0,0,0,1,1,1,1,1,0,0,1,1,1,1,0,0,1,0,0,1,0,0,0,0,0,1,0,1,1,0,0,0,1,0,0,0,0,0,0,0,0,1,0,0,0,0,1,1,0,1,1,1,1,1,0,0,0,0,0,1,0,1,0,0,0,1,0,0,1,1,1,0,0,0,0,0,0,1,0,0,1,0,0,0,1,1,0,0,0,0,0,0,0,0,0,0,1,1,1,1,1,1,0,0,0,0,active
0,0,1,0,0,0,1,0,1,0,0,0,0,0,1,0,0,0,0,0,0,1,1,0,0,0,1,0,1,0,1,1,1,0,0,0,0,0,0,0,1,0,1,0,0,0,0,0,0,0,0,0,1,1,0,1,0,1,1,0,0,0,1,0,0,1,0,0,0,0,0,0,0,0,0,1,0,0,1,1,0,0,0,1,0,0,0,0,1,0,0,0,0,1,0,0,1,1,0,1,0,0,1,0,0,0,0,0,0,0,1,1,0,0,1,0,1,1,1,0,0,0,1,0,0,0,1,1,0,0,0,0,1,1,0,0,0,0,0,0,0,0,0,0,1,1,1,0,0,0,0,0,0,0,0,0,0,0,0,0,0,1,0,0,1,0,1,1,0,0,1,0,0,0,0,0,0,0,0,0,0,0,1,1,1,0,1,1,0,1,1,0,0,0,0,0,0,1,0,0,0,0,0,0,0,0,1,1,0,1,0,1,0,0,0,0,1,1,0,1,1,1,1,0,0,0,0,1,0,0,0,0,0,0,0,1,0,0,1,0,0,0,0,0,0,0,0,0,0,0,1,1,0,0,0,0,0,0,0,1,0,0,0,0,0,0,0,0,0,0,0,0,0,1,0,0,0,1,0,0,0,0,0,0,0,0,0,0,0,1,0,0,0,0,0,0,1,0,0,0,0,0,0,0,0,1,1,0,0,0,0,1,0,0,0,0,0,0,0,0,0,1,1,0,0,1,0,0,0,0,1,0,0,0,0,0,0,0,1,0,0,1,0,0,1,1,0,0,0,0,1,1,0,0,1,1,1,0,0,0,0,0,0,0,1,0,0,0,0,0,0,0,1,1,0,0,0,0,0,0,0,0,0,0,1,1,0,0,0,0,1,0,1,0,1,0,0,1,0,0,0,1,0,0,0,1,0,0,0,0,0,0,0,0,1,0,0,0,1,0,0,0,1,0,1,1,0,0,0,0,0,0,1,0,0,0,0,0,1,1,1,0,0,0,1,0,1,1,0,1,1,0,1,1,0,0,0,0,0,0,0,1,0,0,0,0,0,1,1,0,0,0,0,0,0,0,0,1,0,0,0,1,1,0,0,1,1,0,0,0,0,0,0,0,1,0,0,0,0,0,1,0,0,0,1,1,0,0,0,1,0,0,1,0,0,1,0,1,1,1,0,0,0,0,0,0,1,0,1,0,0,0,0,0,0,0,0,0,0,1,0,1,0,0,1,0,0,0,0,0,1,0,0,0,0,0,0,0,0,0,0,1,0,0,0,0,0,0,0,0,0,0,0,0,0,0,0,0,0,0,0,1,0,0,1,0,0,0,0,0,0,1,0,0,1,0,0,1,0,0,0,1,0,0,1,1,1,0,0,1,0,0,1,0,0,0,1,1,0,0,1,0,1,0,0,0,0,0,0,1,0,0,0,0,0,0,0,1,0,1,0,0,0,1,0,0,0,1,1,0,0,1,0,0,0,0,0,0,0,1,0,0,0,0,0,0,1,0,0,0,0,1,0,0,0,0,0,0,1,0,0,0,0,0,0,0,0,1,1,0,0,0,0,0,1,0,1,0,1,0,0,1,0,0,0,0,1,0,0,0,0,0,1,0,1,0,1,0,1,0,0,0,1,0,0,0,0,0,1,0,0,0,0,0,0,0,0,0,0,0,0,0,0,0,0,1,1,0,0,1,0,0,1,1,0,1,1,0,0,1,0,0,1,0,1,0,1,0,0,0,0,0,0,0,0,0,1,1,0,0,1,1,1,0,1,0,1,1,0,1,0,1,0,0,0,0,0,1,0,0,0,0,1,0,0,0,1,0,0,1,1,1,0,0,0,1,0,0,0,0,0,1,1,0,0,1,1,0,0,0,1,1,0,0,0,0,0,0,0,1,0,0,1,0,1,0,1,0,1,0,0,0,0,0,0,1,1,1,0,0,0,1,0,0,0,0,1,0,0,1,0,0,0,0,0,1,1,0,0,1,0,1,0,0,0,0,0,0,0,0,0,0,1,0,0,0,0,1,0,0,0,0,0,0,1,0,1,1,0,0,0,1,0,1,1,0,0,1,0,0,1,0,0,0,0,1,1,0,1,0,0,0,0,1,0,0,0,0,0,0,0,0,0,0,0,0,0,1,1,0,1,1,1,1,1,1,0,0,0,0,1,0,1,0,0,0,0,0,0,1,1,1,0,0,0,0,0,0,1,0,0,1,0,0,0,1,1,0,0,0,0,0,0,0,0,0,0,1,1,1,1,1,0,0,0,0,0,inactive
0,0,1,0,0,0,1,0,1,0,0,0,1,0,1,0,0,0,0,0,0,0,1,0,0,0,1,0,1,0,1,1,1,0,0,0,0,0,1,0,1,0,1,0,0,0,0,0,0,0,0,0,1,1,0,1,0,1,1,1,0,0,1,0,0,1,0,0,0,0,0,0,0,0,0,1,0,0,1,1,0,0,0,1,0,0,0,0,1,0,1,0,0,1,0,0,1,1,0,1,0,0,1,0,0,0,0,0,0,0,1,1,0,0,1,0,1,1,1,0,0,0,1,0,0,0,1,1,0,0,0,0,1,1,0,0,0,0,0,0,0,0,0,0,0,1,1,0,0,0,0,0,0,0,0,0,0,0,0,0,0,1,0,0,1,0,1,1,1,0,1,0,0,0,0,0,0,0,0,0,0,0,1,1,1,0,1,1,0,1,1,0,0,0,0,0,0,1,0,0,0,0,0,0,0,0,1,1,0,1,0,1,0,0,0,0,1,1,0,1,1,0,1,0,0,0,0,1,0,0,0,0,0,0,0,1,0,0,1,0,0,0,0,0,0,0,0,0,0,0,1,1,0,0,0,0,0,0,0,1,0,0,0,1,0,0,0,0,0,0,0,0,0,1,0,0,0,1,0,0,0,0,0,0,1,0,0,0,0,1,0,1,0,0,0,1,1,0,0,0,0,0,0,0,0,1,1,0,0,0,0,1,0,0,0,0,0,0,0,0,0,1,1,0,0,1,1,0,0,0,1,0,0,0,0,0,0,0,0,1,0,1,0,0,1,1,0,0,0,1,1,1,0,0,1,1,1,0,0,0,0,0,0,0,0,0,0,0,1,0,0,0,1,1,0,0,0,0,0,0,0,0,0,0,1,1,0,0,0,0,1,0,1,0,1,0,0,1,0,0,0,1,0,0,0,1,0,1,1,0,0,0,0,0,1,1,0,0,1,0,1,0,1,1,1,1,0,0,1,0,0,0,0,0,0,0,0,0,1,1,1,0,0,0,1,1,1,1,0,1,1,1,1,1,0,0,0,0,0,0,0,1,0,0,0,0,0,1,1,0,0,0,0,0,0,0,0,1,0,1,0,1,1,0,0,1,1,0,0,0,0,0,0,0,1,0,0,0,0,0,1,0,0,0,0,1,0,0,0,1,0,0,1,0,0,1,0,1,1,1,0,0,0,0,0,0,1,0,1,0,0,0,0,0,0,0,0,0,0,1,0,1,0,0,1,0,0,0,0,0,1,0,0,0,0,0,0,0,0,0,0,1,0,0,0,0,0,0,0,0,0,1,0,0,0,0,0,0,0,0,0,1,0,0,1,0,0,0,0,0,0,1,0,0,0,0,0,0,0,0,0,1,0,0,1,1,1,0,0,0,0,0,1,0,0,0,1,1,0,0,1,0,1,0,0,0,0,0,0,1,0,0,0,0,0,0,0,1,0,1,0,0,0,1,0,0,0,1,1,0,0,1,0,0,0,0,0,0,0,0,0,0,0,0,0,0,1,0,0,0,0,1,0,1,0,0,0,0,1,0,0,0,0,0,0,0,0,1,1,0,0,0,0,0,1,0,1,0,1,0,0,1,0,0,1,0,1,0,0,0,0,0,1,0,1,0,1,0,1,0,0,0,1,0,0,0,0,0,1,0,0,0,0,0,0,0,0,0,0,0,0,0,0,1,0,1,1,0,0,0,0,0,1,1,0,1,1,0,0,1,0,0,1,0,1,0,1,0,0,0,0,0,0,0,1,0,1,1,0,0,1,1,1,0,0,0,1,1,0,1,0,0,0,0,0,0,0,1,0,0,0,0,1,1,1,0,1,0,0,1,1,1,0,0,0,1,0,0,0,0,0,1,1,0,0,1,1,1,0,0,1,1,0,0,0,0,0,0,0,1,0,0,1,0,1,0,1,0,1,0,0,0,0,0,0,1,1,1,0,0,0,1,0,0,0,0,1,0,0,1,0,0,0,0,0,0,1,0,1,1,0,1,1,0,0,1,0,0,0,0,0,0,1,0,0,0,0,1,0,0,0,0,0,0,1,1,1,1,1,0,0,1,0,1,1,0,0,1,0,0,1,0,0,0,0,0,1,0,1,1,0,0,0,1,0,0,0,0,0,0,0,0,1,0,0,0,0,1,1,0,1,1,1,1,1,0,0,0,0,0,1,0,1,0,0,0,0,0,0,1,1,1,0,0,0,0,0,0,1,0,0,1,0,0,0,1,1,0,0,0,0,0,0,0,0,0,0,1,1,1,1,1,1,0,0,0,0,inactive
0,0,1,0,0,0,1,0,1,0,0,0,1,0,1,0,0,0,0,0,0,0,1,0,0,0,1,0,1,0,1,1,1,0,0,0,0,0,1,0,1,0,1,0,0,0,0,0,0,0,0,0,1,1,0,1,0,1,1,1,0,0,1,0,0,1,0,0,0,0,0,0,0,0,0,1,0,0,1,1,0,0,0,1,0,0,0,0,1,0,1,0,0,1,0,0,1,1,0,1,0,0,1,0,0,0,0,0,0,0,1,1,0,0,1,0,1,1,1,0,0,0,1,0,0,0,1,1,0,0,0,0,1,1,0,0,0,0,0,0,0,0,0,0,0,1,1,0,0,0,0,0,0,0,0,0,0,0,0,0,0,1,0,0,1,0,1,1,1,0,1,0,0,0,0,0,0,0,0,0,0,0,1,1,1,0,1,1,0,1,1,0,0,0,0,0,0,1,0,0,0,0,0,0,0,0,1,1,0,1,0,1,0,0,0,0,1,1,0,1,1,0,1,0,0,0,0,1,0,0,0,0,0,0,0,1,0,0,1,0,0,0,0,0,0,0,0,0,0,0,1,1,0,0,0,0,0,0,0,1,0,0,0,1,0,0,0,0,0,0,0,0,0,1,0,0,0,1,0,0,0,0,0,0,1,0,0,0,0,1,0,1,0,0,0,1,1,0,0,0,0,0,0,0,0,1,1,0,0,0,0,1,0,0,0,0,0,0,0,0,0,1,1,0,0,1,1,0,0,0,1,0,0,0,0,0,0,0,0,1,0,1,0,0,1,1,0,0,0,1,1,1,0,0,1,1,1,0,0,0,0,0,0,0,0,0,0,0,1,0,0,0,1,1,0,0,0,0,0,0,0,0,0,0,1,1,0,0,0,0,1,0,1,0,1,0,0,1,0,0,0,1,0,0,0,1,0,1,1,0,0,0,0,0,1,1,0,0,1,0,1,0,1,1,1,1,0,0,1,0,0,0,0,0,0,0,0,0,1,1,1,0,0,0,1,1,1,1,0,1,1,1,1,1,0,0,0,0,0,0,0,1,0,0,0,0,0,1,1,0,0,0,0,0,0,0,0,1,0,1,0,1,1,0,0,1,1,0,0,0,0,0,0,0,1,0,0,0,0,0,1,0,0,0,0,1,0,0,0,1,0,0,1,0,0,1,0,1,1,1,0,0,0,0,0,0,1,0,1,0,0,0,0,0,0,0,0,0,0,1,0,1,0,0,1,0,0,0,0,0,1,0,0,0,0,0,0,0,0,0,0,1,0,0,0,0,0,0,0,0,0,1,0,0,0,0,0,0,0,0,0,1,0,0,1,0,0,0,0,0,0,1,0,0,0,0,0,0,0,0,0,1,0,0,1,1,1,0,0,0,0,0,1,0,0,0,1,1,0,0,1,0,1,0,0,0,0,0,0,1,0,0,0,0,0,0,0,1,0,1,0,0,0,1,0,0,0,1,1,0,0,1,0,0,0,0,0,0,0,0,0,0,0,0,0,0,1,0,0,0,0,1,0,1,0,0,0,0,1,0,0,0,0,0,0,0,0,1,1,0,0,0,0,0,1,0,1,0,1,0,0,1,0,0,1,0,1,0,0,0,0,0,1,0,1,0,1,0,1,0,0,0,1,0,0,0,0,0,1,0,0,0,0,0,0,0,0,0,0,0,0,0,0,1,0,1,1,0,0,0,0,0,1,1,0,1,1,0,0,1,0,0,1,0,1,0,1,0,0,0,0,0,0,0,1,0,1,1,0,0,1,1,1,0,0,0,1,1,0,1,0,0,0,0,0,0,0,1,0,0,0,0,1,1,1,0,1,0,0,1,1,1,0,0,0,1,0,0,0,0,0,1,1,0,0,1,1,1,0,0,1,1,0,0,0,0,0,0,0,1,0,0,1,0,1,0,1,0,1,0,0,0,0,0,0,1,1,1,0,0,0,1,0,0,0,0,1,0,0,1,0,0,0,0,0,0,1,0,1,1,0,1,1,0,0,1,0,0,0,0,0,0,1,0,0,0,0,1,0,0,0,0,0,0,1,1,1,1,1,0,0,1,0,1,1,0,0,1,0,0,1,0,0,0,0,0,1,0,1,1,0,0,0,1,0,0,0,0,0,0,0,0,1,0,0,0,0,1,1,0,1,1,1,1,1,0,0,0,0,0,1,0,1,0,0,0,0,0,0,1,1,1,0,0,0,0,0,0,1,0,0,1,0,0,0,1,1,0,0,0,0,0,0,0,0,0,0,1,1,1,1,1,1,0,0,0,0,active
0,0,1,0,0,0,1,0,1,0,0,0,0,0,1,0,0,0,0,0,1,0,1,0,0,0,1,0,1,0,1,1,1,0,0,0,0,0,0,0,1,0,1,0,0,0,0,0,0,0,0,0,1,1,0,1,0,1,1,0,0,0,1,0,0,1,0,0,1,0,0,0,0,0,0,1,0,0,1,1,0,0,0,1,0,0,0,0,1,0,0,0,0,1,0,0,1,1,0,1,0,0,1,0,0,0,0,0,0,0,1,1,0,0,1,0,1,1,1,0,0,0,1,0,0,0,1,1,0,0,0,0,1,1,0,0,0,0,0,0,1,0,0,0,0,1,1,0,0,0,0,0,0,0,0,0,0,0,0,0,0,1,0,0,1,0,1,1,0,0,1,0,0,0,0,0,0,0,0,0,0,0,1,1,1,0,1,1,0,1,1,0,0,0,0,0,0,1,0,0,0,0,0,0,0,0,1,1,0,1,0,1,0,0,0,0,1,1,0,1,1,0,1,0,0,0,0,1,0,0,0,0,0,0,0,1,0,0,1,0,0,0,0,0,0,0,0,0,0,0,1,1,0,0,0,0,0,0,0,1,0,0,0,0,0,0,0,0,0,0,0,0,0,1,0,0,1,1,0,0,0,0,0,0,0,0,0,0,0,1,0,0,0,0,0,0,1,1,0,0,0,0,1,0,0,1,1,0,0,0,0,1,0,0,0,0,0,0,0,0,0,1,1,0,0,1,0,0,0,0,1,0,0,0,0,0,0,0,0,0,0,1,0,0,1,1,0,0,0,0,1,1,0,0,1,1,1,0,0,0,0,0,0,0,0,0,0,0,0,0,0,0,1,1,0,0,0,0,0,0,0,0,0,0,1,1,0,0,0,0,1,0,1,0,1,0,0,1,0,0,0,1,0,0,0,1,0,0,1,0,0,0,0,0,1,1,0,0,1,1,0,0,1,0,1,1,0,0,1,0,0,0,0,0,0,0,0,0,1,1,1,0,0,0,1,0,1,1,0,1,1,0,1,1,0,0,0,0,0,0,0,1,0,0,0,0,0,1,1,0,0,0,0,0,0,0,0,1,0,0,0,1,1,0,0,1,1,0,0,0,0,0,0,0,1,0,0,0,0,0,1,0,1,0,0,1,0,0,0,1,0,0,1,0,0,1,0,1,1,1,1,0,0,0,0,0,1,0,1,0,0,0,0,0,1,0,0,0,0,1,0,1,0,0,1,0,0,0,0,0,1,0,0,0,0,0,0,0,0,0,0,1,0,0,0,0,0,0,0,0,0,0,0,0,0,0,0,0,0,0,0,1,0,0,1,0,0,0,0,0,1,1,0,0,0,0,0,0,0,0,0,1,0,0,1,1,1,0,0,0,1,0,1,0,0,0,1,1,0,0,1,0,1,0,0,0,0,0,0,1,0,0,0,0,0,0,0,1,0,1,0,0,0,1,0,0,0,1,1,0,0,1,0,0,0,0,0,0,0,0,0,0,0,0,0,0,1,0,0,0,0,1,0,0,0,0,0,0,1,0,0,0,0,0,0,0,0,1,1,0,0,0,0,0,1,0,1,0,1,0,0,1,0,0,0,0,1,0,0,0,0,0,1,0,1,1,1,0,1,0,0,0,1,0,0,0,0,0,1,0,0,0,0,0,0,0,0,0,0,0,0,0,0,0,0,1,1,0,1,0,0,0,1,1,0,1,1,0,0,1,0,1,1,0,1,0,1,0,0,0,0,0,0,0,0,0,1,1,0,0,1,1,1,0,0,0,1,1,0,1,0,0,0,0,0,0,0,1,0,0,0,0,1,0,0,0,1,0,0,1,1,1,0,0,0,1,0,0,0,0,0,1,1,0,0,1,1,0,0,0,1,1,0,0,0,0,0,0,0,1,0,0,1,0,1,0,1,0,1,1,0,0,0,0,0,1,1,1,0,0,0,1,0,0,0,0,1,0,0,1,0,0,0,0,0,0,1,0,1,1,0,1,0,0,0,0,0,0,0,0,0,0,1,0,0,0,0,1,0,0,0,0,0,0,1,0,1,1,0,0,0,1,1,1,1,0,0,1,0,0,1,0,0,0,0,0,1,0,1,1,0,0,0,1,0,0,0,0,0,0,0,0,0,0,0,0,0,1,1,0,1,1,1,1,1,0,0,0,0,0,1,0,1,0,0,0,1,0,0,1,1,1,0,0,0,0,0,0,1,0,0,1,0,0,0,1,1,0,0,0,0,0,0,0,0,0,0,1,1,1,1,1,0,0,0,0,0,active
0,0,0,0,0,0,1,0,1,0,0,0,0,0,1,0,0,0,0,0,0,0,1,0,1,0,1,0,0,1,1,1,1,0,0,0,0,0,0,0,1,1,0,0,0,0,0,0,0,0,0,0,1,1,1,1,0,1,0,0,0,1,1,0,0,1,0,0,0,0,0,0,0,0,0,0,0,0,1,1,1,0,0,1,0,0,0,0,0,0,0,0,0,1,0,0,1,1,0,0,0,0,0,0,0,0,0,0,0,0,0,1,0,0,1,0,1,1,1,0,0,0,0,0,0,1,1,1,0,0,0,0,1,1,0,0,0,1,0,1,0,0,0,0,0,1,1,0,0,0,0,0,0,0,0,0,0,0,0,0,0,1,0,0,1,0,0,0,0,0,1,0,0,0,0,0,0,0,0,1,0,0,1,1,0,0,1,1,0,1,0,0,0,0,0,0,0,1,0,0,0,0,0,1,0,0,0,0,0,1,0,1,0,0,0,0,1,1,0,1,1,0,1,0,0,0,0,1,0,0,0,0,0,0,0,1,0,0,1,0,0,0,0,0,0,0,0,0,0,1,1,0,0,0,0,0,0,0,0,1,0,0,0,0,0,0,0,0,0,0,0,0,0,1,0,0,0,0,0,0,0,0,1,0,0,0,0,0,0,1,0,0,0,0,0,0,1,0,1,0,0,0,0,1,0,1,1,1,0,0,0,1,0,0,0,0,0,0,0,0,1,1,0,0,0,1,0,0,1,0,1,0,0,0,0,0,0,0,0,0,0,1,0,0,1,1,0,0,0,0,1,0,0,0,1,1,1,0,0,0,0,0,0,0,0,0,0,0,1,1,0,0,1,1,1,0,1,1,0,0,0,1,0,0,0,1,0,0,0,0,1,0,1,0,1,0,0,1,0,0,0,1,0,0,0,1,0,0,0,1,0,0,0,0,1,1,1,0,1,0,0,0,1,0,1,1,0,0,0,0,0,1,1,0,0,0,1,0,1,1,0,0,0,0,1,0,1,0,0,1,0,0,1,1,0,0,0,0,0,0,0,1,0,0,0,0,0,1,1,0,0,0,0,0,0,0,0,1,0,0,0,1,1,0,0,1,1,0,0,0,0,0,0,0,0,0,0,0,0,0,1,0,0,0,0,1,0,0,0,0,0,0,1,0,0,1,0,0,1,1,0,0,0,0,0,0,1,0,1,0,0,0,0,0,0,0,0,0,0,1,0,1,0,0,0,0,0,0,0,0,1,0,0,0,0,0,0,1,0,0,0,1,0,0,0,0,0,0,0,0,0,0,0,0,1,0,0,0,0,0,0,1,0,0,1,1,0,0,0,0,0,1,0,0,0,0,0,0,0,0,0,1,0,0,1,1,1,0,0,0,0,0,1,0,0,1,1,0,0,0,1,0,1,0,0,0,0,0,0,1,0,0,0,0,0,0,0,1,0,1,0,0,0,1,1,0,0,1,0,1,0,1,0,0,0,0,0,0,0,0,0,0,1,0,0,0,1,0,0,0,0,1,0,0,0,0,0,0,0,0,0,1,0,0,0,0,0,1,1,0,0,0,1,0,0,0,1,0,1,0,0,0,0,0,0,0,0,0,1,0,0,0,1,0,1,0,1,0,0,0,0,0,1,0,0,0,0,0,1,0,0,0,0,0,0,0,0,0,0,0,0,1,0,0,0,1,1,0,1,0,1,0,1,0,0,1,1,0,0,0,0,0,1,0,0,0,0,0,0,0,0,0,0,0,0,1,1,1,0,0,1,1,1,0,0,0,1,1,0,1,1,0,0,0,0,0,0,1,0,0,0,0,1,0,0,0,0,0,0,1,0,1,0,0,0,1,0,0,0,0,0,1,1,0,0,1,0,0,0,0,1,1,0,0,0,0,0,0,0,1,1,0,1,0,1,0,1,0,1,0,0,0,0,0,0,1,1,1,0,1,0,0,0,0,0,0,1,0,1,1,0,0,0,0,0,0,1,0,1,1,0,1,0,0,0,0,0,0,0,0,0,0,0,0,0,0,0,0,0,0,0,0,0,0,1,0,1,1,0,0,0,1,0,1,1,0,0,1,0,0,1,0,0,0,0,0,1,0,1,0,0,0,0,1,0,0,0,0,0,0,0,0,0,0,0,0,0,0,1,1,1,1,0,0,1,0,0,0,0,0,1,0,1,0,0,0,0,0,0,1,0,1,0,0,0,0,0,0,1,0,0,1,0,0,1,1,1,0,0,0,0,0,0,0,0,0,0,1,1,1,1,1,1,0,0,0,0,active
0,0,0,0,0,0,1,0,1,0,0,0,0,0,1,0,0,0,0,0,0,0,1,0,1,0,1,0,0,1,1,1,1,0,0,0,0,0,0,0,1,1,0,0,0,0,0,0,0,0,0,0,1,1,1,1,0,1,0,0,0,1,1,0,0,1,0,0,0,0,0,0,0,0,0,0,0,0,1,1,1,0,0,1,0,0,0,0,0,0,0,0,0,1,0,0,1,1,0,0,0,0,0,0,0,0,0,0,0,0,0,1,0,0,1,0,1,1,1,0,0,0,0,0,0,1,1,1,0,0,0,0,1,1,0,0,0,1,0,1,0,0,0,0,0,1,1,0,0,0,0,0,0,0,0,0,0,0,0,0,0,1,0,0,1,0,0,0,0,0,1,0,0,0,0,0,0,0,0,1,0,0,1,1,0,0,1,1,0,1,0,0,0,0,0,0,0,1,0,0,0,0,0,1,0,0,0,0,0,1,0,1,0,0,0,0,1,1,0,1,1,0,1,0,0,0,0,1,0,0,0,0,0,0,0,1,0,0,1,0,0,0,0,0,0,0,0,0,0,1,1,0,0,0,0,0,0,0,0,1,0,0,0,0,0,0,0,0,0,0,0,0,0,1,0,0,0,0,0,0,0,0,1,0,0,0,0,0,0,1,0,0,0,0,0,0,1,0,1,0,0,0,0,1,0,1,1,1,0,0,0,1,0,0,0,0,0,0,0,0,1,1,0,0,0,1,0,0,1,0,1,0,0,0,0,0,0,0,0,0,0,1,0,0,1,1,0,0,0,0,1,0,0,0,1,1,1,0,0,0,0,0,0,0,0,0,0,0,1,1,0,0,1,1,1,0,1,1,0,0,0,1,0,0,0,1,0,0,0,0,1,0,1,0,1,0,0,1,0,0,0,1,0,0,0,1,0,0,0,1,0,0,0,0,1,1,1,0,1,0,0,0,1,0,1,1,0,0,0,0,0,1,1,0,0,0,1,0,1,1,0,0,0,0,1,0,1,0,0,1,0,0,1,1,0,0,0,0,0,0,0,1,0,0,0,0,0,1,1,0,0,0,0,0,0,0,0,1,0,0,0,1,1,0,0,1,1,0,0,0,0,0,0,0,0,0,0,0,0,0,1,0,0,0,0,1,0,0,0,0,0,0,1,0,0,1,0,0,1,1,0,0,0,0,0,0,1,0,1,0,0,0,0,0,0,0,0,0,0,1,0,1,0,0,0,0,0,0,0,0,1,0,0,0,0,0,0,1,0,0,0,1,0,0,0,0,0,0,0,0,0,0,0,0,1,0,0,0,0,0,0,1,0,0,1,1,0,0,0,0,0,1,0,0,0,0,0,0,0,0,0,1,0,0,1,1,1,0,0,0,0,0,1,0,0,1,1,0,0,0,1,0,1,0,0,0,0,0,0,1,0,0,0,0,0,0,0,1,0,1,0,0,0,1,1,0,0,1,0,1,0,1,0,0,0,0,0,0,0,0,0,0,1,0,0,0,1,0,0,0,0,1,0,0,0,0,0,0,0,0,0,1,0,0,0,0,0,1,1,0,0,0,1,0,0,0,1,0,1,0,0,0,0,0,0,0,0,0,1,0,0,0,1,0,1,0,1,0,0,0,0,0,1,0,0,0,0,0,1,0,0,0,0,0,0,0,0,0,0,0,0,1,0,0,0,1,1,0,1,0,1,0,1,0,0,1,1,0,0,0,0,0,1,0,0,0,0,0,0,0,0,0,0,0,0,1,1,1,0,0,1,1,1,0,0,0,1,1,0,1,1,0,0,0,0,0,0,1,0,0,0,0,1,0,0,0,0,0,0,1,0,1,0,0,0,1,0,0,0,0,0,1,1,0,0,1,0,0,0,0,1,1,0,0,0,0,0,0,0,1,1,0,1,0,1,0,1,0,1,0,0,0,0,0,0,1,1,1,0,1,0,0,0,0,0,0,1,0,1,1,0,0,0,0,0,0,1,0,1,1,0,1,0,0,0,0,0,0,0,0,0,0,0,0,0,0,0,0,0,0,0,0,0,0,1,0,1,1,0,0,0,1,0,1,1,0,0,1,0,0,1,0,0,0,0,0,1,0,1,0,0,0,0,1,0,0,0,0,0,0,0,0,0,0,0,0,0,0,1,1,1,1,0,0,1,0,0,0,0,0,1,0,1,0,0,0,0,0,0,1,0,1,0,0,0,0,0,0,1,0,0,1,0,0,1,1,1,0,0,0,0,0,0,0,0,0,0,1,1,1,1,1,1,0,0,0,0,inactive
0,0,1,0,0,0,1,0,1,0,0,0,1,0,1,0,0,0,0,0,0,0,1,0,0,0,1,0,1,0,1,1,1,0,0,0,1,0,1,0,1,1,1,0,0,0,0,0,0,0,0,0,1,1,0,1,0,1,1,1,0,1,1,0,0,1,0,0,0,1,0,0,0,0,0,1,0,0,1,1,0,0,0,1,0,0,0,0,1,0,1,0,0,1,0,0,1,1,0,1,0,0,1,0,0,0,0,0,0,0,1,1,0,0,0,0,1,1,1,0,0,0,1,0,0,1,0,1,0,1,0,0,1,1,0,1,0,0,0,0,0,0,0,0,0,1,1,0,0,0,1,0,1,0,0,0,0,0,0,0,0,0,0,0,1,0,1,1,1,0,0,0,0,1,0,0,0,0,0,0,0,0,1,1,1,0,0,1,1,1,1,0,0,0,0,0,0,1,0,0,0,0,0,0,0,0,1,1,0,1,0,1,1,0,0,0,1,1,0,1,1,0,1,0,0,0,0,1,0,0,0,0,0,0,0,1,0,0,0,0,0,0,0,1,0,0,0,0,0,1,1,1,0,0,0,0,0,0,0,1,0,0,0,1,0,0,1,0,0,0,0,0,0,1,0,0,0,1,0,0,1,0,0,0,1,0,0,0,1,1,0,1,0,0,0,1,1,0,1,0,0,0,0,0,0,1,0,0,0,0,0,1,0,0,0,0,0,0,0,0,1,1,1,0,0,1,1,0,0,0,1,0,0,0,0,0,0,0,0,1,0,1,0,1,1,0,0,0,0,1,0,1,1,0,1,0,1,0,1,0,0,0,0,0,0,0,0,0,1,0,0,0,1,1,1,0,0,0,0,0,0,0,0,0,1,1,0,0,0,1,1,0,1,0,1,0,0,1,0,0,0,1,0,0,0,1,0,1,1,0,0,0,0,0,1,1,1,0,1,0,1,0,1,1,1,0,0,0,1,0,0,0,0,0,0,0,0,0,1,1,1,1,0,0,1,1,1,1,0,1,1,1,1,1,1,0,0,1,0,0,0,1,0,0,0,0,0,1,1,0,0,0,0,0,1,0,1,1,0,1,0,1,1,0,0,1,1,0,0,0,0,1,0,0,1,0,1,0,0,0,1,0,1,0,0,1,0,0,0,1,0,0,0,0,0,1,0,1,1,1,0,0,0,0,0,0,0,0,1,0,0,0,1,0,0,0,1,0,0,1,0,1,0,0,1,0,0,0,0,0,0,0,0,0,0,0,0,0,0,1,0,1,0,0,0,0,0,0,0,0,0,1,0,0,0,0,0,0,0,0,0,1,0,0,1,0,1,0,0,0,0,1,0,0,0,0,0,0,0,0,0,1,0,0,1,1,1,0,0,0,0,0,1,0,0,0,1,1,1,0,1,0,1,0,0,0,0,0,0,1,0,0,0,1,0,0,0,1,0,1,1,0,1,1,1,0,1,1,1,0,0,1,0,0,0,0,0,0,0,0,0,0,0,0,0,0,1,0,1,0,0,0,0,1,0,0,0,0,1,0,0,0,0,0,0,0,0,0,1,0,0,0,0,0,1,0,1,0,1,0,0,1,0,0,1,0,1,0,0,0,0,0,1,0,1,0,1,0,1,0,0,0,1,0,0,0,0,0,1,0,0,0,0,0,0,0,0,0,0,0,0,1,0,1,0,1,1,0,0,1,1,0,1,1,1,1,1,0,0,1,0,0,0,0,1,1,1,0,0,0,0,0,0,0,1,0,0,1,0,0,1,1,1,0,0,0,1,1,0,1,0,0,0,0,0,0,0,0,0,0,0,0,1,1,1,0,1,0,0,1,1,0,0,0,0,1,0,0,0,0,0,0,1,0,0,1,1,1,0,0,1,0,0,1,0,0,0,0,0,1,1,0,1,0,1,0,1,0,1,0,0,0,0,0,1,1,1,1,0,0,0,1,1,0,0,0,0,0,1,1,0,0,0,0,0,0,1,0,1,1,0,1,1,0,0,1,0,0,0,0,0,0,1,0,0,1,0,1,0,0,0,0,0,0,1,1,1,1,1,0,0,1,0,1,1,0,0,1,0,0,1,0,0,0,0,0,1,0,1,1,0,0,0,1,0,0,1,0,0,0,0,0,1,1,0,0,1,1,1,0,1,1,1,1,1,0,0,0,0,0,1,0,1,0,0,0,0,0,0,1,1,1,0,0,0,1,0,0,1,0,0,0,0,0,0,1,0,0,1,0,0,0,0,0,0,0,0,1,1,1,1,1,1,0,0,0,0,inactive
0,0,1,0,0,0,1,0,1,0,0,0,1,0,1,0,0,0,0,0,0,0,1,0,0,0,1,0,1,0,1,1,1,0,0,0,0,0,1,0,1,0,1,0,0,0,0,0,0,0,0,0,1,1,0,1,0,1,1,1,0,0,1,0,0,1,0,0,1,0,0,0,0,0,1,0,0,0,1,1,0,0,0,1,0,0,0,0,1,0,1,0,0,1,0,0,1,1,0,0,0,0,1,0,0,0,0,0,0,0,0,1,0,0,0,0,1,1,1,0,0,0,1,0,0,0,0,1,0,0,0,0,1,1,1,0,0,0,0,0,1,0,0,0,0,1,1,0,0,0,0,0,1,1,0,0,0,0,0,0,0,1,0,0,1,0,1,1,1,0,0,0,0,0,0,0,0,0,0,0,0,0,1,1,1,1,0,1,0,1,1,0,0,0,0,0,0,1,0,0,0,0,0,0,0,0,1,1,0,1,0,0,0,0,0,0,1,1,0,1,1,0,1,0,0,0,0,1,0,0,0,0,0,0,0,1,0,0,1,0,1,0,0,0,0,0,0,0,0,0,1,1,0,0,0,0,0,0,0,1,0,0,0,1,0,0,0,0,0,0,0,0,0,1,0,0,0,1,0,0,0,0,0,0,1,0,0,0,0,1,0,1,0,0,0,1,1,1,0,0,0,0,1,0,0,1,0,0,0,0,0,1,0,0,0,0,0,0,0,0,0,1,1,0,0,1,1,0,1,0,1,0,0,0,0,0,0,0,0,1,0,1,0,0,1,1,0,0,0,1,0,1,0,0,1,0,1,0,0,0,0,0,0,0,0,0,0,0,1,0,0,0,1,1,0,0,0,0,0,0,0,0,0,0,1,1,0,0,0,0,0,0,1,0,1,0,0,1,0,0,0,1,0,0,0,1,0,1,1,0,0,0,0,0,1,1,0,0,1,1,1,0,1,1,0,0,0,0,1,0,0,0,0,0,0,0,0,0,1,1,1,0,0,0,1,1,1,0,0,1,1,1,0,1,0,1,0,0,0,0,0,1,0,0,0,0,0,1,0,0,0,0,0,0,0,0,0,1,0,1,0,1,1,0,0,1,1,0,0,0,0,0,0,0,1,0,0,0,0,0,1,0,1,0,0,1,0,0,1,1,0,0,0,0,0,1,0,1,1,1,1,0,0,0,0,0,0,0,1,0,0,0,0,0,1,0,0,0,0,1,0,1,0,1,1,0,0,0,0,0,0,0,0,0,0,0,0,0,0,0,0,1,0,0,0,0,1,0,0,0,0,1,0,0,0,0,0,0,1,0,1,1,0,0,1,0,0,0,0,0,0,1,0,0,0,0,0,0,0,0,0,0,0,0,1,1,1,0,0,0,1,0,1,0,0,0,1,1,0,0,1,0,1,0,0,0,0,0,0,1,0,0,0,0,0,0,0,1,0,1,0,0,0,1,0,0,0,1,1,0,0,1,0,0,1,0,0,0,0,0,0,0,0,0,0,0,1,0,0,0,0,0,0,1,0,0,0,0,1,0,1,0,0,0,0,0,0,0,1,0,0,0,0,0,1,0,1,0,1,0,0,1,0,0,1,0,1,0,0,0,0,1,1,0,1,1,1,0,1,0,0,0,1,0,0,0,1,0,1,0,0,0,0,0,0,1,0,0,0,0,0,0,0,1,0,1,1,0,0,0,0,1,1,1,0,1,1,0,0,1,0,1,0,0,1,0,1,0,0,0,0,0,0,0,1,0,0,1,0,0,1,1,1,0,0,0,1,1,0,1,0,0,0,0,0,0,0,0,0,0,0,0,1,1,1,0,1,0,0,1,1,0,0,0,0,1,0,0,0,0,0,0,0,0,0,1,1,1,0,0,1,0,0,0,0,0,0,0,0,1,0,0,1,0,1,0,1,0,1,1,0,0,0,0,0,1,1,1,0,0,0,1,0,0,0,0,0,0,0,1,0,0,0,0,0,0,0,0,1,1,0,1,1,0,0,1,0,0,0,0,0,0,1,0,0,0,0,1,0,0,0,0,0,0,0,1,1,1,0,0,0,1,0,1,1,0,0,1,0,0,1,1,0,0,0,0,1,0,1,1,0,0,0,1,0,0,0,0,0,0,0,0,1,0,0,0,0,1,1,0,1,1,1,1,1,0,0,0,0,0,0,0,1,0,0,0,1,0,0,1,1,1,0,0,0,0,0,0,1,0,0,1,0,0,0,1,0,0,0,0,0,0,0,0,0,0,0,1,1,1,1,1,1,0,0,0,0,active
0,0,1,0,0,0,1,0,1,0,0,0,1,0,1,0,0,0,0,0,0,0,1,0,0,0,1,0,1,0,1,1,1,0,0,0,0,0,1,0,1,0,1,0,0,0,0,0,0,0,0,0,1,1,0,1,0,1,1,1,0,0,1,0,0,1,0,0,1,0,0,0,0,0,1,0,0,0,1,1,0,0,0,1,0,0,0,0,1,0,1,0,0,1,0,0,1,1,0,0,0,0,1,0,0,0,0,0,0,0,0,1,0,0,0,0,1,1,1,0,0,0,1,0,0,0,0,1,0,0,0,0,1,1,1,0,0,0,0,0,1,0,0,0,0,1,1,0,0,0,0,0,1,1,0,0,0,0,0,0,0,1,0,0,1,0,1,1,1,0,0,0,0,0,0,0,0,0,0,0,0,0,1,1,1,1,0,1,0,1,1,0,0,0,0,0,0,1,0,0,0,0,0,0,0,0,1,1,0,1,0,0,0,0,0,0,1,1,0,1,1,0,1,0,0,0,0,1,0,0,0,0,0,0,0,1,0,0,1,0,1,0,0,0,0,0,0,0,0,0,1,1,0,0,0,0,0,0,0,1,0,0,0,1,0,0,0,0,0,0,0,0,0,1,0,0,0,1,0,0,0,0,0,0,1,0,0,0,0,1,0,1,0,0,0,1,1,1,0,0,0,0,1,0,0,1,0,0,0,0,0,1,0,0,0,0,0,0,0,0,0,1,1,0,0,1,1,0,1,0,1,0,0,0,0,0,0,0,0,1,0,1,0,0,1,1,0,0,0,1,0,1,0,0,1,0,1,0,0,0,0,0,0,0,0,0,0,0,1,0,0,0,1,1,0,0,0,0,0,0,0,0,0,0,1,1,0,0,0,0,0,0,1,0,1,0,0,1,0,0,0,1,0,0,0,1,0,1,1,0,0,0,0,0,1,1,0,0,1,1,1,0,1,1,0,0,0,0,1,0,0,0,0,0,0,0,0,0,1,1,1,0,0,0,1,1,1,0,0,1,1,1,0,1,0,1,0,0,0,0,0,1,0,0,0,0,0,1,0,0,0,0,0,0,0,0,0,1,0,1,0,1,1,0,0,1,1,0,0,0,0,0,0,0,1,0,0,0,0,0,1,0,1,0,0,1,0,0,1,1,0,0,0,0,0,1,0,1,1,1,1,0,0,0,0,0,0,0,1,0,0,0,0,0,1,0,0,0,0,1,0,1,0,1,1,0,0,0,0,0,0,0,0,0,0,0,0,0,0,0,0,1,0,0,0,0,1,0,0,0,0,1,0,0,0,0,0,0,1,0,1,1,0,0,1,0,0,0,0,0,0,1,0,0,0,0,0,0,0,0,0,0,0,0,1,1,1,0,0,0,1,0,1,0,0,0,1,1,0,0,1,0,1,0,0,0,0,0,0,1,0,0,0,0,0,0,0,1,0,1,0,0,0,1,0,0,0,1,1,0,0,1,0,0,1,0,0,0,0,0,0,0,0,0,0,0,1,0,0,0,0,0,0,1,0,0,0,0,1,0,1,0,0,0,0,0,0,0,1,0,0,0,0,0,1,0,1,0,1,0,0,1,0,0,1,0,1,0,0,0,0,1,1,0,1,1,1,0,1,0,0,0,1,0,0,0,1,0,1,0,0,0,0,0,0,1,0,0,0,0,0,0,0,1,0,1,1,0,0,0,0,1,1,1,0,1,1,0,0,1,0,1,0,0,1,0,1,0,0,0,0,0,0,0,1,0,0,1,0,0,1,1,1,0,0,0,1,1,0,1,0,0,0,0,0,0,0,0,0,0,0,0,1,1,1,0,1,0,0,1,1,0,0,0,0,1,0,0,0,0,0,0,0,0,0,1,1,1,0,0,1,0,0,0,0,0,0,0,0,1,0,0,1,0,1,0,1,0,1,1,0,0,0,0,0,1,1,1,0,0,0,1,0,0,0,0,0,0,0,1,0,0,0,0,0,0,0,0,1,1,0,1,1,0,0,1,0,0,0,0,0,0,1,0,0,0,0,1,0,0,0,0,0,0,0,1,1,1,0,0,0,1,0,1,1,0,0,1,0,0,1,1,0,0,0,0,1,0,1,1,0,0,0,1,0,0,0,0,0,0,0,0,1,0,0,0,0,1,1,0,1,1,1,1,1,0,0,0,0,0,0,0,1,0,0,0,1,0,0,1,1,1,0,0,0,0,0,0,1,0,0,1,0,0,0,1,0,0,0,0,0,0,0,0,0,0,0,1,1,1,1,1,1,0,0,0,0,active
0,1,0,1,0,0,0,0,1,0,0,0,0,0,1,0,1,0,0,0,1,0,1,0,0,0,1,0,1,0,0,1,1,0,0,0,1,1,1,0,1,1,0,0,0,0,0,0,0,0,0,0,1,1,0,0,0,0,0,0,0,1,1,0,0,1,0,0,0,0,0,0,0,0,1,1,0,1,1,0,0,0,0,0,0,1,0,0,1,0,0,0,0,1,0,0,0,1,0,0,0,0,0,0,1,0,0,0,0,0,0,1,0,0,1,0,1,0,1,0,0,0,1,1,0,1,0,1,0,1,0,0,1,1,0,0,0,0,0,0,1,0,0,0,0,1,1,0,0,0,0,0,0,0,0,0,0,0,1,0,0,0,0,0,0,0,0,0,1,0,0,0,0,0,0,1,0,1,0,1,1,0,0,1,0,0,1,1,1,0,0,1,0,0,0,0,0,1,0,0,0,0,1,0,0,1,1,0,0,1,0,0,0,0,0,0,0,1,0,1,0,0,1,0,0,0,0,1,0,0,0,1,0,0,0,1,0,1,0,1,0,0,0,0,0,0,0,0,0,0,1,0,0,0,0,1,0,0,0,1,0,1,0,0,0,0,0,0,1,0,0,1,0,1,0,0,1,0,0,0,1,0,0,0,1,0,0,0,0,1,0,0,0,1,0,0,0,0,0,0,0,0,1,0,1,0,1,0,0,0,0,1,0,0,0,0,0,0,0,0,1,1,1,0,0,1,0,0,0,0,1,0,0,0,0,0,1,0,0,0,0,1,0,0,1,0,0,1,0,0,1,0,1,0,1,0,1,0,0,0,0,0,0,0,0,0,0,0,1,0,0,0,1,0,0,0,0,0,0,0,0,0,0,1,0,1,1,0,0,1,1,0,1,0,0,0,1,1,0,1,0,1,0,0,1,1,0,0,0,0,1,0,0,1,0,0,0,0,1,0,0,1,0,1,1,1,1,0,1,0,0,0,0,1,0,1,0,0,0,1,0,0,0,0,1,0,1,0,0,1,0,1,1,1,1,0,0,0,0,0,0,1,0,0,0,0,1,1,0,0,0,0,0,0,0,0,0,1,0,0,0,1,1,0,0,0,0,0,1,1,0,1,0,0,0,0,0,0,0,0,0,0,0,0,0,1,0,0,0,0,0,0,1,1,0,0,0,0,0,1,0,0,0,0,0,1,0,0,1,0,1,0,1,0,0,0,1,0,0,1,0,1,0,1,0,0,1,0,0,1,1,0,0,0,0,0,0,0,0,0,0,0,0,0,0,1,0,0,0,0,0,0,1,0,1,0,0,0,0,0,0,1,0,0,1,0,0,1,0,0,1,1,0,0,0,0,0,0,1,0,1,0,0,1,0,1,1,0,0,0,0,0,1,0,0,0,1,0,0,0,1,0,1,0,0,0,0,0,0,1,0,0,0,1,1,0,0,1,0,0,1,1,0,1,0,0,0,1,0,0,0,1,0,0,0,1,0,0,0,0,0,0,1,0,0,1,1,0,0,0,0,1,0,1,0,0,0,0,0,0,0,1,0,0,0,0,0,1,1,0,0,0,0,0,0,0,1,0,0,0,1,0,0,0,1,0,0,0,0,1,0,1,1,0,1,1,1,0,0,0,0,0,1,0,0,0,0,0,0,0,0,0,0,0,0,1,0,0,0,0,1,1,1,0,0,1,1,0,0,0,1,0,1,0,0,0,1,0,0,0,0,0,1,0,0,1,1,0,1,0,0,0,0,1,0,0,1,0,0,0,1,1,0,0,0,0,1,1,0,0,0,0,0,0,0,0,0,1,0,0,0,0,0,0,0,0,0,1,0,1,1,0,0,0,0,0,0,0,0,0,0,1,1,0,0,1,1,0,0,0,1,1,0,0,0,0,0,0,0,0,1,0,1,0,1,0,1,0,0,0,1,0,1,0,1,0,1,1,0,0,0,0,0,1,0,0,1,0,0,1,0,0,0,0,1,0,0,0,0,1,0,0,0,0,0,0,1,0,0,0,0,0,0,1,0,0,0,0,0,0,0,0,0,0,1,0,1,1,0,0,0,1,0,0,0,0,0,1,0,0,1,1,0,0,0,1,1,0,1,0,0,1,0,1,0,0,1,0,0,0,0,0,0,1,0,0,1,0,0,0,1,1,0,0,1,0,1,0,0,0,1,0,1,0,0,0,0,0,1,1,1,1,0,0,0,1,0,0,1,0,0,0,0,0,0,1,1,0,1,0,0,0,0,0,1,0,1,1,1,0,0,1,0,0,0,0,0,active
0,1,0,0,0,0,0,0,1,0,0,0,0,0,1,0,0,0,0,0,1,0,1,0,1,0,1,0,1,0,0,1,1,0,0,0,1,0,0,0,1,1,0,0,0,0,0,0,0,0,0,0,1,1,0,0,0,0,0,0,0,1,1,0,1,1,0,0,1,0,0,0,0,0,1,1,0,0,1,0,0,0,0,0,0,1,0,0,1,0,0,0,0,1,0,0,1,1,0,0,0,0,0,0,1,0,0,0,0,0,1,1,0,0,1,0,1,0,1,0,0,0,1,0,0,1,0,1,0,1,1,0,1,1,0,0,0,0,0,0,0,0,0,0,0,1,1,0,0,0,0,0,0,0,0,0,0,0,1,0,0,0,0,0,0,0,1,0,0,0,0,0,0,0,0,1,0,0,0,0,1,0,0,1,0,0,1,1,1,0,0,0,0,0,0,0,0,1,0,0,0,0,1,0,0,1,0,0,0,1,0,0,0,0,1,0,0,1,0,1,0,0,1,0,0,0,0,1,0,0,0,1,0,0,0,1,1,1,0,0,0,1,0,0,0,0,0,0,0,0,1,1,0,0,0,1,0,0,0,1,0,0,0,0,0,0,0,0,1,0,0,1,0,1,0,0,1,0,0,0,0,0,0,0,0,0,0,0,0,1,0,0,0,0,0,0,0,0,0,0,0,0,1,0,0,0,1,0,0,0,0,0,0,0,0,0,0,0,0,0,1,1,0,0,0,1,0,0,0,0,0,0,0,0,0,0,0,0,0,0,0,1,0,0,1,0,0,0,0,0,1,1,1,0,1,0,1,0,0,0,0,0,0,0,0,0,0,0,0,0,0,0,1,1,1,0,0,0,0,0,0,0,0,0,0,1,1,0,0,1,1,0,1,0,0,0,1,1,0,1,1,1,0,0,0,1,0,0,0,0,1,0,0,1,1,0,1,0,1,0,0,0,0,1,1,1,1,0,1,0,0,0,0,1,0,1,0,0,0,1,0,0,0,0,1,0,1,0,0,0,1,1,1,1,1,0,0,0,0,0,0,1,0,0,0,0,1,1,0,0,0,0,0,0,0,0,0,1,0,0,0,1,0,0,0,0,0,0,1,1,0,1,0,0,0,0,0,0,0,0,0,0,0,0,0,1,0,0,0,1,0,0,1,0,0,0,1,0,0,1,0,0,0,0,0,1,0,0,1,0,0,0,1,0,0,0,1,0,0,1,0,1,0,0,1,0,1,0,0,1,1,0,0,0,0,0,0,0,0,0,0,0,0,0,0,0,0,0,0,0,0,0,0,0,1,0,0,0,0,0,0,1,0,0,1,0,0,0,0,0,1,1,0,0,0,0,1,0,1,0,1,0,0,1,0,1,1,0,0,0,0,0,1,0,0,1,1,0,0,0,1,0,1,0,0,0,0,0,1,1,0,0,0,1,1,0,0,1,0,0,1,1,0,1,1,0,0,0,0,0,0,1,0,0,0,0,0,0,0,0,0,0,1,0,0,1,1,0,0,0,0,1,0,1,0,0,0,0,1,0,0,0,0,0,0,0,0,1,1,0,0,0,0,0,0,0,1,0,0,0,0,0,0,0,1,0,0,0,0,0,0,0,1,0,1,0,1,0,1,0,0,0,1,0,0,0,0,0,0,0,1,0,0,0,0,0,0,0,0,0,0,1,1,0,0,1,1,0,0,0,1,1,1,1,0,0,1,0,0,1,0,0,1,0,0,1,1,0,1,0,0,0,0,1,0,0,1,0,0,0,1,1,0,0,0,0,1,1,0,0,0,0,0,0,0,0,0,1,0,0,0,0,0,0,0,0,0,0,0,1,1,0,0,0,0,0,0,0,0,0,0,1,1,0,0,1,1,0,0,0,1,1,0,0,0,0,0,0,0,0,1,0,1,0,1,0,1,0,1,0,0,0,1,0,1,0,1,1,0,0,0,0,0,0,0,0,1,0,1,1,0,0,0,0,0,0,0,0,0,1,0,0,1,0,0,0,0,0,0,0,0,0,0,0,0,0,0,0,0,0,0,0,0,0,1,0,1,0,0,0,0,1,0,0,0,0,0,1,0,0,1,1,0,0,0,0,1,0,1,0,0,1,0,1,0,0,1,0,0,0,0,0,0,1,0,0,1,0,0,0,1,1,0,0,1,0,0,0,0,0,1,1,1,0,0,0,0,0,1,0,1,1,0,0,0,1,0,0,1,0,0,0,0,0,0,1,1,0,1,0,1,0,0,0,0,0,0,1,1,0,0,1,0,0,0,0,0,active
0,0,1,0,0,0,1,0,1,0,0,0,1,0,1,0,1,0,0,0,0,0,1,0,0,0,1,0,1,0,1,1,1,0,0,0,1,0,1,0,1,1,1,0,0,0,0,0,0,0,0,0,1,1,0,1,0,1,1,1,0,1,1,0,0,1,0,0,0,1,0,0,0,0,1,1,0,0,1,1,0,0,0,1,0,0,0,0,1,0,1,0,0,1,0,0,1,1,0,1,0,0,1,0,0,0,0,0,0,0,1,1,0,0,1,0,1,1,1,0,0,0,1,0,0,1,0,1,0,1,0,0,1,1,1,1,0,0,0,0,0,0,0,0,0,1,1,0,0,0,1,0,1,1,0,0,0,0,0,0,0,1,0,0,1,0,1,1,1,0,0,0,0,1,0,0,0,0,0,0,0,0,1,1,1,1,0,1,1,1,1,0,0,0,0,0,0,1,0,0,0,0,0,0,0,0,1,1,0,1,0,1,1,0,0,0,1,1,0,1,1,0,1,0,0,0,0,1,0,0,0,0,0,0,0,1,0,0,1,0,1,0,0,1,0,0,0,0,0,1,1,1,0,0,0,0,0,0,0,1,0,0,0,1,0,0,1,0,0,0,0,0,0,1,0,0,0,1,0,0,1,0,0,0,1,0,0,0,1,1,0,1,0,0,0,1,1,0,1,0,0,0,0,0,0,1,0,0,0,0,0,1,0,0,0,0,0,0,0,0,1,1,1,0,0,1,1,0,1,0,1,0,0,1,0,0,0,0,0,1,0,1,0,1,1,1,0,0,0,1,0,1,1,0,1,0,1,0,1,0,1,0,0,0,0,0,0,0,1,0,0,0,1,1,0,0,0,0,0,0,0,0,0,0,1,1,0,0,0,1,1,0,1,0,1,0,0,1,0,0,0,1,0,0,0,1,0,1,1,0,0,0,0,0,1,1,1,0,1,0,1,0,1,1,1,1,0,0,1,0,0,0,0,0,0,0,0,0,1,1,1,1,0,0,1,1,1,1,0,1,1,1,1,1,1,1,0,1,0,0,0,1,0,0,0,0,0,1,1,0,1,0,0,0,1,0,1,1,0,1,0,1,1,0,0,1,1,0,0,0,0,1,0,0,1,0,1,0,0,0,1,0,0,0,0,1,0,0,1,1,0,0,0,0,0,1,0,1,1,1,0,0,0,0,0,0,0,0,1,0,0,0,1,0,0,0,1,0,0,1,0,1,0,1,1,0,0,0,0,0,0,1,0,0,0,0,0,0,0,0,0,1,0,0,0,0,1,0,0,0,0,1,0,0,0,0,0,0,1,0,1,1,0,0,1,0,1,0,0,0,0,1,0,0,0,0,0,0,0,0,0,1,0,0,1,1,1,0,0,0,0,0,1,0,0,0,1,1,0,0,1,0,1,0,0,0,0,0,0,1,0,0,0,1,0,0,0,1,0,1,1,0,0,1,1,0,1,1,1,0,0,1,1,0,1,0,0,0,0,0,0,0,0,0,0,0,1,0,1,0,0,0,0,1,0,0,0,0,1,0,1,0,0,0,0,0,0,0,1,0,0,0,0,0,1,0,1,0,1,0,0,1,0,0,1,0,1,0,0,0,0,1,1,0,1,0,1,0,1,0,0,0,1,0,0,0,1,0,1,0,0,0,0,0,0,1,0,0,0,0,0,1,0,1,0,1,1,0,0,1,1,1,1,1,1,1,1,0,0,1,0,0,0,0,1,1,1,0,0,0,0,0,0,0,1,0,0,1,0,0,1,1,1,0,0,0,1,1,0,1,0,0,0,0,0,0,0,1,0,0,0,0,1,1,1,0,1,0,0,1,1,0,0,0,0,1,0,0,0,0,0,0,1,0,0,1,1,1,0,0,1,0,0,0,0,0,0,0,0,1,1,0,1,0,1,0,1,0,1,0,0,0,0,0,1,1,1,1,0,0,0,1,1,0,0,0,0,1,1,1,0,0,0,0,0,0,1,1,1,1,0,0,1,0,0,1,0,0,0,0,0,0,1,0,0,1,0,1,0,0,0,0,0,1,1,1,1,1,1,0,0,1,0,1,1,0,0,1,0,0,1,1,0,0,0,0,1,0,1,1,0,0,1,1,0,0,1,0,0,0,0,0,1,1,1,0,1,1,1,0,1,1,1,1,1,0,0,0,0,0,1,0,1,0,0,0,0,0,0,1,1,1,0,1,0,1,0,0,1,0,0,1,0,0,0,1,0,0,1,0,0,0,0,1,0,0,0,1,1,1,1,1,1,0,0,0,0,active
0,1,1,1,0,0,0,0,1,0,0,1,1,0,1,0,1,0,0,1,0,1,1,0,0,0,1,1,1,0,1,1,1,0,0,0,1,0,1,1,1,1,1,0,1,1,0,0,0,0,0,1,1,1,1,1,1,1,1,1,0,1,1,0,0,1,0,0,0,1,0,1,0,1,0,1,0,0,1,1,0,0,1,1,0,1,0,0,1,1,1,0,0,1,0,0,1,1,0,1,0,0,1,0,0,0,0,0,0,1,1,1,0,0,1,0,1,1,1,0,0,0,1,0,0,1,1,1,1,1,0,0,1,1,0,1,0,0,0,0,0,0,1,0,1,1,1,1,0,1,1,1,1,1,0,0,1,0,0,0,1,0,1,0,1,0,1,1,1,1,0,0,0,1,0,0,0,0,1,0,1,0,1,1,1,0,0,1,1,1,1,0,0,1,0,1,0,1,0,0,1,0,0,0,0,0,1,1,0,1,0,1,1,0,1,0,1,1,0,1,1,0,1,1,0,0,1,1,0,1,0,0,0,0,0,0,0,1,1,0,0,0,1,1,0,0,0,0,0,1,1,1,0,0,0,0,0,0,0,1,0,0,0,1,0,0,1,0,1,1,0,1,0,1,0,0,1,1,0,0,1,1,0,0,1,0,0,0,1,1,1,1,1,0,1,1,1,0,1,1,0,0,0,1,0,1,1,1,0,0,1,1,0,0,0,0,0,1,0,0,1,1,1,0,0,1,1,0,1,0,1,0,0,1,0,0,0,0,0,1,1,1,0,1,1,0,1,0,1,1,0,1,1,0,1,0,1,0,1,0,1,0,0,0,0,0,0,0,1,0,0,0,1,1,0,1,1,0,0,1,1,0,0,0,1,1,0,0,0,1,1,0,1,0,0,0,0,1,0,0,0,1,0,0,0,1,0,1,1,0,0,0,0,0,0,1,1,0,1,0,1,0,1,1,1,1,0,0,1,0,0,0,0,0,1,1,1,1,1,1,1,1,0,1,1,1,1,1,0,1,1,1,1,1,1,0,0,1,0,1,0,1,0,0,0,0,1,1,1,0,1,1,0,1,1,1,1,1,0,1,0,1,1,0,0,1,1,0,1,0,1,1,1,0,1,0,1,1,0,0,1,1,0,0,1,1,0,0,0,1,0,0,1,0,1,1,1,1,1,1,0,1,0,0,0,0,0,0,1,0,0,0,1,0,0,0,1,0,0,1,0,1,0,0,1,0,0,0,0,1,0,1,1,1,0,0,0,0,0,0,0,1,1,1,0,0,0,0,0,0,0,1,0,0,0,0,0,0,0,0,0,1,0,0,1,0,1,0,0,0,0,1,0,0,0,0,0,0,0,0,0,1,0,1,1,1,1,0,0,0,0,0,1,1,0,0,1,1,0,0,1,0,1,0,0,0,0,0,0,1,0,0,0,1,1,0,0,1,1,1,1,0,0,1,1,0,1,1,1,1,0,1,1,0,0,0,0,0,0,0,0,0,0,0,0,0,1,0,1,1,0,0,0,1,0,0,0,0,1,0,0,0,0,0,0,0,0,0,1,1,0,0,0,0,1,0,1,0,1,0,0,1,1,0,1,0,1,0,0,0,0,0,1,0,1,0,1,1,1,1,0,0,1,0,0,1,0,1,1,0,0,0,0,0,0,1,0,0,0,0,0,1,1,1,0,1,1,0,0,1,1,0,1,1,1,1,1,0,1,1,0,0,1,0,1,1,1,0,1,0,0,0,0,1,1,0,0,1,0,0,1,1,0,0,1,0,1,1,0,1,1,0,0,0,0,0,0,1,0,0,0,0,1,1,1,0,1,0,1,1,1,1,0,0,0,1,0,0,0,0,0,1,1,0,1,1,1,1,0,0,1,1,0,0,0,0,0,0,0,1,1,0,1,0,1,1,1,0,1,0,0,0,1,0,1,1,1,1,1,0,0,1,1,0,0,0,1,1,1,1,0,0,1,0,1,0,1,1,1,1,0,0,1,0,1,1,0,0,0,0,0,0,1,0,0,1,0,0,0,0,0,0,0,1,1,1,1,1,1,0,0,1,1,1,1,0,1,1,1,0,1,0,0,0,1,0,1,1,1,1,1,1,1,1,1,1,1,0,1,0,0,0,1,1,1,0,1,1,1,0,1,1,1,1,1,0,0,1,0,1,1,0,1,0,0,0,0,0,0,1,1,1,1,1,1,1,0,0,1,0,0,0,0,0,0,1,0,0,1,0,0,0,0,1,0,0,0,1,1,1,1,1,1,0,0,0,0,inactive
0,0,1,0,0,0,1,0,1,0,0,0,1,0,1,0,0,0,0,0,0,0,1,0,0,0,1,0,1,0,1,1,1,0,0,0,0,0,1,0,1,0,1,0,0,0,0,0,0,0,0,0,1,1,0,1,0,1,1,1,0,0,1,0,0,1,0,0,1,0,0,0,0,0,1,0,0,0,1,1,0,0,0,1,0,0,0,0,1,0,1,0,0,1,0,0,1,1,0,0,0,0,1,0,0,0,0,0,0,0,0,1,0,0,0,0,1,1,1,0,0,0,1,0,0,0,0,1,0,0,0,0,1,1,1,0,0,0,0,0,1,0,0,0,0,1,1,0,0,0,0,0,1,1,0,0,0,0,0,0,0,1,0,0,1,0,1,1,1,0,0,0,0,0,0,0,0,0,0,0,0,0,1,1,1,1,0,1,0,1,1,0,0,0,0,0,0,1,0,0,0,0,0,0,0,0,1,1,0,1,0,0,1,0,0,0,1,1,0,1,1,0,1,0,0,0,0,1,0,0,0,0,0,0,0,1,0,0,1,0,1,0,0,0,0,0,0,0,0,0,1,1,0,0,0,0,0,0,0,1,0,0,0,1,0,0,0,0,0,0,0,0,0,1,0,0,0,1,0,0,0,0,0,0,1,0,0,0,0,1,0,1,0,0,0,1,1,1,1,0,0,0,1,0,0,1,0,0,0,0,0,1,0,0,0,0,0,0,0,0,1,1,1,0,0,1,1,0,1,0,1,0,0,0,0,0,0,0,0,1,0,1,0,0,1,1,0,0,0,1,0,1,0,0,1,0,1,0,1,0,0,0,0,0,0,0,0,0,1,0,0,0,1,1,0,0,0,0,0,0,0,0,0,0,1,1,0,0,0,0,0,0,1,0,1,0,0,1,0,0,0,1,0,0,0,1,0,1,1,0,0,0,0,0,1,1,0,0,1,1,1,0,1,1,0,0,0,0,1,0,0,0,0,0,0,0,0,0,1,1,1,0,0,0,1,1,1,0,0,1,1,1,0,1,0,1,0,0,0,0,0,1,0,0,0,0,0,1,0,0,0,0,0,0,1,0,1,1,0,1,0,1,1,0,0,1,1,0,0,0,0,0,0,0,1,0,0,0,0,0,1,0,1,0,0,1,0,0,1,1,0,0,0,0,0,1,0,1,1,1,1,0,0,0,0,0,0,0,1,0,0,0,0,0,1,0,0,0,0,1,0,1,0,1,1,0,0,0,0,0,0,0,0,0,0,0,0,0,0,0,0,1,0,0,0,0,1,0,0,0,0,1,0,0,0,0,0,0,1,0,1,1,0,0,1,0,0,0,0,0,0,1,0,0,0,0,0,0,0,0,0,0,0,0,1,1,1,0,0,0,1,0,1,0,0,0,1,1,0,0,1,0,1,0,0,0,0,0,0,1,0,0,0,0,0,0,0,1,0,1,0,0,0,1,0,0,0,1,1,0,0,1,0,0,1,0,0,0,0,0,0,0,0,0,0,0,1,0,0,0,0,0,0,1,0,0,0,0,1,0,1,0,0,0,0,0,0,0,1,0,0,0,0,0,1,0,1,0,1,0,0,1,0,0,1,0,1,0,0,0,0,1,1,0,1,1,1,0,1,0,0,0,1,0,0,0,1,0,1,0,0,0,0,0,0,1,0,0,0,0,0,0,0,1,0,1,1,0,0,0,0,1,1,1,0,1,1,0,0,1,0,1,0,0,1,0,1,0,0,0,0,0,0,0,1,0,0,1,0,0,1,1,1,0,0,0,1,1,0,1,0,0,0,0,0,0,0,0,0,0,0,0,1,1,1,0,1,0,0,1,1,0,0,0,0,1,0,0,0,0,0,0,0,0,0,1,1,1,0,0,1,0,0,0,0,0,0,0,0,1,0,0,1,0,1,0,1,0,1,1,0,0,0,0,0,1,1,1,0,0,0,1,1,0,0,0,0,0,0,1,0,0,0,0,0,0,0,0,1,1,0,1,1,0,0,1,0,0,0,0,0,0,1,0,0,0,0,1,0,0,0,0,0,0,0,1,1,1,0,0,0,1,0,1,1,0,0,1,0,0,1,1,0,0,0,0,1,0,1,1,0,0,0,1,0,0,0,0,0,0,0,0,1,0,0,0,0,1,1,0,1,1,1,1,1,0,0,0,0,0,0,0,1,0,0,0,1,0,0,1,1,1,0,0,0,0,0,0,1,0,0,1,0,0,0,1,0,0,0,0,0,0,0,0,0,0,0,1,1,1,1,1,1,0,0,0,0,active
0,1,0,0,0,0,1,0,1,0,0,0,0,0,1,0,0,0,0,0,0,0,1,0,1,0,1,0,0,0,0,1,1,0,0,0,0,0,0,0,1,1,0,0,0,0,0,0,0,0,0,0,1,1,1,1,0,1,0,0,0,1,1,0,0,1,0,0,0,0,0,0,0,0,1,1,0,0,1,0,1,0,0,1,0,1,0,0,0,0,0,0,0,1,0,0,0,1,0,0,0,0,0,0,1,0,0,0,0,0,0,1,0,0,1,0,1,1,1,0,0,0,1,0,0,1,0,1,0,1,0,0,1,1,0,1,0,0,0,1,1,0,0,0,0,1,1,0,0,0,0,0,0,0,0,0,0,0,1,0,0,1,0,0,1,0,0,0,0,0,0,0,0,0,0,1,0,1,0,1,1,0,0,1,0,0,1,1,1,1,0,0,0,0,0,0,0,1,0,0,0,0,1,1,0,1,1,0,0,1,0,0,0,0,0,0,1,1,0,1,0,0,1,0,0,0,0,1,0,0,0,1,0,0,0,1,0,1,0,0,0,0,0,0,0,0,0,0,0,1,1,0,0,0,0,1,0,0,0,1,0,0,0,0,0,0,0,0,1,0,0,1,0,1,0,0,1,0,0,0,0,0,0,0,0,0,0,0,0,1,0,0,0,0,0,0,0,0,0,0,0,0,0,0,0,0,1,0,0,0,0,1,0,0,0,0,0,0,0,0,1,1,0,0,0,1,0,0,0,0,0,0,0,0,0,0,0,0,0,0,0,1,0,0,1,1,0,0,0,0,1,0,1,0,1,0,1,0,0,0,0,0,0,0,0,0,0,0,1,0,0,0,1,1,1,0,1,1,0,0,0,0,0,0,0,1,0,0,0,1,1,0,1,0,1,0,1,1,0,1,0,1,0,0,0,1,0,0,0,1,1,0,0,1,1,0,1,0,1,0,0,1,0,1,1,1,1,0,1,0,0,1,1,1,0,1,1,0,1,0,0,0,0,0,1,0,1,0,0,1,0,0,1,1,1,0,0,0,0,0,0,1,0,0,0,0,1,1,0,0,0,0,0,0,0,0,0,1,0,0,0,1,0,0,0,0,1,0,1,1,0,1,0,0,0,0,0,0,0,0,0,0,0,0,0,1,0,1,0,0,1,0,1,0,0,0,0,0,1,1,1,0,0,0,0,1,0,0,1,0,0,0,1,0,0,0,1,0,0,0,0,1,0,1,0,0,1,0,0,1,1,0,0,0,0,0,0,0,0,0,0,0,1,0,0,0,0,0,0,0,0,0,0,0,1,0,0,0,0,0,0,1,0,0,1,0,0,0,0,0,0,1,0,0,0,0,0,0,1,0,1,1,0,1,0,1,1,0,0,0,0,0,1,0,0,1,1,1,0,0,1,0,1,0,0,0,0,0,0,1,0,0,0,1,1,0,0,1,0,1,1,1,0,1,1,1,0,1,0,1,0,1,0,0,0,0,0,0,0,0,0,0,1,0,0,1,1,0,0,0,0,1,0,1,0,0,0,0,0,0,0,0,0,0,1,0,0,1,1,1,0,0,1,0,0,0,1,0,0,0,1,0,0,0,1,0,0,0,1,0,0,1,1,0,1,1,1,0,0,0,0,0,1,0,0,0,0,0,1,0,0,0,0,0,0,1,0,0,0,0,0,1,1,0,0,1,1,0,1,0,1,0,1,0,0,1,1,0,0,0,0,0,1,0,0,1,0,0,0,0,0,0,0,1,0,1,1,1,0,0,1,1,1,0,0,0,1,1,0,0,0,0,0,0,0,0,0,1,0,0,0,0,1,0,0,0,0,0,0,1,0,0,0,0,0,1,0,0,0,0,0,1,1,0,0,1,0,0,0,0,1,1,0,0,0,0,0,0,0,1,1,0,1,0,1,0,1,0,1,0,1,0,1,0,1,0,1,1,0,0,0,0,0,0,0,0,1,0,1,1,0,0,0,0,0,0,0,0,0,1,0,0,0,0,0,1,0,0,0,0,0,0,0,0,0,0,0,0,0,0,0,0,0,0,1,1,1,1,0,0,0,1,0,0,1,0,0,1,0,0,1,1,0,0,0,0,1,0,1,0,0,0,0,1,0,0,1,0,0,0,0,0,0,1,0,0,1,0,0,0,1,1,0,0,1,0,1,0,0,0,1,0,1,0,0,0,0,0,1,1,1,1,1,0,0,1,0,0,1,0,0,1,0,0,1,1,1,0,1,0,0,0,0,0,1,0,0,1,1,0,0,1,0,0,0,0,0,active
0,1,0,0,0,0,0,0,1,1,0,0,0,0,1,0,0,0,0,0,1,0,1,0,0,0,1,0,0,0,0,1,1,0,0,0,1,0,0,0,1,1,0,1,1,0,0,0,0,0,0,0,1,1,0,0,0,0,0,0,0,1,1,0,0,1,0,0,0,0,1,1,0,0,1,1,0,0,1,1,0,0,0,0,0,1,0,0,0,0,0,0,0,1,0,0,0,1,0,0,0,1,0,0,1,0,0,0,0,0,0,1,0,0,1,0,1,0,1,0,0,0,1,0,0,1,0,1,0,1,0,0,1,1,1,0,0,0,0,0,1,0,0,1,0,1,1,0,0,0,0,0,0,0,0,0,0,0,1,0,0,0,0,0,0,0,0,0,0,0,0,0,0,0,0,1,0,1,0,1,1,0,0,1,0,0,1,1,1,0,0,0,0,0,0,0,0,1,0,0,0,0,1,0,0,1,1,0,0,1,0,1,0,0,0,1,0,1,0,1,0,0,1,0,0,0,0,1,0,0,0,1,0,0,0,1,0,1,0,0,0,0,0,0,0,0,0,0,0,0,1,0,0,0,0,1,0,0,0,1,0,0,0,1,0,1,0,0,1,0,0,1,0,1,0,0,1,0,0,0,0,0,0,0,0,0,0,0,0,1,0,0,0,0,0,0,1,0,0,0,0,0,1,0,0,0,1,0,0,0,0,1,0,0,0,0,0,1,0,0,1,1,0,0,0,1,0,0,1,0,0,0,0,0,0,0,0,0,0,0,0,1,0,0,1,0,0,0,0,1,1,0,1,0,1,1,1,0,0,0,0,0,0,0,0,0,1,0,0,0,0,1,1,0,0,0,0,0,0,0,0,0,0,0,0,1,1,0,0,1,1,0,1,0,0,0,1,1,0,1,0,1,0,0,0,1,0,0,0,0,1,0,1,1,0,0,0,0,1,0,0,1,0,1,1,1,1,0,1,0,0,0,0,1,0,1,0,0,0,1,0,0,0,0,1,0,1,0,0,0,0,1,1,1,1,0,0,0,0,0,0,1,0,0,0,0,1,1,0,0,0,0,0,0,0,0,0,1,0,0,0,1,0,0,0,0,0,0,1,1,0,1,0,0,0,0,0,0,0,0,0,0,0,0,0,1,0,0,0,0,0,0,1,0,0,1,0,0,0,1,0,0,0,1,0,1,0,0,1,1,0,0,1,0,1,0,1,0,1,1,0,1,0,1,0,0,1,0,0,1,1,0,0,0,0,0,0,0,0,0,0,0,0,0,0,0,0,0,0,0,0,0,0,0,0,0,0,1,0,0,0,1,1,0,1,0,0,0,0,0,1,1,0,0,0,0,0,0,1,0,1,0,0,1,0,1,1,0,1,0,0,0,1,0,0,0,1,0,0,0,1,0,1,0,0,0,0,0,0,1,1,1,0,1,1,0,0,1,0,0,1,1,0,1,0,0,0,0,0,0,0,1,0,0,0,0,0,0,0,0,0,0,1,0,0,1,1,0,0,0,0,1,0,1,0,0,0,1,0,0,0,0,0,0,0,0,0,1,1,0,0,0,0,0,0,0,1,0,0,0,1,0,0,0,1,0,0,0,0,0,0,1,1,0,1,1,1,0,0,0,0,0,1,0,0,0,0,1,0,0,0,0,0,0,0,0,0,0,0,0,0,1,1,0,0,1,1,0,0,1,1,0,1,1,0,0,1,0,0,0,0,0,1,0,0,1,1,0,1,0,0,0,0,1,0,0,1,0,0,0,1,1,0,0,1,0,1,1,0,0,0,0,0,0,0,0,0,1,0,0,0,0,0,0,0,0,0,0,0,1,0,0,0,0,0,0,0,0,0,0,0,1,1,0,0,1,0,0,0,0,1,1,0,1,0,0,0,0,0,0,1,0,1,0,1,0,1,0,0,0,1,1,1,0,1,1,1,1,0,0,0,0,0,0,0,0,1,0,0,1,0,0,0,0,0,0,0,0,0,1,0,0,0,0,0,0,0,0,0,0,0,1,0,0,0,0,0,0,0,0,0,0,0,1,1,0,1,0,0,0,0,1,1,0,0,0,0,1,0,0,1,1,0,0,0,0,1,0,1,0,0,1,0,1,0,0,1,0,0,0,0,0,0,1,0,0,1,0,0,0,1,1,0,0,1,1,1,0,0,0,1,0,1,0,0,0,0,0,1,0,1,1,0,0,0,1,0,0,1,0,0,0,0,0,0,1,1,0,1,0,0,0,0,0,1,0,0,1,1,0,0,1,0,0,0,0,0,active
0,0,1,0,0,0,1,0,1,0,0,0,1,1,1,0,0,0,0,0,0,0,1,0,0,0,1,0,1,0,1,1,1,0,0,0,1,0,1,0,1,1,1,0,0,0,0,0,0,0,0,0,1,1,0,1,0,1,1,1,0,1,1,0,0,1,0,0,0,1,0,0,0,0,1,1,0,0,1,1,0,0,0,1,0,0,0,0,1,0,1,0,0,1,0,0,1,1,0,1,0,0,1,0,0,0,0,0,0,0,1,1,0,0,1,0,1,1,1,0,0,0,1,0,0,1,0,1,0,1,0,0,1,1,1,1,0,0,0,0,0,0,0,0,0,1,1,0,0,0,1,0,1,1,0,0,0,0,0,0,0,1,0,0,1,0,1,1,1,0,0,0,0,1,0,0,0,0,0,0,0,0,1,1,1,1,0,1,1,1,1,0,0,0,0,0,0,1,0,0,0,0,0,0,0,0,1,1,0,1,0,1,1,0,0,0,1,1,0,1,1,0,1,0,0,0,0,1,0,0,0,0,0,0,0,1,0,0,1,0,1,0,0,1,0,0,0,0,0,1,1,1,0,0,0,0,0,0,0,1,0,0,0,1,0,0,1,0,0,0,0,0,0,1,0,0,0,1,0,0,1,0,0,0,1,0,0,0,1,1,0,1,0,0,0,1,1,0,1,0,0,0,0,0,0,1,0,0,0,0,0,1,0,0,0,0,0,0,0,0,1,1,1,0,0,1,1,0,1,0,1,0,0,0,0,0,0,0,0,1,0,1,0,1,1,1,0,0,0,1,0,1,1,0,1,1,1,0,1,0,0,0,0,0,0,0,0,0,1,0,0,0,1,1,0,0,0,0,0,0,0,0,0,0,1,1,0,0,0,1,1,0,1,0,1,0,0,1,0,0,0,1,0,0,0,1,0,1,1,0,1,0,0,0,1,1,1,0,1,0,1,0,1,1,1,1,0,0,1,0,0,0,0,0,0,0,0,0,1,1,1,1,0,0,1,1,1,1,0,1,1,1,1,1,1,1,0,1,0,0,0,1,0,0,0,0,0,1,1,0,0,0,0,0,1,0,1,1,0,1,0,1,1,0,0,1,1,0,0,0,0,1,0,0,1,0,1,0,0,0,1,0,0,0,0,1,0,0,1,1,0,0,0,0,0,1,0,1,1,1,0,0,0,0,0,0,0,0,1,0,0,0,1,0,0,0,1,0,0,1,0,1,0,1,1,0,0,0,0,0,0,0,0,0,0,0,0,0,0,0,0,1,0,0,0,0,1,0,0,0,0,1,0,0,0,0,0,0,1,0,1,1,0,0,1,0,1,0,0,0,0,1,0,0,0,0,0,0,0,0,0,1,0,0,1,1,1,0,0,0,1,0,1,0,0,0,1,1,0,0,1,0,1,0,0,0,0,0,0,1,0,0,0,1,0,0,0,1,0,1,1,0,0,1,1,0,1,1,1,0,0,1,0,0,1,0,0,0,0,0,0,0,0,0,0,1,1,0,1,0,0,0,0,1,0,0,0,0,1,0,1,0,0,0,0,0,0,0,1,0,0,0,0,0,1,0,1,0,1,0,0,1,0,0,1,0,1,0,0,0,0,1,1,0,1,0,1,0,1,0,0,0,1,0,0,0,1,0,1,0,0,0,0,0,0,1,0,0,0,0,0,1,0,1,0,1,1,0,0,1,1,1,1,1,1,1,1,0,0,1,0,0,0,0,1,1,1,0,0,0,0,0,0,0,1,0,0,1,0,0,1,1,1,0,0,0,1,1,0,1,0,0,0,0,0,0,0,1,0,0,0,0,1,1,1,0,1,0,0,1,1,0,0,0,0,1,0,0,0,0,0,0,1,0,0,1,1,1,0,0,1,0,0,0,0,0,0,0,0,1,1,0,1,0,1,0,1,0,1,0,0,0,0,0,1,1,1,1,0,0,0,1,1,0,0,0,0,0,1,1,0,0,0,0,0,0,1,0,1,1,0,0,1,0,0,1,0,0,0,0,0,0,1,0,0,1,0,1,0,0,0,0,0,0,1,1,1,1,1,0,0,1,0,1,1,0,0,1,0,0,1,1,0,0,0,0,1,0,1,1,0,0,0,1,0,0,1,0,0,0,1,0,1,1,0,0,1,1,1,0,1,1,1,1,1,0,0,0,0,0,1,0,1,0,0,0,0,0,0,1,1,1,0,0,0,1,0,0,1,0,0,1,0,0,0,1,0,0,1,0,0,0,0,0,0,0,0,1,1,1,1,1,1,0,0,0,0,active
0,1,0,0,0,0,0,0,1,0,0,0,0,0,1,0,0,0,0,0,1,0,1,0,0,0,1,0,0,0,1,1,1,0,0,0,1,0,0,0,1,1,0,0,0,0,0,0,0,0,0,0,1,1,0,0,0,0,1,0,0,1,1,0,0,1,0,0,0,0,0,0,0,0,1,1,0,0,1,1,0,0,0,0,0,1,0,0,0,0,0,0,0,1,0,0,0,1,0,0,0,0,0,0,1,0,0,0,0,0,0,1,0,0,1,0,1,0,1,0,0,0,1,0,0,1,0,1,0,1,0,0,1,1,0,0,0,0,0,0,1,0,0,0,0,1,1,0,0,1,0,0,0,0,0,0,0,0,1,0,0,0,0,0,0,0,0,0,0,0,0,0,0,0,0,1,0,1,0,0,1,0,0,1,0,0,1,1,1,0,0,0,0,0,0,0,0,1,0,0,0,0,1,0,1,1,1,0,0,1,0,0,0,0,0,0,1,1,0,1,0,0,1,0,0,0,0,1,0,0,0,1,0,0,0,1,0,1,0,0,0,0,0,0,0,0,0,0,0,0,1,0,0,0,0,1,0,0,0,1,0,0,0,0,0,0,0,0,1,0,0,1,0,1,0,0,1,0,0,0,0,0,0,0,0,0,0,0,0,1,0,0,0,0,0,0,0,0,0,0,0,0,1,0,0,0,1,0,0,0,0,1,0,0,0,0,0,0,0,0,1,1,0,0,0,1,0,0,0,0,0,0,0,0,0,0,0,0,0,0,0,1,0,0,1,0,0,0,0,0,1,0,1,0,1,0,1,0,0,0,0,0,0,0,0,0,0,0,0,0,0,0,1,0,0,0,0,0,0,0,0,0,0,0,0,1,1,0,0,1,1,0,1,0,0,0,1,1,0,1,0,1,0,0,0,1,0,0,0,0,1,0,0,1,1,1,0,0,1,0,0,1,0,1,1,1,1,0,1,0,0,0,0,1,0,1,0,0,0,1,0,0,0,0,1,0,1,0,0,0,0,1,1,1,1,0,0,0,0,0,0,1,0,0,0,0,1,1,0,0,0,0,0,0,0,0,0,1,0,0,0,1,0,0,0,0,0,0,1,1,0,1,0,0,0,0,0,0,0,0,0,0,0,0,0,1,0,0,0,0,0,0,1,0,0,0,1,0,0,1,0,0,0,0,0,1,0,0,1,0,0,0,1,0,0,0,1,0,0,1,0,1,1,1,0,0,1,0,0,1,1,0,0,0,0,0,0,0,0,0,0,0,0,0,0,0,0,0,0,0,0,0,0,0,0,0,0,0,0,0,0,1,0,0,1,0,0,0,0,0,1,1,0,0,0,0,0,0,1,0,1,0,0,1,0,1,1,0,0,0,0,0,1,0,0,0,1,0,0,0,1,0,1,0,0,0,0,0,0,1,0,0,0,1,1,0,0,1,0,0,1,1,0,1,0,0,0,0,0,0,0,1,0,0,0,0,0,0,0,0,0,0,1,0,0,1,1,0,0,0,0,1,0,1,0,0,0,0,0,0,0,0,0,0,0,0,0,1,1,1,0,0,0,0,0,0,1,0,0,0,1,0,0,0,1,0,0,0,0,0,0,1,1,0,1,1,1,0,0,1,0,0,1,0,0,0,0,0,0,0,0,0,0,0,0,0,0,0,0,0,0,1,1,0,0,1,1,0,0,1,1,0,1,0,0,0,1,0,0,0,0,0,1,0,0,1,1,0,1,0,0,0,0,1,0,0,1,0,0,0,1,1,0,0,0,1,1,1,0,0,0,0,0,0,0,0,0,1,0,0,0,0,0,0,0,0,0,0,0,1,0,0,0,0,0,0,0,0,0,0,0,1,1,0,0,1,0,0,0,0,1,1,0,0,0,0,0,0,0,0,1,0,1,0,1,0,1,0,0,0,1,0,1,0,1,0,1,1,0,0,0,0,0,0,0,0,1,0,0,1,0,0,0,0,0,0,0,0,1,1,0,0,0,0,0,0,0,0,0,0,0,0,0,0,0,0,0,0,0,0,0,0,0,0,1,0,1,0,0,0,0,1,0,0,0,0,0,1,0,0,1,1,0,0,0,0,1,0,1,0,0,1,0,1,0,0,1,0,0,0,0,0,0,1,0,0,1,0,0,0,1,1,0,0,1,0,1,0,0,0,1,0,1,0,0,0,0,0,1,0,1,1,0,0,0,1,0,0,1,0,0,0,0,0,0,1,1,0,1,0,0,0,0,0,1,0,0,1,1,1,0,1,1,0,0,0,0,active
0,1,0,0,0,0,0,0,1,0,0,0,0,0,1,0,0,0,0,0,0,0,1,0,0,0,1,0,0,0,0,1,1,0,0,0,1,0,0,0,1,1,0,0,0,0,0,0,0,0,0,0,1,1,0,0,0,0,0,0,0,1,1,0,0,1,0,0,0,0,0,0,0,0,1,1,0,0,1,0,0,0,0,0,0,1,0,0,0,0,0,0,0,1,0,0,0,0,0,0,0,0,0,0,1,0,0,0,0,0,0,1,0,0,1,0,1,0,1,0,0,0,1,0,0,1,0,1,0,1,0,0,1,1,0,0,0,0,0,0,1,0,0,0,0,1,1,0,0,0,0,0,0,0,0,0,0,0,1,0,0,0,0,0,0,0,0,0,0,0,0,0,0,0,0,1,0,1,0,0,1,0,0,1,0,0,1,1,1,0,0,0,0,0,0,0,0,1,0,0,0,0,1,0,0,1,1,0,0,1,0,0,0,0,0,0,0,1,0,1,0,0,1,0,0,0,0,1,0,0,0,1,0,0,0,1,0,1,0,0,0,0,0,0,0,0,0,0,0,0,1,0,0,0,0,1,0,0,0,1,0,0,0,0,0,0,0,0,1,0,0,1,0,1,0,0,1,0,0,0,0,0,0,0,0,0,0,0,0,1,0,0,0,0,0,0,0,0,0,0,0,0,0,0,0,0,1,0,0,0,0,1,0,0,0,0,0,0,0,0,1,1,0,0,0,1,0,0,0,0,0,0,0,0,0,0,0,0,0,0,0,1,0,0,1,0,0,0,0,0,1,0,1,0,1,0,1,0,0,0,0,0,0,0,0,0,0,0,0,0,0,0,1,0,0,0,0,0,0,0,0,0,0,0,0,1,0,0,0,1,1,0,1,0,0,0,1,1,0,1,0,1,0,0,0,1,0,0,0,0,1,0,0,1,0,0,0,0,1,0,0,1,0,1,1,1,1,0,1,0,0,0,0,1,0,1,0,0,0,0,0,0,0,0,1,0,1,0,0,0,0,0,1,1,1,0,0,0,0,0,0,1,0,0,0,0,1,1,0,0,0,0,0,0,0,0,0,1,0,0,0,1,0,0,0,0,0,0,1,1,0,1,0,0,0,0,0,0,0,0,0,0,0,0,0,1,0,0,0,0,0,0,1,0,0,0,0,0,0,1,0,0,0,0,0,1,0,0,1,0,0,0,1,0,0,0,1,0,0,0,0,1,0,1,0,0,1,0,0,1,1,0,0,0,0,0,0,0,0,0,0,0,0,0,0,0,0,0,0,0,0,0,0,0,0,0,0,0,0,0,0,1,0,0,1,0,0,0,0,0,0,1,0,0,0,0,0,0,1,0,1,0,0,1,0,1,1,0,0,0,0,0,1,0,0,0,1,0,0,0,1,0,1,0,0,0,0,0,0,1,0,0,0,1,1,0,0,1,0,0,1,1,0,1,0,0,0,0,0,0,0,1,0,0,0,0,0,0,0,0,0,0,1,0,0,1,1,0,0,0,0,1,0,1,0,0,0,0,0,0,0,0,0,0,0,0,0,1,1,0,0,0,0,0,0,0,1,0,0,0,1,0,0,0,1,0,0,0,0,0,0,1,1,0,1,1,1,0,0,0,0,0,1,0,0,0,0,0,0,0,0,0,0,0,0,0,0,0,0,0,0,1,1,0,0,1,1,0,0,0,1,0,1,0,0,0,1,0,0,0,0,0,1,0,0,1,0,0,0,0,0,0,0,1,0,0,1,0,0,0,1,1,0,0,0,0,1,1,0,0,0,0,0,0,0,0,0,1,0,0,0,0,0,0,0,0,0,0,0,1,0,0,0,0,0,0,0,0,0,0,0,1,1,0,0,1,0,0,0,0,1,1,0,0,0,0,0,0,0,0,1,0,1,0,1,0,1,0,0,0,1,0,1,0,1,0,1,1,0,0,0,0,0,0,0,0,1,0,0,1,0,0,0,0,0,0,0,0,0,1,0,0,0,0,0,0,0,0,0,0,0,0,0,0,0,0,0,0,0,0,0,0,0,0,1,0,1,0,0,0,0,1,0,0,0,0,0,1,0,0,1,1,0,0,0,0,1,0,1,0,0,0,0,1,0,0,1,0,0,0,0,0,0,1,0,0,1,0,0,0,1,1,0,0,1,0,1,0,0,0,1,0,1,0,0,0,0,0,1,0,1,1,0,0,0,1,0,0,1,0,0,0,0,0,0,1,1,0,1,0,0,0,0,0,1,0,0,1,0,0,0,1,0,0,0,0,0,active
0,1,0,0,0,0,0,0,1,0,0,0,0,0,1,0,0,0,0,1,1,0,1,0,0,1,1,0,0,0,0,1,1,0,0,0,1,0,0,0,1,1,0,0,1,0,0,0,0,0,0,0,1,1,0,0,0,0,1,0,0,1,1,0,0,1,0,0,0,0,1,1,0,0,1,1,0,0,1,1,0,0,0,0,0,1,0,0,0,0,0,0,0,1,0,0,0,1,0,0,0,1,0,0,1,0,0,0,0,0,0,1,0,0,1,0,1,0,1,0,0,0,1,0,0,1,0,1,0,1,0,0,1,1,1,0,0,0,0,0,1,0,0,0,0,1,1,0,0,1,0,0,0,0,0,0,0,0,1,0,0,0,0,0,0,0,0,0,0,0,0,0,0,0,0,1,0,1,0,0,1,0,0,1,0,0,1,1,1,0,0,0,0,0,0,0,0,1,0,0,0,0,1,0,1,1,1,0,0,1,0,0,0,0,0,1,0,1,0,1,0,0,1,0,0,0,0,1,0,0,0,1,0,0,0,1,0,1,0,0,0,0,0,0,0,0,0,0,0,1,1,0,0,0,0,1,0,0,0,1,0,0,0,0,0,1,0,0,1,0,0,1,1,1,0,0,1,0,0,0,0,0,0,0,0,0,0,0,0,1,0,0,0,0,0,0,0,0,0,0,0,0,1,0,0,0,1,0,0,0,0,1,0,0,0,0,0,1,0,0,1,1,0,0,0,1,0,0,1,0,0,0,0,0,0,0,0,0,0,0,0,1,0,0,1,0,0,0,0,0,1,0,1,0,1,0,1,0,0,0,0,0,0,0,0,0,1,0,0,0,0,0,1,0,0,0,0,0,0,0,0,1,0,0,0,1,1,0,0,1,1,0,1,0,0,0,1,1,0,1,0,1,0,0,0,1,0,0,0,1,1,0,0,1,0,0,0,0,1,0,0,1,0,1,1,1,1,0,1,0,0,0,0,1,0,1,0,0,0,1,0,0,0,0,1,0,1,0,0,0,0,1,1,1,1,0,0,0,0,0,0,1,0,0,0,0,1,1,0,0,0,0,0,0,0,0,0,1,0,0,0,1,0,0,0,0,0,0,1,1,0,1,0,0,0,0,0,0,0,0,0,0,0,0,0,1,0,0,0,0,0,0,1,0,0,0,1,0,0,1,0,0,0,1,0,1,0,0,1,1,0,0,1,0,1,0,1,0,0,1,0,1,1,1,0,0,1,0,0,1,1,0,0,0,0,0,0,0,0,0,0,0,0,0,0,0,0,0,0,0,0,0,0,0,0,0,0,0,0,0,0,1,1,0,1,0,0,0,0,0,1,1,0,0,0,0,0,0,1,0,1,0,0,1,0,1,1,0,0,0,0,0,1,0,0,0,1,0,0,0,1,0,1,0,0,0,0,0,0,1,1,0,0,1,1,0,0,1,0,0,1,1,0,1,0,0,0,0,0,0,0,1,0,0,0,0,0,0,0,0,0,0,1,0,0,1,1,0,0,0,0,1,0,1,0,0,0,0,0,0,1,0,0,0,0,0,0,1,1,0,0,0,0,0,0,0,1,0,0,0,1,0,0,0,1,0,0,0,0,0,0,1,1,0,1,1,1,0,0,0,0,0,1,0,0,0,0,0,0,0,0,0,0,0,0,0,0,0,0,0,0,1,1,0,0,1,1,0,0,1,1,0,1,1,0,0,1,0,0,0,0,0,1,0,0,1,1,0,1,0,0,0,0,1,0,0,1,0,0,0,1,1,0,0,0,1,1,1,0,0,0,0,0,0,0,0,0,1,0,0,0,0,0,0,0,0,0,1,0,1,0,0,0,0,0,0,0,0,0,0,0,1,1,0,0,1,0,0,0,0,1,1,0,0,0,0,0,0,0,0,1,0,1,0,1,0,1,0,0,0,1,1,1,0,1,1,1,1,0,0,0,0,0,0,0,0,1,0,0,1,0,0,0,0,0,0,0,0,0,1,0,0,0,0,0,0,0,0,0,0,0,0,0,0,0,0,0,0,0,0,0,0,0,0,1,0,1,0,0,0,0,1,1,0,0,0,0,1,0,0,1,1,0,0,0,0,1,0,1,0,0,1,0,1,0,0,1,0,0,0,0,0,0,1,0,0,1,0,0,0,1,1,0,0,1,1,1,0,0,0,1,0,1,0,0,0,0,0,1,0,1,1,0,0,0,1,0,0,1,0,0,0,0,0,0,1,1,0,1,0,0,0,0,0,1,0,0,1,1,0,0,1,0,0,0,0,0,active
0,0,1,0,0,0,1,0,1,0,0,0,1,0,1,0,0,0,0,0,0,0,1,0,0,0,1,0,1,0,1,1,1,0,0,0,0,0,1,0,1,0,1,0,0,0,0,0,0,0,0,0,1,1,0,1,0,1,1,1,0,0,1,0,0,1,0,0,0,1,0,0,0,0,1,0,0,0,1,1,0,0,0,1,0,0,0,0,1,0,1,0,0,1,0,0,1,1,0,0,0,0,1,0,0,0,0,0,0,0,0,1,0,0,0,0,1,1,1,0,0,0,1,0,0,0,0,1,0,0,0,0,1,1,1,0,0,0,0,0,0,0,0,0,0,1,1,0,0,0,0,0,1,1,0,0,0,0,0,0,0,1,0,0,1,0,1,1,1,0,0,0,0,0,0,0,0,0,0,0,0,0,1,1,1,1,0,1,0,1,1,0,0,0,0,0,0,1,0,0,0,0,0,0,0,0,1,1,0,1,0,0,1,0,0,0,1,1,0,1,1,0,1,0,0,0,0,1,0,0,0,0,0,0,0,1,0,0,1,0,1,0,0,0,0,0,0,0,0,1,1,1,0,0,0,0,0,0,0,1,0,0,0,1,0,0,0,0,0,0,0,0,0,1,0,0,0,1,0,0,0,0,0,0,1,0,0,0,0,1,0,1,0,0,0,1,1,0,1,0,0,0,0,0,0,1,0,0,0,0,0,1,0,0,0,0,0,0,0,0,1,1,1,0,0,1,1,0,1,0,1,0,0,0,0,0,0,0,0,1,0,1,0,0,1,1,0,0,0,1,0,1,0,0,1,0,1,0,1,0,0,0,0,0,0,0,0,0,1,0,0,0,1,1,0,0,0,0,0,0,0,0,0,0,1,1,0,0,0,0,0,0,1,0,1,0,0,1,0,0,0,1,0,0,0,1,0,1,1,0,0,0,0,0,1,1,0,0,1,0,1,0,1,1,0,0,0,0,1,0,0,0,0,0,0,0,0,0,1,1,1,1,0,0,1,1,1,0,0,1,1,1,0,1,0,1,1,1,0,0,0,1,0,0,0,0,0,1,0,0,0,0,0,0,1,0,1,1,0,1,0,1,1,0,0,1,1,0,0,0,0,0,0,0,1,0,0,0,0,0,1,0,0,0,0,1,0,0,1,1,0,0,0,0,0,1,0,1,1,1,0,0,0,0,0,0,0,0,1,0,0,0,0,0,0,0,0,0,0,1,0,1,0,1,1,0,0,0,0,0,0,0,0,0,0,0,0,0,0,0,0,1,0,0,0,0,1,0,0,0,0,1,0,0,0,0,0,0,1,0,1,1,0,0,1,0,1,0,0,0,0,1,0,0,0,0,0,0,0,0,0,1,0,0,1,1,1,0,0,0,0,0,1,0,0,0,1,1,0,0,1,0,1,0,0,0,0,0,0,1,0,0,0,0,0,0,0,1,0,1,1,0,0,1,0,0,1,1,1,0,0,1,0,0,1,0,0,0,0,0,0,0,0,0,0,0,1,0,0,0,0,0,0,1,0,0,0,0,1,0,1,0,0,0,0,0,0,0,1,0,0,0,0,0,1,0,1,0,1,0,0,1,0,0,1,0,1,0,0,0,0,1,1,0,1,0,1,0,1,0,0,0,1,0,0,0,1,0,1,0,0,0,0,0,0,1,0,0,0,0,0,0,0,1,0,1,1,0,0,0,0,1,1,1,0,1,1,0,0,1,0,0,0,0,1,0,1,0,0,0,0,0,0,0,1,0,0,1,0,0,1,1,1,0,0,0,1,1,0,1,0,0,0,0,0,0,0,0,0,0,0,0,1,1,1,0,1,0,0,1,1,0,0,0,0,1,0,0,0,0,0,0,0,0,0,1,1,1,0,0,1,0,0,0,0,0,0,0,0,1,0,0,1,0,1,0,1,0,1,0,0,0,0,0,0,1,1,1,0,0,0,1,1,0,0,0,0,0,0,1,0,0,0,0,0,0,0,0,1,1,0,1,1,0,0,1,0,0,0,0,0,0,1,0,0,0,0,1,0,0,0,0,0,0,0,1,1,1,0,0,0,1,0,1,1,0,0,1,0,0,1,1,0,0,0,0,1,0,1,1,0,0,0,1,0,0,0,0,0,0,0,0,1,1,0,0,0,1,1,0,1,1,1,1,1,0,0,0,0,0,1,0,1,0,0,0,0,0,0,1,1,1,0,0,0,0,0,0,1,0,0,1,0,0,0,1,0,0,0,0,0,0,0,0,0,0,0,1,1,1,1,1,1,0,0,0,0,active
0,1,0,0,0,0,0,0,1,0,0,0,0,0,1,0,0,0,0,0,1,0,1,0,0,0,1,0,1,0,0,1,1,0,0,0,1,0,0,0,1,1,0,0,0,0,0,0,0,1,0,0,1,1,0,0,1,0,0,0,0,1,1,0,0,1,0,0,0,0,1,0,0,0,1,1,0,0,1,1,0,0,0,0,0,1,0,0,0,0,0,0,0,1,0,0,0,1,1,0,0,0,0,0,1,1,0,1,0,1,0,1,0,0,1,0,1,0,1,0,0,0,1,0,0,1,0,0,0,1,0,0,1,1,0,0,0,0,0,0,1,0,0,0,0,1,1,1,0,1,0,0,0,0,0,0,0,0,1,0,0,1,0,0,0,0,0,0,1,0,0,0,0,1,0,1,0,1,0,0,1,0,0,1,0,0,1,1,1,0,0,0,0,0,0,0,0,1,0,0,0,0,1,0,0,1,1,1,0,1,0,0,0,0,0,0,1,1,0,1,1,0,1,1,0,0,0,1,0,1,0,1,0,0,0,1,0,1,0,0,0,0,0,0,0,0,0,0,0,0,1,0,0,0,0,1,0,0,0,1,1,0,0,1,0,0,0,0,1,0,0,1,0,1,0,0,1,0,0,0,0,0,0,0,0,0,0,0,0,1,0,1,0,0,0,1,0,0,0,0,0,0,1,0,0,0,1,1,0,0,0,1,0,0,0,1,0,0,0,0,1,1,0,0,0,1,1,0,0,0,1,0,0,1,0,0,0,0,0,1,0,1,0,0,1,0,0,0,0,1,1,0,1,0,1,0,1,1,0,0,0,0,0,0,0,0,0,0,1,0,0,0,1,1,0,0,0,0,1,0,0,0,0,0,0,1,1,0,0,1,1,0,1,0,1,0,1,1,0,1,0,1,0,0,0,1,0,1,1,0,1,0,0,1,0,1,0,0,1,0,0,1,0,1,1,1,1,0,1,1,0,1,0,1,0,1,0,0,0,1,0,0,0,0,1,0,1,0,1,0,0,1,1,1,1,0,0,0,0,0,0,1,0,0,0,0,1,1,0,0,0,1,0,0,0,0,0,1,0,0,0,1,0,0,0,0,0,0,1,1,0,1,0,1,0,0,0,0,0,0,0,0,0,0,0,1,0,0,0,0,0,0,1,0,0,0,0,0,0,1,0,0,0,0,0,1,1,0,1,0,0,0,1,0,0,0,1,0,0,1,0,1,0,1,0,0,1,0,0,1,1,0,0,0,0,1,0,0,0,0,0,0,0,0,0,0,0,0,0,0,0,0,0,0,0,0,0,0,0,0,0,1,0,0,1,0,0,0,0,0,1,1,0,0,0,0,0,0,1,0,1,0,0,1,0,1,1,0,0,0,0,0,1,0,0,0,1,0,0,0,1,0,1,0,0,0,0,0,0,1,0,0,0,1,1,0,0,1,0,0,1,1,0,1,0,0,0,0,0,0,0,1,0,0,0,0,0,0,0,0,0,0,1,0,0,1,1,0,0,0,0,1,0,1,0,0,0,0,0,0,0,0,0,0,0,0,0,1,1,0,0,0,0,0,0,0,1,0,0,0,1,0,0,0,1,0,0,0,0,0,0,1,1,0,1,1,1,0,0,0,0,0,1,0,0,0,0,1,0,0,0,0,1,0,0,0,0,0,1,0,0,1,1,0,0,1,1,0,0,0,1,0,1,0,0,0,1,0,0,0,1,0,1,0,0,1,1,0,1,0,0,0,0,1,0,1,1,0,0,0,1,1,0,0,0,1,1,1,0,0,0,0,0,0,0,0,1,1,0,0,0,0,0,0,0,0,1,0,0,1,0,0,0,0,0,0,0,0,0,0,0,1,1,0,0,1,0,1,0,0,1,1,0,0,0,0,0,0,0,0,1,0,1,0,1,0,1,0,0,0,1,0,1,0,1,0,1,1,0,0,0,0,1,0,0,0,1,0,0,1,0,0,0,0,0,0,0,0,1,1,0,0,1,0,0,1,0,0,0,0,0,0,0,0,0,0,0,0,0,0,0,0,1,0,1,0,1,0,0,0,0,0,0,0,0,0,0,1,0,0,1,1,0,1,0,0,1,0,1,0,0,1,0,1,0,0,1,0,0,0,0,0,1,1,0,0,1,0,0,0,0,1,0,0,1,0,1,0,0,0,0,0,1,0,0,0,0,0,1,0,1,1,0,0,0,1,0,0,1,0,0,0,0,0,0,1,1,0,1,1,0,0,0,0,1,0,0,1,1,1,0,1,1,0,0,0,0,active
0,0,0,0,0,0,0,0,1,0,0,0,0,0,1,0,0,0,0,0,0,0,1,0,0,0,1,0,0,0,0,1,1,0,0,0,0,0,0,0,1,0,0,0,0,0,0,0,0,0,0,0,1,0,0,1,0,0,0,0,0,0,1,0,0,1,0,0,0,0,0,0,0,0,0,0,0,0,0,1,0,0,0,1,0,1,0,0,0,0,0,0,0,1,0,0,0,1,0,0,0,0,0,0,0,0,0,0,0,0,0,1,0,0,1,0,1,1,1,0,0,0,1,0,0,0,0,1,0,1,0,0,1,1,0,0,0,0,0,0,0,0,0,0,0,1,1,0,0,0,0,0,0,0,0,0,0,0,1,0,0,1,0,0,0,0,0,0,0,0,0,0,0,0,0,0,0,0,0,0,0,0,0,1,0,0,0,0,0,1,0,0,0,0,0,0,0,1,0,0,0,0,0,0,0,1,0,0,0,1,1,0,0,0,0,0,1,1,0,1,0,0,1,0,0,0,0,1,0,0,0,1,0,0,0,1,0,0,0,0,0,0,0,0,0,0,0,0,0,0,1,0,0,0,0,0,0,0,0,1,0,0,0,0,0,0,0,0,0,0,0,0,0,1,0,0,1,0,0,0,0,0,0,0,0,0,0,0,0,1,0,0,0,0,0,0,0,0,0,0,0,0,0,0,0,1,1,0,0,0,0,0,0,0,0,0,0,0,0,0,0,1,0,0,0,1,0,0,0,0,0,0,0,0,0,0,0,0,0,0,1,1,0,0,1,0,0,0,0,0,0,1,0,0,1,0,1,0,0,0,0,0,0,0,0,0,0,0,0,0,0,0,1,0,0,0,0,0,0,0,0,0,0,0,0,1,0,0,0,0,1,1,1,0,1,0,0,1,0,0,0,1,0,0,0,1,0,0,0,0,1,0,0,0,0,0,0,0,1,0,0,0,0,0,1,1,0,0,0,0,0,0,0,0,0,1,0,0,0,1,0,0,0,0,1,0,1,0,0,0,0,0,1,1,0,0,0,0,0,0,0,1,0,0,0,0,1,1,0,0,0,0,0,0,0,0,0,1,0,0,0,1,1,0,0,0,0,0,0,0,0,0,0,0,0,0,0,0,0,0,0,0,0,0,0,1,0,0,0,0,0,0,1,0,0,0,0,0,1,1,0,0,0,0,0,0,0,0,1,0,0,0,0,0,0,0,0,0,0,1,0,0,0,0,0,0,0,0,0,0,0,0,0,0,0,0,0,0,0,0,0,1,0,0,0,0,0,0,0,0,0,0,0,0,0,0,0,0,0,0,0,1,0,0,1,0,0,0,0,0,0,1,0,0,0,0,0,0,1,0,1,0,0,0,0,1,1,0,0,0,0,0,1,0,0,0,1,0,0,0,1,0,1,0,0,0,0,0,0,1,0,0,0,0,0,0,0,1,0,0,1,0,0,1,0,0,0,0,0,0,0,0,0,0,0,0,0,0,0,0,0,0,0,0,0,0,1,0,0,0,0,0,0,0,0,0,0,0,0,0,0,0,0,0,0,0,0,0,1,0,0,0,0,0,0,0,1,0,1,0,0,0,0,0,0,0,0,0,0,0,0,0,1,0,1,0,1,0,0,0,0,0,1,0,0,0,0,0,0,0,0,0,0,0,0,0,0,0,1,0,0,0,1,0,0,0,1,0,0,0,1,0,1,0,0,1,1,0,0,0,0,0,0,1,0,1,0,0,0,0,0,0,0,0,0,0,0,0,0,0,0,1,1,0,0,0,1,1,0,0,0,0,0,0,0,0,0,1,0,0,0,0,1,0,0,0,0,0,0,1,0,0,0,0,0,0,0,0,0,0,0,1,1,0,0,1,0,0,0,0,1,1,0,0,0,0,0,0,1,0,0,0,1,0,1,0,1,0,0,0,0,0,1,0,1,0,1,1,0,0,0,0,0,0,0,0,1,0,0,0,0,0,0,0,0,0,1,0,0,1,0,0,0,0,0,1,0,0,0,0,0,0,0,0,0,0,0,0,0,0,0,0,1,0,1,0,1,1,0,0,0,1,0,1,1,0,0,1,1,0,1,1,0,1,0,0,0,0,1,0,0,0,0,1,0,0,0,0,0,0,0,0,0,1,0,0,0,0,0,0,1,1,0,0,1,0,0,0,0,0,1,0,1,0,0,0,0,0,1,0,0,1,0,0,0,0,0,0,1,0,0,1,0,0,0,1,0,0,0,0,0,0,0,0,0,0,0,1,0,0,0,1,0,0,0,0,0,inactive
0,0,0,0,0,0,1,0,1,0,0,0,0,0,1,0,0,0,0,0,1,0,1,0,1,0,1,0,0,1,1,1,1,0,0,0,0,0,0,0,1,1,0,0,0,0,0,0,0,0,0,0,1,1,1,1,0,1,0,0,0,1,1,0,0,1,0,0,0,0,0,0,0,0,0,0,0,0,1,1,1,0,0,1,0,1,0,0,0,0,0,0,0,1,0,0,1,1,0,0,0,0,0,0,0,0,0,0,0,0,0,1,0,0,1,0,1,1,1,0,0,0,1,0,0,1,1,1,0,1,0,0,1,1,0,0,0,1,0,1,0,0,0,0,0,1,1,0,1,0,0,0,0,0,0,0,0,0,0,0,0,1,0,0,1,0,0,0,0,0,1,0,0,0,0,0,0,0,0,1,0,0,1,1,0,0,1,1,0,1,0,0,0,0,0,0,0,1,0,0,0,0,0,1,0,1,0,0,0,1,1,1,0,0,0,0,1,1,0,1,1,0,1,0,0,0,0,1,0,0,0,1,0,0,0,1,0,0,1,0,0,0,0,0,0,0,0,0,0,1,1,0,0,0,0,0,0,0,0,1,0,0,0,0,0,0,0,0,0,0,0,0,0,1,0,0,1,0,0,0,0,0,1,0,0,0,0,0,0,1,0,0,0,0,0,0,1,0,1,0,0,0,1,1,0,1,1,1,0,0,0,1,0,0,0,0,0,0,0,0,1,1,0,0,0,1,0,0,1,0,1,0,0,0,0,0,0,0,0,0,1,1,0,0,1,1,0,0,0,0,1,1,0,0,1,1,1,0,0,0,0,0,0,0,0,0,0,0,1,1,0,0,1,1,1,0,1,1,0,0,0,1,0,0,0,1,1,0,0,0,1,1,1,0,1,0,0,1,0,0,0,1,0,0,0,1,0,0,1,1,1,0,0,0,1,1,1,0,1,0,0,0,1,0,1,1,0,0,0,0,0,1,1,0,0,0,1,0,1,1,0,0,0,0,1,0,1,0,0,1,0,1,1,1,0,0,0,0,0,0,0,1,0,0,0,0,0,1,1,0,0,0,0,0,0,0,0,1,0,0,0,1,1,0,0,1,1,0,0,0,0,0,0,0,0,0,0,0,0,0,1,0,0,0,0,1,0,0,0,0,0,0,1,0,0,1,1,0,1,1,0,0,0,0,0,0,1,0,1,0,0,0,0,0,0,0,0,0,0,1,0,1,0,0,0,0,0,0,0,0,1,0,0,0,0,0,0,1,0,0,0,1,0,0,0,0,0,0,0,0,0,0,0,0,1,0,0,0,0,0,0,1,0,0,1,1,0,0,0,0,1,1,0,0,0,0,0,0,1,0,0,1,0,0,1,1,1,0,0,0,0,0,1,0,0,1,1,0,0,0,1,0,1,0,0,0,0,0,0,1,0,0,0,0,0,0,0,1,0,1,0,0,0,1,1,0,0,1,0,1,0,1,0,0,0,0,0,0,0,0,0,0,1,0,0,0,1,0,0,0,0,1,0,0,0,0,0,0,0,0,0,1,0,0,0,0,0,1,1,0,0,0,1,0,0,0,1,0,1,0,0,0,0,0,0,0,0,0,1,0,0,0,1,0,1,0,1,0,0,0,0,0,1,0,0,0,0,0,1,0,0,0,0,0,0,0,0,0,1,0,0,1,1,0,0,1,1,0,1,0,1,0,1,0,0,1,1,0,0,0,0,0,1,1,0,1,1,0,1,0,0,0,0,0,0,1,1,1,0,0,1,1,1,0,0,0,1,1,0,1,1,0,0,0,0,0,0,1,0,0,0,0,1,0,0,0,0,0,0,1,0,1,0,0,0,1,0,0,0,0,0,1,1,0,0,1,0,0,0,0,1,1,0,0,0,0,0,0,1,1,1,0,1,0,1,0,1,0,1,0,0,0,1,0,1,1,1,1,0,1,0,0,0,0,0,0,1,0,1,1,0,0,0,0,0,0,1,0,0,1,0,1,0,0,0,1,0,0,0,0,0,0,0,0,0,0,0,0,0,0,0,0,1,0,1,0,1,1,0,0,0,1,0,1,1,0,0,1,1,0,1,1,0,1,0,0,1,0,1,0,0,1,0,1,0,0,0,0,0,0,0,0,0,1,0,0,0,0,1,1,1,1,0,0,1,0,0,0,0,0,1,0,1,0,0,0,0,0,1,1,0,1,0,0,0,0,0,0,1,0,0,1,0,0,1,1,1,0,0,0,0,0,0,0,0,0,0,1,1,1,0,1,0,0,0,0,0,active
0,0,0,0,0,0,1,0,1,0,0,0,0,0,1,0,0,0,0,0,1,0,1,0,1,0,1,0,0,1,1,1,1,0,0,0,0,0,0,0,1,1,0,0,0,0,0,0,0,0,0,0,1,1,1,1,0,1,0,0,0,1,1,0,0,1,0,0,0,0,0,0,0,0,0,0,0,0,1,1,1,0,0,1,0,1,0,0,0,0,0,0,0,1,0,0,1,1,0,0,0,0,0,0,0,0,0,0,0,0,0,1,0,0,1,0,1,1,1,0,0,0,0,0,0,1,1,1,0,1,0,0,1,1,0,0,0,1,0,1,0,0,0,0,0,1,1,0,0,0,0,0,0,0,0,0,0,0,0,0,0,1,0,0,1,0,0,0,0,0,1,0,0,0,0,0,0,0,0,1,0,0,1,1,0,0,1,1,0,1,0,0,0,0,0,0,0,1,0,0,0,0,0,1,0,1,0,0,0,1,0,1,0,0,0,0,1,1,0,1,1,0,1,0,0,0,0,1,0,0,0,0,0,0,0,1,0,0,1,0,0,0,0,0,0,0,0,0,0,1,1,0,0,0,0,0,0,0,0,1,0,0,0,0,0,0,0,0,0,0,0,0,0,1,0,0,1,0,0,0,0,0,1,0,0,0,0,0,0,1,0,0,0,0,0,0,1,0,1,0,0,0,1,1,0,1,1,1,0,0,0,1,0,0,0,0,0,0,0,0,1,1,0,0,0,1,0,0,1,0,1,0,0,0,0,0,0,0,0,0,0,1,0,0,1,1,0,0,0,0,1,0,0,0,1,1,1,0,0,0,0,0,0,0,0,0,0,0,1,1,0,0,1,1,1,0,1,1,0,0,0,1,0,0,0,1,1,0,0,0,1,0,1,0,1,0,0,1,0,0,0,1,0,0,0,1,0,0,1,1,1,0,0,0,1,1,1,0,1,0,0,0,1,0,1,1,0,0,0,0,0,1,1,0,0,0,1,0,1,1,0,0,0,0,1,0,1,0,0,1,0,1,1,1,0,0,0,0,0,0,0,1,0,0,0,0,0,1,1,0,0,0,0,0,0,0,0,1,0,0,0,1,1,0,0,1,1,0,0,0,0,0,0,0,0,0,0,0,0,0,1,0,0,0,0,1,0,0,0,0,0,0,1,0,0,1,0,0,1,1,0,0,0,0,0,0,1,0,1,0,0,0,0,0,0,0,0,0,0,1,0,1,0,0,0,0,0,0,0,0,1,0,0,0,0,0,0,1,0,0,0,1,0,0,0,0,0,0,0,0,0,0,0,0,1,0,0,0,0,0,0,1,0,0,1,1,0,0,0,0,1,1,0,0,0,0,0,0,0,0,0,1,0,0,1,1,1,0,0,0,0,0,1,0,0,1,1,0,0,0,1,0,1,0,0,0,0,0,0,1,0,0,0,0,0,0,0,1,0,1,0,0,0,1,1,0,0,1,0,1,0,1,0,0,0,0,0,0,0,0,0,0,1,0,0,0,1,0,0,0,0,1,0,0,0,0,0,0,0,0,0,1,0,0,0,0,0,1,1,0,0,0,1,0,0,0,1,0,1,0,0,0,0,0,0,0,0,0,1,0,0,0,1,0,1,0,1,0,0,0,0,0,1,0,0,0,0,0,1,0,0,0,0,0,0,0,0,0,0,0,0,1,1,0,0,1,1,0,1,0,1,0,1,0,0,1,1,0,0,0,0,0,1,0,0,0,1,0,1,0,0,0,0,0,0,1,1,1,0,0,1,1,1,0,0,0,1,1,0,1,1,0,0,0,0,0,0,1,0,0,0,0,1,0,0,0,0,0,0,1,0,1,0,0,0,1,0,0,0,0,0,1,1,0,0,1,0,0,0,0,1,1,0,0,0,0,0,0,0,1,1,0,1,0,1,0,1,0,1,0,0,0,1,0,1,1,1,1,0,1,0,0,0,0,0,0,1,0,1,1,0,0,0,0,0,0,1,0,0,1,0,1,0,0,0,0,0,0,0,0,0,0,0,0,0,0,0,0,0,0,0,0,0,0,1,0,1,1,0,0,0,1,0,1,1,0,0,1,0,0,1,1,0,0,0,0,1,0,1,0,0,1,0,1,0,0,0,0,0,0,0,0,0,1,0,0,0,0,1,1,1,1,0,0,1,0,0,0,0,0,1,0,1,0,0,0,0,0,1,1,0,1,0,0,0,0,0,0,1,0,0,1,0,0,1,1,1,0,0,0,0,0,0,0,0,0,0,1,1,1,1,1,0,0,0,0,0,active
0,0,0,0,0,0,1,0,1,0,0,0,1,0,1,0,0,0,0,1,0,0,1,1,0,0,1,0,0,0,1,1,1,0,0,0,0,0,0,0,1,0,0,0,1,0,0,0,0,0,1,1,1,0,0,0,0,1,0,0,0,0,1,0,0,1,0,0,0,1,0,0,0,0,1,1,1,0,0,0,0,0,1,0,0,1,0,0,0,0,0,0,0,1,0,0,1,1,1,0,0,0,0,1,0,0,0,0,0,0,0,0,1,0,1,0,1,1,1,0,0,0,0,0,1,0,0,1,1,1,0,0,1,1,1,0,0,0,0,0,0,0,0,0,0,1,1,1,0,0,0,0,1,1,0,0,1,0,1,0,0,1,0,0,0,0,0,1,0,0,0,0,0,0,0,0,0,1,0,0,0,0,0,1,0,0,0,1,0,0,0,0,0,0,0,0,0,1,0,0,0,0,0,0,0,0,0,0,0,1,0,1,0,0,1,0,1,1,0,1,0,0,1,0,0,0,0,1,0,0,0,1,0,0,0,1,0,0,1,0,1,0,1,0,0,0,0,0,0,1,1,0,0,0,0,0,0,0,0,1,0,0,0,0,0,0,0,0,1,0,0,0,0,1,0,0,0,0,0,0,0,1,0,0,0,0,0,0,1,1,0,0,0,0,0,0,1,0,0,0,0,0,1,0,0,1,1,0,0,0,0,0,0,0,0,0,0,1,0,0,0,1,0,0,0,1,0,0,1,0,0,0,0,0,0,0,0,0,0,0,0,1,0,0,1,0,0,0,0,1,0,0,0,0,1,1,1,0,0,1,0,0,0,0,0,0,0,0,0,0,0,0,0,1,0,0,0,1,0,0,0,0,0,0,0,1,0,0,0,0,1,0,1,1,0,0,0,1,0,0,0,1,0,0,0,1,0,0,0,0,1,0,0,0,0,0,0,0,1,0,0,0,1,0,1,1,0,0,0,0,0,0,0,0,0,1,0,1,0,0,0,1,0,0,1,0,1,0,0,0,1,0,1,1,0,1,0,1,0,0,0,1,0,0,0,0,1,1,1,0,0,0,0,1,1,0,0,1,0,0,0,1,0,0,0,0,1,0,0,0,0,0,0,0,0,0,0,1,0,0,0,1,0,0,1,1,0,0,1,1,0,0,1,0,0,1,0,0,0,1,0,0,0,0,0,0,0,0,1,0,0,0,0,0,0,0,0,0,0,1,0,0,0,1,0,0,1,0,0,0,0,0,1,0,0,0,0,0,1,0,0,1,0,1,0,0,1,0,0,0,0,0,1,0,0,1,0,0,1,0,1,1,0,0,1,0,1,0,0,0,1,1,0,1,0,0,0,1,0,0,1,1,0,0,1,1,1,0,0,0,0,0,1,0,0,0,1,1,0,0,1,0,1,0,0,1,0,0,0,0,0,0,1,0,0,0,0,1,1,0,1,0,1,1,0,0,1,1,1,1,1,0,0,0,1,0,1,0,0,0,0,0,0,0,0,0,1,0,0,1,0,0,0,1,0,0,0,0,0,0,1,0,0,0,0,0,0,0,0,0,0,1,1,0,0,1,1,0,1,0,0,0,0,0,0,0,0,0,0,0,0,1,1,0,1,0,1,1,0,1,0,0,1,0,0,0,1,1,0,0,0,0,0,0,0,1,0,0,0,0,0,0,1,0,0,1,1,0,0,0,0,1,1,1,0,1,1,0,0,1,0,0,1,0,0,0,0,0,0,0,0,0,0,0,0,0,0,0,1,0,1,1,0,0,0,0,1,1,0,1,0,0,0,0,1,0,0,1,0,0,0,0,0,0,0,1,0,0,1,1,1,0,0,0,0,0,0,0,0,0,0,1,1,0,0,1,1,0,0,0,1,1,0,0,0,0,0,0,0,0,0,0,1,0,1,0,1,0,0,0,0,0,0,0,0,1,0,1,0,0,0,0,0,0,0,0,1,0,0,1,0,0,0,0,0,0,1,0,1,1,1,0,1,0,0,1,0,0,0,0,0,0,0,0,0,0,0,0,0,0,0,0,0,1,1,0,1,1,0,0,0,1,0,1,0,0,0,1,0,0,1,1,0,0,0,0,0,1,1,0,0,0,0,1,0,0,1,0,0,0,0,0,0,1,0,0,0,0,0,0,1,1,0,0,1,0,0,0,0,0,1,0,1,0,0,1,0,0,0,0,0,1,0,0,0,0,1,0,1,0,0,1,0,1,0,1,0,0,0,1,0,0,0,0,0,0,0,0,0,0,0,0,0,0,0,0,0,active
0,0,1,0,0,0,1,0,1,0,0,0,1,0,1,0,0,0,0,0,1,0,1,0,0,0,1,0,1,0,1,1,1,0,0,0,0,0,1,0,1,0,1,0,0,0,0,0,0,0,0,0,1,1,0,1,0,1,1,1,0,0,1,0,0,1,0,0,1,0,0,0,0,0,0,1,0,0,1,1,0,0,0,1,0,0,0,0,1,0,1,0,0,1,0,0,1,1,0,1,0,0,1,0,0,0,0,0,0,0,1,1,0,0,1,0,1,1,1,0,0,0,1,0,0,0,1,1,0,0,0,0,1,1,0,0,0,0,0,0,1,0,0,0,0,1,1,0,0,0,0,0,0,0,0,0,0,0,0,0,0,1,0,0,1,0,1,1,1,0,1,0,0,0,0,0,0,0,0,0,0,0,1,1,1,0,1,1,0,1,1,0,0,0,0,0,0,1,0,0,0,0,0,0,0,0,1,1,0,1,0,1,0,0,0,0,1,1,0,1,1,0,1,0,0,0,0,1,0,0,0,0,0,0,0,1,0,0,1,0,0,0,0,0,0,0,0,0,0,0,1,1,0,0,0,0,0,0,0,1,0,0,0,1,0,0,0,0,0,0,0,0,0,1,0,0,1,1,0,0,0,0,0,0,1,0,0,0,0,1,0,1,0,0,0,1,1,1,0,0,0,0,1,0,0,1,1,0,0,0,0,1,0,0,0,0,0,0,0,0,0,1,1,0,0,1,1,0,0,0,1,0,0,0,0,0,0,0,0,1,0,1,0,0,1,1,0,0,0,1,1,1,0,0,1,1,1,0,0,0,0,0,0,0,0,0,0,0,1,0,0,0,1,1,0,0,0,0,0,0,0,0,0,0,1,1,0,0,0,0,1,0,1,0,1,0,0,1,0,0,0,1,0,0,0,1,0,1,1,0,0,0,0,0,1,1,0,0,1,1,1,0,1,1,1,1,0,0,1,0,0,0,0,0,0,0,0,0,1,1,1,0,0,0,1,1,1,1,0,1,1,1,1,1,0,0,0,0,0,0,0,1,0,0,0,0,0,1,1,0,0,0,0,0,0,0,0,1,0,1,0,1,1,0,0,1,1,0,0,0,0,0,0,0,1,0,0,0,0,0,1,0,1,0,0,1,0,0,0,1,0,0,1,0,0,1,0,1,1,1,1,0,0,0,0,0,1,0,1,0,0,0,0,0,1,0,0,0,0,1,0,1,0,0,1,0,0,0,0,0,1,0,0,0,0,0,0,0,0,0,0,1,0,0,0,0,0,0,0,0,0,1,0,0,0,0,0,0,0,0,0,1,0,0,1,0,0,0,0,0,1,1,0,0,0,0,0,0,0,0,0,1,0,0,1,1,1,0,0,0,1,0,1,0,0,0,1,1,0,0,1,0,1,0,0,0,0,0,0,1,0,0,0,0,0,0,0,1,0,1,0,0,0,1,0,0,0,1,1,0,0,1,0,0,0,0,0,0,0,0,0,0,0,0,0,0,1,0,0,0,0,1,0,1,0,0,0,0,1,0,0,0,0,0,0,0,0,1,1,0,0,0,0,0,1,0,1,0,1,0,0,1,0,0,1,0,1,0,0,0,0,0,1,0,1,1,1,0,1,0,0,0,1,0,0,0,0,0,1,0,0,0,0,0,0,0,0,0,0,0,0,0,0,1,0,1,1,0,1,0,0,0,1,1,0,1,1,0,0,1,0,1,1,0,1,0,1,0,0,0,0,0,0,0,1,0,1,1,0,0,1,1,1,0,0,0,1,1,0,1,0,0,0,0,0,0,0,1,0,0,0,0,1,1,1,0,1,0,0,1,1,1,0,0,0,1,0,0,0,0,0,1,1,0,0,1,1,1,0,0,1,1,0,0,0,0,0,0,0,1,0,0,1,0,1,0,1,0,1,1,0,0,0,0,0,1,1,1,0,0,0,1,0,0,0,0,1,0,0,1,0,0,0,0,0,0,1,0,1,1,0,1,1,0,0,1,0,0,0,0,0,0,1,0,0,0,0,1,0,0,0,0,0,0,1,1,1,1,1,0,0,1,1,1,1,0,0,1,0,0,1,0,0,0,0,0,1,0,1,1,0,0,0,1,0,0,0,0,0,0,0,0,1,0,0,0,0,1,1,0,1,1,1,1,1,0,0,0,0,0,1,0,1,0,0,0,1,0,0,1,1,1,0,0,0,0,0,0,1,0,0,1,0,0,0,1,1,0,0,0,0,0,0,0,0,0,0,1,1,1,1,1,1,0,0,0,0,active
0,1,0,0,0,0,0,0,1,1,0,0,0,0,1,0,0,1,0,1,1,0,1,0,0,0,1,0,0,0,0,1,1,0,0,0,0,0,0,0,1,1,0,0,0,0,0,0,0,0,0,0,1,1,0,1,0,0,0,0,0,1,1,0,0,1,0,0,1,0,1,0,0,0,1,1,0,0,1,1,0,1,0,1,0,1,0,0,0,0,0,1,0,1,0,0,0,1,0,0,0,1,0,1,0,0,0,0,0,0,0,1,0,0,1,0,1,0,1,0,0,0,1,0,0,1,0,0,0,1,0,0,1,1,1,0,0,0,0,0,1,0,0,0,0,1,1,0,0,1,0,0,0,0,0,1,0,0,0,0,0,0,0,0,0,0,0,0,0,0,0,0,0,0,0,1,1,1,0,1,1,0,0,1,0,0,0,1,1,1,0,0,0,0,0,0,0,1,0,0,0,0,1,0,0,1,1,0,0,1,1,1,0,0,0,1,1,1,0,1,0,0,1,0,0,0,0,1,0,0,0,1,0,0,0,1,1,1,0,0,0,0,0,0,0,0,0,0,0,1,1,0,0,0,0,0,0,0,0,1,0,0,0,0,0,1,0,0,1,0,0,1,1,1,1,0,1,0,0,0,1,0,0,0,0,0,0,0,0,1,1,0,0,0,0,1,0,0,0,0,0,0,1,0,0,0,1,0,0,0,0,1,0,0,0,0,0,1,0,0,0,1,0,0,0,1,0,0,0,0,0,1,0,0,0,0,0,0,0,0,0,1,0,0,1,0,0,0,0,0,1,1,1,0,0,1,1,0,1,0,1,0,0,0,0,0,1,0,0,0,0,0,1,0,0,0,0,1,0,0,0,1,1,0,0,1,1,0,0,1,1,1,1,0,1,1,1,1,0,1,0,1,0,0,0,1,0,0,1,1,0,1,1,1,0,0,0,0,1,0,0,1,0,1,1,1,0,0,1,0,0,0,0,0,0,0,0,0,0,1,0,0,0,0,1,0,1,0,0,0,1,1,1,1,1,0,0,0,0,0,0,1,0,0,0,0,0,1,0,0,0,0,0,0,0,0,0,1,0,0,0,1,0,1,1,0,0,0,1,1,0,1,0,0,0,0,0,0,0,0,0,0,0,0,1,1,1,0,0,1,0,0,1,0,0,0,0,0,1,1,0,0,0,1,0,1,0,0,1,1,0,0,1,0,1,0,1,0,0,1,0,1,0,1,1,0,0,1,0,1,0,0,0,0,0,0,0,0,0,0,0,0,0,0,0,0,0,0,1,0,0,0,1,1,0,0,0,0,0,0,0,1,1,0,1,0,0,1,0,0,1,1,0,0,0,0,0,0,1,0,0,1,0,1,0,1,1,0,0,0,0,0,1,0,0,0,1,0,0,0,1,0,1,0,0,0,0,0,1,1,0,0,0,1,1,0,0,1,0,0,0,0,0,1,0,0,1,0,0,0,0,1,0,0,0,0,0,0,0,0,0,0,1,0,0,0,1,0,0,0,0,1,0,1,0,0,0,0,0,0,1,0,0,0,1,0,0,0,1,1,0,0,0,0,0,0,1,0,0,0,1,0,0,0,1,0,0,0,0,0,0,1,1,0,1,1,1,0,0,0,0,0,1,0,0,0,0,1,0,0,1,0,0,0,0,0,0,0,1,0,0,1,0,0,0,1,1,0,0,1,1,1,1,1,0,0,1,0,0,0,0,0,1,1,0,1,1,0,1,0,0,0,0,1,0,0,1,1,0,0,0,1,1,0,1,0,1,1,0,0,0,0,0,0,0,0,0,1,0,0,1,0,1,0,0,0,0,1,0,1,1,0,0,0,0,0,0,0,0,0,0,1,1,0,0,1,0,0,0,0,1,1,0,0,0,0,0,0,1,0,1,0,1,0,1,0,1,0,0,0,1,1,0,0,1,1,1,1,0,0,0,0,0,0,0,0,1,0,0,1,0,0,0,0,0,0,0,1,0,1,0,0,0,0,0,1,0,0,0,0,0,0,1,0,0,0,0,0,0,0,0,0,1,0,1,0,1,0,0,0,1,1,0,0,1,0,0,1,1,0,1,1,0,1,0,0,1,0,1,0,0,1,0,1,1,0,1,0,0,0,0,0,0,0,0,0,1,0,0,0,1,1,0,0,1,0,1,0,0,0,0,1,1,1,0,0,0,0,0,0,0,1,0,0,0,1,0,0,1,0,0,1,0,0,0,1,1,0,1,0,0,0,0,0,1,0,0,1,1,1,0,1,1,0,0,0,0,active
0,1,0,0,0,0,0,0,1,1,0,0,0,0,1,0,0,1,0,1,1,0,1,0,0,0,1,0,0,0,1,1,1,0,0,0,1,0,0,0,1,1,0,0,0,0,0,0,0,0,0,0,1,1,0,1,0,0,0,0,0,1,1,0,0,1,0,0,1,0,1,0,0,0,1,1,0,0,1,1,0,1,0,1,0,1,0,0,0,0,0,1,0,1,0,0,0,1,0,0,0,1,0,1,0,0,0,0,0,0,0,1,0,0,1,0,1,0,1,0,0,0,1,0,0,1,1,1,0,1,0,0,1,1,1,0,0,0,0,0,1,0,1,0,0,1,1,0,0,1,0,0,0,0,0,1,0,0,0,0,0,0,0,0,0,0,0,0,0,0,1,0,0,0,0,1,1,1,0,1,1,0,0,1,0,0,1,1,1,1,0,0,0,0,0,0,0,1,0,0,0,0,1,0,0,1,1,0,0,1,1,1,0,0,0,1,1,1,0,1,0,0,1,0,0,0,0,1,0,0,0,1,0,0,0,1,1,1,1,0,0,0,0,0,0,0,0,0,0,1,1,0,0,0,0,0,0,0,0,1,0,0,0,0,0,1,0,0,1,0,0,1,1,1,1,0,1,0,0,0,1,1,0,0,0,0,0,0,0,1,1,0,0,0,0,1,1,0,0,0,0,0,1,0,0,0,1,0,0,0,0,1,0,0,0,0,0,1,0,0,0,1,0,0,0,1,0,0,0,0,0,1,0,0,0,0,0,1,0,0,0,1,0,0,1,0,0,0,0,1,1,1,1,0,1,1,1,0,1,0,1,0,0,0,0,0,1,0,0,0,0,0,1,0,0,0,0,1,0,0,0,1,1,0,0,1,1,0,0,1,1,1,1,0,1,1,1,1,1,1,0,1,1,0,0,1,0,0,1,1,1,1,1,1,0,0,0,0,1,0,0,1,0,1,1,1,0,0,1,0,0,0,0,0,0,0,0,0,0,1,0,0,0,0,1,0,1,0,1,0,1,1,1,1,1,0,0,0,0,0,0,1,0,0,0,0,0,1,0,0,0,0,0,0,0,0,0,1,0,0,0,1,0,1,1,1,0,0,1,1,0,1,0,0,0,0,0,0,0,0,0,0,0,0,1,1,1,0,0,1,0,0,1,0,0,1,0,0,1,1,0,0,0,1,0,1,1,0,1,1,0,0,1,0,1,0,1,0,0,1,0,1,0,1,1,0,0,1,0,1,1,0,0,0,0,0,0,0,0,0,0,0,0,0,0,0,0,0,1,0,0,0,1,1,0,0,0,0,0,0,0,1,1,0,1,0,0,1,0,0,1,1,0,0,0,0,0,0,1,0,0,1,0,1,1,1,1,0,0,0,0,0,1,0,0,0,1,0,1,0,1,0,1,0,0,0,0,0,1,1,0,0,0,1,1,0,0,1,0,0,0,0,0,1,0,0,1,0,0,0,0,1,0,0,0,0,0,0,0,0,0,0,1,0,0,0,1,0,0,0,0,1,0,1,0,0,0,0,0,0,1,0,0,0,1,0,0,1,1,1,0,0,0,0,0,0,1,0,0,0,1,0,0,0,1,0,0,0,0,0,0,1,1,0,1,1,1,0,0,0,0,0,1,0,0,0,0,1,0,0,1,0,0,0,0,0,0,0,1,0,0,1,1,0,0,1,1,0,0,1,1,1,1,1,0,0,1,0,0,0,0,0,1,1,0,1,1,0,1,0,0,0,0,1,0,0,1,1,0,0,1,1,1,0,1,0,1,1,0,0,0,0,0,0,0,0,0,1,0,0,1,0,1,0,0,0,0,1,0,1,1,1,0,0,0,0,0,0,0,0,0,1,1,0,0,1,0,0,0,0,1,1,0,0,0,0,0,0,1,0,1,0,1,0,1,0,1,0,0,0,1,1,1,0,1,1,1,1,0,0,0,0,0,0,0,0,1,0,0,1,0,0,0,0,0,0,0,1,0,1,0,0,0,0,0,1,0,0,0,0,0,0,1,0,0,0,0,0,0,0,0,0,1,0,1,0,1,0,0,0,1,1,0,0,1,0,0,1,1,0,1,1,0,1,0,0,1,0,1,0,0,1,0,1,1,0,1,0,0,0,0,0,0,1,0,0,1,0,0,0,1,1,0,0,1,0,1,0,0,0,1,1,1,1,0,0,0,0,1,0,0,1,0,0,0,1,0,0,1,0,0,1,0,0,0,1,1,0,1,0,0,0,0,0,1,0,0,1,1,1,1,1,1,0,0,0,0,active
0,0,0,0,0,0,0,0,1,0,0,0,0,0,1,0,0,0,0,0,0,0,1,0,0,0,1,0,0,0,0,1,1,0,0,0,0,0,0,0,1,0,0,0,0,0,0,0,0,0,0,0,1,0,0,0,0,0,0,0,0,0,1,0,0,1,0,0,0,0,0,0,0,0,0,0,0,0,0,0,0,0,0,0,0,1,0,0,0,0,0,0,0,1,0,0,0,0,0,0,0,0,0,0,0,0,0,0,0,0,0,1,0,0,1,0,1,1,1,0,0,0,0,0,0,0,1,1,0,1,0,0,1,1,0,0,0,0,0,0,0,0,0,0,0,1,1,0,0,0,0,0,0,0,0,0,0,0,1,0,0,1,0,0,0,0,0,0,1,0,1,0,0,0,0,0,0,0,0,0,0,0,0,1,0,0,1,0,0,0,0,0,0,0,0,0,0,1,0,0,0,0,0,0,0,1,0,0,0,1,0,1,0,0,0,0,0,1,0,1,0,0,1,0,0,0,0,1,0,0,0,0,0,0,0,1,0,0,1,0,0,0,0,0,0,0,0,0,0,0,1,0,0,0,0,0,0,0,0,1,0,0,0,0,0,0,0,0,0,0,0,0,0,1,0,0,1,0,0,0,0,1,0,0,0,0,0,0,0,1,0,0,0,0,0,0,1,0,0,0,0,0,1,0,0,0,1,0,0,0,0,0,0,0,0,0,0,0,0,0,0,1,0,0,0,1,0,0,0,0,0,0,0,0,1,1,0,0,0,0,1,1,0,0,1,0,0,0,0,1,1,0,0,0,1,1,1,0,0,0,0,0,0,0,0,0,0,0,0,0,0,0,1,0,0,0,0,0,0,0,0,0,0,0,0,1,0,0,0,0,1,0,1,0,0,0,0,1,0,0,0,1,0,0,0,1,0,0,1,0,1,0,0,0,0,0,0,0,1,0,0,0,0,0,1,1,0,0,0,0,0,0,0,0,0,1,0,0,0,0,0,0,0,0,1,0,1,0,0,0,0,0,1,1,0,0,0,0,0,0,0,1,0,0,0,0,1,1,0,0,0,0,0,0,0,0,0,1,0,0,0,1,0,0,0,0,0,0,0,0,0,0,0,0,0,0,0,0,0,0,0,0,0,0,0,1,0,0,0,1,0,0,1,0,0,1,0,0,0,1,0,0,0,0,0,0,1,0,1,0,0,0,0,0,0,0,0,0,0,0,0,0,0,0,0,0,0,0,0,0,1,0,0,0,0,0,0,0,0,0,0,0,0,0,0,0,0,0,0,0,0,0,0,0,0,0,0,0,0,0,0,1,0,0,1,0,0,0,0,0,0,1,0,0,0,0,0,0,0,0,1,1,0,0,1,1,1,0,0,0,0,0,1,0,0,0,1,0,0,0,1,0,1,1,0,0,0,0,0,0,0,0,0,0,0,0,0,1,0,0,1,0,0,1,0,0,0,0,0,0,0,0,0,0,0,0,0,0,0,0,0,0,0,0,0,0,1,0,0,0,0,1,0,0,0,0,0,0,0,0,0,0,0,0,0,0,0,1,1,0,0,0,0,0,0,0,1,0,0,0,0,0,0,0,0,0,0,0,0,0,0,0,1,0,1,0,1,0,0,0,0,0,1,0,0,0,0,0,0,0,0,0,0,0,0,0,0,0,0,0,0,0,1,0,0,0,1,0,0,0,1,0,1,0,0,0,1,0,0,0,0,0,1,0,0,0,0,0,0,0,0,0,0,0,0,0,1,0,0,0,1,1,0,0,0,0,1,1,0,0,0,0,0,0,0,0,0,1,0,0,0,0,0,0,0,0,0,0,0,1,0,1,0,0,0,0,0,0,0,0,0,1,1,0,0,1,0,0,0,0,1,1,0,0,0,0,0,0,0,0,0,0,1,0,1,0,1,0,0,0,0,0,1,0,1,1,1,1,0,0,0,0,0,0,1,0,1,0,0,0,0,0,0,0,0,0,0,0,0,1,0,0,0,0,0,1,0,0,0,0,0,0,0,0,0,0,0,0,0,0,0,0,0,0,0,0,1,0,0,0,0,1,0,0,0,0,0,1,0,0,1,1,0,0,0,0,0,0,1,0,0,0,0,1,0,0,0,0,0,0,0,0,0,1,0,0,0,0,0,0,1,1,0,0,1,0,0,0,0,0,1,0,1,0,0,0,0,0,1,0,0,1,0,0,0,0,0,0,1,0,0,1,0,0,0,1,1,0,0,0,0,0,0,0,0,0,0,1,1,0,0,1,0,0,0,0,0,inactive
0,0,1,0,0,0,0,0,1,0,0,1,0,0,1,0,0,0,0,0,0,0,1,0,0,0,1,0,0,0,1,1,1,0,0,0,0,0,0,0,1,0,0,0,0,0,0,0,0,0,0,0,1,0,0,1,0,0,0,0,0,0,1,0,0,1,0,0,0,0,0,0,0,0,0,1,0,0,0,0,0,0,0,1,1,1,0,0,0,0,0,0,0,1,0,0,0,1,0,0,0,0,0,0,0,0,0,0,1,0,0,1,0,0,1,0,1,1,1,1,0,0,1,0,0,0,0,1,0,1,0,0,1,1,0,0,0,0,0,0,0,0,0,0,0,1,1,0,0,1,0,0,1,0,0,1,0,0,0,0,0,1,0,0,0,0,0,0,1,0,0,0,0,0,0,0,0,0,0,0,0,0,0,1,0,0,0,0,0,1,0,0,0,0,0,0,0,1,0,0,0,0,0,0,0,1,0,0,0,1,1,1,0,0,0,0,1,1,0,1,0,0,1,0,0,0,0,1,0,0,0,1,0,0,0,1,0,0,1,0,0,0,0,0,0,0,0,0,0,0,1,0,0,0,0,0,0,0,0,1,0,0,0,0,0,0,0,1,1,0,0,0,0,1,0,0,1,0,0,0,0,1,0,0,0,0,0,0,1,1,0,0,0,0,0,0,1,0,0,0,0,0,1,0,0,0,1,0,0,0,0,0,0,0,0,0,0,0,0,0,0,1,0,0,0,1,0,0,0,0,0,0,0,0,1,0,0,0,0,0,1,1,0,1,1,0,0,0,0,1,1,1,0,0,1,1,1,0,1,0,0,1,0,0,0,0,0,0,0,0,0,0,1,0,0,0,0,1,0,0,0,0,1,0,0,1,1,0,0,0,1,1,1,0,1,0,0,1,0,0,0,1,0,0,0,1,0,1,0,0,1,0,0,0,0,0,0,0,1,0,0,0,0,0,1,1,0,0,0,0,0,0,0,0,0,1,0,0,0,1,0,0,0,0,1,0,1,0,0,0,0,1,1,1,0,0,0,0,0,0,0,1,0,0,0,0,1,1,0,0,0,0,0,0,0,0,0,1,0,0,0,1,1,0,0,0,0,0,0,0,0,0,0,1,0,0,0,0,1,0,0,0,0,0,1,1,0,0,0,1,0,0,1,0,0,1,0,0,1,1,0,0,0,0,0,0,0,0,1,0,0,0,0,0,0,0,0,0,0,1,0,0,0,0,0,0,0,1,0,0,0,0,0,0,0,0,0,0,0,0,0,0,1,0,0,0,0,0,0,0,0,0,0,0,0,0,0,1,0,0,0,1,0,0,1,0,0,0,0,0,1,1,0,0,0,0,0,0,1,0,1,0,0,0,0,1,1,0,0,0,0,0,1,0,0,0,1,0,0,0,1,0,1,0,0,0,0,0,0,1,0,0,0,0,0,0,0,1,0,0,1,0,0,1,0,0,0,0,0,0,0,0,0,0,1,0,0,0,1,0,0,0,0,0,0,0,1,0,0,0,0,1,0,0,0,0,0,0,0,0,0,0,0,0,1,0,0,0,1,0,0,0,0,0,0,0,1,0,0,0,0,0,0,0,0,0,0,0,0,0,0,0,1,0,1,0,1,0,0,0,0,0,1,0,0,0,0,0,0,0,0,0,0,0,0,0,0,0,1,0,0,0,1,0,0,0,1,0,0,0,1,0,1,0,0,0,1,0,0,0,1,0,1,1,0,1,0,0,1,0,0,0,0,0,0,0,1,0,0,0,1,1,1,0,0,0,1,1,0,0,0,0,1,0,0,0,0,1,0,0,0,0,1,0,1,0,0,0,0,1,0,0,0,0,0,1,0,0,0,0,0,1,1,0,0,1,0,0,0,0,1,1,0,0,0,0,0,0,1,0,1,0,1,0,1,0,1,0,0,0,0,0,1,0,1,1,1,1,0,0,0,0,0,1,0,0,1,0,0,0,0,0,0,0,0,0,0,0,0,1,0,0,0,0,0,1,0,0,0,0,0,0,1,0,0,1,0,0,0,0,0,0,1,0,0,0,1,1,0,0,0,1,0,1,1,0,0,1,1,0,1,1,0,1,0,0,0,0,1,0,0,0,0,1,0,0,0,0,0,0,0,0,0,1,0,0,0,0,1,0,1,1,0,0,1,0,0,0,1,0,1,0,1,0,0,0,0,0,1,0,0,1,0,0,0,0,0,0,1,0,0,1,0,0,0,1,1,0,0,0,0,0,1,0,0,0,0,0,0,0,0,0,0,0,0,0,0,active
0,0,1,0,0,0,0,0,1,0,0,1,0,0,1,0,0,0,0,0,0,0,1,0,0,0,1,0,0,0,1,1,1,0,0,0,0,0,0,0,1,0,0,0,0,0,0,0,0,0,0,0,1,0,0,1,0,0,0,0,0,0,1,0,0,1,0,0,0,0,0,0,0,0,0,1,0,0,0,0,0,0,0,1,1,1,0,0,0,0,0,0,0,1,0,0,0,1,0,0,0,0,0,0,0,0,0,0,1,0,0,1,0,0,1,0,1,1,1,1,0,0,1,0,0,0,0,1,0,1,0,0,1,1,0,0,0,0,0,0,0,0,0,0,0,1,1,0,0,1,0,0,1,0,0,1,0,0,0,0,0,1,0,0,0,0,0,0,1,0,0,0,0,0,0,0,0,0,0,0,0,0,0,1,0,0,0,0,0,1,0,0,0,0,0,0,0,1,0,0,0,0,0,0,0,1,0,0,0,1,1,1,0,1,0,0,1,1,0,1,0,0,1,0,0,0,0,1,0,0,0,1,0,0,0,1,0,0,1,0,0,0,0,0,0,0,0,0,0,0,1,0,0,0,0,0,0,0,0,1,0,0,0,0,0,0,0,1,1,0,0,0,0,1,0,0,1,0,0,0,0,1,0,0,0,0,0,0,1,1,0,0,0,0,0,0,1,0,0,0,0,0,1,0,0,0,1,0,0,0,0,0,0,0,0,0,0,0,0,0,0,1,0,0,0,1,0,0,0,0,0,0,0,0,0,0,0,0,0,0,0,1,0,1,1,0,0,0,0,1,1,1,0,0,1,1,1,0,1,0,0,1,0,0,0,0,0,0,0,0,0,0,1,0,0,0,0,1,0,0,0,0,1,0,0,1,1,0,0,0,1,1,1,0,1,0,0,1,0,0,0,1,0,0,0,1,0,1,0,0,1,0,0,0,0,0,0,0,1,0,0,0,0,0,1,1,0,0,0,0,0,0,0,0,0,1,0,0,0,1,0,0,0,0,1,0,1,0,0,0,0,1,1,1,0,0,0,0,0,0,0,1,0,0,0,0,1,1,0,0,0,0,0,0,0,0,0,1,0,0,0,1,1,0,0,0,0,0,0,0,0,0,0,1,0,0,0,0,1,0,0,0,0,0,1,1,0,0,0,1,0,0,1,0,0,1,0,0,1,1,0,0,0,0,0,0,0,0,1,0,0,0,0,0,0,0,0,0,0,1,0,0,0,0,0,0,0,1,0,0,0,0,0,0,0,0,0,0,0,0,0,0,1,0,0,0,0,0,0,0,0,0,0,0,0,0,0,1,0,0,0,1,0,0,1,0,0,0,0,0,1,1,0,0,0,0,0,0,1,0,1,0,0,0,1,1,1,0,0,0,0,0,1,0,0,0,1,0,0,0,1,0,1,0,0,0,0,0,0,1,0,0,0,0,0,0,0,1,0,0,1,0,0,1,0,0,0,0,0,0,0,0,0,0,0,0,0,0,1,0,0,0,0,0,0,0,1,0,0,0,0,1,0,0,0,0,0,0,0,0,0,0,0,0,1,0,0,0,1,0,0,0,0,0,0,0,1,0,0,0,0,0,0,0,0,0,0,0,0,0,0,0,1,0,1,0,1,0,0,0,0,0,1,0,0,0,0,0,0,0,0,0,0,0,0,0,0,0,1,0,0,0,1,0,0,0,1,0,0,0,1,0,1,0,0,0,1,0,0,0,1,0,1,1,0,1,0,0,1,0,0,0,0,0,0,0,1,0,0,0,1,1,1,0,0,0,1,1,0,0,0,0,1,0,0,0,0,1,0,0,0,0,1,0,1,0,0,0,0,1,0,0,0,0,0,1,0,0,0,0,0,1,1,0,0,1,0,0,0,0,1,1,0,0,0,0,0,0,0,0,1,0,1,0,1,0,1,0,0,0,0,0,1,0,1,1,1,1,0,0,0,0,0,1,0,0,1,0,0,0,0,0,0,0,0,0,0,0,0,1,0,0,0,0,0,1,0,0,0,0,0,0,1,0,0,1,0,0,0,0,0,0,1,0,0,0,1,1,0,0,0,1,0,1,1,0,0,1,1,0,1,1,0,1,0,0,0,0,1,0,0,0,0,1,0,0,0,0,0,0,0,0,0,1,0,0,0,0,1,0,1,1,0,0,1,0,0,0,1,0,1,0,1,0,0,0,0,0,1,0,0,1,0,0,0,0,0,0,1,0,0,1,0,0,0,1,1,0,0,0,0,0,1,0,0,0,0,0,0,0,0,0,0,0,0,0,0,active
0,0,1,0,0,0,0,0,1,0,0,1,0,0,1,0,0,0,0,0,1,0,1,0,0,0,1,0,0,0,1,1,1,0,0,0,0,0,0,0,1,0,0,0,0,0,0,0,0,0,0,0,1,0,0,1,0,0,0,0,0,0,1,0,0,1,0,0,0,0,0,0,0,0,0,1,0,0,0,0,0,0,0,1,1,1,0,0,0,0,0,0,0,1,0,0,0,1,0,0,0,0,0,0,0,0,0,0,1,0,0,1,0,0,1,0,1,0,1,1,0,0,1,0,0,0,0,0,0,0,0,0,1,1,0,0,0,0,0,0,0,0,0,0,0,1,1,0,0,1,0,0,1,0,0,1,0,0,0,0,0,1,0,0,0,0,0,0,1,0,0,0,0,0,0,0,0,0,0,0,0,0,0,1,0,0,0,0,0,1,0,0,0,0,0,0,0,1,0,0,0,0,0,0,0,1,0,0,0,1,1,1,0,1,0,0,1,1,0,1,0,0,1,0,0,0,0,1,0,0,0,1,0,0,0,1,0,0,1,0,0,0,0,0,0,0,0,0,0,0,1,0,0,0,0,0,0,0,0,1,0,0,0,0,0,0,0,1,1,0,0,0,0,1,0,0,1,0,0,0,0,1,0,0,0,0,0,0,1,1,0,0,0,0,0,0,1,0,0,0,0,0,1,0,0,0,1,0,0,0,0,0,0,0,0,0,0,0,0,1,0,1,0,0,0,1,0,0,0,0,0,0,0,0,1,0,0,0,0,0,0,1,0,1,1,0,0,0,0,1,1,1,0,0,1,1,1,0,1,0,0,1,0,0,0,0,0,0,0,0,0,0,1,0,0,0,0,1,0,0,0,0,1,0,0,1,1,0,0,0,1,1,1,0,0,0,0,1,0,0,0,1,0,0,0,1,0,1,0,0,0,0,0,0,0,0,0,0,1,0,0,0,0,0,1,1,0,0,0,0,0,0,0,0,0,0,0,0,0,1,0,0,0,0,1,0,1,0,0,0,0,1,1,1,0,0,0,0,0,0,0,1,0,0,0,0,0,1,0,0,0,0,0,0,0,0,0,1,0,0,0,1,1,0,0,0,0,0,0,0,0,0,0,1,0,0,0,0,1,0,0,0,0,0,1,1,0,0,0,1,0,0,1,0,0,1,0,0,1,1,0,0,0,0,0,0,0,0,1,0,0,0,0,0,0,0,0,0,0,1,0,0,0,0,0,0,0,1,0,0,0,0,0,0,0,0,0,0,0,0,0,0,1,0,0,0,0,0,0,0,0,0,0,0,0,0,0,1,0,0,0,1,0,0,1,0,0,0,0,0,1,1,0,0,0,0,0,0,1,0,0,0,0,0,1,1,1,0,0,0,0,0,1,0,0,0,1,0,0,0,1,0,1,0,0,0,0,0,0,1,0,0,0,0,0,0,0,1,0,0,0,0,0,1,0,0,0,0,0,0,0,0,0,0,1,0,0,0,1,0,0,0,0,0,0,0,1,0,0,0,0,1,0,0,0,0,0,0,0,0,0,0,0,0,1,0,0,0,1,0,0,0,0,0,0,0,1,0,0,0,0,0,0,0,0,0,0,0,0,0,0,0,1,0,1,0,1,0,0,0,0,0,1,0,0,0,0,0,0,0,0,0,0,0,0,0,0,0,1,0,0,0,0,0,0,0,1,0,0,0,1,0,1,0,0,0,1,0,0,0,1,0,1,1,0,1,1,0,1,0,0,0,0,0,0,0,1,0,0,0,1,1,1,0,0,0,1,1,0,0,0,0,1,0,0,0,0,1,0,0,0,0,1,0,1,0,0,0,0,1,0,0,0,0,0,1,0,0,0,0,0,1,1,0,0,1,0,0,0,0,1,1,0,0,0,0,0,0,0,0,1,0,1,0,1,0,1,0,0,0,0,0,1,0,1,1,1,1,0,0,0,0,0,1,0,0,1,0,0,0,0,0,0,0,0,0,0,0,0,1,0,0,0,0,0,1,0,0,0,0,0,0,1,0,0,1,0,0,0,0,0,0,1,0,0,0,1,1,0,0,0,1,0,1,1,0,0,1,1,0,1,1,0,1,0,0,0,0,1,0,0,1,0,1,0,0,0,0,0,0,0,0,0,1,0,0,0,0,1,0,1,1,0,0,1,0,0,0,1,0,1,0,1,0,0,0,0,0,1,0,0,1,0,0,0,0,0,0,1,0,0,1,0,0,0,1,1,0,0,0,0,0,1,0,0,0,0,0,0,0,0,0,0,0,0,0,0,active
[truncated: 216,404 more chars]
