# Supplementary material for: Enhancing HCV NS3 Inhibitor Classification with Optimized Molecular Fingerprints Using Random Forest
Source: Int J Mol Sci. 2025 Mar 17;26(6):2680. doi: 10.3390/ijms26062680 (PMC11943357; doi:10.3390/ijms26062680)
Supplement: Supplementary file 1 [file ijms-26-02680-s001.zip › File S3-Estate.arff]

@relation HCV-weka.filters.unsupervised.attribute.RemoveUseless-M99.0

@attribute EStateFP5 numeric
@attribute EStateFP7 numeric
@attribute EStateFP8 numeric
@attribute EStateFP9 numeric
@attribute EStateFP11 numeric
@attribute EStateFP12 numeric
@attribute EStateFP13 numeric
@attribute EStateFP15 numeric
@attribute EStateFP16 numeric
@attribute EStateFP17 numeric
@attribute EStateFP18 numeric
@attribute EStateFP19 numeric
@attribute EStateFP21 numeric
@attribute EStateFP23 numeric
@attribute EStateFP24 numeric
@attribute EStateFP25 numeric
@attribute EStateFP26 numeric
@attribute EStateFP28 numeric
@attribute EStateFP29 numeric
@attribute EStateFP30 numeric
@attribute EStateFP31 numeric
@attribute EStateFP32 numeric
@attribute EStateFP34 numeric
@attribute EStateFP35 numeric
@attribute EStateFP36 numeric
@attribute EStateFP37 numeric
@attribute EStateFP38 numeric
@attribute EStateFP48 numeric
@attribute EStateFP49 numeric
@attribute EStateFP50 numeric
@attribute EStateFP51 numeric
@attribute EStateFP53 numeric
@attribute EStateFP54 numeric
@attribute EStateFP70 numeric
@attribute class {active,inactive}

@data
0,1,1,1,1,0,1,0,1,0,0,0,1,0,1,0,0,0,0,1,0,0,1,1,0,0,0,0,0,0,0,0,0,0,active
0,1,1,1,1,0,1,0,1,0,0,0,1,0,1,0,0,0,0,1,0,0,1,1,0,0,0,0,0,0,0,0,0,0,active
0,1,1,1,1,0,1,0,1,0,0,1,0,0,1,0,0,0,0,1,0,0,0,1,1,0,0,0,0,0,0,0,0,0,active
0,1,1,1,1,0,1,0,1,0,0,1,0,0,1,0,0,0,0,1,0,0,0,1,1,0,0,0,0,0,0,0,0,0,inactive
0,1,1,1,1,0,1,0,1,0,0,1,0,0,1,0,0,0,0,1,0,0,0,1,1,0,0,0,0,0,0,0,0,0,inactive
0,1,1,1,1,0,1,0,1,0,0,0,1,0,1,0,0,0,0,1,0,0,1,1,0,0,0,0,0,0,0,0,0,0,active
0,1,1,1,1,0,1,0,1,0,0,1,0,0,1,0,0,0,0,1,0,0,0,1,1,0,0,0,0,0,0,0,0,0,active
0,1,0,1,0,1,1,0,1,1,1,0,0,0,1,0,0,0,0,1,0,0,1,1,1,0,0,0,0,0,0,0,0,0,inactive
0,1,0,1,0,1,1,0,1,1,0,0,0,0,1,0,0,0,0,1,0,0,1,1,1,0,0,0,0,0,0,0,0,0,active
0,1,0,1,0,1,1,0,1,1,0,0,0,0,1,0,0,0,0,1,0,0,1,1,1,0,0,0,0,0,0,0,0,0,active
0,1,0,1,0,1,1,0,1,1,0,1,0,0,1,0,0,0,0,1,0,0,1,1,1,0,1,0,0,0,0,0,0,0,active
0,1,0,1,0,1,1,0,1,1,1,0,0,0,1,0,0,0,0,1,0,0,1,1,1,0,0,0,0,0,0,0,0,0,active
0,1,0,1,0,1,1,0,1,1,0,0,0,0,1,0,0,0,0,1,0,0,1,1,1,0,0,0,0,0,0,0,0,0,active
0,1,0,1,0,1,1,0,1,1,0,0,0,0,1,1,0,0,1,1,0,0,1,1,1,0,0,0,0,0,0,0,0,0,active
0,1,0,1,0,1,1,0,1,1,0,0,0,0,1,0,0,0,0,1,0,0,1,1,1,0,0,0,0,0,0,0,0,0,active
0,1,0,1,0,1,1,0,1,1,0,0,0,0,1,0,0,0,0,1,0,0,1,1,1,0,0,0,0,0,0,0,0,0,active
0,1,0,1,0,1,1,0,1,1,0,0,0,0,1,0,0,0,0,1,0,0,1,1,1,0,0,0,0,0,0,0,0,0,active
0,1,0,1,0,1,1,0,1,1,0,0,0,0,1,0,0,0,0,1,0,0,1,1,1,0,0,0,0,0,0,0,0,0,active
0,1,0,1,0,0,1,0,1,0,0,0,0,0,1,0,0,0,0,1,0,0,1,1,0,0,0,1,0,0,0,0,0,0,inactive
0,1,0,1,0,0,1,0,1,0,0,0,0,0,1,0,0,0,0,1,0,0,1,1,0,0,0,0,0,0,0,0,0,0,inactive
0,1,0,1,0,1,1,0,1,1,0,0,1,0,1,0,0,0,0,1,0,0,1,1,1,0,0,0,0,0,0,0,0,0,inactive
0,1,0,1,0,1,1,0,1,1,0,0,1,0,1,0,0,0,0,1,0,0,1,1,1,0,0,0,0,0,0,0,0,0,inactive
0,1,0,1,0,1,1,0,1,1,0,0,0,0,1,0,0,0,0,1,0,0,1,1,1,0,0,0,0,0,0,0,0,0,active
0,1,0,1,0,1,1,0,1,1,0,0,0,0,1,0,0,0,0,1,0,0,1,1,1,0,0,0,0,0,0,0,0,0,active
0,1,0,1,0,1,1,0,1,1,0,0,0,0,1,0,0,0,0,1,0,0,1,1,1,0,0,0,0,0,0,0,0,0,active
0,1,0,1,0,1,1,0,1,1,0,0,0,0,1,0,0,0,0,1,0,0,1,1,1,0,0,0,0,0,0,0,0,0,active
0,1,0,1,0,1,1,0,1,1,0,0,0,0,1,0,0,0,0,1,0,0,1,1,1,0,0,0,0,0,0,0,0,0,active
0,1,0,1,0,1,1,0,1,1,0,0,0,0,1,0,0,0,0,1,0,0,1,1,1,0,0,0,0,0,0,0,0,1,active
0,1,0,1,0,1,1,0,1,1,0,0,0,0,1,0,0,0,0,1,0,0,1,1,1,0,0,0,0,0,0,0,0,0,active
0,1,0,1,0,1,1,0,1,1,0,0,0,0,1,0,0,0,0,1,0,0,1,1,1,0,0,0,0,0,0,0,0,0,inactive
0,1,0,1,0,1,1,0,1,1,0,0,0,0,1,0,0,0,0,1,0,0,1,1,1,0,0,0,0,0,0,0,0,0,active
1,1,0,1,0,1,1,0,1,1,1,1,0,0,1,1,0,0,1,0,0,1,0,1,1,0,1,0,0,0,0,0,0,0,active
1,1,0,1,0,1,1,0,1,1,0,1,0,0,1,1,0,0,1,0,0,1,0,1,1,0,1,0,0,0,0,0,0,0,active
1,1,0,1,0,1,1,0,1,1,0,1,0,0,1,1,0,0,1,0,0,1,0,1,1,0,1,0,0,0,0,0,1,0,active
1,1,0,1,0,1,1,0,1,1,0,1,0,0,1,1,0,0,1,0,0,1,0,1,1,0,1,0,0,0,0,0,0,0,active
1,1,0,1,0,1,1,0,1,1,0,1,0,0,1,1,0,0,1,0,0,1,0,1,1,0,1,0,0,0,0,0,0,0,active
1,1,0,1,0,1,1,0,1,1,0,1,0,0,1,1,0,0,1,0,0,1,0,1,1,0,1,0,0,0,0,0,0,0,active
1,1,0,1,0,1,1,0,1,1,0,1,0,0,1,1,0,0,1,0,0,1,0,1,1,0,1,0,0,0,0,0,0,0,active
1,1,0,1,0,1,1,0,1,1,0,1,0,0,1,1,0,0,1,0,0,1,0,1,1,0,1,0,0,0,0,0,0,0,active
1,1,0,1,0,1,1,0,1,1,0,1,0,0,1,1,0,0,1,0,0,1,0,1,1,0,1,0,0,1,0,0,0,0,active
1,1,0,1,0,1,1,0,1,1,1,1,0,0,1,1,0,0,1,0,0,1,0,1,1,0,1,0,0,0,0,0,0,0,inactive
1,1,0,1,0,1,1,0,1,1,0,1,0,0,1,1,0,0,1,0,0,1,0,1,1,0,1,0,0,0,0,0,0,0,active
1,1,0,1,0,1,1,0,1,1,0,1,0,0,1,1,0,0,1,0,0,1,0,1,1,0,1,0,0,0,0,0,0,0,active
1,1,0,1,0,1,1,0,1,1,1,1,0,0,1,1,0,0,1,0,0,1,0,1,1,0,1,0,0,0,0,0,0,0,active
1,1,0,1,0,1,1,0,1,1,0,1,0,0,1,1,0,0,1,0,0,1,0,1,1,0,1,0,0,0,0,0,0,0,active
1,1,0,1,0,1,1,0,1,1,0,1,0,0,1,1,0,0,1,0,0,1,0,1,1,0,1,0,0,1,0,0,0,0,active
1,1,0,1,0,1,1,0,1,1,0,1,0,0,1,1,0,0,1,0,0,1,0,1,1,0,1,0,0,0,0,0,0,0,active
1,1,0,1,0,1,1,0,1,1,0,1,0,0,1,1,0,0,1,0,1,1,0,1,1,0,1,0,0,0,0,0,0,0,active
1,1,0,1,0,1,1,0,1,1,0,1,0,0,1,1,0,0,1,0,0,1,0,1,1,0,1,0,0,0,0,0,0,0,active
1,1,0,1,0,1,1,0,1,1,1,1,0,0,1,1,0,0,1,0,0,1,0,1,1,0,1,0,0,0,0,0,0,0,active
1,1,0,1,0,1,1,0,1,1,0,1,1,0,1,1,0,0,1,0,0,1,0,1,1,0,1,0,0,0,0,0,0,0,active
1,1,0,1,0,1,1,0,1,1,0,1,0,0,1,1,0,0,1,0,0,1,0,1,1,0,1,0,0,1,0,0,0,0,active
1,1,0,1,0,1,1,0,1,1,0,1,0,0,1,1,0,0,1,0,0,1,0,1,1,0,1,0,0,0,0,0,0,0,active
0,1,0,1,0,0,1,0,1,0,0,0,0,0,1,0,0,0,0,1,0,0,1,1,0,0,0,1,0,0,0,0,0,0,inactive
0,1,0,1,0,0,1,0,1,0,0,0,0,0,1,0,0,0,0,1,0,0,1,1,0,0,0,1,0,0,0,0,0,0,inactive
0,1,0,1,0,0,1,0,1,0,0,0,0,0,1,0,0,0,0,1,0,0,1,1,0,0,0,1,0,0,0,0,0,0,inactive
0,1,0,1,0,0,1,0,1,0,0,0,0,0,1,0,0,0,0,1,0,0,1,1,0,0,0,1,0,0,0,0,0,0,inactive
0,1,0,1,0,0,1,0,1,0,0,0,0,0,1,0,0,0,0,1,0,0,1,1,0,0,0,1,0,0,0,0,0,0,inactive
0,1,0,1,0,0,1,0,1,0,0,0,1,0,1,0,0,0,0,1,0,0,1,1,0,0,0,1,0,0,0,0,0,0,inactive
0,1,0,1,0,0,1,0,1,0,0,0,0,0,1,0,0,0,0,0,0,0,1,1,0,0,0,1,0,0,0,0,0,0,inactive
0,1,0,1,0,0,1,0,1,0,0,0,0,0,1,0,0,0,0,1,0,0,1,1,0,0,0,1,0,0,0,0,0,0,inactive
0,1,0,1,0,0,1,0,1,0,0,1,0,0,1,0,0,0,0,1,0,0,1,1,0,0,0,1,0,0,0,0,0,0,inactive
0,1,0,1,0,0,1,0,1,0,0,0,0,0,1,0,0,0,0,1,0,0,1,1,0,0,0,0,0,0,0,0,0,0,inactive
0,1,0,1,0,0,1,0,1,0,0,1,0,0,1,0,0,0,0,1,0,0,1,1,0,0,0,1,0,0,0,0,0,0,inactive
0,1,0,1,0,0,1,0,1,0,0,0,0,0,1,0,0,0,0,1,0,0,1,1,0,0,0,0,0,1,0,0,0,0,inactive
0,1,0,1,0,0,1,0,1,0,0,0,0,0,1,0,0,0,0,1,0,0,1,1,0,0,0,1,0,0,0,0,0,0,inactive
0,1,0,1,0,0,1,0,1,0,0,0,0,0,1,0,0,0,0,1,0,0,1,1,0,0,0,0,0,0,0,0,0,0,inactive
0,1,0,1,0,0,1,0,1,0,0,0,0,0,1,0,0,0,0,1,0,0,1,1,0,0,0,1,0,0,0,0,0,0,inactive
0,1,0,1,0,0,1,0,1,0,0,0,0,0,1,0,0,0,0,1,0,0,1,1,0,0,0,1,0,0,0,0,0,0,inactive
0,1,0,1,0,0,1,0,1,0,0,0,0,0,1,0,0,0,0,1,0,0,1,1,0,0,0,1,0,0,0,0,0,0,inactive
0,1,0,1,0,0,1,0,1,0,0,0,0,0,1,0,0,0,0,1,0,0,1,1,0,0,0,1,0,0,0,0,0,0,inactive
0,1,0,1,0,0,1,0,1,0,0,0,0,0,1,0,0,0,0,1,0,0,1,1,0,0,0,1,0,0,0,0,0,0,inactive
0,1,0,1,0,0,1,0,1,0,0,0,0,0,1,0,0,0,0,1,0,0,1,1,0,0,0,1,0,0,0,0,0,0,inactive
0,1,0,1,0,0,1,0,1,0,0,0,0,0,1,0,0,0,0,1,0,0,1,1,0,0,0,1,0,0,0,0,0,0,inactive
0,1,0,1,0,0,1,0,1,0,0,0,0,0,1,0,0,0,0,1,0,0,1,1,0,0,0,1,0,0,0,0,0,0,inactive
0,1,0,1,0,0,1,0,1,0,0,0,1,0,1,0,0,0,0,1,0,0,1,1,0,0,0,1,0,0,0,0,0,0,inactive
0,1,0,1,0,0,1,0,1,0,0,0,0,0,1,0,0,0,0,1,0,0,1,1,0,0,0,1,0,0,0,0,0,0,inactive
0,1,0,1,0,0,1,0,1,0,0,0,0,0,1,0,0,0,0,1,0,0,1,1,0,0,0,0,0,1,0,0,0,0,inactive
0,1,0,1,0,0,1,0,1,0,0,0,1,0,1,0,0,0,0,1,0,0,1,1,0,0,0,0,0,0,0,0,0,0,inactive
0,0,0,1,1,1,1,0,1,1,0,0,0,0,0,0,0,0,0,0,0,0,0,1,1,0,0,0,0,0,0,0,0,1,active
0,1,0,1,1,0,1,0,1,0,0,0,0,0,0,0,0,0,0,0,0,0,0,1,1,0,0,0,0,0,0,0,0,0,active
0,0,0,1,1,0,1,0,1,0,0,0,0,0,0,0,0,0,0,0,0,0,1,1,1,0,0,0,0,0,0,0,0,0,active
0,0,0,1,0,1,1,0,1,1,1,0,0,0,0,0,0,0,0,0,0,0,1,1,1,0,0,0,0,0,0,0,0,0,active
0,0,0,1,0,1,1,0,1,1,1,0,0,0,0,0,0,0,0,0,0,0,1,1,1,0,0,0,0,0,0,0,0,0,active
0,1,0,1,0,0,1,0,1,0,0,0,1,0,1,0,0,0,0,1,0,0,1,1,0,0,0,1,0,0,0,0,0,0,inactive
0,1,0,1,0,1,1,0,1,1,1,1,0,0,1,0,0,0,0,1,0,0,1,1,1,0,0,0,0,0,0,0,0,0,active
0,1,0,1,0,1,1,0,1,1,1,1,0,0,1,0,0,0,0,1,0,0,1,1,1,0,0,0,0,0,0,0,0,0,active
0,1,0,1,0,1,1,0,1,1,1,0,0,0,1,0,0,0,0,1,0,0,1,1,1,0,0,0,0,0,0,0,0,0,active
0,1,0,1,0,1,1,0,1,1,0,0,0,0,1,0,0,0,0,1,0,0,1,1,1,0,0,0,0,0,0,0,0,0,inactive
0,1,0,1,0,1,1,0,1,1,0,0,0,0,1,0,0,0,0,1,0,0,1,1,0,0,0,0,0,0,0,0,0,0,inactive
0,1,0,1,0,0,1,0,1,0,0,0,0,0,1,0,0,0,0,1,0,0,1,1,0,0,0,0,0,0,0,0,0,0,inactive
0,1,0,1,0,0,1,0,1,0,0,1,0,0,1,0,0,0,0,1,0,0,1,1,0,0,0,0,0,0,0,0,0,0,inactive
0,1,0,1,0,1,1,0,1,1,1,0,0,0,1,0,0,0,0,1,0,0,1,1,1,0,0,0,0,0,0,0,0,0,active
0,1,0,1,0,0,1,0,1,0,0,0,0,0,1,0,0,0,0,1,0,0,1,1,0,0,0,0,0,0,0,0,0,0,inactive
0,1,0,1,0,0,1,0,1,0,0,0,0,0,1,0,0,0,0,1,0,0,1,1,0,0,0,0,0,0,0,0,0,0,inactive
0,1,0,1,0,0,1,0,1,0,0,1,0,0,1,0,0,0,0,1,0,0,1,1,0,0,1,0,0,0,0,0,0,0,inactive
0,1,0,1,0,1,1,0,1,1,0,0,0,0,1,0,0,0,0,1,0,0,1,1,0,0,0,0,0,0,0,0,0,0,inactive
0,1,0,1,0,1,1,0,1,1,1,0,0,0,1,0,0,0,0,1,0,0,1,1,1,0,0,0,0,0,0,0,0,0,active
0,1,0,1,0,1,1,0,1,1,0,0,0,0,1,0,0,0,0,1,0,0,0,1,1,0,0,0,1,1,0,0,1,0,inactive
0,0,1,1,1,1,0,0,1,1,0,0,0,0,0,0,0,0,0,1,1,0,0,1,1,0,0,0,1,1,0,0,0,0,inactive
0,1,0,1,0,1,0,0,1,1,1,1,0,0,1,0,0,0,0,1,0,0,0,1,1,0,0,0,1,1,0,1,0,0,inactive
0,1,0,1,1,1,0,0,1,1,0,0,0,0,0,0,0,0,0,1,1,0,0,1,1,0,0,0,1,1,0,0,0,0,inactive
0,0,0,1,1,1,0,0,1,1,0,0,0,0,0,0,0,0,0,1,1,0,1,1,0,0,1,0,1,1,0,0,0,0,inactive
0,1,0,1,0,1,0,0,1,1,1,0,0,0,0,0,0,0,0,1,0,0,1,1,0,0,0,0,1,1,0,0,0,0,inactive
1,1,1,1,1,1,1,0,1,1,1,1,0,0,1,1,0,0,1,0,1,1,0,1,1,0,0,0,0,0,0,0,1,0,active
1,1,1,1,1,1,1,0,1,1,1,1,0,0,1,1,0,0,1,0,0,1,0,1,1,0,0,0,0,0,0,0,1,0,active
1,1,1,1,1,1,1,0,1,1,1,1,0,0,1,1,0,0,1,0,0,1,0,1,1,0,0,0,0,0,0,0,1,0,active
1,1,1,1,1,1,1,0,1,1,0,1,0,0,1,1,0,0,1,0,0,1,0,1,1,0,1,0,0,0,0,0,1,0,active
1,1,1,1,1,1,1,0,1,1,0,1,0,0,1,0,0,1,0,0,0,0,0,1,1,0,1,0,0,0,0,0,1,0,active
1,1,1,1,1,1,1,0,1,1,1,1,0,0,1,1,0,0,1,0,0,1,0,1,1,0,0,0,0,0,0,0,1,0,active
1,1,1,1,1,1,1,0,1,1,1,1,0,0,1,1,0,0,1,0,0,1,0,1,1,0,0,0,0,0,0,0,1,0,active
1,1,1,1,1,1,1,0,1,1,1,1,0,0,1,1,0,0,1,0,0,1,0,1,1,0,0,0,0,0,0,0,1,0,active
1,1,1,1,1,1,1,0,1,1,1,1,0,0,1,1,0,0,1,0,0,1,0,1,1,0,0,0,0,0,0,0,1,0,active
1,1,1,1,1,1,1,0,1,1,1,1,1,0,1,1,0,0,1,0,0,1,0,1,1,0,0,0,0,0,0,0,1,0,active
1,1,1,1,1,1,1,0,1,1,1,1,0,0,1,1,0,0,1,0,0,1,0,1,1,0,1,0,0,0,0,0,1,0,active
1,1,0,1,0,1,1,0,1,1,1,1,0,0,1,1,0,0,1,0,0,1,0,1,1,0,1,0,0,0,0,0,1,0,active
1,1,1,1,1,1,1,0,1,1,0,1,0,0,1,1,0,0,1,0,0,1,0,1,1,0,1,0,0,0,0,0,1,0,active
1,1,1,1,1,1,1,0,1,1,1,1,0,0,1,1,0,0,1,0,0,1,0,1,1,0,0,0,0,0,0,0,1,0,active
1,1,1,1,1,1,1,0,1,1,0,1,0,0,1,0,0,1,0,0,0,0,0,1,1,0,1,0,0,0,0,0,1,0,active
1,1,1,1,1,1,1,0,1,1,1,1,0,0,1,1,0,0,1,0,0,1,0,1,1,0,0,0,0,0,0,0,1,0,active
1,1,1,1,1,1,1,0,1,1,1,1,0,0,1,1,0,0,1,0,0,1,0,1,1,0,1,0,0,0,0,0,1,0,active
1,1,1,1,1,1,1,0,1,1,1,1,0,0,1,1,0,0,1,0,0,1,0,1,1,0,1,0,0,0,0,0,1,0,active
1,1,1,1,1,1,1,0,1,1,1,1,0,0,1,0,0,1,0,0,0,0,0,1,1,0,1,0,0,0,0,0,1,0,active
1,1,1,1,1,1,1,0,1,1,1,1,0,0,1,1,0,0,1,0,0,1,0,1,1,0,0,0,0,0,0,0,1,0,active
1,1,1,1,1,1,1,0,1,1,0,1,0,0,1,1,0,0,1,0,0,1,0,1,1,0,1,0,0,0,0,0,1,0,active
1,1,1,1,1,1,1,0,1,1,1,1,0,0,1,1,0,0,1,0,0,1,0,1,1,0,1,0,0,0,0,0,1,0,active
1,1,1,1,1,1,1,0,1,1,0,1,0,0,1,1,0,0,1,0,0,1,0,1,1,0,1,0,0,0,0,0,1,0,active
1,1,1,1,1,1,1,0,1,1,1,1,0,0,1,1,0,0,1,0,0,1,1,1,1,0,0,0,0,0,0,0,1,0,active
0,1,0,1,0,1,1,0,1,1,1,0,1,0,1,1,0,0,1,0,0,1,1,1,0,0,0,0,0,0,0,0,0,0,active
0,1,0,1,0,1,1,0,1,1,1,0,1,0,1,1,0,0,1,0,0,1,1,1,1,0,0,0,0,0,0,0,0,0,active
0,1,0,1,0,1,1,0,1,1,1,0,1,0,1,1,0,0,1,0,0,1,1,1,0,0,0,0,0,0,0,0,0,0,inactive
0,1,0,1,0,1,1,0,1,1,1,0,1,0,1,1,0,0,1,0,0,1,0,1,1,0,0,0,0,0,0,1,0,0,inactive
0,1,0,1,0,1,1,0,1,1,1,0,1,0,1,1,0,0,1,0,0,1,1,1,0,0,0,0,0,0,0,0,0,0,inactive
0,1,0,1,0,1,1,0,1,1,1,0,1,0,1,1,0,0,1,0,0,1,1,1,0,0,0,0,0,0,0,0,0,0,active
0,1,0,1,0,1,1,0,1,1,1,0,1,0,1,1,0,0,1,0,0,1,1,1,0,0,0,0,0,0,0,0,0,0,active
0,1,0,1,0,1,1,0,1,1,1,0,0,0,1,1,0,0,1,0,0,1,1,1,1,0,0,0,0,0,0,1,0,0,inactive
0,1,0,1,0,1,0,0,1,1,1,0,1,0,1,1,0,0,1,0,0,1,1,1,1,0,0,0,0,0,0,0,0,0,inactive
0,1,0,1,0,1,0,0,1,1,1,0,1,0,1,1,0,0,1,0,0,1,1,1,0,0,0,0,0,0,0,0,0,0,inactive
0,1,0,1,0,1,1,0,1,1,1,0,1,0,1,1,0,0,1,0,0,1,0,1,1,0,0,0,0,0,0,1,0,0,inactive
0,1,0,1,0,1,1,0,1,1,1,0,1,0,1,1,0,0,1,0,0,1,1,1,0,0,0,0,0,0,0,0,0,0,active
0,1,0,1,0,1,1,0,1,1,1,0,1,0,1,1,0,0,1,0,0,1,1,1,0,0,0,0,0,0,0,0,0,0,active
0,1,0,1,0,1,1,0,1,1,1,0,1,0,1,1,0,0,1,0,0,1,1,1,0,0,0,0,0,0,0,0,0,0,inactive
0,1,0,1,0,1,0,0,1,1,1,0,0,0,1,1,0,0,1,0,0,1,0,1,1,0,0,0,0,0,0,1,0,0,inactive
0,1,0,1,0,1,1,0,1,1,1,0,1,0,1,1,0,0,1,0,0,1,1,1,1,0,0,0,0,0,0,0,0,0,inactive
1,1,0,1,0,1,1,0,1,1,0,1,1,0,1,0,0,0,0,1,0,0,1,1,1,0,0,0,0,0,0,0,0,0,active
1,1,0,1,0,1,1,0,1,1,0,1,1,0,1,0,0,0,0,1,0,0,1,1,1,0,0,0,0,0,0,0,0,0,active
1,1,0,1,0,1,1,0,1,1,0,1,1,0,1,0,0,0,0,1,0,0,1,1,1,0,1,0,0,0,0,0,0,0,active
1,1,0,1,0,1,1,0,1,1,0,1,1,0,1,0,0,0,0,1,0,0,1,1,1,0,0,0,0,0,0,0,0,0,active
0,1,1,1,1,1,1,0,1,1,1,1,0,0,1,0,0,0,1,1,0,0,1,1,1,0,0,0,0,0,0,0,0,0,active
0,1,1,1,1,1,1,0,1,1,1,1,0,0,1,0,0,0,1,1,0,0,1,1,1,0,0,0,0,0,0,0,0,0,active
0,1,0,1,0,1,1,0,1,1,0,1,0,0,1,0,0,0,0,1,0,0,1,1,1,0,0,0,0,0,0,0,0,1,inactive
0,1,0,1,0,1,1,0,1,1,1,1,0,0,1,0,0,0,1,1,0,0,1,1,1,0,0,0,0,0,0,0,0,0,inactive
0,1,0,1,0,1,1,0,1,1,1,1,0,0,1,0,0,0,1,1,0,0,1,1,1,0,0,0,0,0,0,0,0,0,active
0,1,1,1,1,1,1,0,1,1,1,1,0,0,1,0,0,0,0,1,0,0,1,1,1,0,0,0,0,0,0,0,0,0,active
0,1,0,1,0,1,1,0,1,1,1,1,0,0,1,0,0,0,0,1,0,0,1,1,1,0,0,0,0,0,0,0,0,0,active
0,1,0,1,0,1,1,0,1,1,1,1,0,0,1,0,0,0,0,1,0,0,1,1,1,0,0,0,0,0,0,0,0,0,inactive
0,1,0,1,0,1,1,0,1,1,1,0,0,0,1,0,0,0,1,1,0,0,1,1,1,0,1,0,0,0,0,0,0,0,inactive
0,1,1,1,1,1,1,0,1,1,1,1,0,0,1,0,0,0,1,1,0,0,1,1,1,0,0,0,0,0,0,0,0,0,active
0,1,1,1,1,1,1,0,1,1,1,1,0,0,1,0,0,0,1,1,0,0,1,1,1,0,0,0,0,0,0,0,0,0,active
0,1,0,1,0,1,1,0,1,1,0,1,1,0,1,0,0,0,0,0,0,0,1,1,0,0,0,0,0,0,1,0,0,0,active
0,1,0,1,0,1,1,0,1,1,0,1,1,0,1,0,0,0,0,0,0,0,1,1,1,0,0,0,0,0,0,0,0,0,active
0,1,0,1,0,1,1,0,1,1,1,1,0,0,1,0,0,0,1,1,0,0,1,1,1,0,1,0,0,0,0,0,0,0,active
0,1,0,1,0,1,1,0,1,1,1,0,0,0,1,0,0,0,1,1,0,0,1,1,1,0,1,0,0,0,0,0,0,0,inactive
0,1,1,1,1,1,1,0,1,1,1,1,0,0,1,0,0,0,1,1,0,0,1,1,1,0,0,0,0,0,0,0,0,0,active
0,1,0,1,0,1,1,0,1,1,0,1,1,0,1,0,0,0,0,0,0,0,1,1,1,0,0,0,0,0,0,0,0,0,active
0,1,0,1,0,1,1,0,1,1,0,1,0,0,1,0,0,0,0,0,0,0,1,1,0,0,0,0,0,0,0,0,0,0,active
0,1,0,1,0,1,1,0,1,1,1,0,0,0,1,0,0,0,1,1,0,0,1,1,1,0,1,0,0,0,0,0,0,0,active
0,1,0,1,0,1,1,0,1,1,1,1,1,0,1,0,0,0,0,0,0,0,1,1,0,0,0,0,0,0,0,0,0,0,active
0,1,0,1,0,1,1,0,1,1,0,1,1,0,1,0,0,0,0,0,0,0,1,1,0,0,0,0,0,0,0,0,0,0,active
0,1,0,1,0,1,1,0,1,1,0,0,1,0,1,0,0,0,0,0,0,0,1,1,0,0,0,0,0,0,0,0,0,0,active
0,1,0,1,0,1,1,0,1,1,1,1,0,0,1,0,0,0,1,1,0,0,1,1,1,0,1,0,0,0,0,0,0,0,active
0,1,0,1,0,1,1,0,1,1,1,1,1,0,1,1,0,0,0,0,0,0,1,1,0,0,0,0,0,0,0,0,0,0,active
0,1,0,1,0,0,1,0,1,0,0,0,0,0,1,0,0,0,0,1,0,0,1,1,0,0,0,1,0,0,0,0,0,0,inactive
0,1,0,1,0,1,1,0,1,1,0,0,0,0,1,0,0,0,0,1,0,0,1,1,1,0,0,1,0,0,0,0,0,0,active
0,1,0,1,0,1,1,0,1,1,0,1,0,0,1,0,0,0,0,1,0,0,1,1,1,0,0,0,0,0,0,0,0,0,active
0,1,0,1,0,0,1,0,1,0,0,1,0,0,1,0,0,0,0,0,0,0,1,1,1,0,1,0,0,0,0,0,0,0,active
0,1,1,1,1,1,1,0,1,1,1,1,0,0,1,0,0,0,1,1,0,0,1,1,1,0,0,0,0,0,0,0,0,0,active
0,1,0,1,0,1,1,0,1,1,0,0,1,0,1,0,0,0,0,1,0,0,1,1,0,0,0,1,0,0,0,0,0,0,active
0,1,0,1,0,1,1,0,1,1,0,0,1,0,1,0,0,0,0,1,0,0,1,1,0,0,0,1,0,0,0,0,0,0,active
0,1,0,1,0,0,1,0,1,0,0,0,1,0,1,0,0,0,0,0,0,0,1,1,0,0,0,0,0,0,0,0,0,0,inactive
0,1,0,1,0,0,1,0,1,0,0,0,1,0,1,0,0,1,0,0,0,0,1,1,0,0,0,1,0,0,0,0,0,0,active
0,1,0,1,0,0,1,0,1,0,0,0,1,0,1,0,0,1,0,0,0,0,1,1,0,0,0,1,0,0,0,0,0,0,active
0,1,0,1,0,0,1,0,1,0,0,0,1,0,1,0,0,1,0,0,0,0,1,1,0,0,0,1,0,0,0,0,0,0,active
0,0,0,1,1,1,1,0,1,1,0,0,0,0,0,0,0,0,0,0,0,0,0,1,1,0,0,0,0,0,0,0,0,1,inactive
0,0,0,1,0,1,1,0,1,1,0,0,1,0,0,0,0,0,1,0,0,1,1,1,1,0,0,0,0,0,0,0,0,0,inactive
0,0,0,1,0,1,1,0,1,1,0,0,1,0,0,0,0,0,1,0,0,1,1,1,1,0,0,0,0,0,0,0,0,0,inactive
0,1,0,1,0,1,1,0,1,1,0,1,0,0,1,0,0,0,0,0,0,0,1,1,1,0,0,0,0,0,0,0,0,0,active
0,0,0,0,0,0,0,0,0,1,1,0,0,0,0,1,0,0,1,0,0,0,0,0,0,0,0,0,0,0,0,0,0,1,inactive
0,0,0,1,0,1,1,0,1,1,0,0,1,0,1,0,0,0,1,0,0,1,1,1,1,0,0,0,0,0,0,0,0,0,inactive
0,0,0,1,0,1,1,0,1,1,0,0,1,1,0,0,0,1,1,0,0,1,1,1,1,0,0,0,0,0,0,0,0,0,active
0,1,0,1,0,1,0,0,0,1,0,1,0,0,0,0,0,0,0,1,0,0,0,0,0,0,1,0,0,1,0,0,0,0,active
0,0,0,1,0,1,0,0,1,1,1,0,0,0,1,1,0,0,1,0,0,0,0,1,0,0,0,0,0,0,0,0,0,0,active
0,1,0,1,0,1,1,0,1,1,0,1,1,0,0,0,0,0,0,0,0,0,1,1,1,0,0,0,0,0,0,0,0,0,active
0,1,0,1,0,1,1,0,1,1,0,1,0,0,0,0,0,0,0,1,0,0,1,1,1,0,0,0,0,0,0,0,0,0,active
0,0,0,1,0,1,1,0,1,1,0,0,0,0,0,0,0,0,0,0,0,0,1,1,1,0,0,0,0,0,0,0,0,0,active
0,1,0,1,0,1,1,0,1,1,0,0,0,0,1,0,0,0,1,0,0,0,0,1,0,0,0,0,0,0,0,1,0,0,inactive
0,1,0,1,0,1,1,0,1,1,0,1,0,0,1,0,0,0,1,0,0,0,0,1,0,0,1,0,0,0,0,1,0,0,active
0,1,0,1,0,1,1,0,1,1,0,0,0,0,1,0,0,0,1,0,0,0,0,1,0,0,0,0,0,0,0,1,0,0,inactive
0,1,0,1,0,1,1,0,1,1,0,0,0,0,1,0,0,0,1,0,0,0,0,1,0,0,0,0,0,0,0,1,1,0,active
0,1,0,1,0,1,1,0,1,1,0,0,0,0,1,0,0,0,1,0,1,0,0,1,0,0,0,0,0,0,0,1,0,0,active
0,1,0,1,0,1,1,0,1,1,1,0,0,0,1,0,0,0,1,0,0,0,0,1,0,0,0,0,0,0,0,1,0,0,active
0,1,0,1,0,1,1,0,1,1,0,0,0,0,1,0,0,0,1,0,1,0,0,1,0,0,0,0,0,0,0,1,0,0,active
0,1,0,1,0,1,1,0,1,1,0,0,0,0,1,0,0,0,1,0,0,0,0,1,0,0,0,0,0,0,0,1,1,0,active
0,1,0,1,0,1,1,0,1,1,0,0,0,0,1,0,0,0,1,0,0,0,0,1,0,0,0,0,0,0,0,1,1,0,active
0,1,0,1,0,1,1,0,1,1,0,0,0,0,1,0,0,0,1,0,0,0,1,1,0,0,0,0,0,0,0,1,1,0,active
0,1,0,1,0,1,1,0,1,1,0,0,0,0,1,0,0,0,1,0,0,0,0,1,0,0,0,0,0,0,1,1,0,0,active
0,1,0,1,0,1,1,0,1,1,0,0,0,0,1,1,0,0,1,0,0,0,0,1,0,0,1,0,0,0,0,0,0,0,active
0,1,0,1,0,1,1,0,1,1,1,0,0,0,1,0,0,0,1,0,0,0,0,1,0,0,1,0,0,0,0,1,0,0,active
0,1,0,1,0,1,1,0,1,1,0,0,0,0,1,0,0,0,1,0,0,0,0,1,0,0,1,0,0,0,0,1,1,0,active
0,1,0,1,0,1,1,0,1,1,0,0,1,0,1,0,0,0,1,0,0,0,0,1,0,0,1,0,0,0,0,1,1,0,active
0,1,0,1,0,1,1,0,1,1,0,0,0,0,1,0,0,0,1,0,0,0,0,1,0,0,1,0,0,0,1,1,1,0,active
0,1,0,1,0,1,1,0,1,1,0,0,0,0,1,0,0,0,1,0,0,0,0,1,0,0,1,0,0,0,1,1,0,0,active
0,1,0,1,0,1,1,0,1,1,0,0,0,0,1,0,0,0,1,0,0,0,1,1,0,0,1,0,0,0,0,0,0,0,active
0,1,0,1,0,1,1,0,1,1,0,0,0,0,1,0,0,0,1,0,0,0,1,1,0,0,0,0,0,0,0,0,0,0,active
0,1,0,1,0,1,1,0,1,1,0,0,0,0,1,0,0,0,1,0,0,0,1,1,0,0,0,0,0,0,0,1,0,0,active
0,1,0,1,0,1,1,0,1,1,0,0,0,0,1,1,0,0,1,0,0,0,0,1,0,0,0,0,0,0,0,0,0,0,active
0,1,0,1,0,1,0,1,1,1,1,1,0,0,0,0,1,0,0,0,0,0,1,1,1,0,1,0,0,0,1,0,0,0,inactive
0,1,0,1,0,1,1,0,1,1,0,0,1,0,0,0,0,0,0,1,0,0,1,1,0,0,0,0,0,0,0,1,1,0,inactive
0,1,0,1,0,1,1,0,1,1,0,0,0,0,1,0,0,0,0,0,0,0,1,1,0,0,1,0,0,0,0,0,0,0,inactive
0,1,0,1,0,1,1,0,1,1,0,1,0,0,1,0,0,0,0,0,0,0,1,1,0,0,1,0,0,0,0,0,0,0,inactive
0,1,0,1,0,1,1,0,1,1,0,1,0,0,1,0,0,0,0,0,0,0,1,1,0,0,1,0,0,0,0,0,0,0,inactive
0,1,0,1,0,1,1,0,1,1,0,1,0,0,1,0,0,0,0,0,0,0,1,1,0,0,1,0,0,0,1,0,0,0,active
0,1,0,1,0,1,1,0,1,1,0,1,0,0,1,0,0,0,0,0,0,0,1,1,0,0,1,0,0,0,1,0,0,0,inactive
0,1,0,1,0,1,1,0,1,1,0,1,0,0,1,0,0,0,0,0,0,0,1,1,0,0,1,0,0,0,1,0,0,0,inactive
0,1,0,1,0,1,1,0,1,1,0,1,0,0,1,0,0,0,0,0,0,0,1,1,0,0,1,0,0,0,1,0,0,0,inactive
0,1,0,1,0,1,1,0,1,1,0,0,0,0,1,0,0,0,0,0,0,0,1,1,1,0,1,0,0,0,0,0,0,0,inactive
0,1,0,1,0,1,1,0,1,1,0,0,0,0,1,0,0,0,0,0,0,0,1,1,1,0,1,0,0,0,0,0,0,0,inactive
0,1,0,0,0,1,0,1,1,1,1,0,1,0,1,0,1,0,1,0,0,0,0,1,1,0,0,0,0,0,1,0,0,0,inactive
0,0,0,0,0,1,0,0,1,1,1,0,1,0,1,0,0,0,1,0,0,0,0,1,0,1,1,0,0,0,1,0,0,0,inactive
0,0,0,1,0,1,0,0,1,1,1,0,0,0,1,0,0,0,1,0,0,0,0,1,0,1,0,0,0,0,1,0,1,0,inactive
0,1,0,0,1,1,0,0,1,1,0,0,0,0,0,0,0,1,0,0,0,0,0,1,1,0,0,0,0,0,0,0,0,0,inactive
0,0,1,1,1,1,0,0,1,1,0,0,0,0,0,0,0,1,0,0,0,0,0,1,0,1,0,0,0,1,0,0,0,0,inactive
0,0,0,0,1,1,0,0,1,1,0,0,0,0,0,0,0,1,0,0,0,0,1,1,0,0,0,0,0,0,0,0,0,0,inactive
0,1,0,1,1,1,0,0,1,1,0,0,0,0,0,0,0,1,0,0,0,0,0,1,1,0,0,0,0,0,0,0,0,1,inactive
0,1,0,1,1,1,1,0,1,1,1,0,0,0,1,0,0,0,1,0,0,0,0,1,1,1,0,0,0,0,0,0,0,0,inactive
0,1,0,1,0,1,0,0,1,1,0,0,0,0,0,0,0,1,1,0,0,0,0,1,0,1,0,0,0,1,1,0,0,0,inactive
0,1,0,1,0,1,0,0,1,1,0,0,0,0,1,0,0,0,0,0,1,0,0,1,1,0,0,0,1,0,0,0,0,0,inactive
0,1,0,0,0,1,1,1,1,1,1,0,0,0,1,0,1,0,0,0,0,0,0,1,1,1,0,0,0,0,0,0,0,0,inactive
0,1,0,1,0,1,0,1,0,1,1,1,0,0,1,0,1,0,1,0,0,0,0,0,1,1,0,0,0,0,0,0,0,0,inactive
0,1,0,1,0,1,0,0,0,1,1,0,0,0,1,0,0,0,1,0,0,1,0,1,0,0,0,0,0,0,0,1,0,0,active
0,1,0,1,0,1,1,1,1,1,0,0,0,1,0,0,1,0,0,0,0,0,0,1,1,1,1,0,0,0,0,0,0,0,inactive
0,1,0,1,0,1,0,0,1,1,0,0,0,0,1,0,0,0,0,0,0,0,0,1,1,1,0,0,1,0,0,0,1,0,inactive
0,1,0,1,0,1,1,0,1,1,0,1,1,0,0,0,0,0,0,1,0,0,1,1,0,0,0,0,0,0,0,0,0,0,inactive
0,0,0,1,0,1,1,0,1,1,1,0,0,0,1,0,0,0,1,1,0,0,0,1,1,1,0,0,0,0,1,0,0,0,inactive
0,0,0,1,0,1,0,0,1,1,1,0,0,0,0,0,0,1,1,0,0,1,0,1,0,1,0,0,0,1,1,0,0,0,inactive
0,1,0,1,0,1,1,0,0,1,1,0,0,0,0,0,0,0,1,1,0,1,1,0,0,1,0,0,0,0,0,0,0,0,inactive
0,1,0,1,1,1,0,0,1,1,1,0,0,0,0,0,0,0,1,0,0,1,0,1,1,1,0,0,0,1,0,0,0,0,inactive
0,1,0,1,0,1,0,0,1,1,1,1,0,0,1,1,0,0,1,0,1,1,0,1,1,0,0,0,0,0,1,0,0,0,inactive
0,1,0,0,1,1,0,0,1,1,0,0,0,0,1,0,0,1,0,0,0,0,0,1,1,1,0,0,0,1,0,0,0,0,inactive
0,0,0,0,1,1,0,0,1,1,0,0,0,0,1,0,0,0,0,1,1,0,0,1,0,0,0,0,0,0,1,0,0,0,inactive
0,0,0,1,1,1,0,0,1,1,0,0,0,0,0,0,0,1,0,1,0,0,0,1,0,0,0,0,1,1,0,0,0,0,inactive
0,1,0,0,1,1,0,0,1,1,0,0,0,0,1,0,0,0,0,1,0,0,0,1,0,1,0,0,0,0,0,0,0,0,inactive
0,1,0,1,0,1,1,0,1,1,1,0,0,0,0,1,0,1,1,1,0,1,1,1,1,0,1,1,0,0,0,0,0,0,inactive
0,0,0,1,0,1,0,0,1,1,1,0,0,0,0,0,0,0,1,1,0,0,0,1,0,1,0,0,0,0,0,0,0,0,inactive
0,0,0,0,1,1,0,0,1,1,0,0,0,0,1,0,0,1,0,0,0,0,0,1,0,0,0,0,0,0,0,0,0,0,inactive
0,0,0,0,1,1,0,0,1,1,1,1,0,0,0,0,0,1,0,0,0,0,0,1,1,1,1,0,0,0,0,0,0,0,inactive
0,0,0,1,1,1,1,0,1,1,1,0,0,0,1,0,0,0,1,0,0,0,0,1,1,1,0,0,0,0,0,0,0,0,inactive
0,0,0,1,0,1,0,0,1,1,1,0,0,0,0,0,0,0,1,1,0,0,0,1,0,1,0,0,0,0,0,0,0,0,inactive
0,1,0,1,1,1,0,0,1,1,0,0,0,0,0,0,0,1,0,0,0,0,0,1,1,0,0,0,0,1,0,0,0,0,inactive
0,1,1,0,0,1,1,0,1,1,0,1,1,0,0,0,0,0,0,1,0,0,1,1,0,0,0,0,0,0,0,0,0,0,inactive
0,1,0,1,0,1,0,0,1,1,1,0,0,0,0,0,0,0,1,1,0,0,0,1,0,1,0,0,0,0,0,0,0,0,inactive
0,1,0,0,0,1,1,0,1,1,1,0,0,0,1,0,0,0,1,0,0,1,0,1,0,1,0,0,0,0,0,0,1,0,inactive
0,0,0,0,0,1,0,0,1,1,1,0,1,0,1,0,0,0,1,0,0,0,0,1,0,0,0,0,0,0,1,1,0,0,inactive
0,0,0,1,1,1,1,0,1,1,0,0,0,0,0,0,0,0,0,0,1,0,1,1,0,0,0,0,0,0,0,0,0,0,active
0,1,0,0,1,1,0,0,1,1,0,0,0,0,1,0,0,0,0,0,1,0,0,1,0,1,0,0,0,0,0,0,0,0,inactive
0,1,0,1,0,1,1,0,1,1,1,0,0,0,1,1,0,1,0,0,0,0,0,1,1,0,0,0,1,0,0,0,0,0,inactive
0,1,0,1,1,1,1,0,1,1,0,0,0,0,0,0,0,0,1,1,0,0,1,1,1,0,0,0,0,1,1,0,0,0,inactive
0,1,1,1,1,1,0,0,1,1,1,0,0,0,1,0,0,1,0,0,0,0,0,1,0,1,0,0,0,1,1,0,0,0,inactive
0,0,0,1,0,1,1,0,1,1,1,0,0,0,1,0,0,0,1,0,0,0,0,1,0,1,0,0,0,0,1,0,0,0,inactive
0,1,0,1,0,1,1,1,1,1,1,1,0,0,1,0,1,1,0,0,0,0,0,1,0,1,0,0,0,1,1,0,0,0,inactive
0,1,0,0,0,1,0,0,1,1,0,0,0,0,0,0,0,0,0,1,0,0,0,1,0,0,0,0,0,0,0,0,1,0,inactive
0,1,0,0,0,1,0,0,1,1,1,0,0,0,0,0,0,0,0,0,0,1,1,1,0,0,0,0,0,0,0,0,0,0,inactive
0,0,0,1,0,1,0,0,1,1,0,0,0,0,1,0,0,0,0,0,0,0,0,1,1,0,0,0,0,0,0,0,1,0,inactive
0,1,0,0,1,1,0,0,1,1,0,0,0,0,0,0,0,0,0,1,0,0,0,1,0,0,0,0,0,0,0,0,0,1,inactive
0,1,0,0,1,1,0,0,1,1,1,0,0,0,1,0,0,0,0,1,0,0,1,1,0,1,0,0,0,0,0,0,1,0,inactive
0,1,0,0,1,1,0,0,1,1,1,0,0,0,1,0,0,0,0,1,0,0,1,1,0,1,0,0,0,0,0,0,0,0,inactive
0,1,0,1,0,1,0,0,1,1,1,0,0,0,0,0,0,0,0,0,0,1,1,1,1,0,0,0,0,0,0,0,0,0,inactive
0,0,0,0,1,1,0,0,1,1,1,0,0,0,1,0,0,0,0,1,0,0,1,1,0,1,0,0,1,0,0,0,1,0,inactive
0,1,0,1,0,1,0,0,1,1,0,0,0,0,1,0,0,1,0,0,0,1,0,1,0,0,0,0,0,1,0,0,0,0,inactive
0,0,0,1,0,1,0,0,1,1,1,0,0,0,0,1,0,0,0,0,0,0,1,1,0,0,0,0,0,0,0,0,0,0,inactive
0,1,0,0,1,1,0,1,1,1,1,0,1,0,0,0,1,0,1,0,0,0,1,1,0,1,0,0,0,0,0,0,0,0,inactive
0,0,0,0,1,1,0,0,1,1,1,0,0,0,1,0,0,0,0,1,0,0,1,1,0,1,0,0,0,0,0,0,0,0,inactive
0,0,0,0,1,1,0,0,1,1,0,0,0,0,0,0,0,0,0,1,1,0,0,1,0,0,0,0,0,0,0,0,0,1,inactive
0,0,0,0,1,1,0,0,1,1,0,0,0,0,0,0,0,0,0,1,0,0,0,1,0,0,0,0,0,0,0,0,0,0,inactive
0,0,0,0,1,1,0,0,1,1,1,0,0,0,1,0,0,0,0,1,0,0,1,1,0,1,1,0,0,0,0,0,1,0,inactive
0,1,0,1,1,1,1,0,1,1,0,0,0,0,1,0,0,0,0,0,0,0,1,1,0,0,0,0,0,0,0,0,0,0,inactive
0,1,0,0,0,1,0,0,1,1,1,0,0,0,0,0,0,0,0,0,0,1,1,1,0,0,0,0,0,0,0,0,0,0,inactive
0,1,0,0,0,1,0,0,1,1,1,0,0,0,0,0,0,0,0,0,0,1,1,1,0,0,0,0,0,0,0,0,0,0,inactive
0,0,0,0,1,1,0,0,1,1,0,0,0,0,0,0,0,0,0,1,1,0,0,1,0,0,0,0,0,0,0,0,0,0,inactive
0,0,0,0,1,1,0,0,1,1,1,0,0,0,1,0,0,0,0,0,1,0,1,1,0,1,0,0,0,0,0,0,0,0,inactive
