# Supplementary material for: Enhancing HCV NS3 Inhibitor Classification with Optimized Molecular Fingerprints Using Random Forest
Source: Int J Mol Sci. 2025 Mar 17;26(6):2680. doi: 10.3390/ijms26062680 (PMC11943357; doi:10.3390/ijms26062680)
Supplement: Supplementary file 1 [file ijms-26-02680-s001.zip › File S6-Pubchem.arff]

@relation HCV-weka.filters.unsupervised.attribute.RemoveUseless-M99.0

@attribute PubchemFP0 numeric
@attribute PubchemFP1 numeric
@attribute PubchemFP2 numeric
@attribute PubchemFP3 numeric
@attribute PubchemFP6 numeric
@attribute PubchemFP11 numeric
@attribute PubchemFP12 numeric
@attribute PubchemFP13 numeric
@attribute PubchemFP14 numeric
@attribute PubchemFP15 numeric
@attribute PubchemFP16 numeric
@attribute PubchemFP17 numeric
@attribute PubchemFP18 numeric
@attribute PubchemFP19 numeric
@attribute PubchemFP20 numeric
@attribute PubchemFP21 numeric
@attribute PubchemFP22 numeric
@attribute PubchemFP23 numeric
@attribute PubchemFP24 numeric
@attribute PubchemFP25 numeric
@attribute PubchemFP30 numeric
@attribute PubchemFP31 numeric
@attribute PubchemFP33 numeric
@attribute PubchemFP34 numeric
@attribute PubchemFP35 numeric
@attribute PubchemFP37 numeric
@attribute PubchemFP38 numeric
@attribute PubchemFP43 numeric
@attribute PubchemFP44 numeric
@attribute PubchemFP45 numeric
@attribute PubchemFP115 numeric
@attribute PubchemFP116 numeric
@attribute PubchemFP129 numeric
@attribute PubchemFP130 numeric
@attribute PubchemFP132 numeric
@attribute PubchemFP143 numeric
@attribute PubchemFP144 numeric
@attribute PubchemFP145 numeric
@attribute PubchemFP146 numeric
@attribute PubchemFP147 numeric
@attribute PubchemFP148 numeric
@attribute PubchemFP149 numeric
@attribute PubchemFP150 numeric
@attribute PubchemFP151 numeric
@attribute PubchemFP152 numeric
@attribute PubchemFP153 numeric
@attribute PubchemFP155 numeric
@attribute PubchemFP156 numeric
@attribute PubchemFP157 numeric
@attribute PubchemFP160 numeric
@attribute PubchemFP164 numeric
@attribute PubchemFP167 numeric
@attribute PubchemFP178 numeric
@attribute PubchemFP179 numeric
@attribute PubchemFP180 numeric
@attribute PubchemFP181 numeric
@attribute PubchemFP182 numeric
@attribute PubchemFP183 numeric
@attribute PubchemFP184 numeric
@attribute PubchemFP185 numeric
@attribute PubchemFP186 numeric
@attribute PubchemFP187 numeric
@attribute PubchemFP188 numeric
@attribute PubchemFP189 numeric
@attribute PubchemFP192 numeric
@attribute PubchemFP193 numeric
@attribute PubchemFP194 numeric
@attribute PubchemFP195 numeric
@attribute PubchemFP199 numeric
@attribute PubchemFP200 numeric
@attribute PubchemFP206 numeric
@attribute PubchemFP207 numeric
@attribute PubchemFP213 numeric
@attribute PubchemFP215 numeric
@attribute PubchemFP216 numeric
@attribute PubchemFP217 numeric
@attribute PubchemFP218 numeric
@attribute PubchemFP219 numeric
@attribute PubchemFP227 numeric
@attribute PubchemFP228 numeric
@attribute PubchemFP255 numeric
@attribute PubchemFP256 numeric
@attribute PubchemFP257 numeric
@attribute PubchemFP258 numeric
@attribute PubchemFP259 numeric
@attribute PubchemFP260 numeric
@attribute PubchemFP261 numeric
@attribute PubchemFP262 numeric
@attribute PubchemFP274 numeric
@attribute PubchemFP276 numeric
@attribute PubchemFP283 numeric
@attribute PubchemFP285 numeric
@attribute PubchemFP286 numeric
@attribute PubchemFP287 numeric
@attribute PubchemFP292 numeric
@attribute PubchemFP293 numeric
@attribute PubchemFP294 numeric
@attribute PubchemFP297 numeric
@attribute PubchemFP299 numeric
@attribute PubchemFP300 numeric
@attribute PubchemFP301 numeric
@attribute PubchemFP305 numeric
@attribute PubchemFP308 numeric
@attribute PubchemFP314 numeric
@attribute PubchemFP323 numeric
@attribute PubchemFP327 numeric
@attribute PubchemFP328 numeric
@attribute PubchemFP330 numeric
@attribute PubchemFP333 numeric
@attribute PubchemFP334 numeric
@attribute PubchemFP335 numeric
@attribute PubchemFP336 numeric
@attribute PubchemFP337 numeric
@attribute PubchemFP338 numeric
@attribute PubchemFP339 numeric
@attribute PubchemFP340 numeric
@attribute PubchemFP341 numeric
@attribute PubchemFP342 numeric
@attribute PubchemFP343 numeric
@attribute PubchemFP344 numeric
@attribute PubchemFP345 numeric
@attribute PubchemFP346 numeric
@attribute PubchemFP347 numeric
@attribute PubchemFP348 numeric
@attribute PubchemFP349 numeric
@attribute PubchemFP351 numeric
@attribute PubchemFP352 numeric
@attribute PubchemFP353 numeric
@attribute PubchemFP355 numeric
@attribute PubchemFP356 numeric
@attribute PubchemFP357 numeric
@attribute PubchemFP358 numeric
@attribute PubchemFP359 numeric
@attribute PubchemFP361 numeric
@attribute PubchemFP362 numeric
@attribute PubchemFP363 numeric
@attribute PubchemFP364 numeric
@attribute PubchemFP365 numeric
@attribute PubchemFP366 numeric
@attribute PubchemFP367 numeric
@attribute PubchemFP368 numeric
@attribute PubchemFP370 numeric
@attribute PubchemFP371 numeric
@attribute PubchemFP372 numeric
@attribute PubchemFP373 numeric
@attribute PubchemFP374 numeric
@attribute PubchemFP375 numeric
@attribute PubchemFP376 numeric
@attribute PubchemFP377 numeric
@attribute PubchemFP378 numeric
@attribute PubchemFP379 numeric
@attribute PubchemFP380 numeric
@attribute PubchemFP381 numeric
@attribute PubchemFP382 numeric
@attribute PubchemFP383 numeric
@attribute PubchemFP384 numeric
@attribute PubchemFP385 numeric
@attribute PubchemFP386 numeric
@attribute PubchemFP387 numeric
@attribute PubchemFP388 numeric
@attribute PubchemFP389 numeric
@attribute PubchemFP390 numeric
@attribute PubchemFP391 numeric
@attribute PubchemFP392 numeric
@attribute PubchemFP393 numeric
@attribute PubchemFP394 numeric
@attribute PubchemFP395 numeric
@attribute PubchemFP396 numeric
@attribute PubchemFP397 numeric
@attribute PubchemFP398 numeric
@attribute PubchemFP399 numeric
@attribute PubchemFP400 numeric
@attribute PubchemFP401 numeric
@attribute PubchemFP403 numeric
@attribute PubchemFP404 numeric
@attribute PubchemFP405 numeric
@attribute PubchemFP406 numeric
@attribute PubchemFP407 numeric
@attribute PubchemFP408 numeric
@attribute PubchemFP409 numeric
@attribute PubchemFP411 numeric
@attribute PubchemFP412 numeric
@attribute PubchemFP413 numeric
@attribute PubchemFP414 numeric
@attribute PubchemFP416 numeric
@attribute PubchemFP417 numeric
@attribute PubchemFP418 numeric
@attribute PubchemFP419 numeric
@attribute PubchemFP420 numeric
@attribute PubchemFP421 numeric
@attribute PubchemFP422 numeric
@attribute PubchemFP423 numeric
@attribute PubchemFP425 numeric
@attribute PubchemFP427 numeric
@attribute PubchemFP429 numeric
@attribute PubchemFP430 numeric
@attribute PubchemFP431 numeric
@attribute PubchemFP432 numeric
@attribute PubchemFP434 numeric
@attribute PubchemFP435 numeric
@attribute PubchemFP436 numeric
@attribute PubchemFP437 numeric
@attribute PubchemFP438 numeric
@attribute PubchemFP439 numeric
@attribute PubchemFP440 numeric
@attribute PubchemFP441 numeric
@attribute PubchemFP442 numeric
@attribute PubchemFP443 numeric
@attribute PubchemFP445 numeric
@attribute PubchemFP446 numeric
@attribute PubchemFP447 numeric
@attribute PubchemFP448 numeric
@attribute PubchemFP449 numeric
@attribute PubchemFP450 numeric
@attribute PubchemFP451 numeric
@attribute PubchemFP452 numeric
@attribute PubchemFP453 numeric
@attribute PubchemFP454 numeric
@attribute PubchemFP455 numeric
@attribute PubchemFP456 numeric
@attribute PubchemFP457 numeric
@attribute PubchemFP458 numeric
@attribute PubchemFP459 numeric
@attribute PubchemFP460 numeric
@attribute PubchemFP461 numeric
@attribute PubchemFP462 numeric
@attribute PubchemFP464 numeric
@attribute PubchemFP465 numeric
@attribute PubchemFP466 numeric
@attribute PubchemFP467 numeric
@attribute PubchemFP468 numeric
@attribute PubchemFP470 numeric
@attribute PubchemFP471 numeric
@attribute PubchemFP472 numeric
@attribute PubchemFP473 numeric
@attribute PubchemFP474 numeric
@attribute PubchemFP475 numeric
@attribute PubchemFP476 numeric
@attribute PubchemFP477 numeric
@attribute PubchemFP479 numeric
@attribute PubchemFP480 numeric
@attribute PubchemFP482 numeric
@attribute PubchemFP483 numeric
@attribute PubchemFP484 numeric
@attribute PubchemFP485 numeric
@attribute PubchemFP486 numeric
@attribute PubchemFP487 numeric
@attribute PubchemFP488 numeric
@attribute PubchemFP489 numeric
@attribute PubchemFP490 numeric
@attribute PubchemFP491 numeric
@attribute PubchemFP492 numeric
@attribute PubchemFP493 numeric
@attribute PubchemFP494 numeric
@attribute PubchemFP495 numeric
@attribute PubchemFP496 numeric
@attribute PubchemFP497 numeric
@attribute PubchemFP498 numeric
@attribute PubchemFP499 numeric
@attribute PubchemFP500 numeric
@attribute PubchemFP501 numeric
@attribute PubchemFP502 numeric
@attribute PubchemFP503 numeric
@attribute PubchemFP504 numeric
@attribute PubchemFP505 numeric
@attribute PubchemFP506 numeric
@attribute PubchemFP507 numeric
@attribute PubchemFP508 numeric
@attribute PubchemFP509 numeric
@attribute PubchemFP510 numeric
@attribute PubchemFP511 numeric
@attribute PubchemFP513 numeric
@attribute PubchemFP514 numeric
@attribute PubchemFP515 numeric
@attribute PubchemFP516 numeric
@attribute PubchemFP517 numeric
@attribute PubchemFP518 numeric
@attribute PubchemFP519 numeric
@attribute PubchemFP520 numeric
@attribute PubchemFP521 numeric
@attribute PubchemFP522 numeric
@attribute PubchemFP523 numeric
@attribute PubchemFP524 numeric
@attribute PubchemFP527 numeric
@attribute PubchemFP528 numeric
@attribute PubchemFP530 numeric
@attribute PubchemFP531 numeric
@attribute PubchemFP532 numeric
@attribute PubchemFP533 numeric
@attribute PubchemFP534 numeric
@attribute PubchemFP535 numeric
@attribute PubchemFP536 numeric
@attribute PubchemFP537 numeric
@attribute PubchemFP538 numeric
@attribute PubchemFP539 numeric
@attribute PubchemFP540 numeric
@attribute PubchemFP541 numeric
@attribute PubchemFP542 numeric
@attribute PubchemFP543 numeric
@attribute PubchemFP544 numeric
@attribute PubchemFP545 numeric
@attribute PubchemFP546 numeric
@attribute PubchemFP547 numeric
@attribute PubchemFP548 numeric
@attribute PubchemFP549 numeric
@attribute PubchemFP550 numeric
@attribute PubchemFP551 numeric
@attribute PubchemFP552 numeric
@attribute PubchemFP553 numeric
@attribute PubchemFP554 numeric
@attribute PubchemFP555 numeric
@attribute PubchemFP556 numeric
@attribute PubchemFP557 numeric
@attribute PubchemFP558 numeric
@attribute PubchemFP559 numeric
@attribute PubchemFP560 numeric
@attribute PubchemFP561 numeric
@attribute PubchemFP563 numeric
@attribute PubchemFP564 numeric
@attribute PubchemFP565 numeric
@attribute PubchemFP566 numeric
@attribute PubchemFP567 numeric
@attribute PubchemFP568 numeric
@attribute PubchemFP569 numeric
@attribute PubchemFP570 numeric
@attribute PubchemFP571 numeric
@attribute PubchemFP572 numeric
@attribute PubchemFP573 numeric
@attribute PubchemFP574 numeric
@attribute PubchemFP575 numeric
@attribute PubchemFP576 numeric
@attribute PubchemFP577 numeric
@attribute PubchemFP578 numeric
@attribute PubchemFP579 numeric
@attribute PubchemFP580 numeric
@attribute PubchemFP581 numeric
@attribute PubchemFP582 numeric
@attribute PubchemFP583 numeric
@attribute PubchemFP584 numeric
@attribute PubchemFP585 numeric
@attribute PubchemFP586 numeric
@attribute PubchemFP587 numeric
@attribute PubchemFP588 numeric
@attribute PubchemFP589 numeric
@attribute PubchemFP590 numeric
@attribute PubchemFP591 numeric
@attribute PubchemFP592 numeric
@attribute PubchemFP593 numeric
@attribute PubchemFP594 numeric
@attribute PubchemFP595 numeric
@attribute PubchemFP596 numeric
@attribute PubchemFP597 numeric
@attribute PubchemFP598 numeric
@attribute PubchemFP599 numeric
@attribute PubchemFP600 numeric
@attribute PubchemFP601 numeric
@attribute PubchemFP602 numeric
@attribute PubchemFP603 numeric
@attribute PubchemFP604 numeric
@attribute PubchemFP605 numeric
@attribute PubchemFP606 numeric
@attribute PubchemFP607 numeric
@attribute PubchemFP608 numeric
@attribute PubchemFP609 numeric
@attribute PubchemFP610 numeric
@attribute PubchemFP611 numeric
@attribute PubchemFP612 numeric
@attribute PubchemFP613 numeric
@attribute PubchemFP614 numeric
@attribute PubchemFP615 numeric
@attribute PubchemFP616 numeric
@attribute PubchemFP617 numeric
@attribute PubchemFP618 numeric
@attribute PubchemFP619 numeric
@attribute PubchemFP620 numeric
@attribute PubchemFP621 numeric
@attribute PubchemFP622 numeric
@attribute PubchemFP623 numeric
@attribute PubchemFP624 numeric
@attribute PubchemFP625 numeric
@attribute PubchemFP626 numeric
@attribute PubchemFP628 numeric
@attribute PubchemFP629 numeric
@attribute PubchemFP630 numeric
@attribute PubchemFP631 numeric
@attribute PubchemFP632 numeric
@attribute PubchemFP633 numeric
@attribute PubchemFP634 numeric
@attribute PubchemFP635 numeric
@attribute PubchemFP636 numeric
@attribute PubchemFP637 numeric
@attribute PubchemFP638 numeric
@attribute PubchemFP639 numeric
@attribute PubchemFP640 numeric
@attribute PubchemFP641 numeric
@attribute PubchemFP642 numeric
@attribute PubchemFP643 numeric
@attribute PubchemFP644 numeric
@attribute PubchemFP645 numeric
@attribute PubchemFP646 numeric
@attribute PubchemFP647 numeric
@attribute PubchemFP648 numeric
@attribute PubchemFP650 numeric
@attribute PubchemFP651 numeric
@attribute PubchemFP652 numeric
@attribute PubchemFP653 numeric
@attribute PubchemFP654 numeric
@attribute PubchemFP655 numeric
@attribute PubchemFP656 numeric
@attribute PubchemFP657 numeric
@attribute PubchemFP658 numeric
@attribute PubchemFP659 numeric
@attribute PubchemFP660 numeric
@attribute PubchemFP661 numeric
@attribute PubchemFP662 numeric
@attribute PubchemFP663 numeric
@attribute PubchemFP664 numeric
@attribute PubchemFP665 numeric
@attribute PubchemFP666 numeric
@attribute PubchemFP667 numeric
@attribute PubchemFP668 numeric
@attribute PubchemFP669 numeric
@attribute PubchemFP670 numeric
@attribute PubchemFP671 numeric
@attribute PubchemFP672 numeric
@attribute PubchemFP673 numeric
@attribute PubchemFP674 numeric
@attribute PubchemFP675 numeric
@attribute PubchemFP676 numeric
@attribute PubchemFP677 numeric
@attribute PubchemFP678 numeric
@attribute PubchemFP679 numeric
@attribute PubchemFP680 numeric
@attribute PubchemFP681 numeric
@attribute PubchemFP682 numeric
@attribute PubchemFP683 numeric
@attribute PubchemFP684 numeric
@attribute PubchemFP685 numeric
@attribute PubchemFP686 numeric
@attribute PubchemFP687 numeric
@attribute PubchemFP688 numeric
@attribute PubchemFP689 numeric
@attribute PubchemFP690 numeric
@attribute PubchemFP691 numeric
@attribute PubchemFP692 numeric
@attribute PubchemFP693 numeric
@attribute PubchemFP694 numeric
@attribute PubchemFP695 numeric
@attribute PubchemFP696 numeric
@attribute PubchemFP697 numeric
@attribute PubchemFP698 numeric
@attribute PubchemFP699 numeric
@attribute PubchemFP700 numeric
@attribute PubchemFP701 numeric
@attribute PubchemFP702 numeric
@attribute PubchemFP703 numeric
@attribute PubchemFP704 numeric
@attribute PubchemFP705 numeric
@attribute PubchemFP706 numeric
@attribute PubchemFP707 numeric
@attribute PubchemFP708 numeric
@attribute PubchemFP709 numeric
@attribute PubchemFP710 numeric
@attribute PubchemFP711 numeric
@attribute PubchemFP712 numeric
@attribute PubchemFP713 numeric
@attribute PubchemFP714 numeric
@attribute PubchemFP715 numeric
@attribute PubchemFP716 numeric
@attribute PubchemFP717 numeric
@attribute PubchemFP718 numeric
@attribute PubchemFP719 numeric
@attribute PubchemFP721 numeric
@attribute PubchemFP722 numeric
@attribute PubchemFP725 numeric
@attribute PubchemFP726 numeric
@attribute PubchemFP728 numeric
@attribute PubchemFP729 numeric
@attribute PubchemFP730 numeric
@attribute PubchemFP733 numeric
@attribute PubchemFP734 numeric
@attribute PubchemFP735 numeric
@attribute PubchemFP736 numeric
@attribute PubchemFP737 numeric
@attribute PubchemFP738 numeric
@attribute PubchemFP739 numeric
@attribute PubchemFP740 numeric
@attribute PubchemFP742 numeric
@attribute PubchemFP744 numeric
@attribute PubchemFP745 numeric
@attribute PubchemFP746 numeric
@attribute PubchemFP747 numeric
@attribute PubchemFP749 numeric
@attribute PubchemFP750 numeric
@attribute PubchemFP751 numeric
@attribute PubchemFP752 numeric
@attribute PubchemFP754 numeric
@attribute PubchemFP755 numeric
@attribute PubchemFP756 numeric
@attribute PubchemFP757 numeric
@attribute PubchemFP758 numeric
@attribute PubchemFP759 numeric
@attribute PubchemFP761 numeric
@attribute PubchemFP763 numeric
@attribute PubchemFP764 numeric
@attribute PubchemFP767 numeric
@attribute PubchemFP768 numeric
@attribute PubchemFP770 numeric
@attribute PubchemFP771 numeric
@attribute PubchemFP772 numeric
@attribute PubchemFP775 numeric
@attribute PubchemFP776 numeric
@attribute PubchemFP777 numeric
@attribute PubchemFP778 numeric
@attribute PubchemFP779 numeric
@attribute PubchemFP780 numeric
@attribute PubchemFP781 numeric
@attribute PubchemFP782 numeric
@attribute PubchemFP784 numeric
@attribute PubchemFP785 numeric
@attribute PubchemFP788 numeric
@attribute PubchemFP789 numeric
@attribute PubchemFP791 numeric
@attribute PubchemFP792 numeric
@attribute PubchemFP793 numeric
@attribute PubchemFP796 numeric
@attribute PubchemFP797 numeric
@attribute PubchemFP798 numeric
@attribute PubchemFP799 numeric
@attribute PubchemFP800 numeric
@attribute PubchemFP801 numeric
@attribute PubchemFP802 numeric
@attribute PubchemFP803 numeric
@attribute PubchemFP805 numeric
@attribute PubchemFP807 numeric
@attribute PubchemFP808 numeric
@attribute PubchemFP809 numeric
@attribute PubchemFP810 numeric
@attribute PubchemFP812 numeric
@attribute PubchemFP813 numeric
@attribute PubchemFP814 numeric
@attribute PubchemFP815 numeric
@attribute PubchemFP817 numeric
@attribute PubchemFP818 numeric
@attribute PubchemFP819 numeric
@attribute PubchemFP820 numeric
@attribute PubchemFP821 numeric
@attribute PubchemFP822 numeric
@attribute PubchemFP824 numeric
@attribute PubchemFP826 numeric
@attribute PubchemFP827 numeric
@attribute PubchemFP830 numeric
@attribute PubchemFP831 numeric
@attribute PubchemFP833 numeric
@attribute PubchemFP834 numeric
@attribute PubchemFP835 numeric
@attribute PubchemFP838 numeric
@attribute PubchemFP839 numeric
@attribute PubchemFP842 numeric
@attribute PubchemFP860 numeric
@attribute PubchemFP863 numeric
@attribute class {active,inactive}

@data
1,0,0,0,0,1,1,1,1,1,1,0,1,1,1,1,0,0,0,0,0,0,0,0,0,0,0,0,0,0,0,0,0,0,0,1,0,1,1,0,0,0,0,0,0,0,0,0,0,0,0,0,0,0,0,0,0,0,0,0,0,0,0,0,0,0,0,0,0,0,0,0,0,0,0,0,0,0,0,0,0,0,0,0,0,0,0,0,0,0,1,1,1,0,0,0,0,0,1,0,0,0,1,0,0,0,0,0,1,0,1,0,0,1,0,1,1,0,0,1,1,0,0,0,0,1,1,0,0,0,0,0,0,0,0,0,0,1,0,0,0,0,0,0,0,1,0,0,0,0,0,1,0,0,0,0,0,0,0,0,0,1,1,1,1,0,0,0,0,0,0,0,0,0,0,0,1,0,0,0,0,0,0,0,1,0,0,0,1,0,0,0,0,0,0,0,0,1,1,0,0,0,0,1,1,1,0,1,0,1,0,0,0,0,1,1,0,0,0,0,0,0,0,0,0,0,1,0,0,0,0,0,0,0,0,0,0,0,0,0,0,0,0,0,0,0,0,0,0,0,0,0,0,0,0,0,0,0,0,0,0,0,0,0,0,0,0,0,0,0,0,0,0,0,1,0,0,0,0,0,0,0,0,0,1,0,0,0,0,0,1,1,0,0,0,1,0,0,0,0,0,0,0,0,0,0,0,0,0,0,0,0,0,0,0,0,0,0,0,0,0,0,0,1,0,0,0,0,0,0,0,0,0,1,1,0,1,0,0,0,0,0,0,0,0,0,1,1,0,0,0,0,0,1,0,0,1,0,0,0,0,0,0,0,0,1,0,1,0,0,0,1,0,0,0,0,0,0,0,0,0,0,0,0,0,0,0,0,0,0,1,1,0,0,0,0,1,0,1,1,0,0,0,0,0,0,0,0,1,0,0,0,0,0,0,0,0,0,0,0,0,0,0,0,0,0,0,0,0,0,0,0,1,0,1,1,1,1,1,1,0,0,0,1,0,1,1,1,0,0,0,0,0,0,1,0,0,0,0,0,1,0,0,0,0,0,0,0,0,0,0,0,0,0,0,0,0,0,0,0,0,0,0,0,0,0,0,0,0,0,0,0,0,0,0,0,0,0,0,0,0,0,0,0,0,0,0,0,0,0,0,0,0,0,0,0,0,0,0,0,0,0,0,0,0,0,0,0,0,0,0,0,0,0,0,0,0,0,0,0,0,0,0,0,0,0,0,0,0,0,0,0,0,0,0,0,0,0,0,0,0,active
1,0,0,0,0,1,1,1,1,1,1,0,1,1,1,1,0,0,0,0,0,0,0,0,0,0,0,0,0,0,0,0,0,0,0,1,0,1,1,0,0,0,0,0,0,0,0,0,0,0,0,0,0,0,0,0,0,0,0,0,0,0,0,0,0,0,0,0,0,0,0,0,0,0,0,0,0,0,0,0,0,0,0,0,0,0,0,0,0,0,1,1,1,0,0,0,0,0,1,0,0,0,1,0,0,0,0,0,1,0,1,0,0,1,0,1,1,0,0,1,1,0,0,0,0,1,1,0,0,0,0,0,0,0,0,0,0,1,0,0,0,0,0,0,0,1,0,0,0,0,0,1,0,0,0,0,0,0,0,0,0,1,1,1,1,0,0,0,0,0,0,0,0,0,0,0,1,0,0,0,0,0,0,0,1,0,0,0,1,0,0,0,0,0,0,0,0,1,1,0,0,0,0,1,1,1,0,1,0,1,0,0,0,0,1,1,0,0,0,0,0,0,0,0,0,0,0,0,0,0,0,0,0,0,0,0,0,0,0,0,0,0,0,0,0,0,0,0,0,1,0,0,0,0,0,0,0,0,0,0,0,0,0,0,0,0,0,0,0,0,0,0,0,0,1,0,0,0,0,0,0,0,0,0,1,0,0,0,0,0,1,1,0,0,0,1,0,0,0,0,0,0,0,0,0,0,0,0,0,0,0,1,0,0,0,0,0,0,0,0,0,0,0,1,0,0,0,0,0,0,0,0,0,1,1,0,1,0,0,0,0,0,0,0,0,0,1,1,0,0,0,0,0,1,0,0,1,0,0,0,0,0,0,0,0,1,0,1,0,0,0,1,0,0,0,0,0,0,0,0,0,0,0,0,0,0,0,0,0,0,1,1,0,1,0,0,1,0,1,1,0,0,0,0,0,0,0,0,1,0,0,0,0,0,0,0,0,0,0,0,0,0,0,0,0,0,0,0,0,0,0,0,1,0,1,1,1,1,1,1,0,0,0,1,0,1,1,1,0,0,0,0,0,0,1,0,0,0,0,0,1,0,0,0,0,0,0,0,0,0,0,0,0,0,0,0,0,0,0,0,0,0,0,0,0,0,0,0,0,0,0,0,0,0,0,0,0,0,0,0,0,0,0,0,0,0,0,0,0,0,0,0,0,0,0,0,0,0,0,0,0,0,0,0,0,0,0,0,0,0,0,0,0,0,0,0,0,0,0,0,0,0,0,0,0,0,0,0,0,0,0,0,0,0,0,0,0,0,0,0,0,active
1,0,0,0,0,1,1,1,1,1,1,0,1,1,1,1,0,0,0,0,0,0,0,0,0,0,0,0,0,0,0,0,0,0,0,1,0,1,1,0,0,0,0,0,0,0,0,0,0,0,0,0,0,0,0,0,0,0,0,0,0,0,0,0,0,0,0,0,0,0,0,0,0,0,0,0,0,0,0,0,0,0,0,0,0,0,0,0,0,0,1,1,1,0,0,0,0,0,1,0,0,0,0,0,0,0,0,0,1,0,1,0,1,1,0,1,1,0,0,1,1,0,0,0,0,1,1,0,0,0,0,0,0,0,0,0,0,1,0,0,0,0,0,0,0,1,0,0,0,0,0,1,0,0,0,0,0,0,0,0,0,1,1,1,1,0,0,0,0,0,0,0,0,0,0,1,0,0,0,0,0,0,0,0,1,0,0,0,1,0,0,0,0,0,0,0,0,1,1,0,0,0,0,1,1,1,0,1,0,1,0,0,0,0,1,1,0,0,0,0,0,0,0,0,0,0,1,0,0,0,0,0,0,0,0,0,0,0,0,0,0,0,0,0,0,0,0,0,0,1,0,0,0,0,0,0,0,0,0,0,0,0,0,0,0,0,0,0,0,0,0,0,0,0,1,0,0,0,0,0,0,0,0,0,1,0,0,0,0,0,1,1,0,0,0,1,0,0,0,0,0,0,0,0,0,0,0,0,0,0,0,1,0,0,1,0,0,0,0,0,0,0,0,1,0,0,0,0,0,0,0,0,0,1,1,0,1,0,0,0,0,0,0,0,0,0,1,1,0,0,0,0,0,1,0,0,1,0,0,0,0,0,0,0,0,1,1,1,1,0,0,0,0,0,0,0,0,0,0,0,0,0,0,0,0,0,0,0,0,0,1,1,0,1,0,0,1,0,1,1,0,0,0,0,0,0,0,0,1,0,0,0,0,0,0,0,0,0,0,0,0,0,0,0,0,0,0,0,0,0,0,0,1,0,1,1,1,1,1,1,0,0,0,1,0,1,1,1,0,0,0,0,0,0,1,0,0,0,0,0,1,0,0,0,0,0,0,0,0,0,0,0,0,0,0,0,0,0,0,0,0,0,0,0,0,0,0,0,0,0,0,0,0,0,0,0,0,0,0,0,0,0,0,0,0,0,0,0,0,0,0,0,0,0,0,0,0,0,0,0,0,0,0,0,0,0,0,0,0,0,0,0,0,0,0,0,0,0,0,0,0,0,0,0,0,0,0,0,0,0,0,0,0,0,0,0,0,0,0,0,0,active
1,0,0,0,0,1,1,1,1,1,1,0,1,1,1,1,0,0,0,0,0,0,0,0,0,0,0,0,0,0,0,0,0,0,0,1,0,1,1,0,0,0,0,0,0,0,0,0,0,0,0,0,0,0,0,0,0,0,0,0,0,0,0,0,0,0,0,0,0,0,0,0,0,0,0,0,0,0,0,0,0,0,0,0,0,0,0,0,0,0,1,1,1,0,0,0,0,0,1,0,0,0,0,0,0,0,0,0,1,0,1,0,1,1,0,1,1,0,0,1,1,0,0,0,0,1,1,0,0,0,0,0,0,0,0,0,0,1,1,0,0,0,0,0,0,1,0,0,0,0,0,1,0,0,0,0,0,0,0,0,0,1,1,1,1,0,0,0,0,0,0,0,0,0,0,1,0,0,0,0,0,0,0,0,1,0,0,0,1,0,0,0,0,0,0,0,0,1,1,0,0,0,0,1,1,1,0,1,0,1,0,0,0,0,1,1,0,0,0,0,0,0,0,0,0,1,0,0,0,0,0,0,0,0,0,0,0,0,0,0,0,0,0,0,0,0,0,0,0,1,0,0,0,0,0,0,0,0,0,0,0,0,0,0,0,0,0,0,0,0,0,0,0,0,1,0,0,0,0,0,0,0,0,0,1,0,0,0,0,0,1,1,1,0,0,1,0,0,0,0,0,0,0,0,0,0,0,0,0,0,0,1,0,0,1,0,0,0,0,0,0,0,0,1,0,0,0,0,0,0,0,0,0,1,1,0,1,0,0,0,0,0,0,0,0,0,1,0,0,0,0,0,0,1,0,0,1,0,0,1,0,0,0,0,0,1,1,1,1,0,0,0,0,0,0,0,0,0,0,0,0,0,0,0,0,0,0,0,0,0,1,1,0,1,0,0,1,0,1,1,0,0,0,0,0,0,0,0,1,0,0,0,0,0,0,0,0,0,0,0,0,0,0,0,0,0,0,0,0,0,0,0,1,0,1,1,1,1,1,1,0,0,0,1,0,1,1,1,0,0,0,0,0,0,1,0,0,0,0,0,1,0,0,0,0,0,0,0,0,0,0,0,0,0,0,0,0,0,0,0,0,0,0,0,0,0,0,0,0,0,0,0,0,0,0,0,0,0,0,0,0,0,0,0,0,0,0,0,0,0,0,0,0,0,0,0,0,0,0,0,0,0,0,0,0,0,0,0,0,0,0,0,0,0,0,0,0,0,0,0,0,0,0,0,0,0,0,0,0,0,0,0,0,0,0,0,0,0,0,0,0,inactive
1,0,0,0,0,1,1,1,1,1,1,0,1,1,1,1,0,0,0,0,0,0,0,0,0,0,0,0,0,0,0,0,0,0,0,1,0,1,1,0,0,0,0,0,0,0,0,0,0,0,0,0,0,0,0,0,0,0,0,0,0,0,0,0,0,0,0,0,0,0,0,0,0,0,0,0,0,0,0,0,0,0,0,0,0,0,0,0,0,0,1,1,1,0,0,0,0,0,1,0,0,0,0,0,0,0,0,0,1,0,1,0,1,1,0,1,1,0,0,1,1,0,0,0,0,1,1,0,0,0,0,0,0,0,0,0,0,1,0,0,0,0,0,0,0,1,0,0,0,0,0,1,0,0,0,0,0,0,0,0,0,1,1,1,1,0,0,0,0,0,0,0,0,0,0,1,0,0,0,0,0,0,0,0,1,0,0,0,1,0,0,0,0,0,0,0,0,1,1,0,0,0,0,1,1,1,0,1,0,1,0,0,0,0,1,1,0,0,0,0,0,0,0,0,0,0,0,0,0,0,0,0,0,0,0,0,0,0,0,0,0,0,0,0,0,0,0,0,0,1,0,0,0,0,0,0,0,0,0,0,0,0,0,0,0,0,0,0,0,0,0,0,0,0,1,0,0,0,0,0,0,0,0,0,1,0,0,0,0,0,1,1,0,0,0,1,0,0,0,0,0,0,0,0,0,0,0,0,0,0,0,1,0,0,1,0,0,0,0,0,0,0,0,1,0,0,0,0,0,0,0,0,0,1,1,0,1,0,0,0,0,0,0,0,0,0,1,0,0,0,0,0,0,1,0,0,1,0,0,0,0,0,0,0,0,1,1,1,1,0,0,0,0,0,0,0,0,0,0,0,0,0,0,0,0,0,0,0,0,0,1,1,0,1,0,0,1,0,1,1,0,0,0,0,0,0,0,0,1,0,0,0,0,0,0,0,0,0,0,0,0,0,0,0,0,0,0,0,0,0,0,1,1,0,1,1,1,1,1,1,1,0,0,1,0,1,1,1,1,1,0,0,0,0,1,0,0,0,0,0,1,1,0,0,0,0,0,0,0,0,0,0,0,0,0,0,0,0,0,0,0,0,0,0,0,0,0,0,0,0,0,0,0,0,0,0,0,0,0,0,0,0,0,0,0,0,0,0,0,0,0,0,0,0,0,0,0,0,0,0,0,0,0,0,0,0,0,0,0,0,0,0,0,0,0,0,0,0,0,0,0,0,0,0,0,0,0,0,0,0,0,0,0,0,0,0,0,0,0,0,0,inactive
1,0,0,0,0,1,1,1,1,1,1,0,1,1,1,1,0,0,0,0,0,0,0,0,0,0,0,0,0,0,0,0,0,0,0,1,0,1,1,0,0,0,0,0,0,0,0,0,0,0,0,0,0,0,0,0,0,0,0,0,0,0,0,0,0,0,0,0,0,0,0,0,0,0,0,0,0,0,0,0,0,0,0,0,0,0,0,0,0,0,1,1,1,0,0,0,0,0,1,0,0,0,1,0,0,0,0,0,1,0,1,0,0,1,0,1,1,0,0,1,1,0,0,0,0,1,1,0,0,0,0,0,0,0,0,0,0,1,0,0,0,0,0,0,0,1,0,0,0,0,0,1,0,0,0,0,0,0,0,0,0,1,1,1,1,0,0,0,0,0,0,0,0,0,0,0,1,0,0,0,0,0,0,0,1,0,0,0,1,0,0,0,0,0,0,0,0,1,1,0,0,0,0,1,1,1,0,1,0,1,0,0,0,0,1,1,0,0,0,0,0,0,0,0,0,0,1,0,0,0,0,0,0,0,0,0,0,0,0,0,0,0,0,0,0,0,0,0,0,1,0,0,0,0,0,0,0,0,0,0,0,0,0,0,0,0,0,0,0,0,0,0,0,0,1,0,0,0,0,0,0,0,0,0,1,0,0,0,0,0,1,1,0,0,0,1,0,0,0,0,0,0,0,0,0,0,0,0,0,0,0,1,0,0,0,0,0,0,0,0,0,0,0,1,0,0,0,0,0,0,0,0,0,1,1,0,1,0,0,0,0,0,0,0,0,0,1,1,0,0,0,0,0,1,0,0,1,0,0,0,0,0,0,0,0,1,0,1,0,0,0,1,0,0,0,0,0,0,0,0,0,0,0,0,0,0,0,0,0,0,1,1,0,1,0,0,1,0,1,1,0,0,0,0,0,0,0,0,1,0,0,0,0,0,0,0,0,0,0,0,0,0,0,0,0,0,0,0,0,0,0,0,1,0,1,1,1,1,1,1,0,0,0,1,0,1,1,1,0,0,0,0,0,0,1,0,0,0,0,0,1,0,0,0,0,0,0,0,0,0,0,0,0,0,0,0,0,0,0,0,0,0,0,0,0,0,0,0,0,0,0,0,0,0,0,0,0,0,0,0,0,0,0,0,0,0,0,0,0,0,0,0,0,0,0,0,0,0,0,0,0,0,0,0,0,0,0,0,0,0,0,0,0,0,0,0,0,0,0,0,0,0,0,0,0,0,0,0,0,0,0,0,0,0,0,0,0,0,0,0,0,active
1,0,0,0,0,1,1,1,1,1,1,0,1,1,1,1,0,0,0,0,0,0,0,0,0,0,0,0,0,0,0,0,0,0,0,1,0,1,1,0,0,0,0,0,0,0,0,0,0,0,0,0,0,0,0,0,0,0,0,0,0,0,0,0,0,0,0,0,0,0,0,0,0,0,0,0,0,0,0,0,0,0,0,0,0,0,0,0,0,0,1,1,1,0,0,0,0,0,1,0,0,0,0,0,0,0,0,0,1,0,1,0,1,1,0,1,1,0,0,1,1,0,0,0,0,1,1,0,0,0,0,0,0,0,0,0,0,1,0,0,0,0,0,0,0,1,0,0,0,0,0,1,0,0,0,0,0,0,0,0,0,1,1,1,1,0,0,0,0,0,0,0,0,0,0,1,0,0,0,0,0,0,0,0,1,0,0,0,1,0,0,0,0,0,0,0,0,1,1,0,0,0,0,1,1,1,0,1,0,1,0,0,0,0,1,1,0,0,0,0,0,0,0,0,0,0,1,0,0,0,0,0,0,0,0,0,0,0,0,0,0,0,0,0,0,0,0,0,0,0,0,0,0,0,0,0,0,0,0,0,0,0,0,0,0,0,0,0,0,0,0,0,0,0,1,0,0,0,0,0,0,0,0,0,1,0,0,0,0,0,1,1,0,0,0,1,0,0,0,0,0,0,0,0,0,0,0,0,0,0,0,0,0,0,1,0,0,0,0,0,0,0,0,1,0,0,0,0,0,0,0,0,0,1,1,0,1,0,0,0,0,0,0,0,0,0,1,1,0,0,0,0,0,1,0,0,1,0,0,0,0,0,0,0,0,1,1,1,1,0,0,0,0,0,0,0,0,0,0,0,0,0,0,0,0,0,0,0,0,0,1,1,0,0,0,0,1,0,1,1,0,0,0,0,0,0,0,0,1,0,0,0,0,0,0,0,0,0,0,0,0,0,0,0,0,0,0,0,0,0,0,0,1,0,1,1,1,1,1,1,0,0,0,1,0,1,1,1,0,0,0,0,0,0,1,0,0,0,0,0,1,0,0,0,0,0,0,0,0,0,0,0,0,0,0,0,0,0,0,0,0,0,0,0,0,0,0,0,0,0,0,0,0,0,0,0,0,0,0,0,0,0,0,0,0,0,0,0,0,0,0,0,0,0,0,0,0,0,0,0,0,0,0,0,0,0,0,0,0,0,0,0,0,0,0,0,0,0,0,0,0,0,0,0,0,0,0,0,0,0,0,0,0,0,0,0,0,0,0,0,0,active
1,0,0,0,0,1,1,1,1,1,1,0,1,1,1,1,0,0,0,0,0,0,0,0,0,0,0,0,0,0,0,0,0,0,0,1,0,1,1,0,0,0,0,0,0,0,0,0,0,0,0,0,1,1,0,0,0,0,0,1,1,0,0,0,0,0,0,0,0,0,0,0,0,0,0,0,0,0,0,0,1,0,1,0,0,0,0,0,0,0,1,1,1,0,0,0,0,0,1,0,0,0,1,0,0,0,0,0,1,0,1,0,0,1,1,1,1,0,0,1,1,1,0,0,0,1,1,0,1,1,0,0,0,0,0,0,0,1,1,0,0,1,1,0,0,1,0,0,0,0,0,1,0,0,0,1,1,0,0,0,0,1,1,1,1,0,0,0,0,0,0,0,0,0,0,1,1,0,0,0,0,0,0,0,1,0,0,0,1,0,0,0,0,0,0,1,0,0,1,0,0,0,0,1,1,1,0,1,0,1,0,0,0,0,1,1,0,0,0,0,0,0,0,0,0,0,0,0,0,0,0,1,0,0,0,0,0,0,0,0,0,0,0,0,0,0,0,0,0,1,0,0,0,0,0,0,0,0,0,0,0,0,0,0,0,0,0,0,0,0,0,0,0,0,1,0,0,0,1,0,0,0,1,0,1,0,0,0,0,0,1,1,0,0,0,1,0,0,0,0,0,0,0,1,0,0,0,1,0,0,0,1,0,0,0,0,0,0,1,0,1,0,0,1,1,0,0,1,1,0,0,0,1,1,0,0,1,0,1,0,0,0,0,0,0,0,1,0,1,1,0,0,0,1,0,0,1,1,1,0,0,0,1,0,0,1,0,1,1,1,0,1,1,1,0,0,0,0,0,0,0,0,0,0,0,0,0,1,0,0,1,1,0,1,1,0,1,0,1,1,0,0,0,0,0,0,0,1,1,0,0,1,1,0,0,0,1,0,1,0,1,0,0,0,0,0,0,0,0,1,1,1,1,0,1,1,1,1,1,1,1,1,0,0,0,0,0,1,1,1,1,0,0,0,0,0,0,0,0,0,1,1,1,0,1,0,0,0,0,0,0,0,0,0,0,0,0,0,0,0,1,0,0,0,0,0,0,0,0,0,0,0,0,0,0,0,0,1,0,0,0,0,0,0,0,0,0,0,0,0,0,0,0,0,0,0,0,0,0,0,0,0,0,0,0,0,1,0,0,0,0,0,0,0,0,0,0,0,0,0,0,0,0,1,0,0,0,0,0,0,0,0,0,0,0,0,0,0,0,0,0,inactive
1,0,0,0,0,1,1,1,1,1,1,1,1,1,1,1,0,0,0,0,0,0,0,0,0,0,0,0,0,0,0,0,0,0,0,1,0,1,1,0,0,0,0,0,0,0,0,0,0,0,0,0,1,1,0,0,0,0,0,1,1,0,0,0,0,0,0,0,0,0,0,0,0,0,0,0,0,0,0,0,1,0,1,0,0,0,0,0,0,0,1,1,1,0,0,0,0,0,1,1,0,0,1,0,0,0,0,0,1,0,1,0,0,1,1,1,1,0,0,1,1,1,0,0,0,1,1,0,1,1,0,0,0,0,0,0,0,1,1,0,0,1,1,0,0,1,1,1,1,0,0,1,0,0,0,1,0,0,0,0,0,1,1,1,1,1,0,0,0,1,0,0,0,0,0,1,1,0,0,0,0,0,0,0,1,0,0,0,1,0,0,0,0,0,0,1,0,0,1,0,0,1,0,1,1,1,0,1,0,1,0,0,1,0,1,1,0,0,0,0,0,0,0,0,0,0,1,0,0,0,0,1,0,0,0,0,0,0,1,0,0,0,0,0,0,0,0,0,0,1,0,0,0,0,1,0,0,0,0,0,0,1,0,0,0,0,0,0,0,0,0,0,0,1,1,1,1,0,1,0,1,0,1,0,1,0,0,0,0,0,1,1,0,0,0,1,0,0,0,0,1,1,0,1,1,0,0,1,0,0,0,1,0,0,0,1,0,0,1,0,1,0,0,1,1,0,0,1,1,0,0,0,1,1,1,0,1,0,1,1,0,0,0,0,0,0,1,0,1,1,0,0,0,1,1,0,1,1,1,0,0,1,1,0,0,1,0,1,1,1,0,1,1,1,0,0,0,0,0,0,0,1,0,0,0,0,1,1,1,0,1,1,0,1,1,0,1,0,1,1,0,0,0,0,0,0,1,1,1,1,0,1,1,0,0,0,1,1,1,0,1,0,0,0,0,0,0,0,0,1,1,1,1,0,1,1,1,1,1,1,1,1,0,1,0,1,1,1,0,0,1,0,0,0,1,0,0,0,0,0,1,1,1,0,0,0,0,0,0,0,0,0,0,0,0,0,0,0,0,0,0,0,0,0,0,0,0,0,0,0,0,0,0,0,0,0,0,0,0,0,0,0,0,0,0,0,0,0,0,0,0,0,0,0,0,0,0,0,0,0,0,0,0,0,0,0,0,0,0,0,0,0,0,0,0,0,0,0,0,0,0,0,0,0,0,0,0,0,0,0,0,0,0,0,0,0,0,0,0,0,0,active
1,0,0,0,0,1,1,1,1,1,1,0,1,1,1,1,0,0,0,0,0,0,0,0,0,0,0,0,0,0,0,0,0,0,0,1,0,1,1,0,0,0,0,0,0,0,0,0,0,0,0,0,1,1,0,0,0,0,0,1,1,0,0,0,0,0,0,0,0,0,0,0,0,0,0,0,0,0,0,0,1,0,1,0,0,0,0,0,0,0,1,1,1,0,0,0,0,0,1,1,0,0,1,0,0,0,0,0,1,0,1,0,0,1,1,1,1,0,0,1,1,1,0,0,0,1,1,0,1,1,0,0,0,0,0,0,0,1,1,0,0,1,1,0,0,1,0,0,0,0,0,1,0,0,0,1,0,0,0,0,0,1,1,1,1,1,0,0,0,1,0,0,0,0,0,1,1,0,0,0,0,0,0,0,1,0,0,0,1,0,0,0,0,0,0,1,0,0,1,0,0,0,0,1,1,1,0,1,0,1,0,0,0,0,1,1,0,0,0,0,0,0,0,0,0,0,0,0,0,0,0,1,0,0,0,0,0,0,0,0,0,0,0,0,0,0,0,0,0,1,0,0,0,0,0,0,0,0,0,0,0,0,0,0,0,0,0,0,0,0,0,0,0,1,1,0,1,0,1,0,1,0,1,0,1,0,0,0,0,0,1,1,0,0,0,1,0,0,0,0,0,0,0,1,0,0,0,1,0,0,0,1,0,0,0,0,0,0,1,0,1,0,0,1,1,0,0,1,1,0,0,0,1,1,1,0,1,0,1,0,0,0,0,0,0,0,1,0,1,1,0,0,0,1,0,0,1,1,1,0,0,0,1,0,0,1,1,1,1,1,0,1,1,1,0,0,0,0,0,0,0,0,0,0,0,0,0,1,0,0,1,1,0,1,1,0,1,0,1,1,0,0,0,0,0,0,0,1,1,0,0,1,1,0,0,0,1,0,1,0,1,0,0,0,0,0,0,0,0,1,1,1,1,0,1,1,1,1,1,1,1,1,0,1,0,1,1,1,0,0,1,0,0,0,1,0,0,0,0,0,1,1,1,0,0,0,0,0,0,0,0,0,0,0,0,0,0,0,0,0,0,0,0,0,0,0,0,0,0,0,0,0,0,0,0,0,0,0,0,0,0,0,0,0,0,0,0,0,0,0,0,0,0,0,0,0,0,0,0,0,0,0,0,0,0,0,0,0,0,0,0,0,0,0,0,0,0,0,0,0,0,0,0,0,0,0,0,0,0,0,0,0,0,0,0,0,0,0,0,0,0,active
1,1,0,0,0,1,1,1,1,1,1,1,1,1,1,1,0,1,1,0,0,0,0,0,0,0,0,0,0,0,0,0,0,0,0,1,0,1,1,0,0,0,0,0,0,0,0,0,0,0,0,0,1,1,0,0,0,0,0,1,1,0,0,0,0,0,0,0,0,0,0,0,0,0,0,0,0,0,0,0,1,0,1,0,0,0,0,0,0,0,1,1,1,1,0,0,0,0,1,1,0,0,1,0,0,0,0,0,1,0,1,0,0,1,1,1,1,0,0,1,1,1,0,0,0,1,1,0,1,1,0,0,0,0,0,1,0,1,1,0,0,1,1,0,0,1,1,0,0,0,0,1,0,0,0,1,0,0,0,0,0,1,1,1,1,1,0,0,0,1,0,0,0,0,0,1,1,0,0,0,0,0,0,0,1,0,0,0,1,0,0,0,0,0,0,1,0,0,1,0,0,0,0,1,1,1,0,1,0,1,0,0,0,0,1,1,0,0,0,0,0,0,0,0,0,0,1,0,0,0,0,1,0,0,0,0,0,0,0,0,0,0,0,0,0,0,0,0,0,1,0,0,0,0,0,0,0,0,0,0,0,0,0,0,0,0,0,0,0,0,0,0,0,1,1,1,1,0,1,0,1,0,1,0,1,0,0,0,0,0,1,1,0,0,0,1,0,0,0,0,0,0,0,1,1,0,0,1,0,0,0,1,0,0,0,1,0,0,1,0,1,0,0,1,1,0,0,1,1,0,0,0,1,1,1,0,1,0,1,0,0,0,0,0,0,0,1,0,1,1,0,0,0,1,0,0,1,1,1,0,0,1,1,0,0,1,0,1,1,1,0,1,1,1,0,0,0,0,0,0,0,1,0,0,0,0,1,1,1,1,1,1,0,1,1,0,1,0,1,1,0,0,0,0,0,0,1,1,1,0,0,1,1,0,0,0,1,0,1,0,1,0,0,0,0,0,0,0,0,1,1,1,1,0,1,1,1,1,1,1,1,1,0,1,0,1,1,1,1,0,1,0,0,0,1,0,0,0,0,0,1,1,1,0,0,0,0,0,0,0,0,0,0,0,0,0,0,0,0,0,0,0,0,0,0,0,0,0,0,0,0,0,0,0,0,0,0,0,0,0,0,0,0,0,0,0,0,0,0,0,0,0,0,0,0,0,0,0,0,0,0,0,0,0,0,0,0,0,0,0,0,0,0,0,0,0,0,0,0,0,0,0,0,0,0,0,0,0,0,0,0,0,0,0,0,0,0,0,0,0,0,active
1,1,0,0,0,1,1,1,1,1,1,1,1,1,1,1,0,0,0,0,0,0,0,0,0,0,0,0,0,0,0,0,0,0,0,1,0,1,1,0,0,0,0,0,0,0,0,0,0,0,0,0,1,1,0,0,0,0,0,1,1,0,0,0,1,1,0,0,0,0,0,0,0,0,0,0,0,0,0,0,1,0,1,0,1,0,0,0,0,0,1,1,1,0,0,0,0,0,1,1,0,0,1,0,0,0,0,0,1,0,1,0,0,1,1,1,1,0,0,1,1,1,0,0,0,1,1,0,1,1,0,0,0,0,0,0,0,1,1,0,0,1,1,0,0,1,1,0,0,0,0,1,0,0,0,1,1,0,0,0,0,1,1,1,1,1,0,0,0,1,0,0,0,0,0,1,1,0,0,0,0,0,0,0,1,0,0,0,1,0,0,0,0,0,0,1,0,0,1,0,0,0,0,1,1,1,0,1,0,1,0,0,0,0,1,1,0,0,0,0,0,0,0,0,0,0,1,0,0,0,0,1,0,0,0,0,0,0,0,0,0,0,0,0,0,0,0,0,0,1,0,0,0,0,0,0,0,0,0,0,0,0,0,0,0,0,0,0,0,0,0,0,0,1,1,1,1,0,1,0,1,0,1,0,1,0,0,0,0,0,1,1,0,0,0,1,0,0,0,0,0,0,0,1,1,0,0,1,0,0,0,1,0,0,0,1,0,0,1,0,1,0,0,1,1,0,0,1,1,0,0,0,1,1,1,0,1,0,1,0,0,0,0,0,0,0,1,0,1,1,0,0,0,1,0,0,1,1,1,0,0,1,1,0,0,1,0,1,1,1,0,1,1,1,0,0,0,0,0,0,0,1,0,0,0,0,1,1,1,1,1,1,0,1,1,0,1,0,1,1,0,0,0,0,0,0,1,1,1,0,0,1,1,0,0,0,1,0,1,0,1,0,0,0,0,0,0,0,0,1,1,1,1,0,1,1,1,1,1,1,1,1,0,1,0,1,1,1,1,1,1,0,0,0,1,0,0,0,0,0,1,1,1,0,1,0,0,0,0,0,0,0,0,0,0,0,0,0,0,0,1,0,0,0,0,0,0,0,0,0,0,0,0,0,0,0,0,1,0,0,0,0,0,0,0,0,0,0,0,0,0,0,0,0,0,0,0,0,0,0,0,0,0,0,0,0,1,0,0,0,0,0,0,0,0,0,0,0,0,0,0,0,0,1,0,0,0,0,0,0,0,0,0,0,0,0,0,0,0,0,0,active
1,1,0,0,0,1,1,1,1,1,1,1,1,1,1,1,0,0,0,0,0,0,0,0,0,0,0,0,0,0,0,0,0,0,0,1,0,1,1,0,0,0,0,0,0,0,0,0,0,0,0,0,1,1,0,0,0,0,0,1,1,0,0,0,0,0,0,0,0,0,0,0,0,0,0,0,0,0,0,0,1,0,1,0,0,0,0,0,0,0,1,1,1,0,0,0,0,0,1,1,0,0,1,0,0,0,0,0,1,0,1,0,0,1,1,1,1,0,0,1,1,1,0,0,0,1,1,0,1,1,0,0,0,0,0,0,0,1,1,0,0,1,1,0,0,1,1,0,0,0,0,1,0,0,0,1,0,0,0,0,0,1,1,1,1,1,0,0,0,1,0,0,0,0,0,1,1,0,0,0,0,0,0,0,1,0,0,0,1,0,0,0,0,0,0,1,0,0,1,0,0,0,0,1,1,1,0,1,0,1,0,0,0,0,1,1,0,0,0,0,0,0,0,0,0,0,1,0,0,0,0,1,0,0,0,0,0,0,0,0,0,0,0,0,0,0,0,0,0,1,0,0,0,0,0,0,0,0,0,0,0,0,0,0,0,0,0,0,0,0,0,0,0,1,1,1,1,0,1,0,1,0,1,0,1,0,0,0,0,0,1,1,0,0,0,1,0,0,0,0,0,0,0,1,1,0,0,1,0,0,0,1,0,0,0,1,0,0,1,0,1,0,0,1,1,0,0,1,1,0,0,0,1,1,1,0,1,0,1,0,0,0,0,0,0,0,1,0,1,1,0,0,0,1,0,0,1,1,1,0,0,1,1,0,0,1,0,1,1,1,0,1,1,1,0,0,0,0,0,0,0,1,0,0,0,0,1,1,1,1,1,1,0,1,1,0,1,0,1,1,0,0,0,0,0,0,1,1,1,0,0,1,1,0,0,0,1,0,1,0,1,0,0,0,0,0,0,0,0,1,1,1,1,0,1,1,1,1,1,1,1,1,0,1,0,1,1,1,1,0,1,0,0,0,1,0,0,0,0,0,1,1,1,0,0,0,0,0,0,0,0,0,0,0,0,0,0,0,0,0,0,0,0,0,0,0,0,0,0,0,0,0,0,0,0,0,0,0,0,0,0,0,0,0,0,0,0,0,0,0,0,0,0,0,0,0,0,0,0,0,0,0,0,0,0,0,0,0,0,0,0,0,0,0,0,0,0,0,0,0,0,0,0,0,0,0,0,0,0,0,0,0,0,0,0,0,0,0,0,0,0,active
1,1,0,0,0,1,1,1,1,1,1,1,1,1,1,1,0,0,0,0,0,0,0,0,0,0,0,0,0,0,0,0,0,0,0,1,0,1,1,0,0,0,1,0,1,1,0,0,0,0,0,0,1,1,0,0,0,0,0,0,0,0,0,0,0,0,0,0,0,0,0,0,0,0,0,0,0,0,0,0,1,1,1,0,0,0,0,0,0,0,1,1,1,0,0,0,0,0,1,1,0,0,1,0,0,0,0,0,1,0,1,0,0,1,1,1,1,0,0,1,1,1,0,0,0,1,1,0,1,1,0,1,1,0,0,0,0,1,1,0,0,1,1,0,0,1,1,0,0,0,1,1,0,0,0,1,0,0,0,0,1,1,1,1,1,1,0,0,0,1,1,0,0,0,0,1,1,0,0,0,0,0,0,0,1,0,1,0,1,0,1,0,0,0,0,1,0,0,1,0,0,0,1,1,1,1,1,1,0,1,0,0,0,1,1,1,0,0,0,0,0,0,0,0,0,0,0,0,0,0,0,1,0,0,0,0,0,0,0,0,0,0,0,0,0,1,0,1,0,1,0,0,0,0,0,0,0,0,0,0,0,0,0,0,0,0,0,0,0,0,0,0,0,1,1,1,1,0,1,0,1,0,1,0,1,0,0,0,0,0,1,1,0,1,1,1,0,0,0,0,0,0,0,1,0,0,0,1,0,0,0,1,0,0,0,1,0,0,1,0,1,0,0,1,1,0,0,1,1,0,0,0,1,1,1,0,1,0,1,0,0,0,0,0,0,0,1,0,1,1,0,0,0,1,0,0,1,1,1,0,0,0,1,0,0,1,0,1,1,1,0,1,1,1,0,0,0,0,0,0,0,0,0,0,0,0,0,1,1,1,1,1,0,1,1,0,1,0,1,1,0,0,0,0,0,0,1,1,1,0,0,1,1,0,0,0,1,0,1,0,1,0,0,0,0,0,0,0,0,1,1,1,1,0,1,1,1,1,1,1,1,1,0,1,0,1,1,1,0,0,1,0,0,0,1,0,0,0,0,0,1,1,1,0,0,0,0,0,0,0,0,0,0,0,0,0,0,0,0,0,0,0,0,0,0,0,0,0,0,0,0,0,0,0,0,0,0,0,0,0,0,0,0,0,0,0,0,0,0,0,0,0,0,0,0,0,0,0,0,0,0,0,0,0,0,0,0,0,0,0,0,0,0,0,0,0,0,0,0,0,0,0,0,0,0,0,0,0,0,0,0,0,0,0,0,0,0,0,0,0,0,active
1,1,0,0,0,1,1,1,1,1,1,1,1,1,1,1,0,0,0,0,0,0,0,0,0,0,0,0,0,0,0,0,0,0,0,1,0,1,1,0,0,0,0,0,0,0,0,0,0,0,0,0,1,1,0,0,0,0,0,1,1,0,0,0,0,0,0,0,0,0,0,0,0,0,0,0,0,0,0,0,1,0,1,0,0,0,0,0,0,0,1,1,1,0,0,0,0,0,1,1,0,0,1,0,0,0,0,0,1,0,1,0,0,1,1,1,1,0,0,1,1,1,0,0,0,1,1,0,1,1,0,0,0,0,0,0,0,1,1,0,0,1,1,0,0,1,1,0,0,0,0,1,0,0,0,1,0,0,0,0,0,1,1,1,1,1,0,0,0,1,0,0,0,0,0,1,1,0,0,0,0,0,0,0,1,0,0,0,1,0,0,0,0,0,0,1,0,0,1,0,0,0,0,1,1,1,0,1,0,1,0,0,0,0,1,1,0,0,0,0,0,0,0,0,0,0,1,0,0,0,0,1,0,0,0,0,0,0,0,0,0,0,0,0,0,0,0,0,0,1,0,0,0,0,0,0,0,0,0,0,0,0,0,0,0,0,0,0,0,0,0,0,0,1,1,1,1,0,1,0,1,0,1,0,1,0,0,0,0,0,1,1,0,0,0,1,0,0,0,0,0,0,0,1,1,0,0,1,0,0,0,1,0,0,0,1,0,0,1,0,1,0,0,1,1,0,0,1,1,0,0,0,1,1,1,0,1,0,1,0,0,0,0,0,0,0,1,0,1,1,0,0,0,1,0,0,1,1,1,0,0,1,1,0,0,1,0,1,1,1,0,1,1,1,0,0,0,0,0,0,0,1,0,0,0,0,1,1,1,1,1,1,0,1,1,0,1,0,1,1,0,0,0,0,0,0,1,1,1,0,0,1,1,0,0,0,1,0,1,0,1,0,0,0,0,0,0,0,0,1,1,1,1,0,1,1,1,1,1,1,1,1,0,1,0,1,1,1,1,0,1,0,0,0,1,0,0,0,0,0,1,1,1,0,0,0,0,0,0,0,0,0,0,0,0,0,0,0,0,0,0,0,0,0,0,0,0,0,0,0,0,0,0,0,0,0,0,0,0,0,0,0,0,0,0,0,0,0,0,0,0,0,0,0,0,0,0,0,0,0,0,0,0,0,0,0,0,0,0,0,0,0,0,0,0,0,0,0,0,0,0,0,0,0,0,0,0,0,0,0,0,0,0,0,0,0,0,0,0,0,0,active
1,1,0,0,0,1,1,1,1,1,1,1,1,1,1,1,0,0,0,0,0,0,0,0,0,0,0,0,0,0,0,0,0,0,0,1,0,1,1,0,0,0,0,0,0,0,0,0,0,0,0,0,1,1,0,0,0,0,0,1,1,0,0,0,0,0,0,0,0,0,0,0,0,0,0,0,0,0,0,0,1,0,1,0,0,0,0,0,0,0,1,1,1,0,0,0,0,0,1,1,0,0,1,0,0,0,0,0,1,0,1,0,0,1,1,1,1,0,0,1,1,1,0,0,0,1,1,0,1,1,0,0,0,0,0,0,0,1,1,0,0,1,1,0,0,1,1,0,0,0,0,1,0,0,0,1,0,0,0,0,0,1,1,1,1,1,0,0,0,1,0,0,0,0,0,1,1,0,0,0,0,0,0,0,1,0,0,0,1,0,0,0,0,0,0,1,0,0,1,0,0,0,0,1,1,1,0,1,0,1,0,0,0,0,1,1,0,0,0,0,0,0,0,0,0,0,1,0,0,0,0,1,0,0,0,0,0,0,0,0,0,0,0,0,0,0,0,0,0,1,0,0,0,0,0,0,0,0,0,0,0,0,0,0,0,0,0,0,0,0,0,0,0,1,1,1,1,0,1,0,1,0,1,0,1,0,0,0,0,0,1,1,0,0,0,1,0,0,0,0,0,0,0,1,1,0,0,1,0,0,0,1,0,0,0,1,0,0,1,0,1,0,0,1,1,0,0,1,1,0,0,0,1,1,1,0,1,0,1,0,0,0,0,0,0,0,1,0,1,1,0,0,0,1,0,0,1,1,1,0,0,1,1,0,0,1,0,1,1,1,0,1,1,1,0,0,0,0,0,0,0,1,0,0,0,0,1,1,1,1,1,1,0,1,1,0,1,0,1,1,0,0,0,0,0,0,1,1,1,0,0,1,1,0,0,0,1,0,1,0,1,0,0,0,0,0,0,0,0,1,1,1,1,0,1,1,1,1,1,1,1,1,0,1,0,1,1,1,1,0,1,0,0,0,1,0,0,0,0,0,1,1,1,0,0,0,0,0,0,0,0,0,0,0,0,0,0,0,0,0,0,0,0,0,0,0,0,0,0,0,0,0,0,0,0,0,0,0,0,0,0,0,0,0,0,0,0,0,0,0,0,0,0,0,0,0,0,0,0,0,0,0,0,0,0,0,0,0,0,0,0,0,0,0,0,0,0,0,0,0,0,0,0,0,0,0,0,0,0,0,0,0,0,0,0,0,0,0,0,0,0,active
1,1,0,0,0,1,1,1,1,1,1,1,1,1,1,1,0,0,0,0,0,0,0,0,0,0,0,0,0,0,0,0,0,0,0,1,0,1,1,0,0,0,0,0,0,0,0,0,0,0,0,0,1,1,0,0,0,0,0,1,1,0,0,0,0,0,0,0,0,0,0,0,0,0,0,0,0,0,0,0,1,0,1,0,0,0,0,0,0,0,1,1,1,0,0,0,0,0,1,1,0,0,1,0,0,0,0,0,1,0,1,0,0,1,1,1,1,0,0,1,1,1,0,0,0,1,1,0,1,1,0,0,0,0,0,0,0,1,1,0,0,1,1,0,0,1,1,0,0,0,0,1,0,0,0,1,0,0,0,0,0,1,1,1,1,1,0,0,0,1,0,0,0,0,0,1,1,0,0,0,0,0,0,0,1,0,0,0,1,0,0,0,0,0,0,1,0,0,1,0,0,0,0,1,1,1,0,1,0,1,0,0,0,0,1,1,0,0,0,0,0,0,0,0,0,0,1,0,0,0,0,1,0,0,0,0,0,0,0,0,0,0,0,0,0,0,0,0,0,1,0,0,0,0,0,0,0,0,0,0,0,0,0,0,0,0,0,0,0,0,0,0,0,1,1,1,1,0,1,0,1,0,1,0,1,0,0,0,0,0,1,1,0,0,0,1,0,0,0,0,0,0,0,1,1,0,0,1,0,0,0,1,0,0,0,1,0,0,1,0,1,0,0,1,1,0,0,1,1,0,0,0,1,1,1,0,1,0,1,0,0,0,0,0,0,0,1,0,1,1,0,0,0,1,0,0,1,1,1,0,0,1,1,0,0,1,0,1,1,1,0,1,1,1,0,0,0,0,0,0,0,1,0,0,0,0,1,1,1,1,1,1,0,1,1,0,1,0,1,1,0,0,0,0,0,0,1,1,1,0,0,1,1,0,0,0,1,0,1,0,1,0,0,0,0,0,0,0,0,1,1,1,1,0,1,1,1,1,1,1,1,1,0,1,0,1,1,1,1,0,1,0,0,0,1,0,0,0,0,0,1,1,1,0,0,0,0,0,0,0,0,0,0,0,0,0,0,0,0,0,0,0,0,0,0,0,0,0,0,0,0,0,0,0,0,0,0,0,0,0,0,0,0,0,0,0,0,0,0,0,0,0,0,0,0,0,0,0,0,0,0,0,0,0,0,0,0,0,0,0,0,0,0,0,0,0,0,0,0,0,0,0,0,0,0,0,0,0,0,0,0,0,0,0,0,0,0,0,0,0,0,active
1,0,0,0,0,1,1,1,1,1,1,1,1,1,1,1,0,0,0,0,0,0,0,0,0,0,0,0,0,0,0,0,0,0,0,1,0,1,1,0,0,0,0,0,0,0,0,0,0,0,0,0,1,1,0,0,0,0,0,1,1,0,0,0,0,0,0,0,0,0,0,0,0,0,0,0,0,0,0,0,1,0,1,0,0,0,0,0,0,0,1,1,1,0,0,0,0,0,1,1,0,0,1,0,0,0,0,0,1,0,1,0,0,1,1,1,1,0,0,1,1,1,0,0,0,1,1,0,1,1,0,0,0,0,0,0,0,1,1,0,0,1,1,0,0,1,1,0,0,0,0,1,0,0,0,1,0,0,0,0,0,1,1,1,1,1,0,0,0,1,0,0,0,0,0,1,1,0,0,0,0,0,0,0,1,0,0,0,1,0,0,0,0,0,0,1,0,0,1,0,0,0,0,1,1,1,0,1,0,1,0,0,0,0,1,1,0,0,0,0,0,0,0,0,0,0,1,0,0,0,0,1,0,0,0,0,0,0,0,0,0,0,0,0,0,0,0,0,0,1,0,0,0,0,0,0,0,0,0,0,0,0,0,0,0,0,0,0,0,0,0,0,0,1,1,1,1,0,1,0,1,0,1,0,1,0,0,0,0,0,1,1,0,0,0,1,0,0,0,0,0,0,0,1,1,0,0,1,0,0,0,1,0,0,0,1,0,0,1,0,1,0,0,1,1,0,0,1,1,0,0,0,1,1,1,0,1,0,1,0,0,0,0,0,0,0,1,0,1,1,0,0,0,1,0,0,1,1,1,0,0,1,1,0,0,1,0,1,1,1,0,1,1,1,0,0,0,0,0,0,0,1,0,0,0,0,1,1,1,1,1,1,0,1,1,0,1,0,1,1,0,0,0,0,0,0,1,1,1,0,0,1,1,0,0,0,1,0,1,0,1,0,0,0,0,0,0,0,0,1,1,1,1,0,1,1,1,1,1,1,1,1,0,1,0,1,1,1,0,0,1,0,0,0,1,0,0,0,0,0,1,1,1,0,0,0,0,0,0,0,0,0,0,0,0,0,0,0,0,0,0,0,0,0,0,0,0,0,0,0,0,0,0,0,0,0,0,0,0,0,0,0,0,0,0,0,0,0,0,0,0,0,0,0,0,0,0,0,0,0,0,0,0,0,0,0,0,0,0,0,0,0,0,0,0,0,0,0,0,0,0,0,0,0,0,0,0,0,0,0,0,0,0,0,0,0,0,0,0,0,0,active
1,0,0,0,0,1,1,0,1,1,1,0,1,1,1,1,0,0,0,0,0,0,1,0,0,0,0,0,0,0,0,0,0,0,0,1,0,1,1,0,0,0,0,0,0,0,0,0,0,0,0,0,0,0,0,0,0,0,0,0,0,0,0,0,0,0,0,0,0,0,0,0,0,0,0,0,0,0,0,0,0,0,0,0,0,0,0,0,0,0,1,1,1,0,0,1,0,0,1,0,0,0,1,0,0,0,0,0,1,0,1,0,0,1,0,1,0,0,0,1,1,0,0,0,1,1,1,1,0,0,0,0,0,0,0,0,0,1,0,0,1,0,0,0,0,1,0,0,0,0,0,1,0,0,0,0,0,0,0,0,0,1,1,1,1,0,0,0,0,0,0,0,0,0,0,0,1,0,0,0,0,0,1,0,0,0,0,0,1,0,0,0,0,0,0,0,0,0,0,0,0,0,0,1,1,0,0,1,0,0,0,0,0,0,1,1,0,0,0,0,0,0,0,0,0,0,0,0,0,0,0,0,0,0,0,0,0,0,0,0,0,0,0,0,0,0,0,0,0,0,0,0,0,0,0,0,0,0,0,0,0,0,0,0,0,0,0,0,0,0,0,0,0,0,0,0,0,0,0,0,0,0,0,0,1,0,0,0,0,0,1,1,0,0,0,1,0,0,0,0,0,0,0,0,0,0,0,0,0,0,0,0,0,0,0,0,0,0,0,0,1,0,0,1,0,0,0,0,0,0,0,0,0,1,1,0,1,0,0,0,0,0,0,0,0,0,1,0,0,0,0,0,0,0,0,0,1,0,0,0,0,0,0,0,0,1,0,1,0,0,0,1,0,0,0,0,0,0,0,0,0,0,0,0,0,0,0,0,0,0,1,1,0,0,0,0,1,0,1,1,0,0,0,0,0,0,0,0,1,0,0,1,0,0,0,0,0,0,0,0,0,0,0,0,0,0,0,0,0,0,0,0,0,0,1,1,1,1,1,1,0,0,0,0,0,0,0,1,0,0,0,0,0,0,0,0,0,0,0,0,1,0,1,0,0,0,0,0,0,0,0,0,0,0,0,0,0,0,0,0,0,0,0,0,0,0,0,0,0,0,0,0,0,0,0,0,0,0,0,0,0,0,0,0,0,0,0,0,0,0,0,0,0,0,0,0,0,0,0,0,0,0,0,0,0,0,0,0,0,0,0,0,0,0,0,0,0,0,0,0,0,0,0,0,0,0,0,0,0,0,0,0,0,0,0,0,0,0,0,0,0,inactive
1,1,1,1,0,1,1,0,1,1,1,0,1,1,1,1,0,0,0,0,0,0,0,0,0,0,0,0,0,0,0,0,0,0,0,1,0,1,1,0,0,0,0,0,0,0,0,0,0,0,0,0,0,0,0,0,0,0,0,0,0,0,0,0,0,0,0,0,0,0,0,0,0,0,0,0,0,0,0,0,0,0,0,0,0,0,0,0,0,0,1,1,1,0,0,0,0,0,1,0,0,0,1,0,0,0,0,0,1,0,1,0,0,1,0,1,0,0,0,1,1,0,0,0,0,1,1,0,0,0,0,0,0,0,0,0,0,1,0,0,0,0,0,0,0,1,0,0,0,0,0,1,0,0,0,0,0,0,0,0,0,1,1,1,1,0,0,0,0,0,0,0,0,0,0,0,1,0,0,0,0,0,0,0,0,0,0,0,1,0,0,0,0,0,0,0,0,0,0,0,0,0,0,1,1,0,0,1,0,0,0,0,0,0,1,1,0,0,0,0,0,0,0,0,0,0,0,0,0,0,0,0,0,0,0,0,0,0,0,0,0,0,0,0,0,0,0,0,0,0,0,0,0,0,0,0,0,0,0,0,0,0,0,0,0,0,0,0,0,0,0,0,0,0,0,0,0,0,0,0,0,0,0,0,1,0,0,0,0,0,1,1,0,0,0,1,0,0,0,0,0,0,0,0,0,0,0,0,0,0,0,0,0,0,0,0,0,0,0,0,1,0,0,1,0,0,0,0,0,0,0,0,0,1,1,0,1,0,0,0,0,0,0,0,0,0,1,0,0,0,0,0,0,0,0,0,1,0,0,0,0,0,0,0,0,1,0,1,0,0,0,1,0,0,0,0,0,0,0,0,0,0,0,0,0,0,0,0,0,0,1,1,0,0,0,0,1,0,1,1,0,0,0,0,0,0,0,0,1,0,0,1,0,0,0,0,0,0,0,0,0,0,0,0,0,0,0,0,0,0,0,0,1,0,1,1,1,1,1,1,0,0,0,0,0,0,0,1,0,0,0,0,0,0,0,0,0,0,0,0,1,0,1,0,0,0,0,0,0,0,0,0,0,0,0,0,0,0,0,0,0,0,0,0,0,0,0,0,0,0,0,0,0,0,0,0,0,0,0,0,0,0,0,0,0,0,0,0,0,0,0,0,0,0,0,0,0,0,0,0,0,0,0,0,0,0,0,0,0,0,0,0,0,0,0,0,0,0,0,0,0,0,0,0,0,0,0,0,0,0,0,0,0,0,0,0,0,0,0,0,0,inactive
1,1,0,0,0,1,1,1,1,1,1,0,1,1,1,1,0,0,0,0,0,0,0,0,0,0,0,0,0,0,0,0,0,0,0,1,0,1,1,0,0,0,0,0,0,0,0,0,0,0,0,0,1,1,0,0,0,0,0,0,0,0,0,0,0,0,0,0,0,0,0,0,0,0,0,0,0,0,0,0,1,0,0,0,0,0,0,0,0,0,1,1,1,0,0,0,0,0,1,0,0,0,1,0,0,0,0,0,1,0,1,0,0,1,1,1,1,0,0,1,1,1,0,0,0,1,1,0,1,1,0,0,0,0,0,0,0,1,1,0,0,1,1,0,0,1,0,0,0,0,0,1,0,0,0,1,0,0,0,0,0,1,1,1,1,0,0,0,0,0,0,0,0,0,0,1,1,0,0,0,0,0,0,0,1,0,0,0,1,0,0,0,0,0,0,1,0,0,1,0,0,0,0,1,1,1,0,1,0,1,0,0,0,0,1,1,0,0,0,0,0,0,0,0,0,0,0,0,0,0,0,1,0,0,0,0,0,0,0,0,0,0,0,0,0,0,0,0,0,1,0,0,0,0,0,0,0,0,0,0,0,0,0,0,0,0,0,0,0,0,0,0,0,0,1,0,0,0,1,0,0,0,1,0,1,0,0,0,0,0,1,1,0,0,0,1,0,0,0,0,0,0,0,1,0,0,0,1,0,0,0,1,0,0,0,0,0,0,1,0,1,0,0,1,1,0,0,1,1,0,0,0,1,1,1,0,1,0,1,0,0,0,0,0,0,0,1,0,1,1,0,0,0,1,0,0,1,1,1,0,0,0,1,0,0,1,0,1,1,1,0,1,1,1,0,0,0,0,0,0,0,0,0,0,0,0,0,1,0,0,1,1,0,1,1,0,1,0,1,1,0,0,0,0,0,0,0,1,1,0,0,1,1,0,0,0,1,0,1,0,1,0,0,0,0,0,0,0,0,1,1,1,1,0,1,1,1,1,1,1,1,1,0,1,0,1,1,1,0,0,1,0,0,0,1,0,0,0,0,0,1,1,1,0,0,0,0,0,0,0,0,0,0,0,0,0,0,0,0,0,0,0,0,0,0,0,0,0,0,0,0,0,0,0,0,0,0,0,0,0,0,0,0,0,0,0,0,0,0,0,0,0,0,0,0,0,0,0,0,0,0,0,0,0,0,0,0,0,0,0,0,0,0,0,0,0,0,0,0,0,0,0,0,0,0,0,0,0,0,0,0,0,0,0,0,0,0,0,0,0,0,inactive
1,0,0,0,0,1,1,1,1,1,1,1,1,1,1,1,0,0,0,0,0,0,0,0,0,0,0,0,0,0,0,0,0,0,0,1,0,1,1,0,0,0,0,0,0,0,0,0,0,0,0,0,1,1,0,0,0,0,0,0,0,0,0,0,0,0,0,0,0,0,0,0,0,0,0,0,0,0,0,0,1,0,0,0,0,0,0,0,0,0,1,1,1,0,0,0,0,0,1,1,0,0,1,0,0,0,0,0,1,0,1,0,0,1,1,1,1,0,0,1,1,1,0,0,0,1,1,0,1,1,0,0,0,0,0,0,0,1,1,0,0,1,1,0,0,1,1,0,0,0,0,1,0,0,0,1,0,0,0,0,0,1,1,1,1,1,0,0,0,1,0,0,0,0,0,1,1,0,0,0,0,0,0,0,1,0,0,0,1,0,0,0,0,0,0,1,0,0,1,0,0,0,0,1,1,1,0,1,0,1,0,0,0,0,1,1,0,0,0,0,0,0,0,0,0,0,0,0,0,0,0,1,0,0,0,0,0,0,0,0,0,0,0,0,0,0,0,0,0,1,0,0,0,0,0,0,0,0,0,0,0,0,0,0,0,0,0,0,0,0,0,0,0,1,1,1,1,0,1,0,1,0,1,0,1,0,0,0,0,0,1,1,0,0,0,1,0,0,0,0,0,0,0,1,0,0,0,1,0,0,0,1,0,0,0,1,0,0,1,0,1,0,0,1,1,0,0,1,1,0,0,0,1,1,1,0,1,0,1,0,0,0,0,0,0,0,1,0,1,1,0,0,0,1,0,0,1,1,1,0,0,0,1,0,0,1,0,1,1,1,0,1,1,1,0,0,0,0,0,0,0,0,0,0,0,0,0,1,1,0,1,1,0,1,1,0,1,0,1,1,0,0,0,0,0,0,1,1,1,0,0,1,1,0,0,0,1,0,1,0,1,0,0,0,0,0,0,0,0,1,1,1,1,0,1,1,1,1,1,1,1,1,0,1,0,1,1,1,0,0,1,0,0,0,1,0,0,0,0,0,1,1,1,0,0,0,0,0,0,0,0,0,0,0,0,0,0,0,0,0,0,0,0,0,0,0,0,0,0,0,0,0,0,0,0,0,0,0,0,0,0,0,0,0,0,0,0,0,0,0,0,0,0,0,0,0,0,0,0,0,0,0,0,0,0,0,0,0,0,0,0,0,0,0,0,0,0,0,0,0,0,0,0,0,0,0,0,0,0,0,0,0,0,0,0,0,0,0,0,0,0,inactive
1,1,0,0,0,1,1,1,1,1,1,0,1,1,1,1,0,0,0,0,0,0,0,0,0,0,0,0,0,0,0,0,0,0,0,1,0,1,1,0,0,0,0,0,0,0,0,0,0,0,0,0,1,1,0,0,0,0,0,0,0,0,0,0,0,0,0,0,0,0,0,0,0,0,0,0,0,0,0,0,1,0,0,0,0,0,0,0,0,0,1,1,1,0,0,0,0,0,1,0,0,0,1,0,0,0,0,0,1,0,1,0,0,1,1,1,1,0,0,1,1,1,0,0,0,1,1,0,1,1,0,0,0,0,0,0,0,1,1,0,0,1,1,0,0,1,0,0,0,0,0,1,0,0,0,1,0,0,0,0,0,1,1,1,1,0,0,0,0,0,0,0,0,0,0,1,1,0,0,0,0,0,0,0,1,0,0,0,1,0,0,0,0,0,0,1,0,0,1,0,0,0,0,1,1,1,0,1,0,1,0,0,0,0,1,1,0,0,0,0,0,0,0,0,0,0,0,0,0,0,0,1,0,0,0,0,0,0,0,0,0,0,0,0,0,0,0,0,0,1,0,0,0,0,0,0,0,0,0,0,0,0,0,0,0,0,0,0,0,0,0,0,0,0,1,0,0,0,1,0,0,0,1,0,1,0,0,0,0,0,1,1,0,0,0,1,0,0,0,0,0,0,0,1,0,0,0,1,0,0,0,1,0,0,0,0,0,0,1,0,1,0,0,1,1,0,0,1,1,0,0,0,1,1,1,0,1,0,1,0,0,0,0,0,0,0,1,0,1,1,0,0,0,1,0,0,1,1,1,0,0,0,1,0,0,1,0,1,1,1,0,1,1,1,0,0,0,0,0,0,0,0,0,0,0,0,0,1,0,0,1,1,0,1,1,0,1,0,1,1,0,0,0,0,0,0,0,1,1,0,0,1,1,0,0,0,1,0,1,0,1,0,0,0,0,0,0,0,0,1,1,1,1,0,1,1,1,1,1,1,1,1,0,1,0,1,1,1,0,0,1,0,0,0,1,0,0,0,0,0,1,1,1,0,0,0,0,0,0,0,0,0,0,0,0,0,0,0,0,0,0,0,0,0,0,0,0,0,0,0,0,0,0,0,0,0,0,0,0,0,0,0,0,0,0,0,0,0,0,0,0,0,0,0,0,0,0,0,0,0,0,0,0,0,0,0,0,0,0,0,0,0,0,0,0,0,0,0,0,0,0,0,0,0,0,0,0,0,0,0,0,0,0,0,0,0,0,0,0,0,0,active
1,0,0,0,0,1,1,1,1,1,1,0,1,1,1,1,0,0,0,0,0,0,0,0,0,0,0,0,0,0,0,0,0,0,0,1,0,1,1,0,0,0,0,0,0,0,0,0,0,0,0,0,1,1,0,0,0,0,0,1,1,0,0,0,0,0,0,0,0,0,0,0,0,0,0,0,0,0,0,0,1,0,1,0,0,0,0,0,0,0,1,1,1,0,0,0,0,0,1,1,0,0,1,0,0,0,0,0,1,0,1,0,0,1,1,1,1,0,0,1,1,1,0,0,0,1,1,0,1,1,0,0,0,0,0,0,0,1,1,0,0,1,1,0,0,1,0,0,0,0,0,1,0,0,0,1,0,0,0,0,0,1,1,1,1,1,0,0,0,1,0,0,0,0,0,1,1,0,0,0,0,0,0,0,1,0,0,0,1,0,0,0,0,0,0,1,0,0,1,0,0,0,0,1,1,1,0,1,0,1,0,0,0,0,1,1,0,0,0,0,0,0,0,0,0,0,0,0,0,0,0,1,0,0,0,0,0,0,0,0,0,0,0,0,0,0,0,0,0,1,0,0,0,0,0,0,0,0,0,0,0,0,0,0,0,0,0,0,0,0,0,0,0,1,1,0,1,0,1,0,1,0,1,0,1,0,0,0,0,0,1,1,0,0,0,1,0,0,0,0,0,0,0,1,0,0,0,1,0,0,0,1,0,0,0,0,0,0,1,0,1,0,0,1,1,0,0,1,1,0,0,0,1,1,1,0,1,0,1,0,0,0,0,0,0,0,1,0,1,1,0,0,0,1,0,0,1,1,1,0,0,0,1,0,0,1,0,1,1,1,0,1,1,1,0,0,0,0,0,0,0,0,0,0,0,0,0,1,0,0,1,1,0,1,1,0,1,0,1,1,0,0,0,0,0,0,0,1,1,0,0,1,1,0,0,0,1,0,1,0,1,0,0,0,0,0,0,0,0,1,1,1,1,0,1,1,1,1,1,1,1,1,0,1,1,1,1,1,1,0,1,0,0,0,1,0,1,0,0,0,1,1,1,0,0,0,0,0,0,0,0,0,0,0,0,0,0,0,0,0,0,0,0,0,0,0,0,0,0,0,0,0,0,0,0,0,0,0,0,0,0,0,0,0,0,0,0,0,0,0,0,0,0,0,0,0,0,0,0,0,0,0,0,0,0,0,0,0,0,0,0,0,0,0,0,0,0,0,0,0,0,0,0,0,0,0,0,0,0,0,0,0,0,0,0,0,0,0,0,0,0,active
1,1,0,0,0,1,1,1,1,1,1,1,1,1,1,1,0,0,0,0,0,0,0,0,0,0,0,0,0,0,0,0,0,0,0,1,0,1,1,0,0,0,0,0,0,0,0,0,0,0,0,0,1,1,0,0,0,0,0,1,1,0,0,0,0,0,0,0,0,0,0,0,0,0,0,0,0,0,0,0,1,0,1,0,0,0,0,0,0,0,1,1,1,0,0,0,0,0,1,1,0,0,1,0,0,0,0,0,1,0,1,0,0,1,1,1,1,0,0,1,1,1,0,0,0,1,1,0,1,1,0,0,0,0,0,0,0,1,1,0,0,1,1,0,0,1,1,0,0,0,0,1,0,0,0,1,0,0,0,0,0,1,1,1,1,1,0,0,0,1,0,0,0,0,0,1,1,0,0,0,0,0,0,0,1,0,0,0,1,0,0,0,0,0,0,1,0,0,1,0,0,0,0,1,1,1,0,1,0,1,0,0,0,0,1,1,0,0,0,0,0,0,0,0,0,0,1,0,0,0,0,1,0,0,0,0,0,0,0,0,0,0,0,0,0,0,0,0,0,1,0,0,0,0,0,0,0,0,0,0,0,0,0,0,0,0,0,0,0,0,0,0,0,1,1,1,1,0,1,0,1,0,1,0,1,0,0,0,0,0,1,1,0,0,0,1,0,0,0,0,0,0,0,1,1,0,0,1,0,0,0,1,0,0,0,1,0,0,1,0,1,0,0,1,1,0,0,1,1,0,0,0,1,1,1,0,1,0,1,0,0,0,0,0,0,0,1,0,1,1,0,0,0,1,0,0,1,1,1,0,0,1,1,0,0,1,0,1,1,1,0,1,1,1,0,0,0,0,0,0,0,1,0,0,0,0,1,1,1,1,1,1,0,1,1,0,1,0,1,1,0,0,0,0,0,0,1,1,1,0,0,1,1,0,0,0,1,0,1,0,1,0,0,0,0,0,0,0,0,1,1,1,1,0,1,1,1,1,1,1,1,1,0,1,0,1,1,1,1,0,1,0,0,0,1,0,0,0,0,0,1,1,1,0,0,0,0,0,0,0,0,0,0,0,0,0,0,0,0,0,0,0,0,0,0,0,0,0,0,0,0,0,0,0,0,0,0,0,0,0,0,0,0,0,0,0,0,0,0,0,0,0,0,0,0,0,0,0,0,0,0,0,0,0,0,0,0,0,0,0,0,0,0,0,0,0,0,0,0,0,0,0,0,0,0,0,0,0,0,0,0,0,0,0,0,0,0,0,0,0,0,active
1,0,0,0,0,1,1,1,1,1,1,1,1,1,1,1,0,0,0,0,0,0,0,0,0,0,0,0,0,0,0,0,0,0,0,1,0,1,1,0,0,0,1,0,0,1,0,0,0,0,0,0,1,1,0,0,0,0,0,1,1,0,0,0,0,0,0,0,0,0,0,0,0,0,0,0,0,0,0,0,1,0,1,0,0,0,0,0,0,0,1,1,1,0,0,0,0,0,1,1,0,0,1,0,0,0,0,0,1,0,1,0,0,1,1,1,1,0,0,1,1,1,0,0,0,1,1,0,1,1,0,0,0,0,0,0,0,1,1,1,0,1,1,0,0,1,1,0,0,0,0,1,1,1,0,1,0,0,0,0,0,1,1,1,1,1,0,0,0,1,0,0,0,0,0,1,1,0,0,0,0,0,0,0,1,0,0,0,1,0,0,0,0,0,0,1,0,0,1,0,0,0,0,1,1,1,0,1,0,1,0,0,0,0,1,1,0,0,0,0,0,0,0,0,0,0,1,0,0,0,0,1,0,0,0,0,0,1,0,0,0,0,0,0,0,0,0,0,0,1,0,0,0,0,0,0,0,1,0,0,0,0,0,0,0,0,0,0,0,0,0,0,0,1,1,1,1,0,1,0,1,0,1,0,1,0,0,0,0,0,1,1,0,0,0,1,1,1,0,1,0,0,0,1,1,0,0,1,0,0,0,1,0,0,0,1,0,1,1,1,1,1,0,1,1,0,0,1,1,0,0,0,1,1,1,0,1,0,1,0,0,0,0,1,0,0,1,0,1,1,0,0,0,1,0,0,1,1,1,0,1,1,1,0,1,1,0,1,1,1,0,1,1,1,0,0,0,0,0,0,1,1,0,1,0,0,1,1,1,1,1,1,0,1,1,0,1,0,1,1,0,0,0,1,0,0,1,1,1,0,0,1,1,1,1,0,1,0,1,0,1,0,0,0,0,0,0,0,0,1,1,1,1,0,1,1,1,1,1,1,1,1,0,1,0,1,1,1,0,0,1,1,0,0,1,0,0,0,0,0,1,1,1,0,0,0,1,0,0,0,0,0,0,0,0,0,0,0,0,0,0,1,0,0,0,0,0,0,0,0,0,0,0,0,0,0,0,0,0,0,0,0,1,0,0,0,0,0,0,0,0,0,1,0,0,0,0,0,0,0,0,0,0,0,0,0,0,1,0,0,0,0,0,0,0,0,0,0,0,0,0,0,0,0,0,0,0,0,1,0,0,0,0,0,0,0,0,0,0,0,0,active
1,1,0,0,0,1,1,1,1,1,1,1,1,1,1,1,0,0,0,0,0,0,0,0,0,0,0,0,0,0,0,0,0,0,0,1,0,1,1,0,0,0,0,0,0,0,0,0,0,0,0,0,1,1,0,0,0,0,0,1,1,0,0,0,0,0,0,0,0,0,0,0,0,0,0,0,0,0,0,0,1,0,1,0,0,0,0,0,0,0,1,1,1,0,0,0,0,0,1,1,0,0,1,0,0,0,0,0,1,0,1,0,0,1,1,1,1,0,0,1,1,1,0,0,0,1,1,0,1,1,0,0,0,0,0,0,0,1,1,0,0,1,1,0,0,1,1,0,0,0,0,1,0,0,0,1,0,0,0,0,0,1,1,1,1,1,0,0,0,1,0,0,0,0,0,1,1,0,0,0,0,0,0,0,1,0,0,0,1,0,0,0,0,0,0,1,0,0,1,0,0,0,0,1,1,1,0,1,0,1,0,0,0,0,1,1,0,0,0,0,0,0,0,0,0,0,1,0,0,0,0,1,0,0,0,0,0,0,0,0,0,0,0,0,0,0,0,0,0,1,0,0,0,0,0,0,0,0,0,0,0,0,0,0,0,0,0,0,0,0,0,0,0,1,1,1,1,0,1,0,1,0,1,0,1,0,0,0,0,0,1,1,0,0,0,1,0,0,0,0,0,0,0,1,1,0,0,1,0,0,0,1,0,0,0,1,0,0,1,0,1,0,0,1,1,0,0,1,1,0,0,0,1,1,1,0,1,0,1,0,0,0,0,0,0,0,1,0,1,1,0,0,0,1,0,0,1,1,1,0,0,1,1,0,0,1,0,1,1,1,0,1,1,1,0,0,0,0,0,0,0,1,0,0,0,0,1,1,1,1,1,1,0,1,1,0,1,0,1,1,0,0,0,0,0,0,1,1,1,0,0,1,1,0,0,0,1,0,1,0,1,0,0,0,0,0,0,0,0,1,1,1,1,0,1,1,1,1,1,1,1,1,0,1,0,1,1,1,1,0,1,0,0,0,1,0,0,0,0,0,1,1,1,0,0,0,0,0,0,0,0,0,0,0,0,0,0,0,0,0,0,0,0,0,0,0,0,0,0,0,0,0,0,0,0,0,0,0,0,0,0,0,0,0,0,0,0,0,0,0,0,0,0,0,0,0,0,0,0,0,0,0,0,0,0,0,0,0,0,0,0,0,0,0,0,0,0,0,0,0,0,0,0,0,0,0,0,0,0,0,0,0,0,0,0,0,0,0,0,0,0,active
1,1,0,0,0,1,1,1,1,1,1,1,1,1,1,1,0,0,0,0,0,0,0,0,0,0,0,1,0,0,0,0,0,0,0,1,0,1,1,0,0,0,0,0,0,0,0,0,0,0,0,0,1,1,0,0,0,0,0,1,1,0,0,0,0,0,0,0,0,0,0,0,0,0,0,0,0,0,0,0,1,0,1,0,0,0,0,0,0,0,1,1,1,0,0,0,0,1,1,1,0,0,1,0,0,1,1,1,1,0,1,0,0,1,1,1,1,0,0,1,1,1,0,0,0,1,1,0,1,1,0,0,0,0,0,0,0,1,1,0,0,1,1,0,0,1,1,0,0,0,0,1,0,0,0,1,0,0,0,0,0,1,1,1,1,1,0,0,0,1,0,0,0,0,0,1,1,0,0,0,0,0,0,0,1,0,0,0,1,0,0,0,0,0,0,1,0,0,1,0,0,0,0,1,1,1,0,1,0,1,0,0,0,0,1,1,0,0,0,0,0,0,0,0,0,0,1,0,0,0,0,1,0,0,0,0,0,0,0,0,0,0,0,0,0,0,0,0,0,1,0,0,0,0,0,0,0,0,0,0,0,0,0,0,0,0,0,0,1,0,0,0,0,1,1,1,1,0,1,0,1,0,1,0,1,0,0,0,0,0,1,1,0,0,0,1,0,0,0,0,0,0,0,1,1,0,0,1,0,1,0,1,0,0,0,1,0,0,1,0,1,0,0,1,1,0,0,1,1,0,0,0,1,1,1,0,1,0,1,0,0,0,0,0,0,0,1,0,1,1,0,0,0,1,0,0,1,1,1,0,0,1,1,0,0,1,0,1,1,1,0,1,1,1,0,0,0,0,0,0,0,1,0,0,0,0,1,1,1,1,1,1,0,1,1,0,1,0,1,1,0,0,0,0,0,0,1,1,1,0,0,1,1,0,0,0,1,0,1,0,1,0,1,0,0,0,0,1,0,1,1,1,1,0,1,1,1,1,1,1,1,1,0,1,0,1,1,1,1,0,1,0,0,0,1,0,0,0,0,0,1,1,1,0,0,0,0,0,0,0,1,0,0,0,0,0,0,0,0,0,0,0,0,0,0,0,0,0,0,0,0,0,0,0,0,0,0,0,0,0,0,0,0,0,0,0,0,0,0,0,0,0,0,0,0,0,1,0,0,0,0,0,0,0,0,0,0,0,0,0,0,0,0,0,0,0,0,0,0,0,0,0,0,0,0,0,0,0,0,0,0,0,0,0,0,0,0,0,0,0,0,active
1,1,0,0,0,1,1,1,1,1,1,1,1,1,1,1,0,0,0,0,0,0,0,0,0,0,0,0,0,0,0,0,0,0,0,1,0,1,1,0,0,0,0,0,0,0,0,0,0,0,0,0,1,1,0,0,0,0,0,1,1,0,0,0,0,0,0,0,0,0,0,0,0,0,0,0,0,0,0,0,1,0,0,0,0,0,0,0,0,0,1,1,1,0,0,0,0,0,1,1,0,0,1,0,0,0,0,0,1,0,1,0,0,1,1,1,1,0,0,1,1,1,0,0,0,1,1,0,1,1,0,0,0,0,0,0,0,1,1,0,0,1,1,0,0,1,1,0,0,0,0,1,0,0,0,1,0,0,0,0,0,1,1,1,1,1,0,0,0,1,0,0,0,0,0,1,1,0,0,0,0,0,0,0,1,0,0,0,1,0,0,0,0,0,0,1,0,0,1,0,0,0,0,1,1,1,0,1,0,1,0,0,0,0,1,1,0,0,0,0,0,0,0,0,0,0,0,0,0,0,0,1,0,0,0,0,0,0,0,0,0,0,0,0,0,0,0,0,0,1,0,0,0,0,0,0,0,0,0,0,0,0,0,0,0,0,0,0,0,0,0,0,0,1,1,1,1,0,1,0,1,0,1,0,1,0,0,0,0,0,1,1,0,0,0,1,0,0,0,0,0,0,0,1,0,0,0,1,0,0,0,1,0,0,0,1,0,0,1,0,1,0,0,1,1,0,0,1,1,0,0,0,1,1,1,0,1,0,1,0,0,0,0,0,0,0,1,0,1,1,0,0,0,1,0,0,1,1,1,0,0,0,1,0,0,1,0,1,1,1,0,1,1,1,0,0,0,0,0,0,0,0,0,0,0,0,0,1,1,1,1,1,0,1,1,0,1,0,1,1,0,0,0,0,0,0,1,1,1,0,0,1,1,0,0,0,1,0,1,0,1,0,0,0,0,0,0,0,0,1,1,1,1,0,1,1,1,1,1,1,1,1,0,1,0,1,1,1,1,0,1,0,0,0,1,0,0,0,0,0,1,1,1,0,0,0,0,0,0,0,0,0,0,0,0,0,0,0,0,0,0,0,0,0,0,0,0,0,0,0,0,0,0,0,0,0,0,0,0,0,0,0,0,0,0,0,0,0,0,0,0,0,0,0,0,0,0,0,0,0,0,0,0,0,0,0,0,0,0,0,0,0,0,0,0,0,0,0,0,0,0,0,0,0,0,0,0,0,0,0,0,0,0,0,0,0,0,0,0,0,0,active
1,1,0,0,0,1,1,1,1,1,1,0,1,1,1,1,0,0,0,0,0,0,0,0,0,0,0,0,0,0,0,0,0,0,0,1,0,1,1,0,0,0,0,0,0,0,0,0,0,0,0,0,1,1,0,0,0,0,0,0,0,0,0,0,0,0,0,0,0,0,0,0,0,0,0,0,0,0,0,0,1,0,0,0,0,0,0,0,0,0,1,1,1,0,0,0,0,0,1,0,0,0,1,0,0,0,0,0,1,0,1,0,0,1,1,1,1,0,0,1,1,1,0,0,0,1,1,0,1,1,0,0,0,0,0,0,0,1,1,0,0,1,1,0,0,1,0,0,0,0,0,1,0,0,0,1,0,0,0,0,0,1,1,1,1,0,0,0,0,0,0,0,0,0,0,1,1,0,0,0,0,0,0,0,1,0,0,0,1,0,0,0,0,0,0,1,0,0,1,0,0,0,0,1,1,1,0,1,0,1,0,0,0,0,1,1,0,0,0,0,0,0,0,0,0,0,0,0,0,0,0,1,0,0,0,0,0,0,0,0,0,0,0,0,0,0,0,0,0,1,0,0,0,0,0,0,0,0,0,0,0,0,0,0,0,0,0,0,0,0,0,0,0,0,1,0,0,0,1,0,0,0,1,0,1,0,0,0,0,0,1,1,0,0,0,1,0,0,0,0,0,0,0,1,0,0,0,1,0,0,0,1,0,0,0,0,0,0,1,0,1,0,0,1,1,0,0,1,1,0,0,0,1,1,1,0,1,0,1,0,0,0,0,0,0,0,1,0,1,1,0,0,0,1,0,0,1,1,1,0,0,0,1,0,0,1,0,1,1,1,0,1,1,1,0,0,0,0,0,0,0,0,0,0,0,0,0,1,0,0,1,1,0,1,1,0,1,0,1,1,0,0,0,0,0,0,0,1,1,0,0,1,1,0,0,0,1,0,1,0,1,0,0,0,0,0,0,0,0,1,1,1,1,0,1,1,1,1,1,1,1,1,0,1,0,1,1,1,0,0,1,0,0,0,1,0,0,0,0,0,1,1,1,0,0,0,0,0,0,0,0,0,0,0,0,0,0,0,0,0,0,0,0,0,0,0,0,0,0,0,0,0,0,0,0,0,0,0,0,0,0,0,0,0,0,0,0,0,0,0,0,0,0,0,0,0,0,0,0,0,0,0,0,0,0,0,0,0,0,0,0,0,0,0,0,0,0,0,0,0,0,0,0,0,0,0,0,0,0,0,0,0,0,0,0,0,0,0,0,0,0,inactive
1,1,0,0,0,1,1,1,1,1,1,1,1,1,1,1,0,0,0,0,0,0,0,0,0,0,0,0,0,0,0,0,0,0,0,1,1,1,1,0,0,0,1,0,0,0,0,0,0,0,0,0,1,1,0,0,0,0,0,1,1,0,0,0,0,0,0,0,0,0,0,0,0,0,0,0,0,0,0,0,1,0,1,0,0,0,0,0,0,0,1,1,1,0,0,0,0,0,1,1,0,0,1,0,0,0,0,0,1,0,1,0,0,1,1,1,1,0,0,1,1,1,0,0,0,1,1,0,1,1,0,0,0,0,0,0,0,1,1,0,0,1,1,0,0,1,1,0,0,0,0,1,0,0,0,1,0,0,0,0,0,1,1,1,1,1,0,0,0,1,0,0,0,0,0,1,1,0,0,0,0,0,0,0,1,0,0,0,1,0,0,0,0,0,0,1,0,0,1,0,0,0,0,1,1,1,0,1,0,1,0,0,0,0,1,1,0,0,0,0,0,0,0,0,0,0,1,0,0,0,0,1,0,0,0,0,0,0,0,0,0,0,0,0,0,0,0,0,0,1,0,0,0,0,0,0,0,0,0,0,0,0,0,0,0,0,0,0,0,0,0,0,0,1,1,1,1,0,1,0,1,0,1,0,1,0,0,0,0,0,1,1,0,0,0,1,0,0,0,0,0,0,0,1,1,0,0,1,0,0,0,1,0,0,0,1,0,0,1,0,1,0,0,1,1,0,0,1,1,0,0,0,1,1,1,0,1,0,1,0,0,0,0,0,0,0,1,0,1,1,0,0,0,1,0,0,1,1,1,0,0,1,1,0,0,1,0,1,1,1,0,1,1,1,0,0,0,0,0,0,0,1,0,0,0,0,1,1,1,1,1,1,0,1,1,0,1,0,1,1,0,0,0,0,0,0,1,1,1,0,0,1,1,0,0,0,1,0,1,0,1,0,0,0,0,0,0,0,0,1,1,1,1,0,1,1,1,1,1,1,1,1,0,1,0,1,1,1,1,0,1,0,0,0,1,0,0,0,0,0,1,1,1,0,1,0,0,0,0,0,0,0,0,0,0,0,0,0,0,0,0,0,0,0,0,0,0,0,0,0,0,0,0,0,0,0,0,1,0,0,0,0,0,0,0,0,0,0,0,0,0,0,0,0,0,0,0,0,0,0,0,0,0,0,0,0,0,0,0,0,0,0,0,0,0,0,0,0,0,0,0,0,0,1,0,0,0,0,0,0,0,0,0,0,0,0,0,0,1,1,1,active
0,0,0,0,1,1,1,1,1,1,1,0,1,1,1,0,0,1,1,0,0,0,0,0,0,0,0,0,0,0,0,0,1,1,0,1,0,1,1,0,0,0,1,0,0,1,0,0,0,0,0,0,1,1,1,1,0,0,0,1,1,0,0,0,1,1,0,0,1,1,1,0,0,0,0,0,0,0,0,0,1,1,1,0,1,0,1,0,1,1,1,1,1,1,0,0,0,0,1,0,0,0,0,0,0,0,0,0,1,1,1,1,1,1,1,1,1,0,0,1,1,1,0,0,0,1,1,0,1,1,0,0,0,0,0,1,0,1,1,0,0,1,1,0,0,1,1,1,1,0,0,0,0,0,0,1,1,0,0,0,0,1,1,1,1,0,0,0,0,0,0,0,0,0,0,0,0,0,0,0,0,0,0,0,1,0,1,0,1,0,0,0,0,0,0,1,0,0,1,1,0,1,1,1,0,1,1,1,1,1,1,0,1,1,1,0,1,0,0,0,0,0,0,0,0,0,1,0,0,0,0,1,0,1,0,0,0,0,0,0,0,1,0,1,0,0,1,0,0,1,1,0,1,0,1,0,0,0,1,0,0,1,0,1,0,1,0,0,0,0,0,0,0,0,1,0,0,1,1,1,0,1,1,0,1,1,0,0,0,0,1,1,0,1,0,1,0,0,0,0,1,1,1,0,1,0,0,1,1,0,1,1,0,0,0,1,0,0,1,0,0,1,0,1,1,0,0,0,0,0,1,0,1,1,1,0,1,0,1,1,0,0,0,0,0,0,1,1,0,1,1,0,0,1,1,1,1,1,0,0,0,1,1,0,0,1,0,1,0,0,0,0,1,0,0,0,0,0,1,0,0,1,0,0,0,0,1,1,0,1,1,0,0,1,0,0,1,0,1,1,1,0,0,0,0,0,1,0,1,1,0,0,1,0,0,0,1,1,0,0,1,0,0,0,1,1,1,0,0,1,1,1,1,0,0,1,1,1,0,0,1,1,0,0,0,0,0,1,1,1,1,1,0,0,0,0,0,0,0,0,1,1,1,1,1,0,0,0,0,0,0,0,0,0,0,0,0,0,0,0,1,0,0,1,0,0,0,0,0,0,0,0,0,0,0,0,0,1,0,0,1,0,0,0,0,0,0,0,0,0,0,1,1,0,0,0,0,0,0,0,0,0,0,0,0,0,1,1,0,1,0,0,0,0,0,0,0,0,0,0,0,0,0,1,1,0,1,0,1,0,0,0,0,0,0,0,0,0,0,0,0,active
0,0,0,0,1,1,1,1,1,1,1,0,1,1,1,0,0,1,1,0,0,0,0,0,0,0,0,0,0,0,0,0,1,1,0,1,0,1,1,0,0,0,1,0,0,1,0,0,0,0,0,0,1,1,1,1,0,0,0,1,1,0,0,0,1,1,0,0,1,0,0,0,0,0,0,0,0,0,0,0,1,1,1,0,1,0,0,0,1,1,1,1,1,1,0,0,0,0,1,0,0,0,0,0,0,0,0,0,1,1,1,0,1,1,1,1,1,0,0,1,1,1,0,0,0,1,1,0,1,1,0,0,0,0,0,1,0,1,1,0,0,1,1,0,0,1,1,1,1,0,0,0,1,1,0,1,0,0,0,0,0,1,1,1,1,0,0,0,0,0,0,0,0,0,0,1,0,0,0,0,0,0,0,0,1,0,1,0,1,0,0,0,0,0,0,1,0,0,1,1,0,1,1,1,0,1,1,1,1,1,1,0,1,1,1,0,1,0,0,0,0,0,0,0,0,0,1,0,0,0,0,1,0,1,0,0,0,1,0,0,0,1,0,1,0,0,1,0,0,1,1,0,1,0,1,0,0,1,1,0,0,1,0,1,0,1,0,0,0,0,0,0,0,0,1,0,0,1,1,1,0,1,1,0,1,1,0,0,0,0,1,1,0,1,0,1,1,1,1,0,1,1,1,1,1,0,0,1,1,0,1,1,0,0,0,1,0,0,1,1,1,1,0,1,1,0,0,1,1,0,1,0,1,1,1,0,1,0,1,1,0,0,0,1,0,0,1,1,1,1,1,0,0,1,1,1,1,1,1,0,1,1,1,0,0,1,0,1,0,1,0,0,1,1,0,0,0,0,1,0,1,1,0,0,0,0,1,1,0,1,1,0,0,1,1,0,1,0,1,1,1,0,0,1,0,0,1,1,1,1,0,1,1,0,0,0,1,1,1,0,1,0,0,0,1,1,0,0,0,1,1,1,1,0,0,1,1,1,0,0,1,1,0,0,1,0,0,1,1,1,1,1,0,0,0,0,0,0,0,1,1,1,1,1,1,0,0,0,0,0,0,0,0,0,0,0,0,0,0,0,1,0,0,0,0,0,0,0,0,0,0,0,0,0,0,0,0,0,0,0,0,0,0,1,0,0,0,0,0,0,0,1,1,0,0,0,0,0,0,0,0,0,0,0,0,0,1,1,0,0,0,0,0,0,0,0,0,0,0,0,0,0,0,1,1,0,0,0,1,1,0,0,0,0,0,0,0,0,0,0,0,active
0,0,0,0,1,1,1,1,1,1,1,0,1,1,1,0,0,1,1,0,0,0,0,0,0,1,0,0,0,0,0,0,1,1,0,1,0,1,1,0,0,0,1,0,0,1,0,0,0,0,0,0,1,1,1,1,0,0,0,1,1,0,0,0,1,1,0,0,1,0,0,0,0,0,0,0,0,0,0,0,1,1,1,0,1,0,0,0,1,1,1,1,1,1,0,0,1,0,1,0,0,0,0,0,0,0,0,0,1,1,1,1,1,1,1,1,1,1,0,1,1,1,0,0,0,1,1,0,1,1,0,0,0,0,1,1,0,1,1,0,0,1,1,0,0,1,1,1,1,0,0,0,0,0,0,1,0,0,0,0,0,1,1,1,1,0,0,0,0,0,0,0,0,0,0,0,0,0,0,0,0,0,0,0,1,0,1,0,1,0,0,0,0,0,0,1,0,0,1,1,0,1,1,1,0,1,1,1,1,1,1,0,1,1,1,0,1,0,0,0,0,0,0,0,0,0,1,0,0,0,0,1,0,1,0,0,0,0,0,0,0,1,0,1,0,0,1,0,0,1,1,0,1,0,1,0,0,0,1,0,1,1,1,1,0,1,0,0,0,0,0,0,0,0,1,0,0,1,1,1,0,1,1,0,1,1,0,0,0,0,1,1,0,1,0,1,0,0,0,0,1,1,1,0,1,1,0,1,1,0,1,1,0,0,0,1,0,0,1,0,0,1,0,1,1,0,0,0,0,0,1,0,1,1,1,0,1,0,1,1,0,0,0,0,0,1,1,1,0,1,1,0,1,1,1,1,1,1,0,0,0,1,1,1,0,1,0,1,0,0,0,0,1,0,0,0,0,0,1,0,0,1,0,0,0,0,1,1,0,1,1,0,0,1,0,0,1,0,1,1,1,0,0,0,0,0,1,0,1,1,0,0,1,0,0,0,1,1,0,0,1,0,0,0,1,1,1,0,0,1,1,1,1,0,0,1,1,1,0,0,1,1,0,0,0,0,0,1,1,1,1,1,0,0,0,0,0,0,0,0,1,1,1,1,1,0,0,0,0,0,0,0,0,0,0,0,0,0,0,0,1,0,0,0,0,0,0,0,0,0,0,0,0,0,0,0,0,0,0,0,0,0,0,0,0,0,0,0,1,0,0,1,1,0,0,0,0,0,0,0,0,0,0,0,0,0,1,1,0,0,0,0,0,0,0,0,0,0,0,0,0,0,0,1,1,0,0,0,1,0,0,0,0,0,1,0,0,0,0,0,0,active
0,0,0,0,1,1,1,1,1,1,1,0,1,1,1,0,0,1,1,0,0,0,0,0,0,0,0,0,0,0,0,0,1,1,0,1,0,1,1,0,0,0,1,0,0,1,0,0,0,0,0,0,1,1,1,1,0,0,0,1,1,0,0,0,1,1,0,0,1,0,0,0,0,0,0,0,0,0,0,0,1,1,1,0,1,0,0,0,1,1,1,1,1,1,0,0,0,0,1,0,0,0,0,0,0,0,0,0,1,1,1,1,1,1,1,1,1,0,0,1,1,1,0,0,0,1,1,0,1,1,0,0,0,0,0,1,0,1,1,0,0,1,1,0,0,1,1,1,1,0,0,0,0,0,0,1,0,0,0,0,0,1,1,1,1,0,0,0,0,0,0,0,0,0,0,0,0,0,0,0,0,0,0,0,1,0,1,0,1,0,0,0,0,0,0,1,0,0,1,1,0,1,1,1,0,1,1,1,1,1,1,0,1,1,1,0,1,0,0,0,0,0,0,0,0,0,1,0,0,0,0,1,0,1,0,0,0,0,0,0,0,1,0,1,0,0,1,0,0,1,1,0,1,0,1,0,0,0,1,0,0,1,0,1,0,1,0,0,0,0,0,0,0,0,1,0,0,1,1,1,0,1,1,0,1,1,0,0,0,0,1,1,0,1,0,1,0,0,0,0,1,1,1,0,1,0,0,1,1,0,1,1,0,0,0,1,0,0,1,0,0,1,0,1,1,0,0,0,0,0,1,0,1,1,1,0,1,0,1,1,0,0,0,0,0,0,1,1,0,1,1,0,0,1,1,1,1,1,0,0,0,1,1,0,0,1,0,1,0,0,0,0,1,0,0,0,0,0,1,0,0,1,0,0,0,0,1,1,0,1,1,0,0,1,0,0,1,0,1,1,1,0,0,0,0,0,1,0,1,1,0,0,1,0,0,0,1,1,0,0,1,0,0,0,1,1,1,0,0,1,1,1,1,0,0,1,1,1,0,0,1,1,0,0,0,0,0,1,1,1,1,1,0,0,0,0,0,0,0,0,1,1,1,1,1,0,0,0,0,0,0,0,0,0,0,0,0,0,0,0,1,0,0,0,0,0,0,0,0,0,0,0,0,0,0,0,0,0,0,0,0,0,0,0,0,0,0,0,0,0,0,1,1,0,0,0,0,0,0,0,0,0,0,0,0,0,1,1,0,0,0,0,0,0,0,0,0,0,0,0,0,0,0,1,1,0,0,0,1,0,0,0,0,0,0,0,0,0,0,0,0,active
0,0,0,0,1,1,1,1,1,1,1,0,1,1,1,0,0,1,1,0,0,0,0,0,0,0,0,0,0,0,0,0,1,1,0,1,0,1,1,0,0,0,1,0,0,1,0,0,0,0,0,0,1,1,1,1,0,0,0,1,1,0,0,0,1,1,0,0,1,1,1,0,0,0,0,0,0,0,0,0,1,1,1,0,1,0,1,0,1,1,1,1,1,1,0,0,0,0,1,0,0,0,0,0,0,0,0,0,1,1,1,1,1,1,1,1,1,0,0,1,1,1,0,0,0,1,1,0,1,1,0,0,0,0,0,1,0,1,1,0,0,1,1,0,0,1,1,1,1,0,0,0,1,1,0,1,0,0,0,0,0,1,1,1,1,0,0,0,0,0,0,0,0,0,0,1,0,0,0,0,0,0,0,0,1,0,1,0,1,0,0,0,0,0,0,1,0,0,1,1,0,1,1,1,0,1,1,1,1,1,1,0,1,1,1,0,1,0,0,0,0,0,0,0,0,0,1,0,0,0,0,1,0,1,0,0,0,1,0,0,0,1,0,1,0,0,1,0,0,1,1,0,1,0,1,0,0,1,1,0,0,1,0,1,0,1,0,0,0,0,0,0,0,0,1,0,0,1,1,1,0,1,1,0,1,1,0,0,0,0,1,1,0,1,0,1,1,1,1,0,1,1,1,1,1,0,0,1,1,0,1,1,0,0,0,1,0,0,1,1,1,1,0,1,1,0,0,1,1,0,1,0,1,1,1,0,1,0,1,1,0,0,0,1,0,0,1,1,1,1,1,0,0,1,1,1,1,1,1,0,1,1,1,0,0,1,0,1,1,1,0,0,1,1,1,0,0,0,1,0,1,1,0,0,0,1,1,1,0,1,1,0,0,1,1,0,1,0,1,1,1,0,0,1,0,0,1,1,1,1,0,1,1,0,0,0,1,1,1,0,1,0,0,0,1,1,1,0,0,1,1,1,1,0,0,1,1,1,0,0,1,1,0,0,0,0,0,1,1,1,1,1,0,0,0,0,0,0,0,0,1,1,1,1,1,0,0,0,0,0,0,0,0,0,0,0,0,0,0,0,1,0,0,0,0,0,0,0,0,0,0,0,0,0,0,0,0,0,0,0,0,0,0,1,0,0,0,0,0,0,0,1,1,0,0,0,0,0,0,0,0,0,0,0,0,0,1,1,0,0,0,0,0,0,0,0,0,0,0,0,0,0,0,1,1,0,0,0,1,1,0,0,0,0,0,0,0,0,0,0,0,active
0,0,0,0,1,1,1,1,1,1,1,0,1,1,1,0,0,1,1,0,0,0,0,0,0,0,0,0,0,0,0,0,1,1,0,1,0,1,1,0,0,0,1,0,0,1,0,0,0,0,0,0,1,1,1,1,0,0,0,1,1,0,0,0,1,1,0,0,1,0,0,0,0,0,0,0,0,0,0,0,1,1,1,0,1,0,0,0,1,1,1,1,1,1,0,0,0,0,1,0,0,0,0,0,0,0,0,0,1,1,1,1,1,1,1,1,1,0,0,1,1,1,0,0,0,1,1,0,1,1,0,0,0,0,0,1,0,1,1,0,0,1,1,0,0,1,1,1,1,0,0,0,0,0,0,1,0,0,0,0,0,1,1,1,1,0,0,0,0,0,0,0,0,0,0,0,0,0,0,0,0,0,0,0,1,0,1,0,1,0,0,0,0,0,0,1,0,0,1,1,0,1,1,1,0,1,1,1,1,1,1,0,1,1,1,0,1,0,0,0,0,0,0,0,0,0,1,0,0,0,0,1,0,1,0,0,0,0,0,0,0,1,0,1,0,0,1,0,0,1,1,0,1,0,1,0,0,0,1,0,0,1,0,1,0,1,0,0,0,0,0,0,0,0,1,0,0,1,1,1,0,1,1,0,1,1,0,0,0,0,1,1,0,1,0,1,0,0,0,0,1,1,1,0,1,0,0,1,1,0,1,1,0,0,0,1,0,0,1,0,0,1,0,1,1,0,0,0,0,0,1,0,1,1,1,0,1,0,1,1,0,0,0,0,0,0,1,1,0,1,1,0,0,1,1,1,1,1,0,0,0,1,1,0,0,1,0,1,0,0,0,0,1,0,0,0,0,0,1,0,0,1,0,0,0,0,1,1,0,1,1,0,0,1,0,0,1,0,1,1,1,0,0,0,0,0,1,0,1,1,0,0,1,0,0,0,1,1,0,0,1,0,0,0,1,1,1,0,0,1,1,1,1,0,0,1,1,1,0,0,1,1,0,0,0,0,0,1,1,1,1,1,0,0,0,0,0,0,0,0,1,1,1,1,1,0,0,0,0,0,0,0,0,0,0,0,0,0,0,0,1,0,0,0,0,0,0,0,0,0,0,0,0,0,0,0,0,0,0,0,1,0,0,0,0,0,0,0,0,0,0,1,1,0,0,0,0,0,0,0,0,0,0,0,0,0,1,1,0,0,0,0,0,0,0,0,0,0,0,0,0,0,0,1,1,0,1,0,1,0,0,0,0,0,0,0,0,0,0,0,0,active
0,0,0,0,1,1,1,1,1,1,1,0,1,1,1,0,0,1,1,1,0,0,0,0,0,0,0,0,0,0,0,0,1,1,0,1,0,1,1,0,0,0,1,0,0,1,0,0,0,0,0,0,1,1,1,1,0,0,0,1,1,0,0,0,1,1,0,0,1,0,0,0,0,0,0,0,0,0,0,0,1,1,1,0,1,0,0,0,1,1,1,1,1,1,0,0,0,0,1,0,0,0,0,0,0,0,0,0,1,1,1,1,1,1,1,1,1,0,0,1,1,1,0,0,0,1,1,0,1,1,0,0,0,0,0,1,1,1,1,0,0,1,1,0,0,1,1,1,1,0,0,0,0,0,0,1,0,0,0,0,0,1,1,1,1,0,0,0,0,0,0,0,0,0,0,0,0,0,0,0,0,0,0,0,1,0,1,0,1,0,0,0,0,0,0,1,0,0,1,1,0,1,1,1,0,1,1,1,1,1,1,0,1,1,1,0,1,0,0,0,0,0,0,0,0,0,1,0,0,0,0,1,0,1,0,0,0,0,0,0,0,1,0,1,0,0,1,0,0,1,1,0,1,0,1,0,0,0,1,0,0,1,0,1,0,1,0,0,0,0,0,0,0,0,1,0,0,1,1,1,0,1,1,0,1,1,0,0,0,0,1,1,0,1,0,1,0,0,0,0,1,1,1,0,1,0,0,1,1,0,1,1,0,0,0,1,0,0,1,0,0,1,0,1,1,0,0,0,0,0,1,0,1,1,1,0,1,0,1,1,0,0,0,0,0,0,1,1,0,1,1,0,0,1,1,1,1,1,0,0,0,1,1,0,0,1,0,1,0,0,0,0,1,0,0,0,0,0,1,0,0,1,0,0,0,0,1,1,0,1,1,0,0,1,0,0,1,0,1,1,1,0,0,0,0,0,1,0,1,1,0,0,1,0,0,0,1,1,0,0,1,0,0,0,1,1,1,0,0,1,1,1,1,0,0,1,1,1,0,0,1,1,0,0,0,0,0,1,1,1,1,1,0,0,0,0,0,0,0,0,1,1,1,1,1,0,0,0,0,0,0,0,0,0,0,0,0,0,0,0,1,0,0,0,0,0,0,0,0,0,0,0,0,0,0,0,0,0,0,0,0,0,0,0,0,0,0,0,0,0,0,1,1,0,0,0,0,0,0,0,0,0,0,0,0,0,1,1,0,0,0,0,0,0,0,0,0,0,0,0,0,0,0,1,1,0,0,0,1,0,0,0,0,0,0,0,0,0,0,0,0,active
0,0,0,0,1,1,1,1,1,1,1,0,1,1,1,0,0,1,1,0,0,0,0,0,0,0,0,0,0,0,0,0,1,1,0,1,0,1,1,0,0,0,1,0,0,1,0,0,0,0,0,0,1,1,1,1,0,0,0,1,1,0,0,0,1,1,0,0,1,0,0,0,0,0,0,0,0,0,0,0,1,1,1,0,1,0,0,0,1,1,1,1,1,1,0,0,0,0,1,0,0,0,0,0,0,0,0,0,1,1,1,0,1,1,1,1,1,0,0,1,1,1,0,0,0,1,1,0,1,1,0,0,0,0,0,1,0,1,1,0,0,1,1,0,0,1,1,1,1,0,0,0,0,0,0,1,0,0,0,0,0,1,1,1,1,0,0,0,0,0,0,0,0,0,0,0,0,0,0,0,0,0,0,0,1,0,1,0,1,0,0,0,0,0,0,1,0,0,1,1,0,1,1,1,0,1,1,1,1,1,1,0,1,1,1,0,1,0,0,0,0,0,0,0,0,0,1,0,0,0,0,1,0,1,0,0,0,0,0,0,0,1,0,1,0,0,1,0,0,1,1,0,1,0,1,0,0,0,1,0,0,1,0,1,0,1,0,0,0,0,0,0,0,0,1,0,0,1,1,1,0,1,1,0,1,1,0,0,0,0,1,1,0,1,0,1,0,0,0,0,1,1,1,0,1,0,0,1,1,0,1,1,0,0,0,1,0,0,1,0,0,1,0,1,1,0,0,0,0,0,1,0,1,1,1,0,1,0,1,1,0,0,0,0,0,0,1,1,0,1,1,1,0,1,1,1,1,1,0,0,0,1,1,0,0,1,0,1,0,0,0,0,1,0,0,0,0,1,1,0,0,1,0,0,0,0,1,1,0,1,1,0,0,1,0,0,1,0,1,1,1,0,0,0,0,0,1,0,1,1,0,0,1,0,0,0,1,1,0,0,1,0,0,1,1,1,0,0,0,1,1,1,1,0,0,1,1,1,0,0,1,1,0,0,1,0,0,1,1,1,1,1,0,0,0,0,1,0,0,1,1,1,1,1,1,0,0,0,0,0,0,0,0,0,0,0,0,0,0,0,1,0,0,0,0,0,0,0,0,0,0,0,0,0,0,0,0,0,0,0,1,0,0,0,0,0,0,0,0,0,0,1,1,0,0,0,0,0,0,0,0,0,0,0,0,0,1,1,0,0,0,0,0,0,0,0,0,0,0,0,0,0,0,1,1,0,1,0,1,0,0,0,0,0,0,0,0,0,0,0,0,active
0,0,0,0,1,1,1,1,1,1,1,0,1,1,1,0,0,1,1,0,0,0,1,0,0,0,0,0,0,0,0,0,1,1,0,1,0,1,1,0,0,0,1,0,0,1,0,0,0,0,0,0,1,1,1,1,0,0,0,1,1,0,0,0,1,1,0,0,1,0,0,0,0,0,0,0,0,0,0,0,1,1,1,0,1,0,0,0,1,1,1,1,1,1,0,1,0,0,1,0,0,0,0,0,0,0,0,0,1,1,1,1,1,1,1,1,1,0,0,1,1,1,0,0,0,1,1,1,1,1,0,0,0,0,0,1,0,1,1,0,1,1,1,0,0,1,1,1,1,0,0,0,0,0,1,1,0,0,0,0,0,1,1,1,1,0,0,0,0,0,0,0,0,0,0,0,0,0,0,0,0,1,0,0,1,0,1,0,1,0,0,0,0,0,0,1,0,0,1,1,0,1,1,1,0,1,1,1,1,1,1,0,1,1,1,0,1,0,0,0,0,0,0,0,0,0,1,0,0,0,0,1,0,1,0,0,0,0,0,0,0,1,0,1,0,0,1,0,0,1,1,0,1,0,1,0,0,0,1,1,0,1,0,1,0,1,1,0,0,0,0,0,0,0,1,0,0,1,1,1,0,1,1,0,1,1,1,1,0,0,1,1,0,1,0,1,0,0,0,0,1,1,1,0,1,0,0,1,1,0,1,1,0,0,0,1,0,0,1,0,0,1,0,1,1,0,0,0,0,0,1,0,1,1,1,0,1,0,1,1,1,0,0,0,0,0,1,1,0,1,1,0,0,1,1,1,1,1,0,0,0,1,1,0,0,1,0,1,0,0,0,0,1,0,0,0,0,0,1,0,0,1,1,0,0,0,1,1,0,1,1,0,0,1,0,0,1,0,1,1,1,0,0,0,0,0,1,0,1,1,0,0,1,0,0,0,1,1,0,0,1,0,0,0,1,1,1,0,0,1,1,1,1,0,0,1,1,1,0,0,1,1,0,0,0,0,0,1,1,1,1,1,0,0,0,0,0,0,0,0,1,1,1,1,1,0,0,0,0,0,0,0,0,0,0,0,0,0,0,0,1,0,0,0,0,0,0,0,0,0,1,0,0,0,0,0,0,0,0,0,0,0,0,0,0,0,0,0,0,0,0,1,1,0,0,0,0,0,0,0,0,0,0,0,0,0,1,1,0,0,0,0,0,0,0,0,1,0,0,0,0,0,0,1,1,0,0,0,1,0,0,0,0,0,0,0,0,0,0,0,0,active
0,0,0,0,1,1,1,1,1,1,1,0,1,1,1,0,0,1,1,0,0,0,0,0,0,0,0,0,0,0,0,0,1,1,0,1,0,1,1,0,0,0,1,0,0,1,0,0,0,0,0,0,1,1,1,1,0,0,0,1,1,0,0,0,1,1,0,0,1,1,1,0,0,0,0,0,0,0,0,0,1,1,1,0,1,0,1,0,1,1,1,1,1,1,0,0,0,0,1,0,0,0,0,0,0,0,0,0,1,1,1,1,1,1,1,1,1,0,0,1,1,1,0,0,0,1,1,0,1,1,0,0,0,0,0,1,0,1,1,0,0,1,1,0,0,1,1,1,1,0,0,0,0,0,0,1,1,0,0,0,0,1,1,1,1,0,0,0,0,0,0,0,0,0,0,0,0,0,0,0,0,0,0,0,1,0,1,0,1,0,0,0,0,0,0,1,0,0,1,1,0,1,1,1,0,1,1,1,1,1,1,0,1,1,1,0,1,0,0,0,0,0,0,0,0,0,1,0,0,0,0,1,0,1,0,0,0,0,0,0,0,1,0,1,0,0,1,0,0,1,1,0,1,0,1,0,0,0,1,0,0,1,0,1,0,1,0,0,0,0,0,0,0,0,1,0,0,1,1,1,0,1,1,0,1,1,0,0,0,0,1,1,0,1,0,1,0,0,0,0,1,1,1,0,1,0,0,1,1,0,1,1,0,0,0,1,0,0,1,0,0,1,0,1,1,0,0,0,0,0,1,0,1,1,1,0,1,0,1,1,0,0,0,0,0,0,1,1,0,1,1,0,0,1,1,1,1,1,0,0,0,1,1,0,0,1,0,1,0,0,0,0,1,0,0,0,0,0,1,0,0,1,0,0,0,0,1,1,0,1,1,0,0,1,0,0,1,0,1,1,1,0,0,0,0,0,1,0,1,1,0,0,1,0,0,0,1,1,0,0,1,0,0,0,1,1,1,0,0,1,1,1,1,0,0,1,1,1,0,0,1,1,0,0,0,0,0,1,1,1,1,1,0,0,0,0,0,0,0,0,1,1,1,1,1,0,0,0,0,0,0,0,0,0,0,0,0,0,0,0,1,0,0,0,0,0,0,0,0,0,0,0,0,0,0,0,0,0,0,0,1,0,0,0,0,0,0,0,0,0,0,1,1,0,0,0,0,0,0,0,0,0,0,0,0,0,1,1,0,0,0,0,0,0,0,0,0,0,0,0,0,0,0,1,1,0,1,0,1,0,0,0,0,0,0,0,0,0,0,0,0,inactive
0,0,0,0,1,1,1,1,1,1,1,0,1,1,1,0,0,1,1,0,0,0,0,0,0,0,0,0,0,0,0,0,1,1,0,1,0,1,1,0,0,0,1,0,0,1,0,0,0,0,0,0,1,1,1,1,0,0,0,1,1,0,0,0,1,1,0,0,1,0,0,0,0,0,0,0,0,0,0,0,1,1,1,0,1,0,0,0,1,1,1,1,1,1,0,0,0,0,1,0,0,0,0,0,0,0,0,0,1,1,1,1,1,1,1,1,1,0,0,1,1,1,0,0,0,1,1,0,1,1,0,0,0,0,0,1,0,1,1,0,0,1,1,0,0,1,1,1,1,0,0,1,0,0,0,1,0,0,0,0,0,1,1,1,1,0,0,0,0,0,0,0,0,0,0,1,0,0,0,0,0,0,0,0,1,0,1,0,1,0,0,0,0,0,0,1,0,0,1,1,0,1,1,1,1,1,1,1,1,1,1,0,1,1,1,1,1,0,0,0,0,0,0,0,0,0,1,0,0,0,0,1,0,1,0,0,0,0,0,0,0,1,0,1,0,0,1,0,0,1,1,0,1,0,1,0,0,0,1,0,0,1,0,1,0,1,0,0,0,0,0,0,0,0,1,0,0,1,1,1,0,1,1,0,1,1,0,0,0,0,1,1,0,1,0,1,0,0,0,0,1,1,1,1,1,0,0,1,1,0,1,1,0,0,0,1,0,0,1,0,0,1,0,1,1,0,0,1,1,0,1,0,1,1,1,0,1,0,1,1,0,0,0,0,0,0,1,1,1,1,1,1,0,1,1,1,1,1,1,0,0,1,1,0,0,1,0,1,0,0,0,0,1,1,0,0,0,1,1,0,0,1,0,0,0,0,1,1,0,1,1,1,0,1,1,0,1,0,1,1,1,0,0,0,0,0,1,1,1,1,0,0,1,0,0,0,1,1,1,0,1,0,0,1,1,1,1,0,0,1,1,1,1,0,0,1,1,1,0,0,1,1,0,0,1,0,0,1,1,1,1,1,0,0,0,0,1,0,0,0,1,1,1,1,1,0,0,0,0,0,0,0,0,0,0,0,0,0,0,0,1,0,0,0,0,0,0,0,0,0,0,0,0,0,0,0,0,0,0,0,1,0,0,0,0,0,0,0,0,0,0,1,1,0,0,0,0,0,0,0,0,0,0,0,0,0,1,1,0,0,0,0,0,0,0,0,0,0,0,0,0,0,0,1,1,0,1,0,1,0,0,0,0,0,0,0,0,0,0,0,0,active
0,0,0,0,1,1,1,1,1,1,1,0,1,1,1,0,0,1,1,0,0,0,0,0,0,0,0,0,0,0,0,0,1,1,0,1,0,1,1,0,0,0,1,0,0,1,0,0,0,0,0,0,1,1,1,1,0,0,0,1,1,0,0,0,1,1,0,0,1,0,0,0,0,0,0,0,0,0,0,0,1,1,1,0,1,0,0,0,1,1,1,1,1,1,0,0,0,0,1,0,0,0,0,0,0,0,0,0,1,1,1,0,1,1,1,1,1,0,0,1,1,1,0,0,0,1,1,0,1,1,0,0,0,0,0,1,0,1,1,0,0,1,1,0,0,1,1,1,1,0,0,1,0,0,0,1,0,0,0,0,0,1,1,1,1,0,0,0,0,0,0,0,0,0,0,1,0,0,0,0,0,0,0,0,1,0,1,0,1,0,0,0,0,0,0,1,0,0,1,1,0,1,1,1,1,1,1,1,1,1,1,0,1,1,1,1,1,0,0,0,0,0,0,0,0,0,1,0,0,0,0,1,0,1,0,0,0,0,0,0,0,1,0,1,0,0,1,0,0,1,1,0,1,0,1,0,0,0,1,0,0,1,0,1,0,1,0,0,0,0,0,0,0,0,1,0,0,1,1,1,0,1,1,0,1,1,0,0,0,0,1,1,0,1,0,1,0,0,0,0,1,1,1,1,1,0,0,1,1,0,1,1,0,0,0,1,0,0,1,0,0,1,0,1,1,0,0,1,1,0,1,0,1,1,1,0,1,0,1,1,0,0,0,0,0,0,1,1,1,1,1,1,0,1,1,1,1,1,1,0,0,1,1,0,0,1,0,1,0,0,0,0,1,1,0,0,0,1,1,0,0,1,0,0,0,0,1,1,0,1,1,1,0,1,1,0,1,0,1,1,1,0,0,0,0,0,1,1,1,1,0,0,1,0,0,0,1,1,1,0,1,0,0,1,1,1,0,0,0,1,1,1,1,0,0,1,1,1,0,0,1,1,0,0,1,0,0,1,1,1,1,1,0,0,0,0,1,0,0,1,1,1,1,1,1,0,0,0,0,0,0,0,0,0,0,0,0,0,0,0,1,0,0,0,0,0,0,0,0,0,0,0,0,0,0,0,0,0,0,0,1,0,0,0,0,0,0,0,0,0,0,1,1,0,0,0,0,0,0,0,0,0,0,0,0,0,1,1,0,0,0,0,0,0,0,0,0,0,0,0,0,0,0,1,1,0,1,0,1,0,0,0,0,0,0,0,0,0,0,0,0,active
0,0,0,0,1,1,1,1,1,1,1,0,1,1,1,0,0,1,1,0,0,0,0,0,0,0,0,0,0,0,0,0,1,1,0,1,0,1,1,0,0,0,1,0,0,1,0,0,0,0,0,0,1,1,1,1,0,0,0,1,1,0,0,0,1,1,0,0,1,1,1,0,0,0,0,0,0,0,0,0,1,1,1,0,1,0,1,0,1,1,1,1,1,1,0,0,0,0,1,0,0,0,0,0,0,0,0,0,1,1,1,0,1,1,1,1,1,0,0,1,1,1,0,0,0,1,1,0,1,1,0,0,0,0,0,1,0,1,1,0,0,1,1,0,0,1,1,1,1,0,0,0,0,0,0,1,1,0,0,0,0,1,1,1,1,0,0,0,0,0,0,0,0,0,0,0,0,0,0,0,0,0,0,0,1,0,1,0,1,0,0,0,0,0,0,1,0,0,1,1,0,1,1,1,0,1,1,1,1,1,1,0,1,1,1,0,1,0,0,0,0,0,0,0,0,0,1,0,0,0,0,1,0,1,0,0,0,0,0,0,0,1,0,1,0,0,1,0,0,1,1,0,1,0,1,0,0,0,1,0,0,1,0,1,0,1,0,0,0,0,0,0,0,0,1,0,0,1,1,1,0,1,1,0,1,1,0,0,0,0,1,1,0,1,0,1,0,0,0,0,1,1,1,0,1,0,0,1,1,0,1,1,0,0,0,1,0,0,1,0,0,1,0,1,1,0,0,0,0,0,1,0,1,1,1,0,1,0,1,1,0,0,0,0,0,0,1,1,0,1,1,0,0,1,1,1,1,1,0,0,0,1,1,0,0,1,0,1,0,0,0,0,1,0,0,0,0,0,1,0,0,1,0,0,0,0,1,1,0,1,1,0,0,1,0,0,1,0,1,1,1,0,0,0,0,0,1,0,1,1,0,0,1,0,0,0,1,1,0,0,1,0,0,0,1,1,0,0,0,1,1,1,1,0,0,1,1,1,0,0,1,1,0,0,1,0,0,1,1,1,1,1,0,0,0,0,0,0,0,1,1,1,1,1,1,0,0,0,0,0,0,0,0,0,0,0,0,0,0,0,1,0,0,1,0,0,0,0,0,0,0,0,0,0,0,0,0,1,0,0,1,0,0,0,0,0,0,0,0,0,0,1,1,0,0,0,0,0,0,0,0,0,0,0,0,0,1,1,0,1,0,0,0,0,0,0,0,0,0,0,0,0,0,1,1,0,1,0,1,0,0,0,0,0,0,0,0,0,0,0,0,active
0,0,0,0,1,1,1,1,1,1,1,0,1,1,1,0,0,1,1,0,0,0,0,0,0,0,0,0,0,0,0,0,1,1,0,1,0,1,1,0,0,0,1,0,0,1,0,0,0,0,0,0,1,1,1,1,0,0,0,1,1,0,0,0,1,1,0,0,1,0,0,0,0,0,0,0,0,0,0,0,1,1,1,0,1,0,0,0,1,1,1,1,1,1,0,0,0,0,1,0,0,0,0,0,0,0,0,0,1,1,1,1,1,1,1,1,1,0,0,1,1,1,0,0,0,1,1,0,1,1,0,0,0,0,0,1,0,1,1,0,0,1,1,0,0,1,1,1,1,0,0,0,1,1,0,1,0,0,0,0,0,1,1,1,1,0,0,0,0,0,0,0,0,0,0,1,0,0,0,0,0,0,0,0,1,0,1,0,1,0,0,0,0,0,0,1,0,0,1,1,0,1,1,1,0,1,1,1,1,1,1,0,1,1,1,0,1,0,0,0,0,0,0,0,0,0,1,0,0,0,0,1,0,1,0,0,0,1,0,0,0,1,0,1,0,0,1,0,0,1,1,0,1,0,1,0,0,1,1,0,0,1,0,1,0,1,0,0,0,0,0,0,0,0,1,0,0,1,1,1,0,1,1,0,1,1,0,0,0,0,1,1,0,1,0,1,1,1,1,0,1,1,1,1,1,0,0,1,1,0,1,1,0,0,0,1,0,0,1,1,1,1,0,1,1,0,0,1,1,0,1,0,1,1,1,0,1,0,1,1,0,0,0,1,0,0,1,1,1,1,1,0,0,1,1,1,1,1,1,0,1,1,1,0,0,1,0,1,1,1,0,0,1,1,1,0,0,0,1,0,1,1,0,0,0,1,1,1,0,1,1,0,0,1,1,0,1,0,1,1,1,0,0,1,0,0,1,1,1,1,0,1,1,0,0,0,1,1,1,0,1,0,0,0,1,1,1,0,0,1,1,1,1,0,0,1,1,1,0,0,1,1,0,0,0,0,0,1,1,1,1,1,0,0,0,0,0,0,0,0,1,1,1,1,1,0,0,0,0,0,0,0,0,0,0,0,0,0,0,0,1,0,0,0,0,0,0,0,0,0,0,0,0,0,0,0,0,0,0,0,0,0,0,1,0,0,0,0,0,0,0,1,1,0,0,0,0,0,0,0,0,0,0,0,0,0,1,1,0,0,0,0,0,0,0,0,0,0,0,0,0,0,0,1,1,0,0,0,1,1,0,0,0,0,0,0,0,0,0,0,0,active
0,0,0,0,1,1,1,1,1,1,1,0,1,1,1,0,0,1,1,0,0,0,1,0,0,0,0,0,0,0,0,0,1,1,0,1,0,1,1,0,0,0,1,0,0,1,0,0,0,0,0,0,1,1,1,1,0,0,0,1,1,0,0,0,1,1,0,0,1,0,0,0,0,0,0,0,0,0,0,0,1,1,1,0,1,0,0,0,1,1,1,1,1,1,0,1,0,0,1,0,0,0,0,0,0,0,0,0,1,1,1,1,1,1,1,1,1,0,0,1,1,1,0,0,0,1,1,1,1,1,0,0,0,0,0,1,0,1,1,0,1,1,1,0,0,1,1,1,1,0,0,0,0,0,1,1,0,0,0,0,0,1,1,1,1,0,0,0,0,0,0,0,0,0,0,0,0,0,0,0,0,1,0,0,1,0,1,0,1,0,0,0,0,0,0,1,0,0,1,1,0,1,1,1,0,1,1,1,1,1,1,0,1,1,1,0,1,0,0,0,0,0,0,0,0,0,1,0,0,0,0,1,0,1,0,0,0,0,0,0,0,1,0,1,0,0,1,0,0,1,1,0,1,0,1,0,0,0,1,1,0,1,0,1,0,1,1,0,0,0,0,0,0,0,1,0,0,1,1,1,0,1,1,0,1,1,1,1,1,0,1,1,0,1,0,1,0,0,0,0,1,1,1,0,1,0,0,1,1,0,1,1,0,0,0,1,0,0,1,0,0,1,0,1,1,0,0,0,0,0,1,0,1,1,1,0,1,0,1,1,1,0,0,0,0,0,1,1,0,1,1,0,0,1,1,1,1,1,0,0,0,1,1,0,0,1,0,1,0,0,0,0,1,0,0,0,0,0,1,0,0,1,0,0,0,0,1,1,0,1,1,0,0,1,0,0,1,0,1,1,1,0,0,0,0,0,1,0,1,1,0,0,1,0,0,0,1,1,0,0,1,0,0,0,1,1,1,0,0,1,1,1,1,0,0,1,1,1,0,0,1,1,0,0,0,0,0,1,1,1,1,1,0,0,0,0,0,0,0,0,1,1,1,1,1,0,0,0,0,0,0,0,0,0,0,0,0,0,0,0,1,0,0,0,0,0,0,0,0,0,0,0,0,0,0,0,0,0,0,0,0,0,0,0,0,1,0,0,0,0,0,1,1,0,0,0,0,0,0,0,0,0,0,0,0,0,1,1,0,0,0,0,0,0,0,0,0,0,0,0,0,0,0,1,1,0,0,0,1,0,0,1,0,0,0,0,0,0,0,0,0,active
0,0,0,0,1,1,1,1,1,1,1,0,1,1,1,0,0,1,1,0,0,0,0,0,0,0,0,0,0,0,0,0,1,1,0,1,0,1,1,0,0,0,1,0,0,1,0,0,0,0,0,0,1,1,1,1,0,0,0,1,1,0,0,0,1,1,0,0,1,0,0,0,0,0,0,0,0,0,0,0,1,1,1,0,1,0,0,0,1,1,1,1,1,1,0,0,0,0,1,0,0,0,0,0,0,0,0,0,1,1,1,0,1,1,1,1,1,0,0,1,1,1,0,0,0,1,1,0,1,1,0,0,0,0,0,1,0,1,1,0,0,1,1,0,0,1,1,1,1,0,0,0,0,0,0,1,0,0,0,0,0,1,1,1,1,0,0,0,0,0,0,0,0,0,0,0,0,0,0,0,0,0,0,0,1,0,1,0,1,0,0,0,0,0,0,1,0,0,1,1,0,1,1,1,0,1,1,1,1,1,1,0,1,1,1,0,1,0,0,0,0,0,0,0,0,0,1,0,0,0,0,1,0,1,0,0,0,0,0,0,0,1,0,1,0,0,1,0,0,1,1,0,1,0,1,0,0,0,1,0,0,1,0,1,0,1,0,0,0,0,0,0,0,0,1,0,0,1,1,1,0,1,1,0,1,1,0,0,0,0,1,1,0,1,0,1,0,0,0,0,1,1,1,0,1,0,0,1,1,0,1,1,0,0,0,1,0,0,1,0,0,1,0,1,1,0,0,0,0,0,1,0,1,1,1,0,1,0,1,1,0,0,0,0,0,0,1,1,0,1,1,0,0,1,1,1,1,1,0,0,0,1,1,0,0,1,0,1,0,0,0,0,1,0,0,0,0,0,1,0,0,1,0,0,0,0,1,1,0,1,1,0,0,1,0,0,1,0,1,1,1,0,0,0,0,0,1,0,1,1,0,0,1,0,0,0,1,1,0,0,1,0,0,0,1,1,0,0,0,1,1,1,1,0,0,1,1,1,0,0,1,1,0,0,1,0,0,1,1,1,1,1,0,0,0,0,0,0,0,1,1,1,1,1,1,0,0,0,0,0,0,0,0,0,0,0,0,0,0,0,1,0,0,0,0,0,0,0,0,0,0,0,0,0,0,0,0,0,0,0,0,0,0,0,0,0,0,0,0,0,0,1,1,0,0,0,0,0,0,0,0,0,0,0,0,0,1,1,0,0,0,0,0,0,0,0,0,0,0,0,0,0,0,1,1,0,0,0,1,0,0,0,0,0,0,0,0,0,0,0,0,active
0,0,0,0,1,1,1,1,1,1,1,0,1,1,1,0,0,1,1,0,0,0,0,0,0,0,0,0,0,0,0,0,1,1,0,1,0,1,1,0,0,0,1,0,0,1,0,0,0,0,0,0,1,1,1,1,0,0,0,1,1,0,0,0,1,1,0,0,1,0,0,0,0,0,0,0,0,0,0,0,1,1,1,0,1,0,0,0,1,1,1,1,1,1,0,0,0,0,1,0,1,0,0,0,0,0,0,0,1,1,1,1,1,1,1,1,1,0,0,1,1,1,0,0,0,1,1,0,1,1,0,0,0,0,0,1,0,1,1,0,0,1,1,0,0,1,1,1,1,0,0,0,0,0,0,1,0,0,0,0,0,1,1,1,1,0,1,0,0,0,0,0,1,0,0,0,0,0,0,0,0,0,0,0,1,0,1,0,1,0,0,1,0,0,0,1,0,0,1,1,0,1,1,1,0,1,1,1,1,1,1,0,1,1,1,0,1,1,1,0,0,0,0,0,0,0,1,0,0,0,0,1,0,1,0,0,0,0,0,0,0,1,0,1,0,0,1,0,0,1,1,0,1,0,1,0,0,0,1,0,0,1,0,1,0,1,0,0,0,0,0,0,1,0,1,0,0,1,1,1,0,1,1,0,1,1,0,0,0,0,1,1,0,1,0,1,0,0,0,0,1,1,1,0,1,0,0,1,1,0,1,1,0,1,0,1,0,0,1,0,0,1,0,1,1,0,0,0,0,0,1,0,1,1,1,0,1,0,1,1,0,0,0,0,0,0,1,1,0,1,1,0,0,1,1,1,1,1,0,0,0,1,1,0,0,1,0,1,0,0,0,0,1,0,0,0,0,0,1,0,0,1,0,0,0,0,1,1,0,1,1,0,0,1,0,0,1,0,1,1,1,1,0,0,0,0,1,0,1,1,0,0,1,0,0,0,1,1,0,0,1,0,0,0,1,1,1,0,0,1,1,1,1,0,0,1,1,1,0,0,1,1,0,0,0,0,0,1,1,1,1,1,0,0,0,0,0,0,0,0,1,1,1,1,1,0,0,0,0,0,0,0,0,0,0,0,0,0,0,0,1,0,0,0,0,0,0,0,0,0,0,0,0,0,0,0,0,0,0,0,0,0,0,0,0,0,0,1,0,0,0,1,1,0,0,0,0,0,0,0,0,0,0,0,0,0,1,1,0,0,0,0,0,0,0,0,0,0,0,0,0,0,0,1,1,0,0,0,1,0,0,0,0,1,0,0,0,0,0,0,0,active
0,0,0,0,1,1,1,1,1,1,1,0,1,1,1,0,0,1,1,0,0,0,0,0,0,0,0,0,0,0,0,0,1,1,0,1,0,1,1,0,0,0,1,0,0,1,0,0,0,0,0,0,1,1,1,1,0,0,0,1,1,0,0,0,1,1,0,0,1,0,0,0,0,0,0,0,0,0,0,0,1,1,1,0,1,0,0,0,1,1,1,1,1,1,0,0,0,0,1,0,0,0,0,0,0,0,0,0,1,1,1,1,1,1,1,1,1,0,0,1,1,1,0,0,0,1,1,0,1,1,0,0,0,0,0,1,0,1,1,0,0,1,1,0,0,1,1,1,1,0,0,0,1,1,0,1,0,0,0,0,0,1,1,1,1,0,0,0,0,0,0,0,0,0,0,1,0,0,0,0,0,0,0,0,1,0,1,0,1,0,0,0,0,0,0,1,0,0,1,1,0,1,1,1,0,1,1,1,1,1,1,0,1,1,1,0,1,0,0,0,0,0,0,0,0,0,1,0,0,0,0,1,0,1,0,0,0,1,0,0,0,1,0,1,0,0,1,0,0,1,1,0,1,0,1,0,0,1,1,0,0,1,0,1,0,1,0,0,0,0,0,0,0,0,1,0,0,1,1,1,0,1,1,0,1,1,0,0,0,0,1,1,0,1,0,1,1,1,1,0,1,1,1,1,1,0,0,1,1,0,1,1,0,0,0,1,0,0,1,1,1,1,0,1,1,0,0,1,1,0,1,0,1,1,1,0,1,0,1,1,0,0,0,1,0,0,1,1,1,1,1,0,0,1,1,1,1,1,1,0,1,1,1,0,0,1,0,1,0,1,0,0,1,1,0,0,0,0,1,0,1,1,0,0,0,0,1,1,0,1,1,0,0,1,1,0,1,0,1,1,1,0,0,1,0,0,1,1,1,1,0,1,1,0,0,0,1,1,1,0,1,0,0,0,1,1,1,0,0,1,1,1,1,0,0,1,1,1,0,0,1,1,0,0,0,0,0,1,1,1,1,1,0,0,0,0,0,0,0,0,1,1,1,1,1,0,0,0,0,0,0,0,0,0,0,0,0,0,0,0,1,0,0,0,0,0,0,0,0,0,0,0,0,0,0,0,0,0,0,0,0,0,0,1,0,0,0,0,0,0,0,1,1,0,0,0,0,0,0,0,0,0,0,0,0,0,1,1,0,0,0,0,0,0,0,0,0,0,0,0,0,0,0,1,1,0,0,0,1,1,0,0,0,0,0,0,0,0,0,0,0,active
0,0,0,0,1,1,1,1,1,1,1,0,1,1,1,0,0,1,1,0,0,0,0,0,0,0,0,0,0,0,0,0,1,1,0,1,0,1,1,0,0,0,1,0,0,1,0,0,0,0,0,0,1,1,1,1,0,0,0,1,1,1,1,0,1,1,0,0,1,0,1,0,0,0,0,0,0,0,0,0,1,1,1,1,1,0,1,0,1,1,1,1,1,1,0,0,0,0,1,0,0,0,0,0,0,0,0,0,1,1,1,0,1,1,1,1,1,0,0,1,1,1,0,0,0,1,1,0,1,1,0,1,0,0,0,1,0,1,1,0,0,1,1,1,1,1,1,1,0,1,1,0,0,0,0,1,1,0,1,0,0,1,1,1,1,0,0,1,0,0,0,0,0,1,0,0,0,0,0,0,0,0,0,0,1,0,1,0,1,0,0,0,0,0,0,1,0,0,1,1,0,1,1,1,0,1,1,1,1,1,1,0,1,1,1,0,1,0,0,0,0,0,0,0,0,0,1,0,0,0,0,1,0,1,0,0,0,0,0,0,0,1,0,1,0,0,1,0,0,1,1,0,1,0,1,0,0,0,1,0,0,1,0,1,0,1,0,0,0,0,0,0,0,0,1,0,0,1,1,1,0,1,1,0,1,1,0,0,0,0,1,1,0,1,1,1,0,0,0,0,1,1,1,0,1,0,0,1,1,0,1,1,0,0,0,1,0,0,1,0,0,1,0,1,1,0,0,0,0,0,1,1,1,1,1,0,1,0,1,1,0,0,0,0,0,0,1,1,0,1,1,0,0,1,1,1,1,1,0,0,0,1,1,0,0,1,0,1,0,0,0,0,1,0,0,0,0,0,1,0,0,1,0,0,0,0,1,1,0,1,1,0,0,1,0,0,1,0,1,1,1,0,0,0,0,0,1,0,1,1,0,0,1,0,0,0,1,1,0,0,1,0,0,0,1,1,1,0,0,1,1,1,1,0,0,1,1,1,0,0,1,1,0,0,1,0,0,1,1,1,1,1,0,0,0,0,0,0,0,1,1,1,1,1,1,0,0,0,0,0,0,0,0,0,0,0,0,0,0,0,1,0,0,0,0,0,0,0,0,0,0,0,0,0,0,0,0,1,0,0,0,0,0,0,0,0,0,0,0,0,0,1,1,0,0,0,0,0,0,0,0,0,0,0,0,0,1,1,0,0,0,0,0,0,0,0,0,0,0,0,0,0,0,1,1,0,0,0,1,0,0,0,0,0,0,0,0,0,0,0,0,active
0,0,0,0,1,1,1,1,1,1,1,0,1,1,1,0,0,1,1,0,0,0,0,0,0,0,0,0,0,0,0,0,1,1,0,1,0,1,1,0,0,0,1,0,0,1,0,0,0,0,0,0,1,1,1,1,0,0,0,1,1,0,0,0,1,1,0,0,1,0,0,0,0,0,0,0,0,0,0,0,1,1,1,0,1,0,0,0,1,1,1,1,1,1,0,0,0,0,1,0,0,0,0,0,0,0,0,0,1,1,1,0,1,1,1,1,1,0,0,1,1,1,0,0,0,1,1,0,1,1,0,0,0,0,0,1,0,1,1,0,0,1,1,0,0,1,1,1,1,0,0,0,0,0,0,1,0,0,0,0,0,1,1,1,1,0,0,0,0,0,0,0,0,0,0,0,0,0,0,0,0,0,0,0,1,0,1,0,1,0,0,0,0,0,0,1,0,0,1,1,0,1,1,1,0,1,1,1,1,1,1,0,1,1,1,0,1,0,0,0,0,0,0,0,0,0,1,0,0,0,0,1,0,1,0,0,0,0,0,0,0,1,0,1,0,0,1,0,0,1,1,0,1,0,1,0,0,0,1,0,0,1,0,1,0,1,0,0,0,0,0,0,0,0,1,0,0,1,1,1,0,1,1,0,1,1,0,0,0,0,1,1,0,1,0,1,0,0,0,0,1,1,1,0,1,0,0,1,1,0,1,1,0,0,0,1,0,0,1,0,0,1,0,1,1,0,0,0,0,0,1,0,1,1,1,0,1,0,1,1,0,0,0,0,0,0,1,1,0,1,1,1,0,1,1,1,1,1,0,0,0,1,1,0,0,1,0,1,0,0,0,0,1,0,0,0,0,1,1,0,0,1,0,0,0,0,1,1,0,1,1,0,0,1,0,0,1,0,1,1,1,0,0,0,0,0,1,0,1,1,0,0,1,0,0,0,1,1,0,0,1,0,0,1,1,1,0,0,0,1,1,1,1,0,0,1,1,1,0,0,1,1,0,0,1,0,0,1,1,1,1,1,0,0,0,0,1,0,0,1,1,1,1,1,1,0,0,0,0,0,0,0,0,0,0,0,0,0,0,0,1,0,0,0,0,0,0,0,0,0,0,0,0,0,0,0,0,0,0,0,1,0,0,0,0,0,0,0,0,0,0,1,1,0,0,0,0,0,0,0,0,0,0,0,0,0,1,1,0,0,0,0,0,0,0,0,0,0,0,0,0,0,0,1,1,0,1,0,1,0,0,0,0,0,0,0,0,0,0,0,0,active
0,0,0,0,1,1,1,1,1,1,1,0,1,1,1,0,0,1,1,0,0,0,1,0,0,0,0,0,0,0,0,0,1,1,0,1,0,1,1,0,0,0,1,0,0,1,0,0,0,0,0,0,1,1,1,1,0,0,0,1,1,0,0,0,1,1,0,0,1,0,0,0,0,0,0,0,0,0,0,0,1,1,1,0,1,0,0,0,1,1,1,1,1,1,0,1,0,0,1,0,0,0,0,0,0,0,0,0,1,1,1,0,1,1,1,1,1,0,0,1,1,1,0,0,0,1,1,1,1,1,0,0,0,0,0,1,0,1,1,0,1,1,1,0,0,1,1,1,1,0,0,0,0,0,1,1,0,0,0,0,0,1,1,1,1,0,0,0,0,0,0,0,0,0,0,0,0,0,0,0,0,1,0,0,1,0,1,0,1,0,0,0,0,0,0,1,0,0,1,1,0,1,1,1,0,1,1,1,1,1,1,0,1,1,1,0,1,0,0,0,0,0,0,0,0,0,1,0,0,0,0,1,0,1,0,0,0,0,0,0,0,1,0,1,0,0,1,0,0,1,1,0,1,0,1,0,0,0,1,1,0,1,0,1,0,1,1,0,0,0,0,0,0,0,1,0,0,1,1,1,0,1,1,0,1,1,1,1,0,0,1,1,0,1,0,1,0,0,0,0,1,1,1,0,1,0,0,1,1,0,1,1,0,0,0,1,0,0,1,0,0,1,0,1,1,0,0,0,0,0,1,0,1,1,1,0,1,0,1,1,1,0,0,0,0,0,1,1,0,1,1,0,0,1,1,1,1,1,0,0,0,1,1,0,0,1,0,1,0,0,0,0,1,0,0,0,0,0,1,0,0,1,1,0,0,0,1,1,0,1,1,0,0,1,0,0,1,0,1,1,1,0,0,0,0,0,1,0,1,1,0,0,1,0,0,0,1,1,0,0,1,0,0,0,1,1,0,0,0,1,1,1,1,0,0,1,1,1,0,0,1,1,0,0,1,0,0,1,1,1,1,1,0,0,0,0,0,0,0,1,1,1,1,1,1,0,0,0,0,0,0,0,0,0,0,0,0,0,0,0,1,0,0,0,0,0,0,0,0,0,1,0,0,0,0,0,0,0,0,0,0,0,0,0,0,0,0,0,0,0,0,1,1,0,0,0,0,0,0,0,0,0,0,0,0,0,1,1,0,0,0,0,0,0,0,0,1,0,0,0,0,0,0,1,1,0,0,0,1,0,0,0,0,0,0,0,0,0,0,0,0,active
0,0,0,0,1,1,1,1,1,1,1,0,1,1,1,0,0,1,1,0,0,0,0,0,0,0,0,0,0,0,0,0,1,1,0,1,0,1,1,0,0,0,1,0,0,1,0,0,0,0,0,0,1,1,1,1,0,0,0,1,1,0,0,0,1,1,0,0,1,0,0,0,0,0,0,0,0,0,0,0,1,1,1,0,1,0,0,0,1,1,1,1,1,1,0,0,0,0,1,0,0,0,0,0,0,0,0,0,1,1,1,1,1,1,1,1,1,0,0,1,1,1,0,0,0,1,1,0,1,1,0,0,0,0,0,1,0,1,1,0,0,1,1,0,0,1,1,1,1,0,0,1,0,0,0,1,0,0,0,0,0,1,1,1,1,0,0,0,0,0,0,0,0,0,0,1,0,0,0,0,0,0,0,0,1,0,1,0,1,0,0,0,0,0,0,1,0,0,1,1,0,1,1,1,1,1,1,1,1,1,1,0,1,1,1,1,1,0,0,0,0,0,0,0,0,0,1,0,0,0,0,1,0,1,0,0,0,0,0,0,0,1,0,1,0,0,1,0,0,1,1,0,1,0,1,0,0,0,1,0,0,1,0,1,0,1,0,0,0,0,0,0,0,0,1,0,0,1,1,1,0,1,1,0,1,1,0,0,0,0,1,1,0,1,0,1,0,0,0,0,1,1,1,1,1,0,0,1,1,0,1,1,0,0,0,1,0,0,1,0,0,1,0,1,1,0,0,1,1,0,1,0,1,1,1,0,1,0,1,1,0,0,0,0,0,0,1,1,1,1,1,1,0,1,1,1,1,1,1,0,0,1,1,0,0,1,0,1,1,0,0,0,1,1,0,0,0,1,1,0,0,1,0,0,0,0,1,1,0,1,1,1,0,1,1,0,1,0,1,1,1,0,0,0,0,0,1,1,1,1,0,0,1,0,0,0,1,1,1,0,1,0,0,1,1,1,1,0,0,1,1,1,1,0,0,1,1,1,0,0,1,1,0,0,1,0,0,1,1,1,1,1,0,0,0,0,1,0,0,0,1,1,1,1,1,0,0,0,0,0,0,0,0,0,0,0,0,0,0,0,1,0,0,0,0,0,0,0,0,0,0,0,0,0,0,0,0,0,0,0,1,0,0,0,0,0,0,0,0,0,0,1,1,0,0,0,0,0,0,0,0,0,0,0,0,0,1,1,0,0,0,0,0,0,0,0,0,0,0,0,0,0,0,1,1,0,1,0,1,0,0,0,0,0,0,0,0,0,0,0,0,active
1,0,0,0,0,1,1,0,1,1,1,0,1,1,1,1,0,0,0,0,0,0,1,0,0,0,0,0,0,0,0,0,0,0,0,1,0,1,1,0,0,0,0,0,0,0,0,0,0,0,0,0,0,0,0,0,0,0,0,0,0,0,0,0,0,0,0,0,0,0,0,0,0,0,0,0,0,0,0,0,0,0,0,0,0,0,0,0,0,0,1,1,1,0,0,1,0,0,1,0,0,0,1,0,0,0,0,0,1,0,1,0,0,1,0,1,0,0,0,1,1,0,0,0,1,1,1,1,0,0,0,0,0,0,0,0,0,1,0,0,1,0,0,0,0,1,0,0,0,0,0,1,0,0,0,0,0,0,0,0,0,1,1,1,1,0,0,0,0,0,0,0,0,0,0,0,1,0,0,0,0,0,1,0,0,0,0,0,1,0,0,0,0,0,0,0,0,0,0,0,0,0,0,1,1,0,0,1,0,0,0,0,0,0,1,1,0,0,0,0,0,0,0,0,0,0,0,0,0,0,0,0,0,0,0,0,0,0,0,0,0,0,0,0,0,0,0,0,0,0,0,0,0,0,0,0,0,0,0,0,0,0,0,0,0,0,0,0,0,0,0,0,0,0,0,0,0,0,0,0,0,0,0,0,1,0,0,0,0,0,1,1,0,0,0,1,0,0,0,0,0,0,0,0,0,0,0,0,0,0,0,0,0,0,0,0,0,0,0,0,1,0,0,1,0,0,0,0,0,0,0,0,0,1,1,0,1,0,0,0,0,0,0,0,0,0,1,0,0,0,0,0,0,0,0,0,1,0,0,0,0,0,0,0,0,1,0,1,0,0,0,1,0,0,0,0,0,0,0,0,0,0,0,0,0,0,0,0,0,0,1,1,0,0,0,0,1,0,1,1,0,0,0,0,0,0,0,0,1,0,0,1,0,0,0,0,0,0,0,0,0,0,0,0,0,0,0,0,0,0,0,0,0,0,1,1,1,1,1,1,0,0,0,0,0,0,0,1,0,0,0,0,0,0,0,0,0,0,0,0,1,0,1,0,0,0,0,0,0,0,0,0,0,0,0,0,0,0,0,0,0,0,0,0,0,0,0,0,0,0,0,0,0,0,0,0,0,0,0,0,0,0,0,0,0,0,0,0,0,0,0,0,0,0,0,0,0,0,0,0,0,0,0,0,0,0,0,0,0,0,0,0,0,0,0,0,0,0,0,0,0,0,0,0,0,0,0,0,0,0,0,0,0,0,0,0,0,0,0,0,0,inactive
1,0,0,0,0,1,1,0,1,1,1,0,1,1,1,1,0,0,0,0,0,0,1,0,0,0,0,0,0,0,0,0,0,0,0,1,0,1,1,0,0,0,0,0,0,0,0,0,0,0,0,0,0,0,0,0,0,0,0,0,0,0,0,0,0,0,0,0,0,0,0,0,0,0,0,0,0,0,0,0,0,0,0,0,0,0,0,0,0,0,1,1,1,0,0,1,0,0,1,0,0,0,1,0,0,0,0,0,1,0,1,0,0,1,0,1,0,0,0,1,1,0,0,0,1,1,1,1,0,0,0,0,0,0,0,0,0,1,0,0,1,0,0,0,0,1,0,0,0,0,0,1,0,0,0,0,0,0,0,0,0,1,1,1,1,0,0,0,0,0,0,0,0,0,0,0,1,0,0,0,0,0,1,0,0,0,0,0,1,0,0,0,0,0,0,0,0,0,0,0,0,0,0,1,1,0,0,1,0,0,0,0,0,0,1,1,0,0,0,0,0,0,0,0,0,0,0,0,0,0,0,0,0,0,0,0,0,0,0,0,0,0,0,0,0,0,0,0,0,0,0,0,0,0,0,0,0,0,0,0,0,0,0,0,0,0,0,0,0,0,0,0,0,0,0,0,0,0,0,0,0,0,0,0,1,0,0,0,0,0,1,1,0,0,0,1,0,0,0,0,0,0,0,0,0,0,0,0,0,0,0,0,0,0,0,0,0,0,0,0,1,0,0,1,0,0,0,0,0,0,0,0,0,1,1,0,1,0,0,0,0,0,0,0,0,0,1,0,0,0,0,0,0,0,0,0,1,0,0,0,0,0,0,0,0,1,0,1,0,0,0,1,0,0,0,0,0,0,0,0,0,0,0,0,0,0,0,0,0,0,1,1,0,0,0,0,1,0,1,1,0,0,0,0,0,0,0,0,1,0,0,1,0,0,0,0,0,0,0,0,0,0,0,0,0,0,0,0,0,0,0,0,0,0,1,1,1,1,1,1,0,0,0,0,0,0,0,1,0,0,0,0,0,0,0,0,0,0,0,0,1,0,0,0,0,0,0,0,0,0,0,0,0,0,0,0,0,0,0,0,0,0,0,0,0,0,0,0,0,0,0,0,0,0,0,0,0,0,0,0,0,0,0,0,0,0,0,0,0,0,0,0,0,0,0,0,0,0,0,0,0,0,0,0,0,0,0,0,0,0,0,0,0,0,0,0,0,0,0,0,0,0,0,0,0,0,0,0,0,0,0,0,0,0,0,0,0,0,0,0,0,inactive
1,1,1,1,0,1,1,0,1,1,1,0,1,1,1,1,0,0,0,0,0,0,1,0,0,0,0,0,0,0,0,0,0,0,0,1,0,1,1,0,0,0,0,0,0,0,0,0,0,0,0,0,0,0,0,0,0,0,0,0,0,0,0,0,0,0,0,0,0,0,0,0,0,0,0,0,0,0,0,0,0,0,0,0,0,0,0,0,0,0,1,1,1,0,0,1,0,0,1,0,0,0,1,0,0,0,0,0,1,0,1,0,0,1,0,1,0,0,0,1,1,0,0,0,1,1,1,1,0,0,0,0,0,0,0,0,0,1,0,0,1,0,0,0,0,1,0,0,0,0,0,1,0,0,0,0,0,0,0,0,0,1,1,1,1,0,0,0,0,0,0,0,0,0,0,0,1,0,0,0,0,0,1,0,0,0,0,0,1,0,0,0,0,0,0,0,0,0,0,0,0,0,0,1,1,0,0,1,0,0,0,0,0,0,1,1,0,0,0,0,0,0,0,0,0,0,0,0,0,0,0,0,0,0,0,0,0,0,0,0,0,0,0,0,0,0,0,0,0,0,0,0,0,0,0,0,0,0,0,0,0,0,0,0,0,0,0,0,0,0,0,0,0,0,0,0,0,0,0,0,0,0,0,0,1,0,0,0,0,0,1,1,0,0,0,1,0,0,0,0,0,0,0,0,0,0,0,0,0,0,0,0,0,0,0,0,0,0,0,0,1,0,0,1,0,0,0,0,0,0,0,0,0,1,1,0,1,0,0,0,0,0,0,0,0,0,1,0,0,0,0,0,0,0,0,0,1,0,0,0,0,0,0,0,0,1,0,1,0,0,0,1,0,0,0,0,0,0,0,0,0,0,0,0,0,0,0,0,0,0,1,1,0,0,0,0,1,0,1,1,0,0,0,0,0,0,0,0,1,0,0,1,0,0,0,0,0,0,0,0,0,0,0,0,0,0,0,0,0,0,0,0,0,0,1,1,1,1,1,1,0,0,0,0,0,0,0,1,0,0,0,0,0,0,0,0,0,0,0,0,1,0,1,0,0,0,0,0,0,0,0,0,0,0,0,0,0,0,0,0,0,0,0,0,0,0,0,0,0,0,0,0,0,0,0,0,0,0,0,0,0,0,0,0,0,0,0,0,0,0,0,0,0,0,0,0,0,0,0,0,0,0,0,0,0,0,0,0,0,0,0,0,0,0,0,0,0,0,0,0,0,0,0,0,0,0,0,0,0,0,0,0,0,0,0,0,0,0,0,0,0,inactive
1,0,0,0,0,1,1,0,1,1,1,0,1,1,1,1,0,0,0,0,0,0,1,0,0,0,0,0,0,0,0,0,0,0,0,1,0,1,1,0,0,0,0,0,0,0,0,0,0,0,0,0,0,0,0,0,0,0,0,0,0,0,0,0,0,0,0,0,0,0,0,0,0,0,0,0,0,0,0,0,0,0,0,0,0,0,0,0,0,0,1,1,1,0,0,1,0,0,1,0,0,0,1,0,0,0,0,0,1,0,1,0,0,1,0,1,0,0,0,1,1,0,0,0,1,1,1,1,0,0,0,0,0,0,0,0,0,1,0,0,1,0,0,0,0,1,0,0,0,0,0,1,0,0,0,0,0,0,0,0,0,1,1,1,1,0,0,0,0,0,0,0,0,0,0,0,1,0,0,0,0,0,1,0,0,0,0,0,1,0,0,0,0,0,0,0,0,0,0,0,0,0,0,1,1,0,0,1,0,0,0,0,0,0,1,1,0,0,0,0,0,0,0,0,0,0,0,0,0,0,0,0,0,0,0,0,0,0,0,0,0,0,0,0,0,0,0,0,0,0,0,0,0,0,0,0,0,0,0,0,0,0,0,0,0,0,0,0,0,0,0,0,0,0,0,0,0,0,0,0,0,0,0,0,1,0,0,0,0,0,1,1,0,0,0,1,0,0,0,0,0,0,0,0,0,0,0,0,0,0,0,0,0,0,0,0,0,0,0,0,1,0,0,1,0,0,0,0,0,0,0,0,0,1,1,0,1,0,0,0,0,0,0,0,0,0,1,0,0,0,0,0,0,0,0,0,1,0,0,0,0,0,0,0,0,1,0,1,0,0,0,1,0,0,0,0,0,0,0,0,0,0,0,0,0,0,0,0,0,0,1,1,0,0,0,0,1,0,1,1,0,0,0,0,0,0,0,0,1,0,0,1,0,0,0,0,0,0,0,0,0,0,0,0,0,0,0,0,0,0,0,0,0,0,1,1,1,1,1,1,0,0,0,0,0,0,0,1,0,0,0,0,0,0,0,0,0,0,0,0,1,0,1,0,0,0,0,0,0,0,0,0,0,0,0,0,0,0,0,0,0,0,0,0,0,0,0,0,0,0,0,0,0,0,0,0,0,0,0,0,0,0,0,0,0,0,0,0,0,0,0,0,0,0,0,0,0,0,0,0,0,0,0,0,0,0,0,0,0,0,0,0,0,0,0,0,0,0,0,0,0,0,0,0,0,0,0,0,0,0,0,0,0,0,0,0,0,0,0,0,0,inactive
1,0,0,0,0,1,1,0,1,1,1,0,1,1,1,1,0,0,0,0,0,0,1,0,0,0,0,0,0,0,0,0,0,0,0,1,0,1,1,0,0,0,0,0,0,0,0,0,0,0,0,0,0,0,0,0,0,0,0,0,0,0,0,0,0,0,0,0,0,0,0,0,0,0,0,0,0,0,0,0,0,0,0,0,0,0,0,0,0,0,1,1,1,0,0,1,0,0,1,0,0,0,1,0,0,0,0,0,1,0,1,0,0,1,0,1,0,0,0,1,1,0,0,0,1,1,1,1,0,0,0,0,0,0,0,0,0,1,0,0,1,0,0,0,0,1,0,0,0,0,0,1,0,0,0,0,0,0,0,0,0,1,1,1,1,0,0,0,0,0,0,0,0,0,0,0,1,0,0,0,0,0,1,0,0,0,0,0,1,0,0,0,0,0,0,0,0,0,0,0,0,0,0,1,1,0,0,1,0,0,0,0,0,0,1,1,0,0,0,0,0,0,0,0,0,0,0,0,0,0,0,0,0,0,0,0,0,0,0,0,0,0,0,0,0,0,0,0,0,0,0,0,0,0,0,0,0,0,0,0,0,0,0,0,0,0,0,0,0,0,0,0,0,0,0,0,0,0,0,0,0,0,0,0,1,0,0,0,0,0,1,1,0,0,0,1,0,0,0,0,0,0,0,0,0,0,0,0,0,0,0,0,0,0,0,0,0,0,0,0,1,0,0,1,0,0,0,0,0,0,0,0,0,1,0,0,1,0,0,0,0,0,0,0,0,0,1,0,0,0,0,0,0,0,0,0,1,0,0,0,0,0,0,0,0,1,0,1,0,0,0,1,0,0,0,0,0,0,0,0,0,0,0,0,0,0,0,0,0,0,1,0,0,0,0,0,1,0,1,1,0,0,0,0,0,0,0,0,1,0,0,1,0,0,0,0,0,0,0,0,0,0,0,0,0,0,0,0,0,0,0,0,0,0,1,1,1,1,1,1,0,0,0,0,0,0,0,1,0,0,0,0,0,0,0,0,0,0,0,0,1,0,1,0,0,0,0,0,0,0,0,0,0,0,0,0,0,0,0,0,0,0,0,0,0,0,0,0,0,0,0,0,0,0,0,0,0,0,0,0,0,0,0,0,0,0,0,0,0,0,0,0,0,0,0,0,0,0,0,0,0,0,0,0,0,0,0,0,0,0,0,0,0,0,0,0,0,0,0,0,0,0,0,0,0,0,0,0,0,0,0,0,0,0,0,0,0,0,0,0,0,inactive
1,0,0,0,0,1,1,0,1,1,1,0,1,1,1,1,0,0,0,0,0,0,1,0,0,0,0,0,0,0,0,0,0,0,0,1,0,1,1,0,0,0,0,0,0,0,0,0,0,0,0,0,0,0,0,0,0,0,0,0,0,0,0,0,0,0,0,0,0,0,0,0,0,0,0,0,0,0,0,0,0,0,0,0,0,0,0,0,0,0,1,1,1,0,0,1,0,0,1,0,0,0,1,0,0,0,0,0,1,0,1,0,0,1,0,1,0,0,0,1,1,0,0,0,1,1,1,1,0,0,0,0,0,0,0,0,0,1,0,0,1,0,0,0,0,1,0,0,0,0,0,1,0,0,0,0,0,0,0,0,0,1,1,1,1,0,0,0,0,0,0,0,0,0,0,0,1,0,0,0,0,0,1,0,0,0,0,0,1,0,0,0,0,0,0,0,0,0,0,0,0,0,0,1,1,0,0,1,0,0,0,0,0,0,1,1,0,0,0,0,0,0,0,0,0,0,0,0,0,0,0,0,0,0,0,0,0,0,0,0,0,0,0,0,0,0,0,0,0,0,0,0,0,0,0,0,0,0,0,0,0,0,0,0,0,0,0,0,0,0,0,0,0,0,0,0,0,0,0,0,0,0,0,0,1,0,0,0,0,0,1,1,0,0,0,1,0,0,0,0,0,0,0,0,0,0,0,0,0,0,0,0,0,0,0,0,0,0,0,0,1,0,0,1,0,0,0,0,0,0,0,0,0,1,1,0,1,0,0,0,0,0,0,0,0,0,1,0,0,0,0,0,0,0,0,0,1,0,0,0,0,0,0,0,0,1,0,1,0,0,0,1,0,0,0,0,0,0,0,0,0,0,0,0,0,0,0,0,0,0,1,1,0,0,0,0,1,0,1,1,0,0,0,0,0,0,0,0,1,0,0,1,0,0,0,0,0,0,0,0,0,0,0,0,0,0,0,0,0,0,0,0,0,0,1,1,1,1,1,1,0,0,0,0,0,0,0,1,0,0,0,0,0,0,0,0,0,0,0,0,1,0,1,0,0,0,0,0,0,0,0,0,0,0,0,0,0,0,0,0,0,0,0,0,0,0,0,0,0,0,0,0,0,0,0,0,0,0,0,0,0,0,0,0,0,0,0,0,0,0,0,0,0,0,0,0,0,0,0,0,0,0,0,0,0,0,0,0,0,0,0,0,0,0,0,0,0,0,0,0,0,0,0,0,0,0,0,0,0,0,0,0,0,0,0,0,0,0,0,0,0,inactive
1,0,0,0,0,1,1,0,1,1,1,0,1,1,1,1,0,0,0,0,0,0,1,0,0,0,0,0,0,0,0,0,0,0,0,0,0,0,0,0,0,0,0,0,0,0,0,0,0,0,0,0,0,0,0,0,0,0,0,0,0,0,0,0,0,0,0,0,0,0,0,0,0,0,0,0,0,0,0,0,0,0,0,0,0,0,0,0,0,0,1,1,1,0,0,1,0,0,1,0,0,0,1,0,0,0,0,0,1,0,1,0,0,1,0,1,0,0,0,1,1,0,0,0,1,1,1,1,0,0,0,0,0,0,0,0,0,1,0,0,1,0,0,0,0,1,0,0,0,0,0,1,0,0,0,0,0,0,0,0,0,1,0,1,1,0,0,0,0,0,0,0,0,0,0,0,1,0,0,0,0,0,1,0,0,0,0,0,1,0,0,0,0,0,0,0,0,0,0,0,0,0,0,1,1,0,0,1,0,0,0,0,0,0,1,1,0,0,0,0,0,0,0,0,0,0,0,0,0,0,0,0,0,0,0,0,0,0,0,0,0,0,0,0,0,0,0,0,0,0,0,0,0,0,0,0,0,0,0,0,0,0,0,0,0,0,0,0,0,0,0,0,0,0,0,0,0,0,0,0,0,0,0,0,1,0,0,0,0,0,1,1,0,0,0,1,0,0,0,0,0,0,0,0,0,0,0,0,0,0,0,0,0,0,0,0,0,0,0,0,1,0,0,1,0,0,0,0,0,0,0,0,0,1,1,0,1,0,0,0,0,0,0,0,0,0,1,0,0,0,0,0,0,0,0,0,1,0,0,0,0,0,0,0,0,1,0,1,0,0,0,1,0,0,0,0,0,0,0,0,0,0,0,0,0,0,0,0,0,0,1,1,0,0,0,0,1,0,1,1,0,0,0,0,0,0,0,0,1,0,0,1,0,0,0,0,0,0,0,0,0,0,0,0,0,0,0,0,0,0,0,0,0,0,1,1,1,1,1,1,0,0,0,0,0,0,0,0,0,0,0,0,0,0,0,0,0,0,0,0,1,0,1,0,0,0,0,0,0,0,0,0,0,0,0,0,0,0,0,0,0,0,0,0,0,0,0,0,0,0,0,0,0,0,0,0,0,0,0,0,0,0,0,0,0,0,0,0,0,0,0,0,0,0,0,0,0,0,0,0,0,0,0,0,0,0,0,0,0,0,0,0,0,0,0,0,0,0,0,0,0,0,0,0,0,0,0,0,0,0,0,0,0,0,0,0,0,0,0,0,0,inactive
1,0,0,0,0,1,1,0,1,1,1,0,1,1,1,1,0,0,0,0,0,0,1,0,0,0,0,0,0,0,0,0,0,0,0,1,0,1,1,0,0,0,0,0,0,0,0,0,0,0,0,0,0,0,0,0,0,0,0,0,0,0,0,0,0,0,0,0,0,0,0,0,0,0,0,0,0,0,0,0,0,0,0,0,0,0,0,0,0,0,1,1,1,0,0,1,0,0,1,0,0,0,1,0,0,0,0,0,1,0,1,0,0,1,0,1,0,0,0,1,1,0,0,0,1,1,1,1,0,0,0,0,0,0,0,0,0,1,0,0,1,0,0,0,0,1,0,0,0,0,0,1,0,0,0,0,0,0,0,0,0,1,1,1,1,0,0,0,0,0,0,0,0,0,0,0,1,0,0,0,0,0,1,0,0,0,0,0,1,0,0,0,0,0,0,0,0,0,0,0,0,0,0,1,1,0,0,1,0,0,0,0,0,0,1,1,0,0,0,0,0,0,0,0,0,0,0,0,0,0,0,0,0,0,0,0,0,0,0,0,0,0,0,0,0,0,0,0,0,0,0,0,0,0,0,0,0,0,0,0,0,0,0,0,0,0,0,0,0,0,0,0,0,0,0,0,0,0,0,0,0,0,0,0,1,0,0,0,0,0,1,1,0,0,0,1,0,0,0,0,0,0,0,0,0,0,0,0,0,0,0,0,0,0,0,0,0,0,0,0,1,0,0,1,0,0,0,0,0,0,0,0,0,1,1,0,1,0,0,0,0,0,0,0,0,0,1,0,0,0,0,0,0,0,0,0,1,0,0,0,0,0,0,0,0,1,0,1,0,0,0,1,0,0,0,0,0,0,0,0,0,0,0,0,0,0,0,0,0,0,1,1,0,0,0,0,1,0,1,1,0,0,0,0,0,0,0,0,1,0,0,1,0,0,0,0,0,0,0,0,0,0,0,0,0,0,0,0,0,0,0,0,0,0,1,1,1,1,1,1,0,0,0,0,0,0,0,1,0,0,0,0,0,0,0,0,0,0,0,0,1,0,1,0,0,0,0,0,0,0,0,0,0,0,0,0,0,0,0,0,0,0,0,0,0,0,0,0,0,0,0,0,0,0,0,0,0,0,0,0,0,0,0,0,0,0,0,0,0,0,0,0,0,0,0,0,0,0,0,0,0,0,0,0,0,0,0,0,0,0,0,0,0,0,0,0,0,0,0,0,0,0,0,0,0,0,0,0,0,0,0,0,0,0,0,0,0,0,0,0,0,inactive
1,0,0,0,0,1,1,0,1,1,1,0,1,1,1,1,0,0,0,0,0,0,1,0,0,0,0,0,0,0,0,0,0,0,0,1,0,1,1,0,0,0,0,0,0,0,0,0,0,0,0,0,0,0,0,0,0,0,0,0,0,0,0,0,0,0,0,0,0,0,0,0,0,0,0,0,0,0,0,0,0,0,0,0,0,0,0,0,0,0,1,1,1,0,0,1,0,0,1,0,0,0,1,0,0,0,0,0,1,0,1,0,0,1,0,1,0,0,0,1,1,0,0,0,0,1,1,1,0,0,0,0,0,0,0,0,0,1,0,0,0,0,0,0,0,1,0,0,0,0,0,1,0,0,0,0,0,0,0,0,0,1,1,1,1,0,0,0,0,0,0,0,0,0,0,0,1,0,0,0,0,0,1,0,0,0,0,0,1,0,0,0,0,0,0,0,0,0,0,0,0,0,0,1,1,0,0,1,0,0,0,0,0,0,1,1,0,0,0,0,0,0,0,0,0,0,0,0,0,0,0,0,0,0,0,0,0,0,0,0,0,0,0,0,0,0,0,0,0,0,0,0,0,0,0,0,0,0,0,0,0,0,0,0,0,0,0,0,0,0,0,0,0,0,0,0,0,0,0,0,0,0,0,0,1,0,0,0,0,0,1,1,0,0,0,1,0,0,0,0,0,0,0,0,0,0,0,0,0,0,0,0,0,0,0,0,0,0,0,0,1,0,0,1,0,0,0,0,0,0,0,0,0,1,1,0,1,0,0,0,0,0,0,0,0,0,1,0,0,0,0,0,0,0,0,0,1,0,0,0,0,0,0,0,0,1,0,1,0,0,0,1,0,0,0,0,0,0,0,0,0,0,0,0,0,0,0,0,0,0,1,1,0,0,0,0,1,0,1,1,0,0,0,0,0,0,0,0,1,0,0,1,0,0,0,0,0,0,0,0,0,0,0,0,0,0,0,0,0,0,0,0,0,0,1,1,1,1,1,1,0,0,0,0,0,0,0,1,0,0,0,0,0,0,0,0,0,0,0,0,1,0,1,0,0,0,0,0,0,0,0,0,0,0,0,0,0,0,0,0,0,0,0,0,0,0,0,0,0,0,0,0,0,0,0,0,0,0,0,0,0,0,0,0,0,0,0,0,0,0,0,0,0,0,0,0,0,0,0,0,0,0,0,0,0,0,0,0,0,0,0,0,0,0,0,0,0,0,0,0,0,0,0,0,0,0,0,0,0,0,0,0,0,0,0,0,0,0,0,0,0,inactive
1,0,0,0,0,1,1,0,1,1,1,0,1,1,1,1,0,0,0,0,0,0,0,0,0,0,0,0,0,0,0,0,0,0,0,1,0,1,1,0,0,0,0,0,0,0,0,0,0,0,0,0,0,0,0,0,0,0,0,0,0,0,0,0,0,0,0,0,0,0,0,0,0,0,0,0,0,0,0,0,0,0,0,0,0,0,0,0,0,0,1,1,1,0,0,0,0,0,1,0,0,0,1,0,0,0,0,0,1,0,1,0,0,1,0,1,0,0,0,1,1,1,0,0,0,1,1,0,0,0,0,0,0,0,0,0,0,1,1,0,0,0,0,0,0,1,0,0,0,0,0,1,0,0,0,0,0,0,0,0,0,1,1,1,1,0,0,0,0,0,0,0,0,0,0,0,1,0,0,0,0,0,0,0,0,0,0,0,1,0,0,0,0,0,0,0,0,0,0,0,0,0,0,1,1,0,0,1,0,0,0,0,0,0,1,1,0,0,0,0,0,0,0,0,0,0,0,0,0,0,0,0,0,0,0,0,0,0,0,0,0,0,0,0,0,0,0,0,0,0,0,0,0,0,0,0,0,0,0,0,0,0,0,0,0,0,0,0,0,0,0,0,0,0,0,0,0,0,0,0,0,0,0,0,1,0,0,0,0,0,1,1,0,0,0,1,0,0,0,0,0,0,0,0,0,0,0,0,0,0,0,0,0,0,0,0,0,0,0,0,1,0,0,1,0,1,0,0,0,0,0,0,0,1,1,1,1,0,0,0,0,0,0,0,0,0,1,0,0,0,0,0,0,0,0,0,1,0,0,0,0,0,0,0,0,1,0,1,0,0,0,1,0,0,0,0,0,0,0,0,0,0,0,0,0,0,0,0,0,0,1,1,1,0,0,1,1,0,1,1,0,0,0,0,0,0,0,0,1,0,0,1,0,0,0,0,0,0,0,0,0,0,0,0,0,0,0,0,0,0,0,0,0,0,1,1,1,1,1,1,0,0,0,0,0,0,0,1,0,0,0,0,0,0,0,0,0,0,0,0,1,0,1,0,0,0,0,0,0,0,0,0,0,0,0,0,0,0,0,0,0,0,0,0,0,0,0,0,0,0,0,0,0,0,0,0,0,0,0,0,0,0,0,0,0,0,0,0,0,0,0,0,0,0,0,0,0,0,0,0,0,0,0,0,0,0,0,0,0,0,0,0,0,0,0,0,0,0,0,0,0,0,0,0,0,0,0,0,0,0,0,0,0,0,0,0,0,0,0,0,0,inactive
1,1,1,1,0,1,1,0,1,1,1,0,1,1,1,1,0,0,0,0,0,0,1,0,0,0,0,0,0,0,0,0,0,0,0,1,0,1,1,0,0,0,0,0,0,0,0,0,0,0,0,0,0,0,0,0,0,0,0,0,0,0,0,0,0,0,0,0,0,0,0,0,0,0,0,0,0,0,0,0,0,0,0,0,0,0,0,0,0,0,1,1,1,0,0,1,0,0,1,0,0,0,1,0,0,0,0,0,1,1,1,0,0,1,0,1,0,0,0,1,1,0,0,0,1,1,1,1,0,0,0,0,0,0,0,0,0,1,0,0,1,0,0,0,0,1,0,0,0,0,0,1,0,0,0,0,0,0,0,0,0,1,1,1,1,0,0,0,0,0,0,0,0,0,0,0,1,0,0,0,0,0,1,0,0,0,0,0,1,0,0,0,0,0,0,0,0,0,0,0,0,0,0,1,1,0,0,1,0,0,0,0,0,0,1,1,0,0,0,0,0,0,0,0,0,0,0,0,0,0,0,0,0,0,0,0,0,0,0,0,0,0,0,0,0,0,0,0,0,0,0,0,0,0,0,0,0,0,0,0,0,0,0,0,0,0,0,0,0,0,0,0,0,0,0,0,0,0,0,0,0,0,0,0,1,0,0,0,0,0,1,1,0,0,0,1,0,0,0,0,0,0,0,0,0,0,0,0,0,0,0,0,0,0,0,0,0,0,0,0,1,0,0,1,0,0,0,0,0,0,0,0,0,1,1,0,1,0,0,0,0,0,0,0,0,0,1,0,0,0,0,0,0,0,0,0,1,0,0,0,0,0,0,0,0,1,0,1,0,0,0,1,0,0,0,0,0,0,0,0,0,0,0,0,0,0,0,0,0,0,1,1,0,0,0,0,1,0,1,1,0,0,0,0,0,0,0,0,1,0,0,1,0,0,0,0,0,0,0,0,0,0,0,0,0,0,0,0,0,0,0,0,0,0,1,1,1,1,1,1,0,0,0,0,0,0,0,1,0,0,0,0,0,0,0,0,0,0,0,0,1,0,1,1,0,0,0,0,0,0,0,0,0,0,0,0,0,0,0,0,0,0,0,0,0,0,0,0,0,0,0,0,0,0,0,0,0,0,0,0,0,0,0,0,0,0,0,0,0,0,0,0,0,0,0,0,0,0,0,0,0,0,0,0,0,0,0,0,0,0,0,0,0,0,0,0,0,0,0,0,0,0,0,0,0,0,0,0,0,0,0,0,0,0,0,0,0,0,0,0,0,inactive
1,0,0,0,0,1,1,0,1,1,1,0,1,1,1,1,0,0,0,0,0,0,1,0,0,0,0,0,0,0,0,0,0,0,0,1,0,1,1,0,0,0,0,0,0,0,0,0,0,0,0,0,0,0,0,0,0,0,0,0,0,0,0,0,0,0,0,0,0,0,0,0,0,0,0,0,0,0,0,0,0,0,0,0,0,0,0,0,0,0,1,1,1,0,0,1,0,0,1,0,0,0,1,0,0,0,0,0,1,0,1,0,0,1,0,1,0,0,0,1,1,0,0,0,1,1,1,1,0,0,0,0,0,0,0,0,0,1,0,0,1,0,0,0,0,1,0,0,0,0,0,1,0,0,0,0,0,0,0,0,0,1,1,1,1,0,0,0,0,0,0,0,0,0,0,0,1,0,0,0,0,1,0,0,0,0,0,0,1,0,0,0,0,0,0,0,0,0,0,0,0,0,0,1,1,0,0,1,0,0,0,0,0,0,1,1,0,0,0,0,0,0,0,0,0,0,0,0,0,0,0,0,0,0,0,0,0,0,0,0,0,0,0,0,0,0,0,0,0,0,0,0,0,0,0,0,0,0,0,0,0,0,0,0,0,0,1,0,0,0,0,0,0,0,0,0,0,0,0,0,0,0,0,0,1,0,0,0,0,0,1,1,0,0,0,1,0,0,0,0,0,0,0,0,0,0,0,0,0,0,0,0,0,0,0,0,0,0,0,0,1,0,0,1,0,0,0,0,0,0,0,0,0,1,1,0,1,0,0,0,1,0,0,0,0,0,1,0,0,0,0,0,0,0,0,0,1,0,0,0,0,0,0,0,0,1,0,1,0,0,0,1,0,0,0,0,0,0,0,0,0,0,0,0,0,0,0,0,0,0,1,1,0,0,0,0,1,0,1,1,0,0,0,0,0,0,0,0,1,0,0,1,0,0,0,0,0,0,0,0,0,0,0,0,0,0,0,0,0,0,0,0,0,0,1,1,1,1,1,1,0,0,0,0,0,0,0,1,0,0,0,0,0,0,0,0,0,0,0,0,1,0,1,0,0,0,0,0,0,0,0,0,0,0,0,0,0,0,0,0,0,0,0,0,0,0,0,0,0,0,0,0,0,0,0,0,0,0,0,0,0,0,0,0,0,0,0,0,0,0,0,0,0,0,0,0,0,0,0,0,0,0,0,0,0,0,0,0,0,0,0,0,0,0,0,0,0,0,0,0,0,0,0,0,0,0,0,0,0,0,0,0,0,0,0,0,0,0,0,0,0,inactive
1,0,0,0,0,1,1,0,1,1,1,0,1,1,1,1,0,0,0,0,0,0,1,0,0,0,0,0,0,0,0,0,0,0,0,1,0,1,1,0,0,0,0,0,0,0,0,0,0,0,0,0,0,0,0,0,0,0,0,0,0,0,0,0,0,0,0,0,0,0,0,0,0,0,0,0,0,0,0,0,0,0,0,0,0,0,0,0,0,0,1,1,1,0,0,1,0,0,1,0,0,0,1,0,0,0,0,0,1,0,1,0,0,1,0,1,0,0,0,1,1,0,0,0,1,1,1,1,0,0,0,0,0,0,0,0,0,1,0,0,1,0,0,0,0,1,0,0,0,0,0,1,0,0,0,0,0,0,0,0,0,1,1,1,1,0,0,0,0,0,0,0,0,0,0,0,1,0,0,0,0,0,1,0,0,0,0,0,1,0,0,0,0,0,0,0,0,0,0,0,0,0,0,1,1,0,0,1,0,0,0,0,0,0,1,1,0,0,0,0,0,0,0,0,0,0,0,0,0,0,0,0,0,0,0,0,0,0,0,0,0,0,0,0,0,0,0,0,0,0,0,0,0,0,0,0,0,0,0,0,0,0,0,0,0,0,0,0,0,0,0,0,0,0,0,0,0,0,0,0,0,0,0,0,1,0,0,0,0,0,1,1,0,0,0,1,0,0,0,0,0,0,0,0,0,0,0,0,0,0,0,0,0,0,0,0,0,0,0,0,1,0,0,1,0,0,0,0,0,0,0,0,0,1,1,0,1,0,0,0,0,0,0,0,0,0,1,0,0,0,0,0,0,0,0,0,1,0,0,0,0,0,0,0,0,1,0,1,0,0,0,1,0,0,0,0,0,0,0,0,0,0,0,0,0,0,0,0,0,0,1,1,0,0,0,0,1,0,1,1,0,0,0,0,0,0,0,0,1,0,0,1,0,0,0,0,0,0,0,0,0,0,0,0,0,0,0,0,0,0,0,0,0,0,1,1,1,1,1,1,0,0,0,0,0,0,0,1,0,0,0,0,0,0,0,0,0,0,0,0,1,0,1,0,0,0,0,0,0,0,0,0,0,0,0,0,0,0,0,0,0,0,0,0,0,0,0,0,0,0,0,0,0,0,0,0,0,0,0,0,0,0,0,0,0,0,0,0,0,0,0,0,0,0,0,0,0,0,0,0,0,0,0,0,0,0,0,0,0,0,0,0,0,0,0,0,0,0,0,0,0,0,0,0,0,0,0,0,0,0,0,0,0,0,0,0,0,0,0,0,0,inactive
1,0,0,0,0,1,1,0,1,1,1,0,1,1,1,1,0,0,0,0,0,0,0,0,0,0,0,0,0,0,0,0,0,0,0,1,0,1,1,0,0,0,0,0,0,0,0,0,0,0,0,0,0,0,0,0,0,0,0,0,0,0,0,0,0,0,0,0,0,0,0,0,0,0,0,0,0,0,0,0,0,0,0,0,0,0,0,0,0,0,1,1,1,0,0,0,0,0,1,0,0,0,1,0,0,0,0,0,1,0,1,0,0,1,0,1,0,0,0,1,1,0,0,0,0,1,1,0,0,0,0,0,0,0,0,0,0,1,0,0,0,0,0,0,0,1,0,0,0,0,0,1,0,0,0,0,0,0,0,0,0,1,1,1,1,0,0,0,0,0,0,0,0,0,0,0,1,0,0,0,0,0,0,0,0,0,0,0,1,0,0,0,0,0,0,0,0,0,0,0,0,0,0,1,1,0,0,1,0,0,0,0,0,0,1,1,0,0,0,0,0,0,0,0,0,0,0,0,0,0,0,0,0,0,0,0,0,0,0,0,0,0,0,0,0,0,0,0,0,0,0,0,0,0,0,0,0,0,0,0,0,0,0,0,0,0,0,0,0,0,0,0,0,0,0,0,0,0,0,0,0,0,0,0,1,0,0,0,0,0,1,1,0,0,0,1,0,0,0,0,0,0,0,0,0,0,0,0,0,0,0,0,0,0,0,0,0,0,0,0,1,0,0,1,0,0,0,0,0,0,0,0,0,1,1,0,1,0,0,0,0,0,0,0,0,0,1,0,0,0,0,0,0,0,0,0,1,0,0,0,0,0,0,0,0,1,0,1,0,0,0,1,0,0,0,0,0,0,0,0,0,0,0,0,0,0,0,0,0,0,1,1,0,0,0,0,1,0,1,1,0,0,0,0,0,0,0,0,1,0,0,1,0,0,0,0,0,0,0,0,0,0,0,0,0,0,0,0,0,0,0,0,0,0,1,1,1,1,1,1,0,0,0,0,0,0,0,1,0,0,0,0,0,0,0,0,0,0,0,0,1,0,1,0,0,0,0,0,0,0,0,0,0,0,0,0,0,0,0,0,0,0,0,0,0,0,0,0,0,0,0,0,0,0,0,0,0,0,0,0,0,0,0,0,0,0,0,0,0,0,0,0,0,0,0,0,0,0,0,0,0,0,0,0,0,0,0,0,0,0,0,0,0,0,0,0,0,0,0,0,0,0,0,0,0,0,0,0,0,0,0,0,0,0,0,0,0,0,0,0,0,inactive
1,0,0,0,0,1,1,0,1,1,1,0,1,1,1,1,0,0,0,0,0,0,1,0,0,0,0,0,0,0,0,0,0,0,0,1,0,1,1,0,0,0,0,0,0,0,0,0,0,0,0,0,0,0,0,0,0,0,0,0,0,0,0,0,0,0,0,0,0,0,0,0,0,0,0,0,0,0,0,0,0,0,0,0,0,0,0,0,0,0,1,1,1,0,0,1,0,0,1,0,0,0,1,0,0,0,0,0,1,0,1,0,0,1,0,1,0,0,0,1,1,0,0,0,1,1,1,1,0,0,0,0,0,0,0,0,0,1,0,0,1,0,0,0,0,1,0,0,0,0,0,1,0,0,0,0,0,0,0,0,0,1,1,1,1,0,0,0,0,0,0,0,0,0,0,0,1,0,0,0,0,0,1,0,0,0,0,0,1,0,0,0,0,0,0,0,0,0,0,0,0,0,0,1,1,0,0,1,0,0,0,0,0,0,1,1,0,0,0,0,0,0,0,0,0,0,0,0,0,0,0,0,0,0,0,0,0,0,0,0,0,0,0,0,0,0,0,0,0,0,0,0,0,0,0,0,0,0,0,0,0,0,0,0,0,0,0,0,0,0,0,0,0,0,0,0,0,0,0,0,0,0,0,0,1,0,0,0,0,0,1,1,0,0,0,1,0,0,0,0,0,0,0,0,0,0,0,0,0,0,0,0,0,0,0,0,0,0,0,0,1,0,0,1,0,0,0,0,0,0,0,0,0,1,1,0,1,0,0,0,0,0,0,0,0,0,1,0,0,0,0,0,0,0,0,0,1,0,0,0,0,0,0,0,0,1,0,1,0,0,0,1,0,0,0,0,0,0,0,0,0,0,0,0,0,0,0,0,0,0,1,1,0,0,0,0,1,0,1,1,0,0,0,0,0,0,0,0,1,0,0,1,0,0,0,0,0,0,0,0,0,0,0,0,0,0,0,0,0,0,0,0,0,0,1,1,1,1,1,1,0,0,0,0,0,0,0,1,0,0,0,0,0,0,0,0,0,0,0,0,1,0,1,0,0,0,0,0,0,0,0,0,0,0,0,0,0,0,0,0,0,0,0,0,0,0,0,0,0,0,0,0,0,0,0,0,0,0,0,0,0,0,0,0,0,0,0,0,0,0,0,0,0,0,0,0,0,0,0,0,0,0,0,0,0,0,0,0,0,0,0,0,0,0,0,0,0,0,0,0,0,0,0,0,0,0,0,0,0,0,0,0,0,0,0,0,0,0,0,0,0,inactive
1,0,0,0,0,1,1,0,1,1,1,0,1,1,1,1,0,0,0,0,0,0,1,0,0,0,0,0,0,0,0,0,0,0,0,1,0,1,1,0,0,0,0,0,0,0,0,0,0,0,0,0,0,0,0,0,0,0,0,0,0,0,0,0,0,0,0,0,0,0,0,0,0,0,0,0,0,0,0,0,0,0,0,0,0,0,0,0,0,0,1,1,1,0,0,1,0,0,1,0,0,0,1,0,0,0,0,0,1,0,1,0,0,1,0,1,0,0,0,1,1,0,0,0,1,1,1,1,0,0,0,0,0,0,0,0,0,1,0,0,1,0,0,0,0,1,0,0,0,0,0,1,0,0,0,0,0,0,0,0,0,1,1,1,1,0,0,0,0,0,0,0,0,0,0,0,1,0,0,0,0,0,1,0,0,0,0,0,1,0,0,0,0,0,0,0,0,0,0,0,0,0,0,1,1,0,0,1,0,0,0,0,0,0,1,1,0,0,0,0,0,0,0,0,0,0,0,0,0,0,0,0,0,0,0,0,0,0,0,0,0,0,0,0,0,0,0,0,0,0,0,0,0,0,0,0,0,0,0,0,0,0,0,0,0,0,0,0,0,0,0,0,0,0,0,0,0,0,0,0,0,0,0,0,1,0,0,0,0,0,1,1,0,0,0,1,0,0,0,0,0,0,0,0,0,0,0,0,0,0,0,0,0,0,0,0,0,0,0,0,1,0,0,1,0,0,0,0,0,0,0,0,0,1,1,0,1,0,0,0,0,0,0,0,0,0,1,0,0,0,0,0,0,0,0,0,1,0,0,0,0,0,0,0,0,1,0,1,0,0,0,1,0,0,0,0,0,0,0,0,0,0,0,0,0,0,0,0,0,0,1,1,0,0,0,0,1,0,1,1,0,0,0,0,0,0,0,0,1,0,0,1,0,0,0,0,0,0,0,0,0,0,0,0,0,0,0,0,0,0,0,0,0,0,1,1,1,1,1,1,0,0,0,0,0,0,0,1,0,0,0,0,0,0,0,0,0,0,0,0,1,0,1,0,0,0,0,0,0,0,0,0,0,0,0,0,0,0,0,0,0,0,0,0,0,0,0,0,0,0,0,0,0,0,0,0,0,0,0,0,0,0,0,0,0,0,0,0,0,0,0,0,0,0,0,0,0,0,0,0,0,0,0,0,0,0,0,0,0,0,0,0,0,0,0,0,0,0,0,0,0,0,0,0,0,0,0,0,0,0,0,0,0,0,0,0,0,0,0,0,0,inactive
1,0,0,0,0,1,1,0,1,1,1,0,1,1,1,1,0,0,0,0,0,0,1,0,0,0,0,0,0,0,0,0,0,0,0,1,0,1,1,0,0,0,0,0,0,0,0,0,0,0,0,0,0,0,0,0,0,0,0,0,0,0,0,0,0,0,0,0,0,0,0,0,0,0,0,0,0,0,0,0,0,0,0,0,0,0,0,0,0,0,1,1,1,0,0,1,0,0,1,0,0,0,1,0,0,0,0,0,1,0,1,0,0,1,0,1,0,0,0,1,1,0,0,0,1,1,1,1,0,0,0,0,0,0,0,0,0,1,0,0,1,0,0,0,0,1,0,0,0,0,0,1,0,0,0,0,0,0,0,0,0,1,1,1,1,0,0,0,0,0,0,0,0,0,0,0,1,0,0,0,0,0,1,0,0,0,0,0,1,0,0,0,0,0,0,0,0,0,0,0,0,0,0,1,1,0,0,1,0,0,0,0,0,0,1,1,0,0,0,0,0,0,0,0,0,0,0,0,0,0,0,0,0,0,0,0,0,0,0,0,0,0,0,0,0,0,0,0,0,0,0,0,0,0,0,0,0,0,0,0,0,0,0,0,0,0,0,0,0,0,0,0,0,0,0,0,0,0,0,0,0,0,0,0,1,0,0,0,0,0,1,1,0,0,0,1,0,0,0,0,0,0,0,0,0,0,0,0,0,0,0,0,0,0,0,0,0,0,0,0,1,0,0,1,0,0,0,0,0,0,0,0,0,1,1,0,1,0,0,0,0,0,0,0,0,0,1,0,0,0,0,0,0,0,0,0,1,0,0,0,0,0,0,0,0,1,0,1,0,0,0,1,0,0,0,0,0,0,0,0,0,0,0,0,0,0,0,0,0,0,1,1,0,0,0,0,1,0,1,1,0,0,0,0,0,0,0,0,1,0,0,1,0,0,0,0,0,0,0,0,0,0,0,0,0,0,0,0,0,0,0,0,0,0,1,1,1,1,1,1,0,0,0,0,0,0,0,1,0,0,0,0,0,0,0,0,0,0,0,0,1,0,1,0,0,0,0,0,0,0,0,0,0,0,0,0,0,0,0,0,0,0,0,0,0,0,0,0,0,0,0,0,0,0,0,0,0,0,0,0,0,0,0,0,0,0,0,0,0,0,0,0,0,0,0,0,0,0,0,0,0,0,0,0,0,0,0,0,0,0,0,0,0,0,0,0,0,0,0,0,0,0,0,0,0,0,0,0,0,0,0,0,0,0,0,0,0,0,0,0,0,inactive
1,0,0,0,0,1,1,0,1,1,1,0,1,1,1,1,0,0,0,0,0,0,1,0,0,0,0,0,0,0,0,0,0,0,0,1,0,1,1,0,0,0,0,0,0,0,0,0,0,0,0,0,0,0,0,0,0,0,0,0,0,0,0,0,0,0,0,0,0,0,0,0,0,0,0,0,0,0,0,0,0,0,0,0,0,0,0,0,0,0,1,1,1,0,0,1,0,0,1,0,0,0,1,0,0,0,0,0,1,0,1,0,0,1,0,1,0,0,0,1,1,0,0,0,1,1,1,1,0,0,0,0,0,0,0,0,0,1,0,0,1,0,0,0,0,1,0,0,0,0,0,1,0,0,0,0,0,0,0,0,0,1,1,1,1,0,0,0,0,0,0,0,0,0,0,0,1,0,0,0,0,0,1,0,0,0,0,0,1,0,0,0,0,0,0,0,0,0,0,0,0,0,0,1,1,0,0,1,0,0,0,0,0,0,1,1,0,0,0,0,0,0,0,0,0,0,0,0,0,0,0,0,0,0,0,0,0,0,0,0,0,0,0,0,0,0,0,0,0,0,0,0,0,0,0,0,0,0,0,0,0,0,0,0,0,0,0,0,0,0,0,0,0,0,0,0,0,0,0,0,0,0,0,0,1,0,0,0,0,0,1,1,0,0,0,1,0,0,0,0,0,0,0,0,0,0,0,0,0,0,0,0,0,0,0,0,0,0,0,0,1,0,0,1,0,0,0,0,0,0,0,0,0,1,1,0,1,0,0,0,0,0,0,0,0,0,1,0,0,0,0,0,0,0,0,0,1,0,0,0,0,0,0,0,0,1,0,1,0,0,0,1,0,0,0,0,0,0,0,0,0,0,0,0,0,0,0,0,0,0,1,1,0,0,0,0,1,0,1,1,0,0,0,0,0,0,0,0,1,0,0,1,0,0,0,0,0,0,0,0,0,0,0,0,0,0,0,0,0,0,0,0,0,0,1,1,1,1,1,1,0,0,0,0,0,0,0,1,0,0,0,0,0,0,0,0,0,0,0,0,1,0,1,0,0,0,0,0,0,0,0,0,0,0,0,0,0,0,0,0,0,0,0,0,0,0,0,0,0,0,0,0,0,0,0,0,0,0,0,0,0,0,0,0,0,0,0,0,0,0,0,0,0,0,0,0,0,0,0,0,0,0,0,0,0,0,0,0,0,0,0,0,0,0,0,0,0,0,0,0,0,0,0,0,0,0,0,0,0,0,0,0,0,0,0,0,0,0,0,0,0,inactive
1,0,0,0,0,1,1,0,1,1,1,0,1,1,1,1,0,0,0,0,0,0,1,0,0,0,0,0,0,0,0,0,0,0,0,1,0,1,1,0,0,0,0,0,0,0,0,0,0,0,0,0,0,0,0,0,0,0,0,0,0,0,0,0,0,0,0,0,0,0,0,0,0,0,0,0,0,0,0,0,0,0,0,0,0,0,0,0,0,0,1,1,1,0,0,1,0,0,1,0,0,0,1,0,0,0,0,0,1,0,1,0,0,1,0,1,0,0,0,1,1,0,0,0,1,1,1,1,0,0,0,0,0,0,0,0,0,1,0,0,1,0,0,0,0,1,0,0,0,0,0,1,0,0,0,0,0,0,0,0,0,1,1,1,1,0,0,0,0,0,0,0,0,0,0,0,1,0,0,0,0,0,1,0,0,0,0,0,1,0,0,0,0,0,0,0,0,0,0,0,0,0,0,1,1,0,0,1,0,0,0,0,0,0,1,1,0,0,0,0,0,0,0,0,0,0,0,0,0,0,0,0,0,0,0,0,0,0,0,0,0,0,0,0,0,0,0,0,0,0,0,0,0,0,0,0,0,0,0,0,0,0,0,0,0,0,0,0,0,0,0,0,0,0,0,0,0,0,0,0,0,0,0,0,1,0,0,0,0,0,1,1,0,0,0,1,0,0,0,0,0,0,0,0,0,0,0,0,0,0,0,0,0,0,0,0,0,0,0,0,1,0,0,1,0,0,0,0,0,0,0,0,0,1,1,0,1,0,0,0,0,0,0,0,0,0,1,0,0,0,0,0,0,0,0,0,1,0,0,0,0,0,0,0,0,1,0,1,0,0,0,1,0,0,0,0,0,0,0,0,0,0,0,0,0,0,0,0,0,0,1,1,0,0,0,0,1,0,1,1,0,0,0,0,0,0,0,0,1,0,0,1,0,0,0,0,0,0,0,0,0,0,0,0,0,0,0,0,0,0,0,0,0,0,1,1,1,1,1,1,0,0,0,0,0,0,0,1,0,0,0,0,0,0,0,0,0,0,0,0,1,0,1,0,0,0,0,0,0,0,0,0,0,0,0,0,0,0,0,0,0,0,0,0,0,0,0,0,0,0,0,0,0,0,0,0,0,0,0,0,0,0,0,0,0,0,0,0,0,0,0,0,0,0,0,0,0,0,0,0,0,0,0,0,0,0,0,0,0,0,0,0,0,0,0,0,0,0,0,0,0,0,0,0,0,0,0,0,0,0,0,0,0,0,0,0,0,0,0,0,0,inactive
1,0,0,0,0,1,1,0,1,1,1,0,1,1,1,1,0,0,0,0,0,0,1,0,0,0,0,0,0,0,0,0,0,0,0,1,0,1,1,0,0,0,0,0,0,0,0,0,0,0,0,0,0,0,0,0,0,0,0,0,0,0,0,0,0,0,0,0,0,0,0,0,0,0,0,0,0,0,0,0,0,0,0,0,0,0,0,0,0,0,1,1,1,0,0,1,0,0,1,0,0,0,1,0,0,0,0,0,1,0,1,0,0,1,0,1,0,0,0,1,1,0,0,0,1,1,1,1,0,0,0,0,0,0,0,0,0,1,0,0,1,0,0,0,0,1,0,0,0,0,0,1,0,0,0,0,0,0,0,0,0,1,1,1,1,0,0,0,0,0,0,0,0,0,0,0,1,0,0,0,0,0,1,0,0,0,0,0,1,0,0,0,0,0,0,0,0,0,0,0,0,0,0,1,1,0,0,1,0,0,0,0,0,0,1,1,0,0,0,0,0,0,0,0,0,0,0,0,0,0,0,0,0,0,0,0,0,0,0,0,0,0,0,0,0,0,0,0,0,0,0,0,0,0,0,0,0,0,0,0,0,0,0,0,0,0,0,0,0,0,0,0,0,0,0,0,0,0,0,0,0,0,0,0,1,0,0,0,0,0,1,1,0,0,0,1,0,0,0,0,0,0,0,0,0,0,0,0,0,0,0,0,0,0,0,0,0,0,0,0,1,0,0,1,0,0,0,0,0,0,0,0,0,1,1,0,1,0,0,0,0,0,0,0,0,0,1,0,0,0,0,0,0,0,0,0,1,0,0,0,0,0,0,0,0,1,0,1,0,0,0,1,0,0,0,0,0,0,0,0,0,0,0,0,0,0,0,0,0,0,1,1,0,0,0,0,1,0,1,1,0,0,0,0,0,0,0,0,1,0,0,1,0,0,0,0,0,0,0,0,0,0,0,0,0,0,0,0,0,0,0,0,0,0,1,1,1,1,1,1,0,0,0,0,0,0,0,1,0,0,0,0,0,0,0,0,0,0,0,0,1,0,1,0,0,0,0,0,0,0,0,0,0,0,0,0,0,0,0,0,0,0,0,0,0,0,0,0,0,0,0,0,0,0,0,0,0,0,0,0,0,0,0,0,0,0,0,0,0,0,0,0,0,0,0,0,0,0,0,0,0,0,0,0,0,0,0,0,0,0,0,0,0,0,0,0,0,0,0,0,0,0,0,0,0,0,0,0,0,0,0,0,0,0,0,0,0,0,0,0,0,inactive
1,0,0,0,0,1,1,0,1,1,1,0,1,1,1,1,0,0,0,0,0,0,1,0,0,0,0,0,0,0,0,0,0,0,0,1,0,1,1,0,0,0,0,0,0,0,0,0,0,0,0,0,0,0,0,0,0,0,0,0,0,0,0,0,0,0,0,0,0,0,0,0,0,0,0,0,0,0,0,0,0,0,0,0,0,0,0,0,0,0,1,1,1,0,0,1,0,0,1,0,0,0,1,0,0,0,0,0,1,0,1,0,0,1,0,1,0,0,0,1,1,0,0,0,1,1,1,1,0,0,0,0,0,0,0,0,0,1,0,0,1,0,0,0,0,1,0,0,0,0,0,1,0,0,0,0,0,0,0,0,0,1,1,1,1,0,0,0,0,0,0,0,0,0,0,0,1,0,0,0,0,0,1,0,0,0,0,0,1,0,0,0,0,0,0,0,0,0,0,0,0,0,0,1,1,0,0,1,0,0,0,0,0,0,1,1,0,0,0,0,0,0,0,0,0,0,0,0,0,0,0,0,0,0,0,0,0,0,0,0,0,0,0,0,0,0,0,0,0,0,0,0,0,0,0,0,0,0,0,0,0,0,0,0,0,0,0,0,0,0,0,0,0,0,0,0,0,0,0,0,0,0,0,0,1,0,0,0,0,0,1,1,0,0,0,1,0,0,0,0,0,0,0,0,0,0,0,0,0,0,0,0,0,0,0,0,0,0,0,0,1,0,0,1,0,0,0,0,0,0,0,0,0,1,1,0,1,0,0,0,0,0,0,0,0,0,1,0,0,0,0,0,0,0,0,0,1,0,0,0,0,0,0,0,0,1,0,1,0,0,0,1,0,0,0,0,0,0,0,0,0,0,0,0,0,0,0,0,0,0,1,1,0,0,0,0,1,0,1,1,0,0,0,0,0,0,0,0,1,0,0,1,0,0,0,0,0,0,0,0,0,0,0,0,0,0,0,0,0,0,0,0,0,0,1,1,1,1,1,1,0,0,0,0,0,0,0,1,0,0,0,0,0,0,0,0,0,0,0,0,1,0,1,0,0,0,0,0,0,0,0,0,0,0,0,0,0,0,0,0,0,0,0,0,0,0,0,0,0,0,0,0,0,0,0,0,0,0,0,0,0,0,0,0,0,0,0,0,0,0,0,0,0,0,0,0,0,0,0,0,0,0,0,0,0,0,0,0,0,0,0,0,0,0,0,0,0,0,0,0,0,0,0,0,0,0,0,0,0,0,0,0,0,0,0,0,0,0,0,0,0,inactive
1,0,0,0,0,1,1,0,1,1,1,0,1,1,1,1,0,0,0,0,0,0,1,0,0,0,0,0,0,0,0,0,0,0,0,1,0,1,1,0,0,0,0,0,0,0,0,0,0,0,0,0,0,0,0,0,0,0,0,0,0,0,0,0,0,0,0,0,0,0,0,0,0,0,0,0,0,0,0,0,0,0,0,0,0,0,0,0,0,0,1,1,1,0,0,1,0,0,1,0,0,0,1,0,0,0,0,0,1,0,1,0,0,1,0,1,0,0,0,1,1,0,0,0,1,1,1,1,0,0,0,0,0,0,0,0,0,1,0,0,1,0,0,0,0,1,0,0,0,0,0,1,0,0,0,0,0,0,0,0,0,1,1,1,1,0,0,0,0,0,0,0,0,0,0,0,1,0,0,0,0,0,1,0,0,0,0,0,1,0,0,0,0,0,0,0,0,0,0,0,0,0,0,1,1,0,0,1,0,0,0,0,0,0,1,1,0,0,0,0,0,0,0,0,0,0,0,0,0,0,0,0,0,0,0,0,0,0,0,0,0,0,0,0,0,0,0,0,0,0,0,0,0,0,0,0,0,0,0,0,0,0,0,0,0,0,0,0,0,0,0,0,0,0,0,0,0,0,0,0,0,0,0,0,1,0,0,0,0,0,1,1,0,0,0,1,0,0,0,0,0,0,0,0,0,0,0,0,0,0,0,0,0,0,0,0,0,0,0,0,1,0,0,1,0,0,0,0,0,0,0,0,0,1,1,0,1,0,0,0,0,0,0,0,0,0,1,0,0,0,0,0,0,0,0,0,1,0,0,0,0,0,0,0,0,1,0,1,0,0,0,1,0,0,0,0,0,0,0,0,0,0,0,0,0,0,0,0,0,0,1,1,0,0,0,0,1,0,1,1,0,0,0,0,0,0,0,0,1,0,0,1,0,0,0,0,0,0,0,0,0,0,0,0,0,0,0,0,0,0,0,0,0,0,1,1,1,1,1,1,0,0,0,0,0,0,0,1,0,0,0,0,0,0,0,0,0,0,0,0,1,0,1,0,0,0,0,0,0,0,0,0,0,0,0,0,0,0,0,0,0,0,0,0,0,0,0,0,0,0,0,0,0,0,0,0,0,0,0,0,0,0,0,0,0,0,0,0,0,0,0,0,0,0,0,0,0,0,0,0,0,0,0,0,0,0,0,0,0,0,0,0,0,0,0,0,0,0,0,0,0,0,0,0,0,0,0,0,0,0,0,0,0,0,0,0,0,0,0,0,0,inactive
1,1,0,0,0,1,1,1,1,1,1,1,1,1,1,1,1,0,0,0,0,0,1,0,0,0,0,0,0,0,0,0,0,0,0,1,0,1,1,0,0,0,0,0,0,0,0,0,0,0,0,0,0,0,0,0,0,0,0,0,0,0,0,0,0,0,0,0,0,0,0,0,0,0,0,0,0,0,0,0,0,0,0,0,0,0,0,0,0,0,1,1,1,0,0,1,0,0,1,0,0,0,1,0,0,0,0,0,1,0,1,0,0,1,0,1,0,0,0,1,1,0,0,0,1,1,1,1,0,0,0,0,0,0,0,0,0,1,0,0,1,0,0,0,0,1,0,0,0,0,0,1,0,0,0,0,0,0,0,0,0,1,1,1,1,0,0,0,0,0,0,0,0,0,0,0,1,0,0,0,0,0,1,0,0,0,0,0,1,0,0,0,0,0,0,0,0,0,0,0,0,0,0,1,1,0,0,1,0,0,0,0,0,0,1,1,0,0,0,0,0,0,0,0,0,0,0,0,0,0,0,0,0,0,0,0,0,0,0,0,0,0,0,0,0,0,0,0,0,0,0,0,0,0,0,0,0,0,0,0,0,0,0,0,0,0,0,0,0,0,0,0,0,0,0,0,0,0,0,0,0,0,0,0,1,0,0,0,0,0,1,1,0,0,0,1,0,0,0,0,0,0,0,0,0,0,0,0,0,0,0,0,0,0,0,0,0,0,0,0,1,0,0,1,0,0,0,0,0,0,0,0,0,1,1,0,1,0,0,0,0,0,0,0,0,0,1,0,0,0,0,0,0,0,0,0,1,0,0,0,0,0,0,0,0,1,0,1,0,0,0,1,0,0,0,0,0,0,0,0,0,0,0,0,0,0,0,0,0,0,1,1,0,0,0,0,1,0,1,1,0,0,0,0,0,0,0,0,1,0,0,1,0,0,0,0,0,0,0,0,0,0,0,0,0,0,0,0,0,0,0,0,1,0,1,1,1,1,1,1,0,0,0,1,0,1,1,1,0,0,0,0,0,0,1,0,0,0,0,0,1,0,1,0,0,0,0,0,0,0,0,0,0,0,0,0,0,0,0,0,0,0,0,0,0,0,0,0,0,0,0,0,0,0,0,0,0,0,0,0,0,0,0,0,0,0,0,0,0,0,0,0,0,0,0,0,0,0,0,0,0,0,0,0,0,0,0,0,0,0,0,0,0,0,0,0,0,0,0,0,0,0,0,0,0,0,0,0,0,0,0,0,0,0,0,0,0,0,0,0,0,inactive
1,0,0,0,0,1,1,0,1,1,1,0,1,1,1,1,0,0,0,0,0,0,1,0,0,0,0,0,0,0,0,0,0,0,0,1,0,1,1,0,0,0,0,0,0,0,0,0,0,0,0,0,0,0,0,0,0,0,0,0,0,0,0,0,0,0,0,0,0,0,0,0,0,0,0,0,0,0,0,0,0,0,0,0,0,0,0,0,0,0,1,1,1,0,0,1,0,0,1,0,0,0,1,0,0,0,0,0,1,0,1,0,0,1,0,1,0,0,0,1,1,0,0,0,1,1,1,1,0,0,0,0,0,0,0,0,0,1,0,0,1,0,0,0,0,1,0,0,0,0,0,1,0,0,0,0,0,0,0,0,0,1,1,1,1,0,0,0,0,0,0,0,0,0,0,0,1,0,0,0,0,0,1,0,0,0,0,0,1,0,0,0,0,0,0,0,0,0,0,0,0,0,0,1,1,0,0,1,0,0,0,0,0,0,1,1,0,0,0,0,0,0,0,0,0,0,0,0,0,0,0,0,0,0,0,0,0,0,0,0,0,0,0,0,0,0,0,0,0,0,0,0,0,0,0,0,0,0,0,0,0,0,0,0,0,0,0,0,0,0,0,0,0,0,0,0,0,0,0,0,0,0,0,0,1,0,0,0,0,0,1,1,0,0,0,1,0,0,0,0,0,0,0,0,0,0,0,0,0,0,0,0,0,0,0,0,0,0,0,0,1,0,0,1,0,0,0,0,0,0,0,0,0,1,1,0,1,0,0,0,0,0,0,0,0,0,1,0,0,0,0,0,0,0,0,0,1,0,0,0,0,0,0,0,0,1,0,1,0,0,0,1,0,0,0,0,0,0,0,0,0,0,0,0,0,0,0,0,0,0,1,1,0,0,0,0,1,0,1,1,0,0,0,0,0,0,0,0,1,0,0,1,0,0,0,0,0,0,0,0,0,0,0,0,0,0,0,0,0,0,0,0,0,0,1,1,1,1,1,1,0,0,0,0,0,0,0,1,0,0,0,0,0,0,0,0,0,0,0,0,1,0,1,0,0,0,0,0,0,0,0,0,0,0,0,0,0,0,0,0,0,0,0,0,0,0,0,0,0,0,0,0,0,0,0,0,0,0,0,0,0,0,0,0,0,0,0,0,0,0,0,0,0,0,0,0,0,0,0,0,0,0,0,0,0,0,0,0,0,0,0,0,0,0,0,0,0,0,0,0,0,0,0,0,0,0,0,0,0,0,0,0,0,0,0,0,0,0,0,0,0,inactive
1,0,0,0,0,1,1,0,1,1,1,0,1,1,1,1,0,0,0,0,0,0,1,0,0,0,0,0,0,0,0,0,0,0,0,1,0,1,1,0,0,0,0,0,0,0,0,0,0,0,0,0,0,0,0,0,0,0,0,0,0,0,0,0,0,0,0,0,0,0,0,0,0,0,0,0,0,0,0,0,0,0,0,0,0,0,0,0,0,0,1,1,1,0,0,1,0,0,1,0,0,0,1,0,0,0,0,0,1,0,1,0,0,1,0,1,0,0,0,1,1,0,0,0,1,1,1,1,0,0,0,0,0,0,0,0,0,1,0,0,1,0,0,0,0,1,0,0,0,0,0,1,0,0,0,0,0,0,0,0,0,1,1,1,1,0,0,0,0,0,0,0,0,0,0,0,1,0,0,0,0,1,0,0,0,0,0,0,1,0,0,0,0,0,0,0,0,0,0,0,0,0,0,1,1,0,0,1,0,0,0,0,0,0,1,1,0,0,0,0,0,0,0,0,0,0,0,0,0,0,0,0,0,0,0,0,0,0,0,0,0,0,0,0,0,0,0,0,0,0,0,0,0,0,0,0,0,0,0,0,0,0,0,0,0,0,1,0,0,0,0,0,0,0,0,0,0,0,0,0,0,0,0,0,1,0,0,0,0,0,1,1,0,0,0,1,0,0,0,0,0,0,0,0,0,0,0,0,0,0,0,0,0,0,0,0,0,0,0,0,1,0,0,1,0,0,0,0,0,0,0,0,0,1,1,0,1,0,0,0,1,0,0,0,0,0,1,0,0,0,0,0,0,0,0,0,1,0,0,0,0,0,0,0,0,1,0,1,0,0,0,1,0,0,0,0,0,0,0,0,0,0,0,0,0,0,0,0,0,0,1,1,0,0,0,0,1,0,1,1,0,0,0,0,0,0,0,0,1,0,0,1,0,0,0,0,0,0,0,0,0,0,0,0,0,0,0,0,0,0,0,0,0,0,1,1,1,1,1,1,0,0,0,0,0,0,0,1,0,0,0,0,0,0,0,0,0,0,0,0,1,0,1,0,0,0,0,0,0,0,0,0,0,0,0,0,0,0,0,0,0,0,0,0,0,0,0,0,0,0,0,0,0,0,0,0,0,0,0,0,0,0,0,0,0,0,0,0,0,0,0,0,0,0,0,0,0,0,0,0,0,0,0,0,0,0,0,0,0,0,0,0,0,0,0,0,0,0,0,0,0,0,0,0,0,0,0,0,0,0,0,0,0,0,0,0,0,0,0,0,0,inactive
1,0,0,0,0,1,1,0,1,1,1,0,1,1,1,1,0,0,0,0,0,0,0,0,0,0,0,0,0,0,0,0,0,0,0,1,0,1,1,0,0,0,0,0,0,0,0,0,0,0,0,0,0,0,0,0,0,0,0,0,0,0,0,0,0,0,0,0,0,0,0,0,0,0,0,0,0,0,0,0,0,0,0,0,0,0,0,0,0,0,1,1,1,0,0,0,0,0,1,0,0,0,1,0,0,0,0,0,1,0,1,0,0,1,0,1,0,0,0,1,1,0,0,0,0,1,1,0,0,0,0,0,0,0,0,0,0,1,0,0,0,0,0,0,0,1,0,0,0,0,0,1,0,0,0,0,0,0,0,0,0,1,1,1,1,0,0,0,0,0,0,0,0,0,0,0,1,0,0,0,0,0,0,0,0,0,0,0,1,0,0,0,0,0,0,0,0,0,0,0,0,0,0,1,1,0,0,1,0,0,0,0,0,0,1,1,0,0,0,0,0,0,0,0,0,0,0,0,0,0,0,0,0,0,0,0,0,0,0,0,0,0,0,0,0,0,0,0,0,0,0,0,0,0,0,0,0,0,0,0,0,0,0,0,0,0,0,0,0,0,0,0,0,0,0,0,0,0,0,0,0,0,0,0,1,0,0,0,0,0,1,1,0,0,0,1,0,0,0,0,0,0,0,0,0,0,0,0,0,0,0,0,0,0,0,0,0,0,0,0,1,0,0,1,0,0,0,0,0,0,0,0,0,1,1,0,1,0,0,0,0,0,0,0,0,0,1,0,0,0,0,0,0,0,0,0,1,0,0,0,0,0,0,0,0,1,0,1,0,0,0,1,0,0,0,0,0,0,0,0,0,0,0,0,0,0,0,0,0,0,1,1,0,0,0,0,1,0,1,1,0,0,0,0,0,0,0,0,1,0,0,1,0,0,0,0,0,0,0,0,0,0,0,0,0,0,0,0,0,0,0,0,0,0,1,1,1,1,1,1,0,0,0,0,0,0,0,1,0,0,0,0,0,0,0,0,0,0,0,0,1,0,1,0,0,0,0,0,0,0,0,0,0,0,0,0,0,0,0,0,0,0,0,0,0,0,0,0,0,0,0,0,0,0,0,0,0,0,0,0,0,0,0,0,0,0,0,0,0,0,0,0,0,0,0,0,0,0,0,0,0,0,0,0,0,0,0,0,0,0,0,0,0,0,0,0,0,0,0,0,0,0,0,0,0,0,0,0,0,0,0,0,0,0,0,0,0,0,0,0,0,inactive
1,1,0,0,0,1,0,0,0,0,0,0,1,1,1,0,0,0,0,0,0,0,0,0,0,0,0,1,0,0,0,0,0,0,0,1,0,0,0,0,0,1,0,0,0,0,0,0,0,0,0,0,1,1,0,0,0,0,1,1,0,0,0,0,0,0,0,0,0,0,0,0,0,0,0,0,0,0,0,0,1,0,0,0,0,0,0,0,0,0,1,0,1,0,0,0,0,1,0,0,0,0,0,0,0,1,1,1,1,0,0,0,0,0,0,0,1,0,0,1,0,1,1,0,0,0,1,0,1,1,0,0,0,0,0,0,0,0,1,1,0,1,1,0,0,0,0,0,0,0,0,1,0,0,0,1,0,0,0,0,0,0,0,0,0,0,0,0,0,0,0,0,0,0,0,1,0,0,0,0,0,0,0,0,1,0,0,0,1,0,0,0,0,0,0,1,0,0,1,0,0,0,0,0,1,1,0,1,0,1,0,0,0,0,0,1,0,0,0,0,0,0,0,0,0,0,0,0,0,0,0,1,0,0,0,0,0,1,0,0,0,0,0,0,0,0,0,0,0,1,0,0,1,0,0,0,0,1,0,0,0,0,0,0,0,0,0,0,1,0,0,0,0,0,1,0,0,0,1,0,0,0,1,0,0,0,0,0,0,0,1,0,0,0,0,0,0,0,0,0,0,0,0,1,0,0,0,1,1,1,0,1,0,0,0,0,0,1,1,0,0,0,0,0,1,0,0,1,1,0,0,0,1,1,0,0,1,0,1,0,0,0,0,0,0,0,0,0,1,1,0,1,0,1,0,0,0,1,1,0,0,0,1,0,1,0,0,0,1,0,0,0,1,1,0,0,0,1,0,0,0,0,0,0,0,0,0,1,0,0,1,0,1,1,1,0,0,0,0,0,0,0,0,0,0,0,0,1,0,0,0,0,1,1,0,0,1,0,1,0,1,0,1,1,1,0,0,1,0,1,1,1,1,0,0,0,1,0,0,0,1,1,0,0,1,0,0,0,0,0,1,0,0,0,0,0,1,0,0,0,1,1,1,0,0,0,0,0,0,0,1,0,0,0,0,0,0,0,0,0,0,0,0,0,0,0,0,0,0,0,0,0,0,0,0,0,0,0,0,0,0,0,0,0,0,0,0,0,0,0,0,0,0,0,0,0,1,0,0,0,0,0,0,0,0,0,0,0,0,0,0,0,0,0,0,0,0,0,0,0,0,0,0,0,0,0,0,0,0,0,0,0,0,0,0,0,0,0,0,0,0,active
1,1,0,0,0,1,0,0,0,0,0,0,1,1,1,0,0,0,0,0,0,0,0,0,0,0,0,0,0,0,0,0,0,0,0,1,0,0,0,0,0,1,0,0,0,0,0,0,0,0,0,0,1,0,0,0,0,0,1,0,0,0,0,0,0,0,0,0,0,0,0,0,0,0,0,0,0,0,0,0,0,0,0,0,0,0,0,0,0,0,1,0,1,0,0,0,0,0,0,0,0,0,0,0,0,0,0,0,1,0,0,0,0,0,0,0,1,0,0,1,0,1,1,0,0,0,1,0,0,0,0,0,0,0,0,0,0,0,1,1,0,0,0,0,0,1,0,0,0,0,0,1,0,0,0,0,0,0,0,0,0,0,0,0,0,0,0,0,0,0,0,0,0,0,0,1,0,0,0,0,0,0,0,0,1,0,0,0,1,0,0,0,0,0,0,1,0,0,1,0,0,0,0,0,1,1,0,1,0,1,0,0,0,0,0,1,0,0,0,0,0,0,0,0,0,0,0,0,0,0,0,0,0,0,0,0,0,1,0,0,0,0,0,0,0,0,0,0,0,1,0,0,0,0,0,0,0,1,0,0,0,0,0,0,0,0,0,0,0,0,0,0,0,0,0,0,0,0,0,0,0,0,1,0,0,0,0,0,0,0,0,0,0,0,0,0,0,0,0,0,0,0,0,0,0,0,0,0,1,0,0,1,0,0,0,0,0,1,1,0,0,0,0,0,0,0,0,1,0,0,0,0,0,0,0,0,0,0,0,0,0,0,0,0,0,0,0,0,1,0,0,0,0,1,0,0,0,0,0,0,0,0,0,0,1,0,0,0,1,0,0,0,0,1,0,0,0,0,0,0,0,0,0,0,0,0,0,0,0,0,0,0,1,0,1,0,0,0,0,0,0,0,0,0,0,0,0,0,0,0,0,0,1,1,0,0,1,0,1,0,0,0,0,1,0,0,0,0,0,0,1,0,0,0,0,0,0,0,0,0,0,0,0,0,0,0,0,0,0,0,0,0,0,0,0,0,0,0,0,0,0,0,0,0,0,0,0,0,0,0,0,0,0,0,0,0,0,0,0,0,0,0,0,0,0,0,0,0,0,0,0,0,0,0,0,0,0,0,0,0,0,0,0,0,0,0,0,0,0,0,0,0,0,0,0,0,0,0,0,0,0,0,0,0,0,0,0,0,0,0,0,0,0,0,0,0,0,0,0,0,0,0,0,0,0,0,0,0,0,0,0,0,0,0,0,0,0,0,0,0,0,active
1,0,0,0,0,0,0,0,0,0,0,0,1,1,1,0,0,0,0,0,0,0,0,0,0,0,0,0,0,0,0,0,0,0,0,1,0,0,0,0,0,1,0,0,0,0,0,0,0,0,0,0,1,0,0,0,0,0,1,0,0,0,0,0,0,0,0,0,0,0,0,0,0,0,0,0,0,0,0,0,0,0,0,0,0,0,0,0,0,0,1,0,1,0,0,0,0,0,0,0,0,0,1,0,0,0,0,0,1,0,0,0,0,0,0,0,1,0,0,1,0,1,1,0,0,0,1,0,0,0,0,0,0,0,0,0,0,0,1,1,0,0,0,0,0,0,0,0,0,0,0,1,0,0,0,0,0,0,0,0,0,0,0,0,0,0,0,0,0,0,0,0,0,0,0,1,1,0,0,0,0,0,0,0,1,0,0,0,1,0,0,0,0,0,0,1,0,0,1,0,0,0,0,0,1,1,0,1,0,1,0,0,0,0,0,1,0,0,0,0,0,0,0,0,0,0,0,0,0,0,0,0,0,0,0,0,0,1,0,0,0,0,0,0,0,0,0,0,0,1,0,0,0,0,0,0,0,1,0,0,0,0,0,0,0,0,0,0,0,0,0,0,0,0,0,0,0,0,0,0,0,0,1,0,0,0,0,0,0,0,0,0,0,0,0,0,0,0,0,0,0,0,0,0,0,0,0,0,1,0,0,1,0,0,0,0,0,1,1,0,0,0,0,0,0,1,0,1,0,0,0,0,0,0,0,0,0,0,0,0,0,0,0,0,0,0,0,0,1,0,0,0,0,1,0,0,0,0,0,0,0,0,0,0,0,0,0,0,1,0,0,1,0,1,0,0,0,0,0,0,0,0,0,0,0,0,0,0,0,0,0,0,1,0,1,0,0,0,0,0,0,0,0,0,0,0,0,0,0,0,0,0,1,1,0,0,1,0,1,1,0,0,0,1,0,0,0,0,0,0,1,0,0,0,0,0,0,0,0,0,0,0,0,0,0,0,0,0,0,0,0,0,0,0,0,0,0,0,0,0,0,0,0,0,0,0,0,0,0,0,0,0,0,0,0,0,0,0,0,0,0,0,0,0,0,0,0,0,0,0,0,0,0,0,0,0,0,0,0,0,0,0,0,0,0,0,0,0,0,0,0,0,0,0,0,0,0,0,0,0,0,0,0,0,0,0,0,0,0,0,0,0,0,0,0,0,0,0,0,0,0,0,0,0,0,0,0,0,0,0,0,0,0,0,0,0,0,0,0,0,0,active
1,1,1,0,0,1,1,1,0,0,0,0,1,1,1,1,1,0,0,0,0,0,0,0,0,0,0,0,0,0,0,0,0,0,0,0,0,0,0,0,0,0,0,0,0,0,0,0,0,0,0,0,1,1,0,1,0,0,0,1,1,0,1,0,1,1,0,0,1,1,1,0,0,0,0,0,0,0,0,0,1,0,1,0,1,0,1,0,0,0,1,0,1,0,0,0,0,0,0,0,0,0,1,0,0,0,0,0,1,0,0,0,0,0,1,0,1,0,0,1,0,1,1,0,0,0,1,0,1,1,0,0,0,0,0,0,0,0,1,1,0,1,1,0,0,0,0,0,0,0,0,1,1,1,0,1,1,0,0,0,0,0,0,0,0,0,0,0,0,0,0,0,0,0,0,1,1,0,0,0,0,0,0,0,1,0,0,0,1,0,0,0,0,0,0,1,0,1,1,0,0,0,0,0,1,1,0,1,0,1,0,0,0,0,0,1,0,0,0,0,0,0,0,0,0,0,0,0,0,0,0,1,0,0,0,0,0,1,0,0,0,0,0,0,0,0,0,0,0,1,0,0,1,0,0,0,0,1,0,0,0,0,0,0,0,0,0,0,0,0,0,0,0,0,1,0,0,0,1,0,0,0,1,0,0,0,0,0,0,0,1,0,0,0,0,0,1,1,0,1,0,0,0,1,0,0,0,1,1,0,0,1,0,0,0,0,0,1,1,1,0,1,0,0,1,1,0,1,1,1,0,0,1,1,0,1,1,0,1,0,0,0,0,1,1,0,0,0,1,1,0,1,0,1,0,0,0,1,1,0,1,0,1,0,1,0,0,0,1,0,0,1,1,1,1,0,0,1,0,1,1,0,0,0,1,1,0,1,0,0,1,0,1,1,1,1,0,0,0,0,0,0,0,1,0,1,0,1,0,0,0,0,1,1,1,1,1,0,1,1,1,0,0,1,1,0,0,0,0,1,1,1,1,1,0,0,1,0,1,0,1,1,1,0,1,1,0,0,1,1,1,1,1,1,0,0,1,1,0,0,1,1,1,0,1,0,1,0,0,0,0,0,0,0,0,0,0,0,0,0,0,1,0,0,0,0,1,0,0,0,0,0,0,0,0,0,0,1,1,0,0,0,1,0,0,0,0,0,0,0,0,0,1,0,0,0,0,0,0,0,0,0,0,0,0,0,0,1,0,0,0,0,1,0,0,0,0,0,0,0,0,0,0,1,1,0,0,0,1,0,0,0,0,0,0,0,0,0,0,0,0,active
1,0,0,0,0,1,1,1,0,0,0,0,1,1,1,1,1,0,0,0,0,0,0,0,0,0,0,0,0,0,0,0,0,0,0,0,0,0,0,0,0,0,0,0,0,0,0,0,0,0,0,0,1,1,0,1,0,0,0,1,1,0,0,0,1,1,0,0,1,1,1,0,0,0,0,0,0,0,0,0,1,0,1,0,1,0,1,0,0,0,1,0,1,0,0,0,0,0,0,0,0,0,1,0,0,0,0,0,1,0,0,0,0,0,1,0,1,0,0,1,0,1,1,0,0,0,1,0,1,1,0,0,0,0,0,0,0,0,1,1,0,1,1,0,0,0,0,0,0,0,0,1,1,1,0,1,1,0,0,0,0,0,0,0,0,0,0,0,0,0,0,0,0,0,0,1,1,0,0,0,0,0,0,0,1,0,0,0,1,0,0,0,0,0,0,1,0,1,1,0,0,0,0,0,1,1,0,1,0,1,0,0,0,0,0,1,0,0,0,0,0,0,0,0,0,0,0,0,0,0,0,1,0,0,0,0,0,1,0,0,0,0,0,0,0,0,0,0,0,1,0,0,1,0,0,0,0,1,0,0,0,0,0,0,0,0,0,0,0,0,0,0,0,0,1,0,0,0,1,0,0,0,1,0,0,0,0,0,0,0,1,0,0,0,0,0,1,1,0,1,0,0,0,1,0,0,0,1,1,0,0,1,0,0,0,0,0,1,1,1,0,1,0,0,1,1,0,1,1,1,0,0,1,1,0,1,1,0,1,0,0,0,0,1,1,0,0,0,1,1,0,1,0,1,0,0,0,1,1,0,1,0,1,0,1,0,0,0,1,0,0,1,1,1,1,0,0,1,0,1,1,0,0,0,1,1,0,1,0,0,1,0,1,1,1,1,0,0,0,0,0,0,0,1,0,1,0,1,0,0,0,0,1,1,1,1,1,0,1,1,1,0,0,1,1,0,0,0,0,1,1,1,1,1,0,0,1,0,1,0,1,1,1,0,1,1,0,0,1,1,1,1,1,1,0,0,1,1,0,0,1,1,1,0,1,0,1,0,0,0,0,0,0,0,0,0,0,0,0,0,0,1,0,0,0,0,1,0,0,0,0,0,0,0,0,0,0,1,1,0,0,0,1,0,0,0,0,0,0,0,0,0,1,0,0,0,0,0,0,0,0,0,0,0,0,0,0,1,0,0,0,0,1,0,0,0,0,0,0,0,0,0,0,1,1,0,0,0,1,0,0,0,0,0,0,0,0,0,0,0,0,active
1,0,0,0,0,1,1,0,1,1,1,0,1,1,1,1,0,0,0,0,0,0,1,0,0,0,0,0,0,0,0,0,0,0,0,1,0,1,1,0,0,0,0,0,0,0,0,0,0,0,0,0,0,0,0,0,0,0,0,0,0,0,0,0,0,0,0,0,0,0,0,0,0,0,0,0,0,0,0,0,0,0,0,0,0,0,0,0,0,0,1,1,1,0,0,1,0,0,1,0,0,0,1,0,0,0,0,0,1,0,1,0,0,1,0,1,0,0,0,1,1,0,0,0,1,1,1,1,0,0,0,0,0,0,0,0,0,1,0,0,1,0,0,0,0,1,0,0,0,0,0,1,0,0,0,0,0,0,0,0,0,1,1,1,1,0,0,0,0,0,0,0,0,0,0,0,1,0,0,0,0,0,1,0,0,0,0,0,1,0,0,0,0,0,0,0,0,0,0,0,0,0,0,1,1,0,0,1,0,0,0,0,0,0,1,1,0,0,0,0,0,0,0,0,0,0,0,0,0,0,0,0,0,0,0,0,0,0,0,0,0,0,0,0,0,0,0,0,0,0,0,0,0,0,0,0,0,0,0,0,0,0,0,0,0,0,0,0,0,0,0,0,0,0,0,0,0,0,0,0,0,0,0,0,1,0,0,0,0,0,1,1,0,0,0,1,0,0,0,0,0,0,0,0,0,0,0,0,0,0,0,0,0,0,0,0,0,0,0,0,1,0,0,1,0,0,0,0,0,0,0,0,0,1,1,0,1,0,0,0,0,0,0,0,0,0,1,0,0,0,0,0,0,0,0,0,1,0,0,0,0,0,0,0,0,1,0,1,0,0,0,1,0,0,0,0,0,0,0,0,0,0,0,0,0,0,0,0,0,0,1,1,0,0,0,0,1,0,1,1,0,0,0,0,0,0,0,0,1,0,0,1,0,0,0,0,0,0,0,0,0,0,0,0,0,0,0,0,0,0,0,0,0,0,1,1,1,1,1,1,0,0,0,0,0,0,0,1,0,0,0,0,0,0,0,0,0,0,0,0,1,0,1,0,0,0,0,0,0,0,0,0,0,0,0,0,0,0,0,0,0,0,0,0,0,0,0,0,0,0,0,0,0,0,0,0,0,0,0,0,0,0,0,0,0,0,0,0,0,0,0,0,0,0,0,0,0,0,0,0,0,0,0,0,0,0,0,0,0,0,0,0,0,0,0,0,0,0,0,0,0,0,0,0,0,0,0,0,0,0,0,0,0,0,0,0,0,0,0,0,0,inactive
1,0,0,0,0,1,1,1,1,1,1,0,1,1,1,1,0,0,0,0,0,0,0,0,0,0,0,0,0,0,1,1,0,0,0,1,0,1,1,0,0,0,0,0,0,0,0,0,0,0,0,0,1,1,0,0,0,0,0,1,1,0,0,0,1,1,0,0,0,0,0,0,0,0,0,0,0,0,0,0,1,0,1,0,0,0,0,0,0,0,1,1,1,0,0,0,0,0,1,0,0,0,1,0,0,0,0,0,1,0,1,1,0,1,1,1,1,0,0,1,1,1,0,0,0,1,1,0,1,1,0,0,0,0,0,0,0,1,1,0,0,1,1,0,0,1,0,0,0,0,0,1,0,0,0,1,1,0,0,0,0,1,1,1,1,0,0,0,0,0,0,0,0,0,0,1,1,0,0,0,0,0,0,0,1,0,0,0,1,0,0,0,0,0,0,1,0,0,1,0,0,0,0,1,1,1,0,1,0,1,0,0,0,0,1,1,0,0,0,0,0,0,0,0,0,0,0,0,0,0,0,1,0,0,0,0,0,0,0,0,0,0,0,0,0,0,0,0,0,1,0,0,0,0,0,0,0,0,0,0,0,0,0,0,0,0,0,0,0,0,0,0,0,0,1,0,0,0,1,0,0,0,1,0,1,0,0,0,0,0,1,1,0,0,0,1,0,0,0,0,0,0,0,1,0,0,0,1,0,0,0,1,0,0,0,0,0,0,1,0,1,0,0,1,1,0,0,1,1,0,0,0,1,1,1,0,1,0,1,0,0,0,0,0,0,0,1,0,1,1,0,0,0,1,0,0,1,1,1,0,0,0,1,0,0,1,0,1,1,1,0,1,1,1,0,0,0,0,0,0,0,0,0,0,0,0,0,1,0,0,1,1,0,1,1,0,1,0,1,1,0,0,0,0,0,0,0,1,1,0,0,1,1,0,0,0,1,0,1,0,1,0,0,0,0,0,0,0,0,1,1,1,1,0,1,1,1,1,1,1,1,1,0,1,1,1,1,1,1,1,1,0,0,0,1,0,1,0,0,0,1,1,1,0,1,0,0,0,0,0,0,0,0,0,0,0,0,0,0,0,1,0,0,0,0,0,0,0,0,0,0,0,0,0,0,0,0,1,0,0,0,0,0,0,0,0,0,0,0,0,0,0,0,0,0,0,0,0,0,0,0,0,0,0,0,0,1,0,0,0,0,0,0,0,0,0,0,0,0,0,0,0,0,1,0,0,0,0,0,0,0,0,0,0,0,0,0,0,0,0,0,active
1,0,0,0,0,1,1,1,1,1,1,0,1,1,1,1,0,0,0,0,0,0,0,0,0,0,0,0,0,0,1,1,0,0,0,1,0,1,1,0,0,0,0,0,0,0,0,0,0,0,0,0,1,1,0,0,0,0,0,1,1,0,0,0,1,1,0,0,0,0,0,0,0,0,0,0,0,0,0,0,1,0,1,0,0,0,0,0,0,0,1,1,1,0,0,0,0,0,1,0,0,0,1,0,0,0,0,0,1,0,1,1,0,1,1,1,1,0,0,1,1,1,0,0,0,1,1,0,1,1,0,0,0,0,0,0,0,1,1,0,0,1,1,0,0,1,0,0,0,0,0,1,0,0,0,1,1,0,0,0,0,1,1,1,1,0,0,0,0,0,0,0,0,0,0,1,1,0,0,0,0,0,0,0,1,0,0,0,1,0,0,0,0,0,0,1,0,0,1,0,0,0,0,1,1,1,0,1,0,1,0,0,0,0,1,1,0,0,0,0,0,0,0,0,0,0,0,0,0,0,0,1,0,0,0,0,0,0,0,0,0,0,0,0,0,0,0,0,0,1,0,0,0,0,0,0,0,0,0,0,0,0,0,0,0,0,0,0,0,0,0,0,0,0,1,0,0,0,1,0,0,0,1,0,1,0,0,0,0,0,1,1,0,0,0,1,0,0,0,0,0,0,0,1,0,0,0,1,0,0,0,1,0,0,0,0,0,0,1,0,1,0,0,1,1,0,0,1,1,0,0,0,1,1,0,0,1,0,1,0,0,0,0,0,0,0,1,0,1,1,0,0,0,1,0,0,1,1,1,0,0,0,1,0,0,1,0,1,1,1,0,1,1,1,0,0,0,0,0,0,0,0,0,0,0,0,0,1,0,0,1,1,0,1,1,0,1,0,1,1,0,0,0,0,0,0,0,1,1,0,0,1,1,0,0,0,1,0,1,0,1,0,0,0,0,0,0,0,0,1,1,1,1,0,1,1,1,0,1,0,1,1,0,1,1,1,1,1,1,1,1,0,0,0,1,0,1,0,0,0,1,1,1,0,1,0,0,0,0,0,0,0,0,0,0,0,0,0,0,0,1,0,0,0,0,0,0,0,0,0,0,0,0,0,0,0,0,1,0,0,0,0,0,0,0,0,0,0,0,0,0,0,0,0,0,0,0,0,0,0,0,0,0,0,0,0,1,0,0,0,0,0,0,0,0,0,0,0,0,0,0,0,0,1,0,0,0,0,0,0,0,0,0,0,0,0,0,0,0,0,0,active
1,1,0,0,0,1,1,1,1,1,1,0,1,1,1,1,0,0,0,0,0,0,0,0,0,0,0,0,0,0,0,0,0,0,0,1,0,1,1,0,0,0,0,0,0,0,0,0,0,0,0,0,1,1,0,0,0,0,0,1,1,0,0,0,0,0,0,0,0,0,0,0,0,0,0,0,0,0,0,0,1,0,1,0,0,0,0,0,0,0,1,1,1,0,0,0,0,0,1,0,0,0,1,0,0,0,0,0,1,0,1,0,0,1,1,1,1,0,0,1,1,1,0,0,0,1,1,0,1,1,0,0,0,0,0,0,0,1,1,0,0,1,1,0,0,1,0,0,0,0,0,1,0,0,0,1,1,0,0,0,0,1,1,1,1,0,0,0,0,0,0,0,0,0,0,1,1,0,0,0,0,0,0,0,1,0,0,0,1,0,0,0,0,0,0,1,0,0,1,0,0,0,0,1,1,1,0,1,0,1,0,0,0,0,1,1,0,0,0,0,0,0,0,0,0,0,0,0,0,0,0,1,0,0,0,0,0,0,0,0,0,0,0,0,0,0,0,0,0,1,0,0,0,0,0,0,0,0,0,0,0,0,0,0,0,0,0,0,0,0,0,0,0,0,1,0,0,0,1,0,0,0,1,0,1,0,0,0,0,0,1,1,0,0,0,1,0,0,0,0,0,0,0,1,0,0,0,1,0,0,0,1,0,0,0,0,0,0,1,0,1,0,0,1,1,0,0,1,1,0,0,0,1,1,1,0,1,0,1,0,0,0,0,0,0,0,1,0,1,1,0,0,0,1,0,0,1,1,1,0,0,0,1,0,0,1,0,1,1,1,0,1,1,1,0,0,0,0,0,0,0,0,0,0,0,0,0,1,0,0,1,1,0,1,1,0,1,0,1,1,0,0,0,0,0,0,0,1,1,0,0,1,1,0,0,0,1,0,1,0,1,0,0,0,0,0,0,0,0,1,1,1,1,0,1,1,1,1,1,1,1,1,0,0,0,0,0,1,1,1,1,1,0,0,0,0,0,0,0,0,1,1,1,0,1,1,0,0,0,0,0,0,0,0,0,0,0,0,0,0,1,0,0,0,0,0,0,0,0,0,0,0,0,0,0,0,0,1,0,0,0,0,0,0,0,0,0,0,0,0,0,1,0,0,0,0,0,0,0,0,0,0,0,0,0,0,1,0,0,0,0,0,0,0,0,0,0,0,0,0,0,0,0,1,0,0,0,0,0,0,0,0,0,0,0,0,0,0,0,0,0,active
1,1,0,0,0,1,1,1,1,1,1,0,1,1,1,1,0,0,0,0,0,0,0,0,0,0,0,0,0,0,0,0,0,0,0,1,0,1,1,0,0,0,0,0,0,0,0,0,0,0,0,0,1,1,0,0,0,0,0,0,0,0,0,0,0,0,0,0,0,0,0,0,0,0,0,0,0,0,0,0,1,0,0,0,0,0,0,0,0,0,1,1,1,0,0,0,0,0,1,0,0,0,1,0,0,0,0,0,1,0,1,0,0,1,1,1,1,0,0,1,1,1,0,0,0,1,1,0,1,1,0,0,0,0,0,0,0,1,1,0,0,1,1,0,0,1,0,0,0,0,0,1,0,0,0,1,0,0,0,0,0,1,1,1,1,0,0,0,0,0,0,0,0,0,0,1,1,0,0,0,0,0,0,0,1,0,0,0,1,0,0,0,0,0,0,1,0,0,1,0,0,0,0,1,1,1,0,1,0,1,0,0,0,0,1,1,0,0,0,0,0,0,0,0,0,0,0,0,0,0,0,1,0,0,0,0,0,0,0,0,0,0,0,0,0,0,0,0,0,1,0,0,0,0,0,0,0,0,0,0,0,0,0,0,0,0,0,0,0,0,0,0,0,0,1,0,0,0,1,0,0,0,1,0,1,0,0,0,0,0,1,1,0,0,0,1,0,0,0,0,0,0,0,1,0,0,0,1,0,0,0,1,0,0,0,0,0,0,1,0,1,0,0,1,1,0,0,1,1,0,0,0,1,1,1,0,1,0,1,0,0,0,0,0,0,0,1,0,1,1,0,0,0,1,0,0,1,1,1,0,0,0,1,0,0,1,0,1,1,1,0,1,1,1,0,0,0,0,0,0,0,0,0,0,0,0,0,1,0,0,1,1,0,1,1,0,1,0,1,1,0,0,0,0,0,0,0,1,1,0,0,1,1,0,0,0,1,0,1,0,1,0,0,0,0,0,0,0,0,1,1,1,1,0,1,1,1,1,1,1,1,1,0,0,0,0,0,1,0,0,1,0,0,0,0,0,0,0,0,0,1,1,1,0,0,0,0,0,0,0,0,0,0,0,0,0,0,0,0,0,0,0,0,0,0,0,0,0,0,0,0,0,0,0,0,0,0,0,0,0,0,0,0,0,0,0,0,0,0,0,0,0,0,0,0,0,0,0,0,0,0,0,0,0,0,0,0,0,0,0,0,0,0,0,0,0,0,0,0,0,0,0,0,0,0,0,0,0,0,0,0,0,0,0,0,0,0,0,0,0,0,inactive
1,1,0,0,0,1,1,1,1,1,1,0,1,1,1,1,0,0,0,0,0,0,0,0,0,0,0,0,0,0,0,0,0,0,0,1,0,1,1,0,0,0,0,0,0,0,0,0,0,0,0,0,1,1,0,0,0,0,0,0,0,0,0,0,0,0,0,0,0,0,0,0,0,0,0,0,0,0,0,0,1,0,0,0,0,0,0,0,0,0,1,1,1,0,0,0,0,0,1,0,0,0,1,0,0,0,0,0,1,0,1,0,0,1,0,1,0,0,0,1,1,0,0,0,0,1,1,0,1,1,0,0,0,0,0,0,0,1,0,0,0,1,1,0,0,1,0,0,0,0,0,1,0,0,0,1,0,0,0,0,0,1,1,1,1,0,0,0,0,0,0,0,0,0,0,0,1,0,0,0,0,0,0,0,1,0,0,0,1,0,0,0,0,0,0,1,0,0,1,0,0,0,0,1,1,1,0,1,0,1,0,0,0,0,1,1,0,0,0,0,0,0,0,0,0,0,0,0,0,0,0,1,0,0,0,0,0,0,0,0,0,0,0,0,0,0,0,0,0,1,0,0,0,0,0,0,0,0,0,0,0,0,0,0,0,0,0,0,0,0,0,0,0,0,1,0,0,0,1,0,0,0,1,0,1,0,0,0,0,0,1,1,0,0,0,1,0,0,0,0,0,0,0,0,0,0,0,1,0,0,0,1,0,0,0,0,0,0,1,0,1,0,0,1,1,0,0,0,0,0,0,0,1,1,1,0,1,0,1,0,0,0,0,0,0,0,1,0,0,1,0,0,0,1,0,0,1,1,0,0,0,0,1,0,0,1,0,1,0,0,0,1,1,0,0,0,0,0,0,0,0,0,0,0,0,0,0,1,0,0,1,1,0,1,0,0,1,0,1,1,0,0,0,0,0,0,0,0,1,0,0,1,1,0,0,0,1,0,0,0,1,0,0,0,0,0,0,0,0,1,1,1,1,0,1,1,1,1,1,1,1,0,0,0,1,0,0,1,1,1,0,0,0,0,0,0,1,0,0,0,1,1,1,0,0,0,0,0,0,0,0,0,0,0,0,0,0,0,0,0,0,0,0,0,0,0,0,0,0,0,0,0,0,0,0,0,0,0,0,0,0,0,0,0,0,0,0,0,0,0,0,0,0,0,0,0,0,0,0,0,0,0,0,0,0,0,0,0,0,0,0,0,0,0,0,0,0,0,0,0,0,0,0,0,0,0,0,0,0,0,0,0,0,0,0,0,0,0,0,0,0,inactive
1,1,0,0,0,1,1,0,1,1,1,0,1,1,1,1,0,0,0,0,0,0,0,0,0,0,0,0,0,0,0,0,0,0,0,1,0,1,1,0,0,0,0,0,0,0,0,0,0,0,0,0,0,0,0,0,0,0,0,0,0,0,0,0,0,0,0,0,0,0,0,0,0,0,0,0,0,0,0,0,0,0,0,0,0,0,0,0,0,0,1,1,1,0,0,0,0,0,1,0,0,0,1,0,0,0,0,0,1,0,1,0,0,1,1,1,1,0,0,1,1,1,0,0,0,1,1,0,0,0,0,0,0,0,0,0,0,1,1,0,0,0,0,0,0,1,0,0,0,0,0,1,0,0,0,0,0,0,0,0,0,1,1,1,1,0,0,0,0,0,0,0,0,0,0,0,1,0,0,0,0,0,0,0,0,0,0,0,1,0,0,0,0,0,0,0,0,0,0,0,0,0,0,1,1,0,0,1,0,0,0,0,0,0,1,1,0,0,0,0,0,0,0,0,0,0,0,0,0,0,0,0,0,0,0,0,0,0,0,0,0,0,0,0,0,0,0,0,0,0,0,0,0,0,0,0,0,0,0,0,0,0,0,0,0,0,0,0,0,0,0,0,0,0,0,0,0,0,0,0,0,0,0,0,1,0,0,0,0,0,1,1,0,0,0,1,0,0,0,0,0,0,0,0,0,0,0,0,0,0,0,0,0,0,0,0,0,0,0,0,1,0,0,1,0,1,0,0,0,0,0,0,0,1,1,0,1,0,0,0,0,0,0,0,0,0,1,0,0,0,0,0,0,0,0,0,1,0,0,0,0,0,0,0,0,1,0,1,0,0,0,1,0,0,0,0,0,0,0,0,0,0,0,0,0,0,0,0,0,0,1,1,0,0,0,0,1,0,1,1,0,0,0,0,0,0,0,0,1,0,0,1,0,0,0,0,0,0,0,0,0,0,0,0,0,0,0,0,0,0,0,0,1,0,1,1,1,1,1,1,0,0,0,0,0,0,0,1,0,0,0,0,0,0,0,0,0,0,0,0,1,0,1,0,0,0,0,0,0,0,0,0,0,0,0,0,0,0,0,0,0,0,0,0,0,0,0,0,0,0,0,0,0,0,0,0,0,0,0,0,0,0,0,0,0,0,0,0,0,0,0,0,0,0,0,0,0,0,0,0,0,0,0,0,0,0,0,0,0,0,0,0,0,0,0,0,0,0,0,0,0,0,0,0,0,0,0,0,0,0,0,0,0,0,0,0,0,0,0,0,0,inactive
1,0,0,0,0,1,1,0,1,1,1,0,1,1,1,1,0,0,0,0,0,0,0,0,0,0,0,0,0,0,1,1,0,0,0,1,0,1,1,0,0,0,0,0,0,0,0,0,0,0,0,0,0,0,0,0,0,0,0,0,0,0,0,0,0,0,0,0,0,0,0,0,0,0,0,0,0,0,0,0,0,0,0,0,0,0,0,0,0,0,1,1,1,0,0,0,0,0,1,0,0,0,1,0,0,0,0,0,1,0,1,1,0,1,0,1,0,0,0,1,1,0,0,0,0,1,1,0,0,0,0,0,0,0,0,0,0,1,0,0,0,0,0,0,0,1,0,0,0,0,0,1,0,0,0,0,0,0,0,0,0,1,1,1,1,0,0,0,0,0,0,0,0,0,0,0,1,0,0,0,0,0,0,0,0,0,0,0,1,0,0,0,0,0,0,0,0,0,0,0,0,0,0,1,1,0,0,1,0,0,0,0,0,0,1,1,0,0,0,0,0,0,0,0,0,0,0,0,0,0,0,0,0,0,0,0,0,0,0,0,0,0,0,0,0,0,0,0,0,0,0,0,0,0,0,0,0,0,0,0,0,0,0,0,0,0,0,0,0,0,0,0,0,0,0,0,0,0,0,0,0,0,0,0,1,0,0,0,0,0,1,1,0,0,0,1,0,0,0,0,0,0,0,0,0,0,0,0,0,0,0,0,0,0,0,0,0,0,0,0,1,0,0,1,0,0,0,0,0,0,0,0,0,1,1,0,1,0,0,0,0,0,0,0,0,0,1,0,0,0,0,0,0,0,0,0,1,0,0,0,0,0,0,0,0,1,0,1,0,0,0,1,0,0,0,0,0,0,0,0,0,0,0,0,0,0,0,0,0,0,1,1,0,0,0,0,1,0,1,1,0,0,0,0,0,0,0,0,1,0,0,1,0,0,0,0,0,0,0,0,0,0,0,0,0,0,0,0,0,0,0,0,0,0,1,1,1,1,1,1,0,0,0,0,0,0,0,1,0,0,0,0,0,0,0,0,0,0,0,0,1,0,1,0,0,0,0,0,0,0,0,0,0,0,0,0,0,0,0,0,0,0,0,0,0,0,0,0,0,0,0,0,0,0,0,0,0,0,0,0,0,0,0,0,0,0,0,0,0,0,0,0,0,0,0,0,0,0,0,0,0,0,0,0,0,0,0,0,0,0,0,0,0,0,0,0,0,0,0,0,0,0,0,0,0,0,0,0,0,0,0,0,0,0,0,0,0,0,0,0,0,inactive
1,0,0,0,0,1,1,1,1,1,1,0,1,1,1,1,0,0,0,0,0,0,0,0,0,0,0,0,0,0,0,0,0,0,0,1,0,1,1,0,0,0,0,0,0,0,0,0,0,0,0,0,1,1,0,0,0,0,0,1,1,0,0,0,1,1,0,0,0,0,0,0,0,0,0,0,0,0,0,0,1,0,1,0,0,0,0,0,0,0,1,1,1,0,0,0,0,0,1,0,0,0,1,0,0,0,0,0,1,0,1,0,0,1,1,1,1,0,0,1,1,1,0,0,0,1,1,0,1,1,0,0,0,0,0,0,0,1,1,0,0,1,1,0,0,1,0,0,0,0,0,1,0,0,0,1,1,0,0,0,0,1,1,1,1,0,0,0,0,0,0,0,0,0,0,1,1,0,0,0,0,0,0,0,1,0,0,0,1,0,0,0,0,0,0,1,0,0,1,0,0,0,0,1,1,1,0,1,0,1,0,0,0,0,1,1,0,0,0,0,0,0,0,0,0,0,0,0,0,0,0,1,0,0,0,0,0,0,0,0,0,0,0,0,0,0,0,0,0,1,0,0,0,0,0,0,0,0,0,0,0,0,0,0,0,0,0,0,0,0,0,0,0,0,1,0,0,0,1,0,0,0,1,0,1,0,0,0,0,0,1,1,0,0,0,1,0,0,0,0,0,0,0,1,0,0,0,1,0,0,0,1,0,0,0,0,0,0,1,0,1,0,0,1,1,0,0,1,1,0,0,0,1,1,1,0,1,0,1,0,0,0,0,0,0,0,1,0,1,1,0,0,0,1,0,0,1,1,1,0,0,0,1,0,0,1,0,1,1,1,0,1,1,1,0,0,0,0,0,0,0,0,0,0,0,0,0,1,0,0,1,1,0,1,1,0,1,0,1,1,0,0,0,0,0,0,0,1,1,0,0,1,1,0,0,0,1,0,1,0,1,0,0,0,0,0,0,0,0,1,1,1,1,0,1,1,1,1,1,1,1,1,0,1,1,1,1,1,1,1,1,1,0,0,1,0,1,0,0,0,1,1,1,0,1,1,0,0,0,0,0,0,0,0,0,0,0,0,0,0,1,0,0,0,0,0,0,0,0,0,0,0,0,0,0,0,0,1,0,0,0,0,0,0,0,0,0,0,0,0,0,1,0,0,0,0,0,0,0,0,0,0,0,0,0,0,1,0,0,0,0,0,0,0,0,0,0,0,0,0,0,0,0,1,0,0,0,0,0,0,0,0,0,0,0,0,0,0,0,0,0,active
1,1,1,1,0,1,1,0,1,1,1,0,1,1,1,1,0,0,0,0,0,0,0,0,0,0,0,0,0,0,0,0,0,0,0,1,0,1,1,0,0,0,0,0,0,0,0,0,0,0,0,0,0,0,0,0,0,0,0,0,0,0,0,0,0,0,0,0,0,0,0,0,0,0,0,0,0,0,0,0,0,0,0,0,0,0,0,0,0,0,1,1,1,0,0,0,0,0,1,0,0,0,1,0,0,0,0,0,1,0,1,0,0,1,0,1,0,0,0,1,1,0,0,0,0,1,1,0,0,0,0,0,0,0,0,0,0,1,0,0,0,0,0,0,0,1,0,0,0,0,0,1,0,0,0,0,0,0,0,0,0,1,1,1,1,0,0,0,0,0,0,0,0,0,0,0,1,0,0,0,0,0,0,0,0,0,0,0,1,0,0,0,0,0,0,0,0,0,0,0,0,0,0,1,1,0,0,1,0,0,0,0,0,0,1,1,0,0,0,0,0,0,0,0,0,0,0,0,0,0,0,0,0,0,0,0,0,0,0,0,0,0,0,0,0,0,0,0,0,0,0,0,0,0,0,0,0,0,0,0,0,0,0,0,0,0,0,0,0,0,0,0,0,0,0,0,0,0,0,0,0,0,0,0,1,0,0,0,0,0,1,1,0,0,0,1,0,0,0,0,0,0,0,0,0,0,0,0,0,0,0,0,0,0,0,0,0,0,0,0,1,0,0,1,0,0,0,0,0,0,0,0,0,1,1,0,1,0,0,0,0,0,0,0,0,0,1,0,0,0,0,0,0,0,0,0,1,0,0,0,0,0,0,0,0,1,0,1,0,0,0,1,0,0,0,0,0,0,0,0,0,0,0,0,0,0,0,0,0,0,1,1,0,0,0,0,1,0,1,1,0,0,0,0,0,0,0,0,1,0,0,1,0,0,0,0,0,0,0,0,0,0,0,0,0,0,0,0,0,0,0,0,1,0,1,1,1,1,1,1,0,0,0,0,0,0,0,1,0,0,0,0,0,0,0,0,0,0,0,0,1,0,1,0,0,0,0,0,0,0,0,0,0,0,0,0,0,0,0,0,0,0,0,0,0,0,0,0,0,0,0,0,0,0,0,0,0,0,0,0,0,0,0,0,0,0,0,0,0,0,0,0,0,0,0,0,0,0,0,0,0,0,0,0,0,0,0,0,0,0,0,0,0,0,0,0,0,0,0,0,0,0,0,0,0,0,0,0,0,0,0,0,0,0,0,0,0,0,0,0,0,inactive
1,1,1,1,0,1,1,0,1,1,1,0,1,1,1,1,0,0,0,0,0,0,0,0,0,0,0,0,0,0,0,0,0,0,0,1,0,1,1,0,0,0,0,0,0,0,0,0,0,0,0,0,0,0,0,0,0,0,0,0,0,0,0,0,0,0,0,0,0,0,0,0,0,0,0,0,0,0,0,0,0,0,0,0,0,0,0,0,0,0,1,1,1,0,0,0,0,0,1,0,0,0,1,0,0,0,0,0,1,0,1,0,0,1,0,1,0,0,0,1,1,0,0,0,0,1,1,0,0,0,0,0,0,0,0,0,0,1,0,0,0,0,0,0,0,1,0,0,0,0,0,1,0,0,0,0,0,0,0,0,0,1,1,1,1,0,0,0,0,0,0,0,0,0,0,0,1,0,0,0,0,0,0,0,0,0,0,0,1,0,0,0,0,0,0,0,0,0,0,0,0,0,0,1,1,0,0,1,0,0,0,0,0,0,1,1,0,0,0,0,0,0,0,0,0,0,0,0,0,0,0,0,0,0,0,0,0,0,0,0,0,0,0,0,0,0,0,0,0,0,0,0,0,0,0,0,0,0,0,0,0,0,0,0,0,0,0,0,0,0,0,0,0,0,0,0,0,0,0,0,0,0,0,0,1,0,0,0,0,0,1,1,0,0,0,1,0,0,0,0,0,0,0,0,0,0,0,0,0,0,0,0,0,0,0,0,0,0,0,0,1,0,0,1,0,0,0,0,0,0,0,0,0,1,1,0,1,0,0,0,0,0,0,0,0,0,1,0,0,0,0,0,0,0,0,0,1,0,0,0,0,0,0,0,0,1,0,1,0,0,0,1,0,0,0,0,0,0,0,0,0,0,0,0,0,0,0,0,0,0,1,1,0,0,0,0,1,0,1,1,0,0,0,0,0,0,0,0,1,0,0,1,0,0,0,0,0,0,0,0,0,0,0,0,0,0,0,0,0,0,0,0,1,0,1,1,1,1,1,1,0,0,0,0,0,0,0,1,0,0,0,0,0,0,0,0,0,0,0,0,1,0,1,0,0,0,0,0,0,0,0,0,0,0,0,0,0,0,0,0,0,0,0,0,0,0,0,0,0,0,0,0,0,0,0,0,0,0,0,0,0,0,0,0,0,0,0,0,0,0,0,0,0,0,0,0,0,0,0,0,0,0,0,0,0,0,0,0,0,0,0,0,0,0,0,0,0,0,0,0,0,0,0,0,0,0,0,0,0,0,0,0,0,0,0,0,0,0,0,0,0,inactive
1,0,0,0,0,1,1,1,1,1,1,0,1,1,1,1,0,1,1,0,0,0,0,0,0,0,0,0,0,0,0,0,0,0,0,1,0,1,1,0,0,0,0,0,0,0,0,0,0,0,0,0,0,0,0,0,0,0,0,0,0,0,0,0,0,0,0,0,0,0,0,0,0,0,0,0,0,0,0,0,0,0,0,0,0,0,0,0,0,0,1,1,1,1,0,0,0,0,1,0,0,0,1,0,0,0,0,0,1,0,1,0,0,1,0,1,1,0,0,1,1,0,0,0,0,1,1,0,0,0,0,0,0,0,0,1,0,1,0,0,0,0,0,0,0,1,0,0,0,0,0,1,0,0,0,0,0,0,0,0,0,1,1,1,1,0,0,0,0,0,0,0,0,0,0,0,1,0,0,0,0,0,0,0,0,0,0,0,1,0,0,0,0,0,0,0,0,1,0,0,0,0,0,1,1,0,0,1,0,0,0,0,0,0,1,1,0,0,0,0,0,0,0,0,0,0,0,0,0,0,0,0,0,0,0,0,0,0,0,0,0,0,0,0,0,0,0,0,0,0,0,0,0,0,0,0,0,0,0,0,0,0,0,0,0,0,0,0,0,0,0,0,0,0,0,0,0,0,0,0,0,0,0,0,1,0,0,0,0,0,1,1,0,0,0,1,0,0,0,0,0,0,0,0,0,0,0,0,0,0,0,0,0,0,0,0,0,0,0,0,0,0,0,1,0,0,0,0,0,0,0,0,0,1,1,0,1,0,0,0,0,0,0,0,0,0,1,0,0,0,0,0,0,0,0,0,1,0,0,0,0,0,0,0,0,1,0,1,0,0,0,1,0,0,0,0,0,0,0,0,0,0,0,0,0,0,0,0,0,0,1,1,0,0,0,0,1,0,1,1,0,0,0,0,0,0,0,0,1,0,0,0,0,0,0,0,0,0,0,0,0,0,0,0,0,0,0,0,0,0,0,1,0,0,1,1,1,1,1,1,0,0,0,0,0,0,0,1,0,0,0,0,0,0,0,0,0,0,0,0,1,0,1,0,0,0,0,0,0,0,0,0,0,0,0,0,0,0,0,0,0,0,0,0,0,0,0,0,0,0,0,0,0,0,0,0,0,0,0,0,0,0,0,0,0,0,0,0,0,0,0,0,0,0,0,0,0,0,0,0,0,0,0,0,0,0,0,0,0,0,0,0,0,0,0,0,0,0,0,0,0,0,0,0,0,0,0,0,0,0,0,0,0,0,0,0,0,0,0,0,0,inactive
1,1,0,0,0,1,1,1,1,1,1,0,1,1,1,1,0,0,0,0,0,0,0,0,0,0,0,0,0,0,0,0,0,0,0,1,0,1,1,0,0,0,0,0,0,0,0,0,0,0,0,0,1,1,0,0,0,0,0,0,0,0,0,0,0,0,0,0,0,0,0,0,0,0,0,0,0,0,0,0,1,0,0,0,0,0,0,0,0,0,1,1,1,0,0,0,0,0,1,0,0,0,1,0,0,0,0,0,1,0,1,0,0,1,0,1,0,0,0,1,1,0,0,0,0,1,1,0,1,1,0,0,0,0,0,0,0,1,0,0,0,1,1,0,0,1,0,0,0,0,0,1,0,0,0,1,0,0,0,0,0,1,1,1,1,0,0,0,0,0,0,0,0,0,0,0,1,0,0,0,0,0,0,0,1,0,0,0,1,0,0,0,0,0,0,1,0,0,1,0,0,0,0,1,1,1,0,1,0,1,0,0,0,0,1,1,0,0,0,0,0,0,0,0,0,0,0,0,0,0,0,1,0,0,0,0,0,0,0,0,0,0,0,0,0,0,0,0,0,1,0,0,0,0,0,0,0,0,0,0,0,0,0,0,0,0,0,0,0,0,0,0,0,0,1,0,0,0,1,0,0,0,1,0,1,0,0,0,0,0,1,1,0,0,0,1,0,0,0,0,0,0,0,0,0,0,0,1,0,0,0,1,0,0,0,0,0,0,1,0,1,0,0,1,1,0,0,0,0,0,0,0,1,1,1,0,1,0,1,0,0,0,0,0,0,0,1,0,0,1,0,0,0,1,0,0,1,1,0,0,0,0,1,0,0,1,0,1,0,0,0,1,1,0,0,0,0,0,0,0,0,0,0,0,0,0,0,1,0,0,1,1,0,1,0,0,1,0,1,1,0,0,0,0,0,0,0,0,1,0,0,1,1,0,0,0,1,0,0,0,1,0,0,0,0,0,0,0,0,1,1,1,1,0,1,1,1,1,1,1,1,0,0,0,1,0,0,1,1,1,0,0,0,0,0,0,1,0,0,0,1,1,1,0,0,0,0,0,0,0,0,0,0,0,0,0,0,0,0,0,0,0,0,0,0,0,0,0,0,0,0,0,0,0,0,0,0,0,0,0,0,0,0,0,0,0,0,0,0,0,0,0,0,0,0,0,0,0,0,0,0,0,0,0,0,0,0,0,0,0,0,0,0,0,0,0,0,0,0,0,0,0,0,0,0,0,0,0,0,0,0,0,0,0,0,0,0,0,0,0,0,inactive
1,1,0,0,0,1,1,1,1,1,1,0,1,1,1,1,0,0,0,0,0,0,0,0,0,0,0,0,0,0,0,0,0,0,0,1,0,1,1,0,0,0,0,0,0,0,0,0,0,0,0,0,1,1,0,0,0,0,0,1,1,0,0,0,0,0,0,0,0,0,0,0,0,0,0,0,0,0,0,0,1,0,1,0,0,0,0,0,0,0,1,1,1,0,0,0,0,0,1,0,0,0,1,0,0,0,0,0,1,0,1,0,0,1,1,1,1,0,0,1,1,1,0,0,0,1,1,0,1,1,0,0,0,0,0,0,0,1,1,0,0,1,1,0,0,1,0,0,0,0,0,1,0,0,0,1,1,0,0,0,0,1,1,1,1,0,0,0,0,0,0,0,0,0,0,1,1,0,0,0,0,0,0,0,1,0,0,0,1,0,0,0,0,0,0,1,0,0,1,0,0,0,0,1,1,1,0,1,0,1,0,0,0,0,1,1,0,0,0,0,0,0,0,0,0,0,0,0,0,0,0,1,0,0,0,0,0,0,0,0,0,0,0,0,0,0,0,0,0,1,0,0,0,0,0,0,0,0,0,0,0,0,0,0,0,0,0,0,0,0,0,0,0,0,1,0,0,0,1,0,0,0,1,0,1,0,0,0,0,0,1,1,0,0,0,1,0,0,0,0,0,0,0,1,0,0,0,1,0,0,0,1,0,0,0,0,0,0,1,0,1,0,0,1,1,0,0,1,1,0,0,0,1,1,1,0,1,0,1,0,0,0,0,0,0,0,1,0,1,1,0,0,0,1,0,0,1,1,1,0,0,0,1,0,0,1,0,1,1,1,0,1,1,1,0,0,0,0,0,0,0,0,0,0,0,0,0,1,0,0,1,1,0,1,1,0,1,0,1,1,0,0,0,0,0,0,0,1,1,0,0,1,1,0,0,0,1,0,1,0,1,0,0,0,0,0,0,0,0,1,1,1,1,0,1,1,1,1,1,1,1,1,0,0,0,0,0,1,1,1,1,0,0,0,0,0,0,0,0,0,1,1,1,0,1,0,0,0,0,0,0,0,0,0,0,0,0,0,0,0,1,0,0,0,0,0,0,0,0,0,0,0,0,0,0,0,0,1,0,0,0,0,0,0,0,0,0,0,0,0,0,0,0,0,0,0,0,0,0,0,0,0,0,0,0,0,1,0,0,0,0,0,0,0,0,0,0,0,0,0,0,0,0,1,0,0,0,0,0,0,0,0,0,0,0,0,0,0,0,0,0,active
0,0,0,0,0,1,1,1,1,1,1,0,1,1,1,1,0,0,0,0,0,0,1,1,0,1,0,0,0,0,0,0,0,0,0,1,0,1,1,0,0,0,0,0,0,0,0,0,0,0,0,0,1,1,0,0,0,0,0,1,1,0,0,0,1,1,0,0,1,1,0,0,0,0,0,0,0,0,0,0,1,0,1,0,1,0,1,0,0,0,1,1,1,0,0,1,1,0,1,0,0,0,0,0,0,0,0,0,1,0,1,0,0,1,0,1,1,1,0,1,1,1,0,0,0,1,1,1,1,1,0,0,0,0,1,0,0,1,1,0,0,1,1,0,0,1,0,0,0,0,0,1,1,1,0,1,0,0,0,0,0,1,1,1,1,0,0,0,0,0,0,0,0,0,0,1,0,0,0,0,0,1,0,0,1,0,0,0,1,1,0,0,0,0,0,1,0,0,1,0,0,0,0,1,1,1,0,1,0,1,0,0,0,0,1,1,0,0,0,0,0,0,0,0,0,0,1,0,0,0,0,1,0,0,0,0,0,1,0,0,0,0,0,0,0,0,0,0,1,1,0,0,1,0,0,0,0,1,0,0,1,0,1,0,0,0,1,1,0,0,0,0,0,0,1,0,0,0,1,0,0,0,1,0,1,0,0,0,0,0,1,1,0,0,0,1,1,1,0,0,0,0,0,1,1,1,0,1,1,0,0,1,0,0,1,0,0,0,1,1,1,0,0,1,1,0,0,1,1,0,0,0,1,1,0,0,1,0,1,0,0,0,0,1,0,1,1,0,1,1,0,1,1,1,0,0,1,1,1,0,1,1,1,0,0,1,1,1,1,1,0,0,1,1,0,0,1,1,0,0,1,1,0,0,0,0,1,1,0,0,1,0,0,1,1,0,1,0,1,1,0,0,0,1,0,0,0,1,1,0,0,1,1,0,0,0,1,0,1,0,1,0,0,1,1,0,0,0,0,1,1,1,1,0,0,1,1,0,0,0,1,1,0,0,1,0,0,0,1,0,1,1,0,0,0,0,1,0,0,0,1,1,1,0,0,1,0,0,0,1,0,0,0,0,0,0,0,0,0,0,0,1,0,0,0,0,0,0,0,0,0,0,0,0,0,0,0,0,0,0,0,0,0,0,0,0,0,0,0,0,0,1,0,0,0,1,0,0,0,0,0,0,0,0,0,0,0,1,0,0,0,0,0,0,0,0,0,0,0,0,0,0,0,0,0,0,0,0,0,0,0,0,0,0,0,0,0,0,0,0,0,inactive
1,1,0,0,0,1,0,0,1,1,0,0,1,1,1,0,0,0,0,0,0,0,1,1,0,0,0,0,0,0,0,0,0,0,0,1,0,1,1,0,0,0,1,0,0,1,0,0,0,0,0,0,1,1,0,0,0,0,0,0,0,0,0,0,0,0,0,0,0,0,0,0,0,0,0,0,0,0,0,0,1,0,0,0,0,0,0,0,0,0,1,1,1,0,0,1,0,0,0,0,1,0,0,0,0,0,0,0,1,0,0,0,0,0,0,1,1,0,0,1,1,0,0,0,0,1,1,1,1,1,0,0,0,0,0,0,0,1,1,1,0,1,1,0,0,0,0,1,1,0,0,1,1,1,0,1,0,0,0,0,0,1,1,0,0,0,1,0,0,0,0,0,1,0,0,1,0,0,0,0,0,1,0,0,1,0,0,0,1,1,0,1,0,0,0,1,0,0,1,0,0,1,0,1,0,1,0,1,0,1,0,0,1,0,1,0,0,1,1,0,0,0,0,0,0,0,1,0,0,0,0,1,0,0,0,0,0,1,0,0,0,0,0,0,0,0,0,0,1,1,0,0,0,0,0,0,0,1,0,0,0,1,0,0,0,0,1,1,0,0,0,0,1,0,1,0,0,0,1,0,0,0,1,0,0,0,0,0,0,0,0,0,0,0,0,1,1,1,0,1,1,1,0,1,1,0,0,1,1,0,0,1,0,1,0,0,0,1,1,1,0,1,0,0,1,0,0,1,1,0,0,0,1,0,0,0,1,0,1,0,0,0,0,1,0,0,1,0,1,1,0,0,0,1,1,0,0,1,1,0,1,1,1,0,1,0,0,0,0,0,0,0,1,1,0,0,0,0,0,0,1,0,0,1,0,0,1,1,0,0,1,1,0,1,1,0,0,0,1,1,0,0,0,1,1,0,0,1,1,0,0,0,1,1,1,0,1,1,1,0,1,0,0,1,1,0,0,0,0,1,1,1,1,0,1,1,0,0,0,0,1,1,0,1,0,0,0,0,0,0,0,1,0,0,0,1,0,0,0,0,1,1,1,0,0,0,1,0,0,0,0,0,1,0,0,0,0,0,0,0,0,1,0,0,0,0,0,1,0,0,0,0,0,0,0,0,0,0,0,0,1,0,1,0,0,0,0,0,0,0,0,0,1,0,0,0,0,0,1,0,0,0,0,0,0,0,0,1,0,0,0,0,0,1,0,0,0,0,0,0,0,0,0,0,0,0,1,0,1,0,0,0,0,0,0,0,0,0,0,0,0,inactive
0,0,0,0,0,1,1,1,1,1,1,0,1,1,1,1,0,0,0,0,0,0,1,1,1,0,0,0,0,0,0,0,0,0,0,1,0,1,1,0,0,0,0,0,0,0,0,0,0,0,0,0,1,1,0,0,0,0,0,1,1,0,0,0,1,1,0,0,0,0,0,0,0,0,0,0,0,0,0,0,1,0,1,0,1,0,0,0,0,0,1,1,1,0,0,1,0,0,1,0,0,1,0,0,0,0,0,0,1,0,0,0,1,0,0,1,1,0,0,1,1,1,0,0,0,1,1,1,1,1,0,0,0,0,0,0,0,1,1,0,0,1,1,0,0,1,0,1,1,0,0,1,0,0,1,1,1,0,0,0,0,1,1,1,1,0,0,0,0,0,0,0,0,0,0,1,0,0,0,0,0,1,0,1,1,0,0,0,1,1,0,0,0,0,0,1,0,0,1,0,0,1,0,1,1,1,0,1,0,1,0,0,1,0,1,1,0,0,0,0,1,0,1,0,0,0,1,1,0,0,0,1,0,0,0,0,0,0,0,0,0,0,1,0,0,0,0,0,1,1,0,0,0,0,0,0,0,0,0,0,0,1,0,0,0,0,1,1,0,0,0,0,0,0,1,0,0,0,1,0,0,0,1,0,1,0,1,1,0,0,0,1,0,0,0,1,0,0,0,0,1,1,0,0,1,0,0,1,1,0,0,1,0,0,1,0,0,0,1,0,1,0,0,1,1,0,0,0,0,0,0,0,1,0,0,0,1,0,1,0,0,0,0,0,0,0,1,0,0,1,0,0,0,1,1,0,1,1,0,0,0,1,1,0,0,1,1,0,1,1,0,0,1,0,0,0,0,0,0,0,0,0,0,0,0,0,1,1,0,0,0,0,0,1,0,0,1,0,1,1,0,0,0,0,0,0,0,0,1,0,0,1,1,0,0,0,1,1,0,0,1,0,0,1,0,0,0,0,0,1,1,1,0,0,0,1,0,0,0,0,1,0,0,0,0,0,0,0,1,1,0,0,0,0,0,0,0,0,0,0,1,1,1,0,1,0,0,1,0,0,0,0,0,0,0,0,0,0,0,0,0,0,0,1,0,0,0,0,0,0,0,0,0,0,0,0,0,0,0,0,0,0,0,0,0,0,0,0,0,0,0,0,0,1,0,0,0,0,0,0,0,0,0,0,0,0,0,0,0,1,0,0,0,0,0,0,0,0,0,0,0,0,0,0,0,0,0,0,0,0,0,0,0,0,0,0,0,0,0,0,0,inactive
1,1,0,0,0,1,0,0,1,1,0,0,1,1,1,0,0,0,0,0,0,0,1,1,0,0,0,0,0,0,0,0,0,0,0,1,0,1,1,0,0,0,1,0,0,1,0,0,0,0,0,0,1,1,0,0,0,0,0,0,0,0,0,0,0,0,0,0,0,0,0,0,0,0,0,0,0,0,0,0,1,0,0,0,0,0,0,0,0,0,1,1,1,0,0,1,0,0,0,0,1,0,0,0,0,0,0,0,1,0,0,0,0,0,0,1,1,0,0,1,1,0,0,0,0,1,1,1,1,1,0,0,0,0,0,0,0,1,1,1,0,1,1,0,0,1,0,1,1,0,0,1,1,1,0,1,0,0,0,0,0,1,1,0,0,0,1,0,0,0,0,0,1,0,0,1,0,0,0,0,0,1,0,0,1,0,0,0,1,1,0,1,0,0,0,1,0,0,1,0,0,1,0,1,1,1,0,1,0,1,0,0,1,0,1,1,0,1,1,0,0,0,0,0,0,0,1,0,0,0,0,1,0,0,0,0,0,1,0,0,0,0,0,0,0,0,0,0,1,1,0,0,0,0,0,0,0,1,0,0,0,1,0,0,0,0,1,1,0,0,0,0,1,0,0,0,0,0,1,0,0,0,1,0,0,0,0,0,0,0,0,1,0,0,0,1,1,1,0,1,1,1,0,1,1,0,0,1,1,0,0,1,0,1,0,0,0,1,1,1,1,1,0,0,1,0,0,1,1,0,0,0,1,0,0,0,1,0,1,0,0,0,0,1,0,0,1,0,1,1,0,0,0,1,1,0,1,1,1,0,1,1,1,0,1,0,0,0,0,1,0,0,1,1,0,0,0,0,0,0,1,0,0,1,0,0,1,1,0,0,1,1,0,1,1,0,0,0,1,1,0,0,0,1,1,0,0,1,1,0,0,1,1,1,1,0,1,1,1,0,1,0,0,1,1,0,0,0,0,1,1,1,1,0,1,1,0,0,0,0,1,1,0,1,0,0,0,0,0,0,0,1,0,0,0,1,0,0,0,0,1,1,1,0,0,0,1,0,0,0,0,0,1,0,0,0,0,0,0,0,0,1,0,0,0,0,0,1,0,0,0,0,0,0,0,0,0,0,0,0,1,0,1,0,0,0,0,0,0,0,0,0,1,0,0,0,0,0,1,0,0,0,0,0,0,0,0,1,0,0,0,0,0,1,0,0,0,0,0,0,0,0,0,0,0,0,1,0,1,0,0,0,0,0,0,0,0,0,0,0,0,inactive
1,0,0,0,0,1,0,0,1,1,0,0,1,1,1,0,0,1,0,0,0,0,1,1,0,0,0,0,0,0,0,0,0,0,0,1,0,1,1,0,0,0,0,0,0,0,0,0,0,0,0,0,1,1,0,0,0,0,0,0,0,0,0,0,0,0,0,0,0,0,0,0,0,0,0,0,0,0,0,0,1,0,0,0,0,0,0,0,0,0,1,1,1,1,0,1,0,0,0,0,1,0,1,0,0,0,0,0,1,0,0,0,0,0,0,1,0,0,0,1,1,0,0,0,0,1,1,1,1,1,0,0,0,0,0,0,1,1,0,0,0,1,1,0,0,0,0,1,1,0,0,1,0,0,0,1,0,0,0,0,0,1,1,0,0,0,1,0,0,0,0,0,1,0,0,0,1,0,0,0,0,1,0,0,1,0,0,0,1,1,0,1,0,0,0,1,0,0,1,0,0,1,0,1,1,1,0,1,0,1,0,0,1,0,1,1,0,1,1,0,0,0,0,0,0,0,1,0,0,0,0,1,0,0,0,0,0,0,0,0,0,0,0,0,0,0,0,0,1,1,0,0,0,0,0,0,0,0,0,0,0,1,0,0,0,0,1,1,0,0,0,0,1,0,1,0,0,0,1,0,0,0,1,0,0,0,0,0,0,0,0,1,0,0,0,1,0,0,0,0,1,1,0,0,1,0,0,1,1,0,0,1,0,1,0,0,0,0,1,0,1,0,0,0,1,0,0,0,0,0,0,0,1,0,0,0,1,0,1,0,0,0,0,0,0,0,1,0,0,1,0,0,0,1,1,0,1,1,0,0,0,1,1,0,0,0,0,0,0,0,0,0,1,0,0,0,0,0,0,0,0,0,0,0,0,0,1,1,0,0,0,0,0,1,0,0,0,0,1,1,0,0,0,0,0,0,0,0,1,0,0,1,1,0,0,0,1,1,0,0,1,0,0,1,1,0,0,0,0,1,1,1,0,0,0,1,0,0,0,0,1,0,0,0,0,0,0,0,0,0,0,0,0,0,0,0,0,0,0,0,1,1,1,0,0,0,0,0,0,0,0,0,0,0,0,0,0,0,0,0,0,0,0,1,0,0,0,0,0,0,0,0,0,0,0,0,0,0,0,0,0,0,0,0,0,0,0,0,0,0,0,0,0,0,0,0,0,0,0,0,0,0,0,0,0,0,0,0,0,1,0,0,0,0,0,0,0,0,0,0,0,0,0,0,0,0,0,0,0,0,0,0,0,0,0,0,0,0,0,0,0,inactive
1,1,0,0,0,1,1,0,1,0,0,0,1,1,0,0,0,0,0,0,0,0,1,1,0,0,0,0,0,0,0,0,0,0,0,1,0,1,1,0,0,0,0,0,0,0,0,0,0,0,0,0,1,1,0,0,0,0,0,1,1,0,0,0,0,0,0,0,0,0,0,0,0,0,0,0,0,0,0,0,1,0,1,0,0,0,0,0,0,0,1,1,1,0,0,1,0,0,0,0,0,0,1,0,0,0,0,0,1,0,0,0,0,0,0,0,0,0,0,1,1,0,0,0,0,1,1,1,1,1,0,0,0,0,0,0,0,1,0,0,0,1,1,0,0,1,0,0,0,0,0,1,0,0,0,1,1,0,0,0,0,1,1,0,0,0,0,0,0,0,0,0,0,0,0,0,1,0,0,0,0,1,0,0,1,0,0,0,1,1,0,0,0,0,0,1,0,0,1,0,0,0,0,1,1,1,0,1,0,1,0,0,0,0,1,1,0,0,0,0,0,0,0,0,0,0,1,0,0,0,0,1,0,0,0,0,0,0,0,0,0,0,0,0,0,0,0,0,1,1,0,0,0,0,0,0,0,0,0,0,0,0,0,0,0,0,1,1,0,0,0,0,0,0,1,0,0,0,1,0,0,0,1,0,0,0,0,0,0,0,0,1,0,0,0,1,0,0,0,0,0,0,0,0,0,0,0,1,1,0,0,1,0,0,0,0,0,0,1,0,1,0,0,0,1,0,0,0,0,0,0,0,1,0,0,0,1,0,1,0,0,0,0,0,0,0,0,0,0,1,0,0,0,1,0,0,1,1,0,0,0,0,1,0,0,0,0,0,0,0,0,0,1,0,0,0,0,0,0,0,0,0,0,0,0,0,0,1,0,0,0,0,0,1,0,0,0,0,1,1,0,0,0,0,0,0,0,0,1,0,0,1,1,0,0,0,1,0,0,0,1,0,0,1,0,0,0,0,0,1,1,1,0,0,0,0,0,0,0,0,1,0,0,0,0,0,0,0,1,1,0,0,0,0,0,0,0,0,0,0,1,1,1,0,1,1,0,0,0,0,0,0,0,0,0,0,0,0,0,0,0,0,0,0,0,0,0,0,0,0,0,0,0,0,0,0,0,0,0,0,0,0,0,0,0,0,0,0,0,0,0,1,0,0,0,0,0,0,0,0,0,0,0,0,0,0,0,0,0,0,0,0,0,0,0,0,0,0,0,0,0,0,0,0,0,0,0,0,0,0,0,0,0,0,0,0,0,0,0,0,0,inactive
0,0,0,0,1,1,1,1,1,1,1,0,1,1,1,0,0,0,0,0,0,0,0,0,0,1,0,0,0,0,0,0,1,1,0,1,0,1,1,0,0,0,1,0,0,1,0,0,0,0,0,0,1,1,1,1,0,0,0,1,1,0,0,0,1,1,0,0,1,1,1,0,0,0,0,0,0,0,0,0,1,1,1,0,1,0,1,0,1,1,1,1,1,0,0,0,1,0,1,0,1,0,0,0,0,0,0,0,1,1,1,0,1,1,1,1,1,1,0,1,1,1,0,0,0,1,1,0,1,1,0,0,0,0,0,0,0,1,1,0,0,1,1,0,0,1,1,1,1,0,0,0,0,0,0,1,1,0,0,0,0,1,1,1,1,0,1,0,0,0,0,0,1,0,0,0,0,0,0,0,0,0,0,0,1,0,1,0,1,0,0,1,0,0,0,1,1,0,1,0,0,1,1,1,0,1,1,1,0,1,0,0,1,1,1,0,1,1,1,0,0,0,0,0,0,0,1,0,0,0,0,1,0,1,0,0,0,0,0,0,0,1,0,1,1,0,1,0,0,1,0,0,0,1,1,0,0,0,1,0,1,1,0,0,0,1,0,0,0,0,0,0,1,0,1,0,0,1,1,1,0,1,1,0,1,0,0,0,0,0,1,1,0,1,1,1,0,0,0,0,1,1,1,0,1,1,0,1,0,0,0,1,0,1,0,1,0,0,1,0,0,1,0,1,1,0,0,0,0,0,0,0,1,1,0,0,1,0,1,1,0,0,0,0,0,1,1,0,0,1,1,0,0,1,1,0,1,1,0,0,0,1,1,1,0,1,0,1,0,0,0,0,1,0,0,0,0,0,0,0,0,1,0,0,0,0,1,1,0,1,1,0,0,1,0,0,1,0,1,1,0,0,0,0,0,0,1,0,1,1,0,0,1,0,0,0,1,1,0,0,1,0,0,0,0,0,0,0,0,1,1,1,1,0,0,1,1,0,0,0,1,1,0,0,1,0,0,1,1,1,1,1,0,0,0,0,1,0,0,1,1,1,1,1,1,0,0,0,0,0,0,0,0,0,0,0,0,0,0,0,1,0,0,1,0,0,0,0,0,0,0,0,0,0,0,0,0,1,0,0,0,0,0,0,0,0,0,0,0,0,0,1,1,0,0,0,0,0,0,0,0,0,0,0,0,0,1,1,0,1,0,0,0,0,0,0,0,0,0,0,0,0,0,1,1,0,0,0,1,0,0,0,0,0,0,0,0,0,0,0,0,active
0,0,0,0,1,1,1,1,1,1,1,0,1,1,1,0,0,0,0,0,0,0,0,0,0,1,0,0,0,0,0,0,1,1,0,1,0,1,1,0,0,0,1,0,0,1,0,0,0,0,0,0,1,1,1,1,0,0,0,1,1,0,0,0,1,1,0,0,1,0,0,0,0,0,0,0,0,0,0,0,1,1,1,0,1,0,0,0,1,1,1,1,1,0,0,0,1,0,1,0,0,0,0,0,0,0,0,0,1,1,1,0,1,1,1,1,1,1,0,1,1,1,0,0,0,1,1,0,1,1,0,0,0,0,0,0,0,1,1,0,0,1,1,0,0,1,1,0,0,0,0,0,0,0,0,1,1,0,0,0,0,1,1,1,1,0,0,0,0,0,0,0,0,0,0,0,0,0,0,0,0,0,0,0,1,0,1,0,1,0,0,0,0,0,0,1,1,0,1,0,0,1,1,1,0,1,1,1,0,1,0,0,1,1,1,0,1,0,0,0,0,0,0,0,0,0,0,0,0,0,0,1,0,1,0,0,0,0,0,0,0,1,0,1,1,0,1,0,0,1,0,0,0,1,1,0,0,0,1,0,1,0,0,0,0,1,0,0,0,0,0,0,0,0,1,0,0,1,1,1,0,1,1,0,1,0,0,0,0,0,1,1,0,1,1,1,0,0,0,0,1,0,1,0,0,1,0,1,0,0,0,1,0,0,0,1,0,0,1,0,0,1,0,1,1,0,0,0,0,0,0,0,1,1,0,0,1,0,1,1,0,0,0,0,0,1,1,0,0,1,1,0,0,1,0,0,1,1,0,0,0,0,1,1,0,1,0,1,0,0,0,0,1,0,0,0,0,0,0,0,0,0,0,0,0,0,0,1,0,1,1,0,0,1,0,0,1,0,1,1,0,0,0,0,0,0,1,0,1,1,0,0,1,0,0,0,1,1,0,0,1,0,0,0,0,0,0,0,0,1,1,1,1,0,0,1,1,0,0,0,1,1,0,0,1,0,0,1,1,1,1,1,0,0,0,0,1,0,0,1,1,1,1,1,1,0,0,0,0,0,0,0,0,0,0,0,0,0,0,0,1,0,0,0,0,0,0,0,0,0,0,0,0,0,0,0,0,1,0,0,0,0,0,0,0,0,0,0,0,0,0,1,1,0,0,0,0,0,0,0,0,0,0,0,0,0,1,1,0,0,0,0,0,0,0,0,0,0,0,0,0,0,0,1,1,0,0,0,1,0,0,0,0,0,0,0,0,0,0,0,0,active
0,0,0,0,1,1,1,1,1,1,1,0,1,1,1,0,0,0,0,0,0,0,0,0,0,1,0,0,0,0,0,0,1,1,0,1,0,1,1,0,0,0,1,0,0,1,0,0,0,0,0,0,1,1,1,1,0,0,0,1,1,0,0,0,1,1,0,0,1,1,1,0,0,0,0,0,0,0,0,0,1,1,1,0,1,0,1,0,1,1,1,1,1,0,0,0,1,0,1,0,0,0,0,0,0,0,0,0,1,1,1,0,1,1,1,1,1,1,0,1,1,1,0,0,0,1,1,0,1,1,0,0,0,0,0,0,0,1,1,0,0,1,1,0,0,1,1,0,0,0,0,0,0,0,0,1,1,0,0,0,0,1,1,1,1,0,0,0,0,0,0,0,0,0,0,0,0,0,0,0,0,0,0,0,1,0,1,0,1,0,0,0,0,0,0,1,1,0,1,0,0,1,1,1,0,1,1,1,0,1,0,0,1,1,1,0,1,0,0,0,0,0,0,0,0,0,1,0,0,0,0,1,0,1,0,0,0,0,0,0,0,1,0,1,1,0,1,0,0,1,0,0,0,1,1,0,0,0,1,0,1,0,0,0,0,1,0,0,0,0,0,0,0,0,1,0,0,1,1,1,0,1,1,0,1,0,0,0,0,0,1,1,0,1,1,1,0,0,0,0,1,0,1,0,1,1,0,1,0,0,0,1,0,0,0,1,0,0,1,0,0,1,0,1,1,0,0,0,0,0,0,0,1,1,0,0,1,0,1,1,0,0,0,0,0,1,1,0,0,1,1,0,0,1,0,0,1,1,0,0,0,1,1,1,0,1,0,1,0,0,0,0,1,0,0,0,0,0,0,0,0,1,0,0,0,0,1,1,0,1,1,0,0,1,0,0,1,0,1,1,0,0,0,0,0,0,1,0,1,1,0,0,1,0,0,0,1,1,0,0,1,0,0,0,0,0,0,0,0,1,1,1,1,0,0,1,1,0,0,0,1,1,0,0,1,0,0,1,1,1,1,1,0,0,0,0,1,0,0,1,1,1,1,1,1,0,0,0,0,0,0,0,0,0,0,0,0,0,0,0,1,0,0,0,0,0,0,0,0,0,0,0,0,0,0,0,0,1,0,0,0,0,0,0,0,0,0,0,0,0,0,1,1,0,0,0,0,0,0,0,0,0,0,0,0,0,1,1,0,0,0,0,0,0,0,0,0,0,0,0,0,0,0,1,1,0,0,0,1,0,0,0,0,0,0,0,0,0,0,0,0,active
0,0,0,0,1,1,1,1,1,1,1,0,1,1,1,0,0,1,1,0,0,0,0,0,0,1,0,0,0,0,0,0,1,1,0,1,0,1,1,0,0,0,1,0,0,1,0,0,0,0,0,0,1,1,1,1,0,0,0,1,1,0,0,0,1,1,0,0,1,0,0,0,0,0,0,0,0,0,0,0,1,1,1,0,1,0,0,0,1,1,1,1,1,1,0,0,1,0,1,0,0,0,0,0,0,0,0,0,1,1,1,0,1,1,1,1,1,1,0,1,1,1,0,0,0,1,1,0,1,1,0,0,0,0,0,1,0,1,1,0,0,1,1,0,0,1,1,0,0,0,0,0,1,1,0,1,0,0,0,0,0,1,1,1,1,0,0,0,0,0,0,0,0,0,0,1,0,0,0,0,0,0,0,0,1,0,1,0,1,0,0,0,0,0,0,1,1,0,1,0,0,1,1,1,0,1,1,1,0,1,0,0,1,1,1,0,1,0,0,0,0,0,0,0,0,0,1,0,0,0,0,1,0,1,0,0,0,1,0,0,0,1,0,1,1,0,1,0,0,1,0,0,0,1,1,0,0,1,1,0,1,0,0,0,0,1,0,0,0,0,0,0,0,0,1,0,0,1,1,1,0,1,1,0,1,0,0,0,0,0,1,1,0,1,1,1,1,1,0,0,1,0,1,1,1,1,0,1,0,0,0,1,0,0,0,1,0,0,1,1,0,1,0,1,1,0,0,1,1,0,0,0,1,1,0,0,1,0,1,1,0,0,0,1,0,1,1,0,1,1,1,0,0,1,0,0,1,1,1,0,1,1,1,1,0,1,0,1,0,0,0,0,1,1,0,0,0,0,0,0,1,1,0,0,0,0,1,1,0,1,1,0,0,1,1,0,1,0,1,1,0,0,0,1,0,0,1,1,1,1,0,0,1,0,0,0,1,1,1,0,1,0,0,0,0,0,0,0,0,1,1,1,1,0,0,1,1,0,0,0,1,1,0,0,1,0,0,1,1,1,1,1,0,0,0,0,1,0,0,1,1,1,1,1,1,0,1,0,0,0,0,0,0,0,0,0,0,0,0,0,1,0,0,0,0,0,0,0,0,0,0,0,0,0,0,0,0,0,0,0,0,0,0,0,0,0,0,0,0,0,0,1,1,0,0,0,0,0,0,0,0,0,0,0,0,0,1,1,0,0,0,0,0,0,0,0,0,0,0,0,0,0,0,1,1,0,0,0,1,0,0,0,0,0,0,0,0,0,0,0,0,active
1,1,1,1,1,1,1,1,1,1,1,0,1,1,1,0,0,1,1,0,0,0,0,0,0,1,0,0,0,0,0,0,1,1,0,1,0,0,1,0,1,1,1,0,0,0,0,0,0,0,0,0,1,1,0,0,0,1,1,1,1,0,0,0,1,1,0,0,1,0,0,0,0,0,0,0,0,0,0,0,1,0,1,0,0,0,0,0,1,1,1,1,1,1,0,0,1,0,1,0,0,0,0,0,0,0,0,0,1,1,1,0,1,1,1,1,1,1,0,1,1,1,0,0,0,1,1,0,1,1,0,0,0,0,0,1,0,1,1,0,0,1,1,0,0,1,1,0,0,0,0,0,0,0,0,1,0,0,0,0,0,1,1,1,1,0,0,0,0,0,0,0,0,0,0,0,0,0,0,0,0,0,0,0,1,0,1,0,1,0,0,0,0,0,0,1,1,0,1,0,1,0,1,1,0,1,1,1,0,1,0,1,0,1,1,0,1,0,0,0,0,0,0,0,0,0,1,0,0,0,0,1,0,0,0,0,0,0,0,0,0,0,0,0,0,0,1,0,0,1,0,0,0,0,0,0,0,0,0,0,0,0,0,0,0,0,0,0,0,0,0,0,0,0,1,0,0,0,1,0,0,0,1,0,1,0,0,0,0,0,1,1,0,1,1,1,0,0,0,0,0,0,0,0,1,1,0,1,0,0,0,1,0,0,0,0,0,0,1,0,0,1,0,1,1,0,0,0,0,0,0,0,1,1,0,0,1,0,1,0,0,0,0,0,0,1,1,0,0,1,0,0,0,1,0,0,1,1,0,0,0,1,1,0,0,1,0,1,0,0,0,0,1,0,0,0,0,0,0,0,0,0,0,0,0,0,1,1,0,0,1,0,0,1,0,0,1,0,1,1,0,0,0,0,0,0,0,0,1,0,0,0,1,0,0,0,1,0,0,0,1,0,0,0,0,0,0,0,0,1,1,1,1,0,0,1,1,0,0,0,1,1,0,0,1,0,0,0,1,1,1,1,0,0,0,0,1,0,0,0,1,1,1,1,1,0,0,0,0,0,0,0,0,0,0,0,0,0,0,0,1,0,0,0,0,0,0,0,0,0,0,0,0,0,0,0,0,0,0,0,0,0,0,0,0,0,0,0,0,0,0,1,1,0,0,0,0,0,0,0,0,0,0,0,0,0,1,1,0,0,0,0,0,0,0,0,0,0,0,0,0,0,0,1,1,0,0,0,1,0,0,0,0,0,0,0,0,0,0,0,0,active
0,0,0,0,1,1,1,1,1,1,1,0,1,1,1,0,0,0,0,0,0,0,0,0,0,1,0,0,0,0,0,0,1,1,0,1,0,1,1,0,0,0,1,0,0,1,0,0,0,0,0,0,1,1,1,1,0,0,0,1,1,0,0,0,1,1,0,0,1,0,0,0,0,0,0,0,0,0,0,0,1,1,1,0,1,0,0,0,1,1,1,1,1,0,0,0,1,0,1,0,0,0,0,0,0,0,0,0,1,1,1,0,1,1,1,1,1,1,0,1,1,1,0,0,0,1,1,0,1,1,0,0,0,0,0,0,0,1,1,0,0,1,1,0,0,1,1,0,0,0,0,0,0,0,0,1,1,0,0,0,0,1,1,1,1,0,0,0,0,0,0,0,0,0,0,0,0,0,0,0,0,0,0,0,1,0,1,0,1,0,0,0,0,0,0,1,1,0,1,0,0,1,1,1,0,1,1,1,0,1,0,0,1,1,1,0,1,0,0,0,0,0,0,0,0,0,0,0,0,0,0,1,0,1,0,0,0,0,0,0,0,1,0,1,1,0,1,0,0,1,0,0,0,1,1,0,0,0,1,0,1,0,0,0,0,1,0,0,0,0,0,0,0,0,1,0,0,1,1,1,0,1,1,0,1,0,0,0,0,0,1,1,0,1,1,1,0,0,0,0,1,0,1,0,0,1,0,1,0,0,0,1,0,0,0,1,0,0,1,0,0,1,0,1,1,0,0,0,0,0,0,0,1,1,0,0,1,0,1,1,0,0,0,0,0,1,1,0,0,1,0,0,0,1,0,0,1,1,0,0,0,0,1,1,0,1,0,1,0,0,0,0,1,0,0,0,0,0,0,0,0,0,0,0,0,0,0,1,0,1,1,0,0,1,0,0,1,0,1,1,0,0,0,0,0,0,1,0,1,1,0,0,1,0,0,0,1,1,0,0,1,0,0,0,0,0,0,0,0,1,1,1,1,0,0,1,1,0,0,0,1,1,0,0,1,0,0,1,1,1,1,1,0,0,0,0,1,0,0,1,1,1,1,1,1,0,0,0,0,0,0,0,0,0,0,0,0,0,0,0,1,0,0,0,0,0,0,0,0,0,0,0,0,0,0,0,0,1,0,0,0,0,0,0,0,0,0,0,0,0,0,1,1,0,0,0,0,0,0,0,0,0,0,0,0,0,1,1,0,0,0,0,0,0,0,0,0,0,0,0,0,0,0,1,1,0,0,0,1,0,0,0,0,0,0,0,0,0,0,0,0,active
0,0,0,0,1,1,1,1,1,1,1,0,1,1,1,0,0,0,0,0,0,0,0,0,0,1,0,0,0,0,0,0,1,1,0,1,0,1,1,0,0,0,1,0,0,1,0,0,0,0,0,0,1,1,1,1,0,0,0,1,1,0,0,0,1,1,0,0,1,0,0,0,0,0,0,0,0,0,0,0,1,1,1,0,1,0,0,0,1,1,1,1,1,0,0,0,1,0,1,0,0,0,0,0,0,0,0,0,1,1,1,0,1,1,1,1,1,1,0,1,1,1,0,0,0,1,1,0,1,1,0,0,0,0,0,0,0,1,1,0,0,1,1,0,0,1,1,0,0,0,0,0,0,0,0,1,1,0,0,0,0,1,1,1,1,0,0,0,0,0,0,0,0,0,0,0,0,0,0,0,0,0,0,0,1,0,1,0,1,0,0,0,0,0,0,1,1,0,1,0,0,1,1,1,0,1,1,1,0,1,0,0,1,1,1,0,1,0,0,0,0,0,0,0,0,0,0,0,0,0,0,1,0,1,0,0,0,0,0,0,0,1,0,1,1,0,1,0,0,1,0,0,0,1,1,0,0,0,1,0,1,0,0,0,0,1,0,0,0,0,0,0,0,0,1,0,0,1,1,1,0,1,1,0,1,0,0,0,0,0,1,1,0,1,1,1,0,0,0,0,1,0,1,0,0,1,0,1,0,0,0,1,0,0,0,1,0,0,1,0,0,1,0,1,1,0,0,0,0,0,0,0,1,1,0,0,1,0,1,1,0,0,0,0,0,1,1,0,0,1,1,0,0,1,0,0,1,1,0,0,0,0,1,1,0,1,0,1,0,0,0,0,1,0,0,0,0,0,0,0,0,0,0,0,0,0,0,1,0,1,1,0,0,1,0,0,1,0,1,1,0,0,0,0,0,0,1,0,1,1,0,0,1,0,0,0,1,1,0,0,1,0,0,0,0,0,0,0,0,1,1,1,1,0,0,1,1,0,0,0,1,1,0,0,1,0,0,1,1,1,1,1,0,0,0,0,1,0,0,1,1,1,1,1,1,0,0,0,0,0,0,0,0,0,0,0,0,0,0,0,1,0,0,0,0,0,0,0,0,0,0,0,0,0,0,0,0,1,0,0,0,0,0,0,0,0,0,0,0,0,0,1,1,0,0,0,0,0,0,0,0,0,0,0,0,0,1,1,0,0,0,0,0,0,0,0,0,0,0,0,0,0,0,1,1,0,0,0,1,0,0,0,0,0,0,0,0,0,0,0,0,active
0,0,0,0,1,1,1,1,1,1,1,0,1,1,1,0,0,0,0,0,0,0,0,0,0,1,0,0,0,0,0,0,1,1,0,1,0,1,1,0,0,0,1,0,0,1,0,0,0,0,0,0,1,1,1,1,0,0,0,1,1,0,0,0,1,1,0,0,1,1,1,0,0,0,0,0,0,0,0,0,1,1,1,0,1,0,0,0,1,1,1,1,1,0,0,0,1,0,1,0,0,0,0,0,0,0,0,0,1,1,1,0,1,1,1,1,1,1,0,1,1,1,0,0,0,1,1,0,1,1,0,0,0,0,0,0,0,1,1,0,0,1,1,0,0,1,1,0,0,0,0,0,0,0,0,1,1,0,0,0,0,1,1,1,1,0,0,0,0,0,0,0,0,0,0,0,0,0,0,0,0,0,0,0,1,0,1,0,1,0,0,0,0,0,0,1,1,0,1,0,0,1,1,1,0,1,1,1,0,1,0,0,1,1,1,0,1,0,0,0,0,0,0,0,0,0,0,0,0,0,0,1,0,1,0,0,0,0,0,0,0,1,0,1,1,0,1,0,0,1,0,0,0,1,1,0,0,0,1,0,1,0,0,0,0,1,0,0,0,0,0,0,0,0,1,0,0,1,1,1,0,1,1,0,1,0,0,0,0,0,1,1,0,1,1,1,0,0,0,0,1,0,1,0,0,1,0,1,0,0,0,1,0,0,0,1,0,0,1,0,0,1,0,1,1,0,0,0,0,0,0,0,1,1,0,0,1,0,1,1,0,0,0,0,0,1,1,0,0,1,1,0,0,1,0,0,1,1,0,0,0,0,1,1,0,1,0,1,0,0,0,0,1,0,0,0,0,0,0,0,0,0,0,0,0,0,0,1,0,1,1,0,0,1,0,0,1,0,1,1,0,0,0,0,0,0,1,0,1,1,0,0,1,0,0,0,1,1,0,0,1,0,0,0,0,0,0,0,0,1,1,1,1,0,0,1,1,0,0,0,1,1,0,0,1,0,0,1,1,1,1,1,0,0,0,0,1,0,0,1,1,1,1,1,1,0,0,0,0,0,0,0,0,0,0,0,0,0,0,0,1,0,0,0,0,0,0,0,0,0,0,0,0,0,0,0,0,1,0,0,0,0,0,0,0,0,0,0,0,0,0,1,1,0,0,0,0,0,0,0,0,0,0,0,0,0,1,1,0,0,0,0,0,0,0,0,0,0,0,0,0,0,0,1,1,0,0,0,1,0,0,0,0,0,0,0,0,0,0,0,0,active
0,0,0,0,1,1,1,1,1,1,1,0,1,1,1,0,0,0,0,0,0,0,0,0,0,1,0,0,0,0,0,0,1,1,0,1,0,1,1,0,0,0,1,0,0,1,0,0,0,0,0,0,1,1,1,1,0,0,0,1,1,0,0,0,1,1,0,0,1,1,1,0,0,0,0,0,0,0,0,0,1,1,1,0,1,0,1,0,1,1,1,1,1,0,0,0,1,0,1,0,0,0,0,0,0,0,0,0,1,1,1,0,1,1,1,1,1,1,0,1,1,1,0,0,0,1,1,0,1,1,0,0,0,0,0,0,0,1,1,0,0,1,1,0,0,1,1,0,0,0,0,0,1,1,0,1,1,0,0,0,0,1,1,1,1,0,0,0,0,0,0,0,0,0,0,1,0,0,0,0,0,0,0,0,1,0,1,0,1,0,0,0,0,0,0,1,1,0,1,0,0,1,1,1,0,1,1,1,0,1,0,0,1,1,1,0,1,0,0,0,0,0,0,0,0,0,1,0,0,0,0,1,0,1,0,0,0,1,0,0,0,1,0,1,1,0,1,0,0,1,0,0,0,1,1,0,0,1,1,0,1,0,0,0,0,1,0,0,0,0,0,0,0,0,1,0,0,1,1,1,0,1,1,0,1,0,0,0,0,0,1,1,0,1,1,1,1,1,0,0,1,0,1,1,1,1,0,1,0,0,0,1,0,0,0,1,0,0,1,1,0,1,0,1,1,0,0,1,1,0,0,0,1,1,0,0,1,0,1,1,0,0,0,1,0,1,1,0,1,1,1,0,0,1,0,0,1,1,1,0,1,1,1,1,0,1,0,1,0,0,0,0,1,1,0,0,0,0,0,0,1,1,0,0,0,0,1,1,0,1,1,0,0,1,1,0,1,0,1,1,0,0,0,1,0,0,1,1,1,1,0,0,1,0,0,0,1,1,1,0,1,0,0,0,0,0,0,0,0,1,1,1,1,0,1,1,1,0,0,0,1,1,0,0,1,0,0,1,1,1,1,1,0,0,0,0,1,0,0,1,1,1,1,1,1,0,0,0,0,0,0,0,0,0,0,0,0,0,0,0,1,1,0,0,0,0,0,0,0,0,0,0,0,0,0,0,0,1,0,0,0,0,0,0,0,0,0,0,0,0,0,1,1,0,0,0,0,0,0,0,0,0,0,0,0,0,1,1,0,0,0,0,0,0,0,0,0,0,0,0,0,0,0,1,1,0,0,0,1,0,0,0,0,0,0,0,0,0,0,0,0,active
0,0,0,0,1,1,1,1,1,1,1,0,1,1,1,0,0,0,0,0,0,0,0,0,0,1,0,0,0,0,0,0,1,1,0,1,0,1,1,0,0,0,1,0,0,1,0,0,0,0,0,0,1,1,1,1,0,0,0,1,1,0,0,0,1,1,0,0,1,0,0,0,0,0,0,0,0,0,0,0,1,1,1,0,1,0,0,0,1,1,1,1,1,0,0,0,1,0,1,0,0,0,0,0,0,0,0,0,1,1,1,0,1,1,1,1,1,1,0,1,1,1,0,0,0,1,1,0,1,1,0,0,0,0,0,0,0,1,1,0,0,1,1,0,0,1,1,0,0,0,0,0,0,0,0,1,1,0,0,0,0,1,1,1,1,0,0,0,0,0,0,0,0,0,0,0,0,0,0,0,0,0,0,0,1,0,1,0,1,0,0,0,0,0,0,1,1,0,1,0,0,1,1,1,0,1,1,1,0,1,0,0,1,1,1,0,1,0,0,0,0,0,0,0,0,0,0,0,0,0,0,1,0,1,0,0,0,0,0,0,0,1,0,1,1,0,1,0,0,1,0,0,0,1,1,0,0,0,1,0,1,0,0,0,0,1,0,0,0,0,0,0,0,0,1,0,0,0,1,1,0,1,1,0,1,0,0,0,0,0,1,1,0,1,1,1,0,0,0,0,1,0,1,0,0,1,0,1,0,0,0,1,0,0,0,1,0,0,1,0,0,1,0,1,1,0,0,0,0,0,0,0,1,1,0,0,1,0,1,1,0,0,0,0,0,1,1,0,0,1,0,0,0,1,0,0,1,1,0,0,0,0,1,1,0,1,0,1,0,0,0,0,1,0,0,0,0,0,0,0,0,0,0,0,0,0,0,1,0,0,1,0,0,1,0,0,1,0,1,1,0,0,0,0,0,0,1,0,1,1,0,0,1,0,0,0,1,1,0,0,1,0,0,0,0,0,0,0,0,1,1,1,1,0,0,1,1,0,0,0,1,1,0,0,1,0,0,1,1,1,1,1,0,0,0,0,1,0,0,1,1,1,1,1,1,0,0,0,0,0,0,0,0,0,0,0,0,0,0,0,1,0,0,0,0,0,0,0,0,0,0,0,0,0,0,0,0,1,0,0,0,0,0,0,0,0,0,0,0,0,0,1,1,0,0,0,0,0,0,0,0,0,0,0,0,0,1,1,0,0,0,0,0,0,0,0,0,0,0,0,0,0,0,1,1,0,0,0,1,0,0,0,0,0,0,0,0,0,0,0,0,active
0,0,0,0,1,1,1,1,1,1,1,0,1,1,1,0,0,1,0,0,0,0,0,0,0,1,0,0,0,0,0,0,1,1,0,1,0,1,1,0,0,0,1,0,0,1,0,0,0,0,0,0,1,1,1,1,0,0,0,1,1,0,0,0,1,1,0,0,1,1,1,0,0,0,0,0,0,0,0,0,1,1,1,0,1,0,1,0,1,1,1,1,1,1,0,0,1,0,1,0,0,0,0,0,0,0,0,0,1,1,1,0,1,1,1,1,1,1,0,1,1,1,0,0,0,1,1,0,1,1,0,0,0,0,0,0,1,1,1,0,0,1,1,0,0,1,1,0,0,0,0,0,0,0,0,1,1,0,0,0,0,1,1,1,1,0,0,0,0,0,0,0,0,0,0,0,0,0,0,0,0,0,0,0,1,0,1,0,1,0,0,0,0,0,0,1,1,0,1,0,0,1,1,1,0,1,1,1,0,1,0,0,1,1,1,0,1,0,0,0,0,0,0,0,0,0,1,0,0,0,0,1,0,1,0,0,0,0,0,0,0,1,0,1,1,0,1,0,0,1,0,0,0,1,1,0,0,0,1,0,1,0,0,0,0,1,0,0,0,0,0,0,0,0,1,0,0,1,1,1,0,1,1,0,1,0,0,0,0,0,1,1,0,1,1,1,0,0,0,0,1,0,1,0,1,1,0,1,0,0,0,1,0,0,0,1,0,0,1,0,0,1,0,1,1,0,0,0,0,0,0,0,1,1,0,0,1,0,1,1,0,0,0,0,0,1,1,0,0,1,1,0,0,1,0,0,1,1,0,0,0,1,1,1,0,1,0,1,0,0,0,0,1,0,0,0,0,0,0,0,0,1,0,0,0,0,1,1,0,1,1,0,0,1,0,0,1,0,1,1,0,0,0,0,0,0,1,0,1,1,0,0,1,0,0,0,1,1,0,0,1,0,0,0,0,0,0,0,0,1,1,1,1,0,0,1,1,0,0,0,1,1,0,0,1,0,0,1,1,1,1,1,0,0,0,0,1,0,0,1,1,1,1,1,1,0,0,0,0,0,0,0,0,0,0,0,0,0,0,0,1,0,0,0,0,0,0,0,0,0,0,0,0,0,0,0,0,1,0,0,0,0,0,0,0,0,0,0,0,0,0,1,1,0,0,0,0,0,0,0,0,0,0,0,0,0,1,1,0,0,0,0,0,0,0,0,0,0,0,0,0,0,0,1,1,0,0,0,1,0,0,0,0,0,0,0,0,0,0,0,0,active
0,0,0,0,1,1,1,1,1,1,1,0,1,1,1,0,0,1,1,0,0,0,0,0,0,1,0,0,0,0,0,0,1,1,0,1,0,1,1,0,0,0,1,0,0,1,0,0,0,0,0,0,1,1,1,1,0,0,0,1,1,0,0,0,1,1,0,0,1,1,1,0,0,0,0,0,0,0,0,0,1,1,1,0,1,0,1,0,1,1,1,1,1,1,0,0,1,0,1,0,0,0,0,0,0,0,0,0,1,1,1,0,1,1,1,1,1,1,0,1,1,1,0,0,0,1,1,0,1,1,0,0,0,0,0,1,0,1,1,0,0,1,1,0,0,1,1,0,0,0,0,0,0,0,0,1,1,0,0,0,0,1,1,1,1,0,0,0,0,0,0,0,0,0,0,0,0,0,0,0,0,0,0,0,1,0,1,0,1,0,0,0,0,0,0,1,1,0,1,0,0,1,1,1,0,1,1,1,0,1,0,0,1,1,1,0,1,0,0,0,0,0,0,0,0,0,1,0,0,0,0,1,0,1,0,0,0,0,0,0,0,1,0,1,1,0,1,0,0,1,0,0,0,1,1,0,0,0,1,0,1,0,0,0,0,1,0,0,0,0,0,0,0,0,1,0,0,1,1,1,0,1,1,0,1,0,0,0,0,0,1,1,0,1,1,1,0,0,0,0,1,0,1,0,1,1,0,1,0,0,0,1,0,0,0,1,0,0,1,0,0,1,0,1,1,0,0,0,0,0,0,0,1,1,0,0,1,0,1,1,0,0,0,0,0,1,1,0,0,1,1,0,0,1,0,0,1,1,0,0,0,1,1,1,0,1,0,1,0,0,0,0,1,0,0,0,0,0,0,0,0,1,0,0,0,0,1,1,0,1,1,0,0,1,0,0,1,0,1,1,0,0,0,0,0,0,1,0,1,1,0,0,1,0,0,0,1,1,0,0,1,0,0,0,0,0,0,0,0,1,1,1,1,0,0,1,1,0,0,0,1,1,0,0,1,0,0,1,1,1,1,1,0,0,0,0,1,0,0,1,1,1,1,1,1,1,0,0,0,0,0,0,0,0,0,0,0,0,0,0,1,0,0,0,0,0,0,0,0,0,0,0,0,0,0,0,0,1,0,0,0,0,0,0,0,0,0,0,0,0,0,1,1,0,0,0,0,0,0,0,0,0,0,0,0,0,1,1,0,0,0,0,0,0,0,0,0,0,0,0,0,0,0,1,1,0,0,0,1,0,0,0,0,0,0,0,0,0,0,0,0,active
0,0,0,0,1,1,1,1,1,1,1,0,1,1,1,0,0,1,1,0,0,0,0,0,0,1,0,0,0,0,0,0,1,1,0,1,0,1,1,0,0,0,1,0,0,1,0,0,0,0,0,0,1,1,1,1,0,0,0,1,1,0,0,0,1,1,0,0,1,0,0,0,0,0,0,0,0,0,0,0,1,1,1,0,1,0,0,0,1,1,1,1,1,1,0,0,1,0,1,0,0,0,0,0,0,0,0,0,1,1,1,0,1,1,1,1,1,1,0,1,1,1,0,0,0,1,1,0,1,1,0,0,0,0,0,1,0,1,1,0,0,1,1,0,0,1,1,0,0,0,0,0,1,1,0,1,0,0,0,0,0,1,1,1,1,0,0,0,0,0,0,0,0,0,0,1,0,0,0,0,0,0,0,0,1,0,1,0,1,0,0,0,0,0,0,1,1,0,1,0,0,1,1,1,0,1,1,1,0,1,0,0,1,1,1,0,1,0,0,0,0,0,0,0,0,0,1,0,0,0,0,1,0,1,0,0,0,1,0,0,0,1,0,1,1,0,1,0,0,1,0,0,0,1,1,0,0,1,1,0,1,0,0,0,0,1,0,0,0,0,0,0,0,0,1,0,0,1,1,1,0,1,1,0,1,0,0,0,0,0,1,1,0,1,1,1,1,1,0,0,1,0,1,1,1,1,0,1,0,0,0,1,0,0,0,1,0,0,1,1,0,1,0,1,1,0,0,1,1,0,0,0,1,1,0,0,1,0,1,1,0,0,0,1,0,1,1,0,1,1,1,0,0,1,0,0,1,1,1,0,1,1,1,1,0,1,0,1,0,0,0,0,1,1,0,0,0,0,0,0,1,1,0,0,0,0,1,1,0,1,1,0,0,1,1,0,1,0,1,1,0,0,0,1,0,0,1,1,1,1,0,0,1,0,0,0,1,1,1,0,1,0,0,0,0,0,0,0,0,1,1,1,1,0,0,1,1,0,0,0,1,1,0,0,1,0,0,1,1,1,1,1,0,0,0,0,1,0,0,1,1,1,1,1,1,0,0,0,0,0,0,0,0,0,0,0,0,0,0,0,1,1,0,0,0,0,0,0,0,0,0,0,0,0,0,0,0,0,0,0,0,0,0,0,0,0,0,0,0,0,0,1,1,0,0,0,0,0,0,0,0,0,0,0,0,0,1,1,0,0,0,0,0,0,0,0,0,0,0,0,0,0,0,1,1,0,0,0,1,0,0,0,0,0,0,0,0,0,0,0,0,active
0,0,0,0,1,1,1,1,1,1,1,0,1,1,1,0,0,0,0,0,0,0,0,0,0,1,0,0,0,0,0,0,1,1,0,1,0,1,1,0,0,0,1,0,0,1,0,0,0,0,0,0,1,1,1,1,0,0,0,1,1,0,0,0,1,1,0,0,1,0,0,0,0,0,0,0,0,0,0,0,1,1,1,0,1,0,0,0,1,1,1,1,1,0,0,0,1,0,1,0,0,0,0,0,0,0,0,0,1,1,1,0,1,1,1,1,1,1,0,1,1,1,0,0,0,1,1,0,1,1,0,0,0,0,0,0,0,1,1,0,0,1,1,0,0,1,1,0,0,0,0,0,0,0,0,1,1,0,0,0,0,1,1,1,1,0,0,0,0,0,0,0,0,0,0,0,0,0,0,0,0,0,0,0,1,0,1,0,1,0,0,0,0,0,0,1,1,0,1,0,0,1,1,1,0,1,1,1,0,1,0,0,1,1,1,0,1,0,0,0,0,0,0,0,0,0,0,0,0,0,0,1,0,1,0,0,0,0,0,0,0,1,0,1,1,0,1,0,0,1,0,0,0,1,1,0,0,0,1,0,1,0,0,0,0,1,0,0,0,0,0,0,0,0,1,0,0,1,1,1,0,1,1,0,1,0,0,0,0,0,1,1,0,1,1,1,0,0,0,0,1,0,1,0,0,1,0,1,0,0,0,1,0,0,0,1,0,0,1,0,0,1,0,1,1,0,0,0,0,0,0,0,1,1,0,0,1,0,1,1,0,0,0,0,0,1,1,0,0,1,1,0,0,1,0,0,1,1,0,0,0,0,1,1,0,1,0,1,0,0,0,0,1,0,0,0,0,0,0,0,0,0,0,0,0,0,0,1,0,1,1,0,0,1,0,0,1,0,1,1,0,0,0,0,0,0,1,0,1,1,0,0,1,0,0,0,1,1,0,0,1,0,0,0,0,0,0,0,0,1,1,1,1,0,0,1,1,0,0,0,1,1,0,0,1,0,0,1,1,1,1,1,0,0,0,0,1,0,0,1,1,1,1,1,1,0,0,0,0,0,0,0,0,0,0,0,0,0,0,0,1,0,0,0,0,0,0,0,0,0,0,0,0,0,0,0,0,1,0,0,0,0,0,0,0,0,0,0,0,0,0,1,1,0,0,0,0,0,0,0,0,0,0,0,0,0,1,1,0,0,0,0,0,0,0,0,0,0,0,0,0,0,0,1,1,0,0,0,1,0,0,0,0,0,0,0,0,0,0,0,0,active
1,1,1,1,1,1,1,1,1,1,1,0,1,1,1,0,0,1,1,0,0,0,0,0,0,1,0,0,0,0,0,0,1,1,0,1,0,0,1,0,1,1,1,0,0,0,0,0,0,0,0,0,1,1,0,0,0,1,1,1,1,0,0,0,1,1,0,0,1,0,0,0,0,0,0,0,0,0,0,0,1,0,1,0,0,0,0,0,1,1,1,1,1,1,0,0,1,0,1,0,0,0,0,0,0,0,0,0,1,1,1,0,1,1,1,1,1,1,0,1,1,1,0,0,0,1,1,0,1,1,0,0,0,0,0,1,0,1,1,0,0,1,1,0,0,1,1,0,0,0,0,0,0,0,0,1,0,0,0,0,0,1,1,1,1,0,0,0,0,0,0,0,0,0,0,0,0,0,0,0,0,0,0,0,1,0,1,0,1,0,0,0,0,0,0,1,1,0,1,0,1,0,1,1,0,1,1,1,0,1,0,1,0,1,1,0,1,0,0,0,0,0,0,0,0,0,1,0,0,0,0,1,0,0,0,0,0,0,0,0,0,0,0,0,0,0,1,0,0,1,0,0,0,0,0,0,0,0,0,0,0,0,0,0,0,0,0,0,0,0,0,0,0,0,1,0,0,0,1,0,0,0,1,0,1,0,0,0,0,0,1,1,0,1,1,1,0,0,0,0,0,0,0,0,1,1,0,1,0,0,0,1,0,0,0,0,0,0,1,0,0,1,0,1,1,0,0,0,0,0,0,0,1,1,0,0,1,0,1,0,0,0,0,0,0,1,1,0,0,1,0,0,0,1,0,0,1,1,0,0,0,1,1,0,0,1,0,1,0,0,0,0,1,0,0,0,0,0,0,0,0,0,0,0,0,0,1,1,0,0,1,0,0,1,0,0,1,0,1,1,0,0,0,0,0,0,0,0,1,0,0,0,1,0,0,0,1,0,0,0,1,0,0,0,0,0,0,0,0,1,1,1,1,0,0,1,1,0,0,0,1,1,0,0,1,0,0,0,1,1,1,1,0,0,0,0,1,0,0,0,1,1,1,1,1,1,0,0,0,0,0,0,0,0,0,0,0,0,0,0,1,0,0,0,0,0,0,0,0,0,0,0,0,0,0,0,0,0,0,0,0,0,0,0,0,0,0,0,0,0,0,1,1,0,0,0,0,0,0,0,0,0,0,0,0,0,1,1,0,0,0,0,0,0,0,0,0,0,0,0,0,0,0,1,1,0,0,0,1,0,0,0,0,0,0,0,0,0,0,0,0,active
0,0,0,0,1,1,1,1,1,1,1,0,1,1,1,0,0,0,0,0,0,0,0,0,0,1,0,0,0,0,0,0,1,1,0,1,0,1,1,0,0,0,1,0,0,1,0,0,0,0,0,0,1,1,1,1,0,0,0,1,1,0,0,0,1,1,0,0,1,0,0,0,0,0,0,0,0,0,0,0,1,1,1,0,1,0,0,0,1,1,1,1,1,0,0,0,1,0,1,0,0,0,0,0,0,0,0,0,1,1,1,0,1,1,1,1,1,1,0,1,1,1,0,0,0,1,1,0,1,1,0,0,0,0,0,0,0,1,1,0,0,1,1,0,0,1,1,0,0,0,0,0,0,0,0,1,1,0,0,0,0,1,1,1,1,0,0,0,0,0,0,0,0,0,0,0,0,0,0,0,0,0,0,0,1,0,1,0,1,0,0,0,0,0,0,1,1,0,1,0,0,1,1,1,0,1,1,1,0,1,0,0,1,1,1,0,1,0,0,0,0,0,0,0,0,0,0,0,0,0,0,1,0,1,0,0,0,0,0,0,0,1,0,1,1,0,1,0,0,1,0,0,0,1,1,0,0,0,1,0,1,0,0,0,0,1,0,0,0,0,0,0,0,0,1,0,0,1,1,1,0,1,1,0,1,0,0,0,0,0,1,1,0,1,1,1,0,0,0,0,1,0,1,0,0,1,0,1,0,0,0,1,0,0,0,1,0,0,1,0,0,1,0,1,1,0,0,0,0,0,0,0,1,1,0,0,1,0,1,1,0,0,0,0,0,1,1,0,0,1,1,0,0,1,0,0,1,1,0,0,0,0,1,1,0,1,0,1,0,0,0,0,1,0,0,0,0,0,0,0,0,0,0,0,0,0,0,1,0,1,1,0,0,1,0,0,1,0,1,1,0,0,0,0,0,0,1,0,1,1,0,0,1,0,0,0,1,1,0,0,1,0,0,0,0,0,0,0,0,1,1,1,1,0,0,1,1,0,0,0,1,1,0,0,1,0,0,1,1,1,1,1,0,0,0,0,1,0,0,1,1,1,1,1,1,0,0,0,0,0,0,0,0,0,0,0,0,0,0,0,1,0,0,0,0,0,0,0,0,0,0,0,0,0,0,0,0,1,0,0,0,0,0,0,0,0,0,0,0,0,0,1,1,0,0,0,0,0,0,0,0,0,0,0,0,0,1,1,0,0,0,0,0,0,0,0,0,0,0,0,0,0,0,1,1,0,0,0,1,0,0,0,0,0,0,0,0,0,0,0,0,active
0,0,0,0,1,1,1,1,1,1,1,0,1,1,1,0,0,1,1,0,0,0,0,0,0,1,0,0,0,0,0,0,1,1,0,1,0,1,1,0,0,0,1,0,0,1,0,0,0,0,0,0,1,1,1,1,0,0,0,1,1,0,0,0,1,1,0,0,1,1,1,0,0,0,0,0,0,0,0,0,1,1,1,0,1,0,1,0,1,1,1,1,1,1,0,0,1,0,1,0,0,0,0,0,0,0,0,0,1,1,1,0,1,1,1,1,1,1,0,1,1,1,0,0,0,1,1,0,1,1,0,0,0,0,0,1,0,1,1,0,0,1,1,0,0,1,1,0,0,0,0,0,0,0,0,1,1,0,0,0,0,1,1,1,1,0,0,0,0,0,0,0,0,0,0,0,0,0,0,0,0,0,0,0,1,0,1,0,1,0,0,0,0,0,0,1,1,0,1,0,0,1,1,1,0,1,1,1,0,1,0,0,1,1,1,0,1,0,0,0,0,0,0,0,0,0,1,0,0,0,0,1,0,1,0,0,0,0,0,0,0,1,0,1,1,0,1,0,0,1,0,0,0,1,1,0,0,0,1,0,1,0,0,0,0,1,0,0,0,0,0,0,0,0,1,0,0,1,1,1,0,1,1,0,1,0,0,0,0,0,1,1,0,1,1,1,0,0,0,0,1,0,1,0,1,1,0,1,0,0,0,1,0,0,0,1,0,0,1,0,0,1,0,1,1,0,0,0,0,0,0,0,1,1,0,0,1,0,1,1,0,0,0,0,0,1,1,0,0,1,1,0,0,1,0,0,1,1,0,0,0,1,1,1,0,1,0,1,0,0,0,0,1,0,0,0,0,0,0,0,0,1,0,0,0,0,1,1,0,1,1,0,0,1,0,0,1,0,1,1,0,0,0,0,0,0,1,0,1,1,0,0,1,0,0,0,1,1,0,0,1,0,0,0,0,0,0,0,0,1,1,1,1,0,0,1,1,0,0,0,1,1,0,0,1,0,0,1,1,1,1,1,0,0,0,0,1,0,0,1,1,1,1,1,1,1,0,0,0,0,0,0,0,0,0,0,0,0,0,0,1,0,0,0,0,0,0,0,0,0,0,0,0,0,0,0,0,1,0,0,0,0,0,0,0,0,0,0,0,0,0,1,1,0,0,0,0,0,0,0,0,0,0,0,0,0,1,1,0,0,0,0,0,0,0,0,0,0,0,0,0,0,0,1,1,0,0,0,1,0,0,0,0,0,0,0,0,0,0,0,0,active
0,0,0,0,1,1,1,1,1,1,1,0,1,1,1,0,0,1,1,0,0,0,0,0,0,1,0,0,0,0,0,0,1,1,0,1,0,1,1,0,0,0,1,0,0,1,0,0,0,0,0,0,1,1,1,1,0,0,0,1,1,0,0,0,1,1,0,0,1,1,1,0,0,0,0,0,0,0,0,0,1,1,1,0,1,0,1,0,1,1,1,1,1,1,0,0,1,0,1,0,0,0,0,0,0,0,0,0,1,1,1,0,1,1,1,1,1,1,0,1,1,1,0,0,0,1,1,0,1,1,0,0,0,0,0,1,0,1,1,0,0,1,1,0,0,1,1,0,0,0,0,0,0,0,0,1,1,0,0,0,0,1,1,1,1,0,0,0,0,0,0,0,0,0,0,0,0,0,0,0,0,0,0,0,1,0,1,0,1,0,0,0,0,0,0,1,1,0,1,0,0,1,1,1,0,1,1,1,0,1,0,0,1,1,1,0,1,0,0,0,0,0,0,0,0,0,1,0,0,0,0,1,0,1,0,0,0,0,0,0,0,1,0,1,1,0,1,0,0,1,0,0,0,1,1,0,0,0,1,0,1,0,0,0,0,1,0,0,0,0,0,0,0,0,1,0,0,1,1,1,0,1,1,0,1,0,0,0,0,0,1,1,0,1,1,1,0,0,0,0,1,0,1,0,1,1,0,1,0,0,0,1,0,0,0,1,0,0,1,0,0,1,0,1,1,0,0,0,0,0,0,0,1,1,0,0,1,0,1,1,0,0,0,0,0,1,1,0,0,1,1,0,0,1,0,0,1,1,0,0,0,1,1,1,0,1,0,1,0,0,0,0,1,0,0,0,0,0,0,0,0,1,0,0,0,0,1,1,0,1,1,0,0,1,0,0,1,0,1,1,0,0,0,0,0,0,1,0,1,1,0,0,1,0,0,0,1,1,0,0,1,0,0,0,0,0,0,0,0,1,1,1,1,0,0,1,1,0,0,0,1,1,0,0,1,0,0,1,1,1,1,1,0,0,0,0,1,0,0,1,1,1,1,1,1,0,0,0,0,0,0,0,0,0,0,0,0,0,0,0,1,0,0,0,0,0,0,0,0,0,0,0,0,0,0,0,0,1,0,0,0,0,0,0,0,0,0,0,0,0,0,1,1,0,0,0,0,0,0,0,0,0,0,0,0,0,1,1,0,0,0,0,0,0,0,0,0,0,0,0,0,0,0,1,1,0,0,0,1,0,0,0,0,0,0,0,0,0,0,0,0,active
1,1,1,1,1,1,1,1,1,1,1,0,1,1,1,0,0,1,1,0,0,0,0,0,0,1,0,0,0,0,0,0,1,1,0,1,0,0,1,0,1,1,1,0,0,0,0,0,0,0,0,0,1,1,0,0,0,1,1,1,1,0,0,0,1,1,0,0,1,1,1,0,0,0,0,0,0,0,0,0,1,0,1,0,1,0,0,0,1,1,1,1,1,1,0,0,1,0,1,0,0,0,0,0,0,0,0,0,1,1,1,0,1,1,1,1,1,1,0,1,1,1,0,0,0,1,1,0,1,1,0,0,0,0,0,1,0,1,1,0,0,1,1,0,0,1,1,0,0,0,0,0,0,0,0,1,1,0,0,0,0,1,1,1,1,0,0,0,0,0,0,0,0,0,0,0,0,0,0,0,0,0,0,0,1,0,1,0,1,0,0,0,0,0,0,1,1,0,1,0,1,0,1,1,0,1,1,1,0,1,0,1,0,1,1,0,1,0,0,0,0,0,0,0,0,0,1,0,0,0,0,1,0,0,0,0,0,0,0,0,0,0,0,0,0,0,1,0,0,1,0,0,0,0,0,0,0,0,0,0,0,0,0,0,0,0,0,0,0,0,0,0,0,0,1,0,0,0,1,0,0,0,1,0,1,0,0,0,0,0,1,1,0,1,1,1,0,0,0,0,0,0,0,0,1,1,0,1,0,0,0,1,0,0,0,0,0,0,1,0,0,1,0,1,1,0,0,0,0,0,0,0,1,1,0,0,1,0,1,0,0,0,0,0,0,1,1,0,0,1,0,0,0,1,0,0,1,1,0,0,0,1,1,0,0,1,0,1,0,0,0,0,1,0,0,0,0,0,0,0,0,0,0,0,0,0,1,1,0,0,1,0,0,1,0,0,1,0,1,1,0,0,0,0,0,0,0,0,1,0,0,0,1,0,0,0,1,0,0,0,1,0,0,0,0,0,0,0,0,1,1,1,1,0,0,1,1,0,0,0,1,1,0,0,1,0,0,0,1,1,1,1,0,0,0,0,1,0,0,0,1,1,1,1,1,1,0,0,0,0,0,0,0,0,0,0,0,0,0,0,1,0,0,0,0,0,0,0,0,0,0,0,0,0,0,0,0,0,0,0,0,0,0,0,0,0,0,0,0,0,0,1,1,0,0,0,0,0,0,0,0,0,0,0,0,0,1,1,0,0,0,0,0,0,0,0,0,0,0,0,0,0,0,1,1,0,0,0,1,0,0,0,0,0,0,0,0,0,0,0,0,active
0,0,0,0,1,1,1,1,1,1,1,0,1,1,1,0,0,0,0,0,0,0,0,0,0,1,0,0,0,0,0,0,1,1,0,1,0,1,1,0,0,0,1,0,0,1,0,0,0,0,0,0,1,1,1,1,0,0,0,1,1,1,1,0,1,1,0,0,1,0,1,0,0,0,0,0,0,0,0,0,1,1,1,1,1,0,1,0,1,1,1,1,1,0,0,0,1,0,1,0,0,0,0,0,0,0,0,0,1,1,1,0,1,1,1,1,1,1,0,1,1,1,0,0,0,1,1,0,1,1,1,1,0,0,0,0,0,1,1,0,0,1,1,1,1,1,1,1,0,0,0,0,0,0,0,1,1,0,1,0,0,1,1,1,1,0,0,1,0,0,0,0,0,1,0,0,0,0,0,0,0,0,0,0,1,0,1,0,1,0,0,0,0,0,0,1,1,0,1,1,0,1,1,1,0,1,1,1,1,1,1,0,1,1,1,0,1,0,0,0,0,0,0,0,0,0,1,0,0,0,0,1,0,1,0,0,0,0,0,0,0,1,0,1,1,0,1,0,0,1,1,0,0,1,1,0,0,0,1,0,1,1,0,0,0,1,0,0,0,0,0,0,0,0,1,0,0,1,1,1,0,1,1,0,1,1,0,0,0,0,1,1,0,1,1,1,0,0,0,0,1,1,1,0,1,1,0,1,0,0,1,1,0,0,0,1,0,0,1,0,0,1,0,1,1,0,0,0,0,0,1,1,1,1,0,0,1,0,1,1,0,0,0,0,0,1,1,0,0,1,1,0,0,1,1,0,1,1,0,0,0,1,1,1,0,1,0,1,0,0,0,0,1,0,0,0,0,0,0,0,0,1,0,0,0,0,1,1,0,1,1,0,0,1,0,0,1,0,1,1,0,0,0,0,0,0,1,0,1,1,0,0,1,0,0,0,1,1,0,0,1,0,0,0,0,0,0,0,0,1,1,1,1,0,0,1,1,0,0,0,1,1,0,0,1,0,0,1,1,1,1,1,0,0,0,0,1,0,0,1,1,1,1,1,1,0,0,0,0,0,0,0,0,0,0,0,0,0,0,0,1,0,0,0,0,0,0,0,0,0,0,0,0,0,0,0,0,1,0,0,0,0,0,0,0,0,0,0,0,0,0,1,1,0,0,0,0,0,0,0,0,0,0,0,0,0,1,1,0,0,0,0,0,0,0,0,0,0,0,0,0,0,0,1,1,0,0,0,1,0,0,0,0,0,0,0,0,0,0,0,0,active
0,0,0,0,1,1,1,1,1,1,1,0,1,1,1,0,0,1,1,0,0,0,0,0,0,1,0,0,0,0,0,0,1,1,0,1,0,1,1,0,0,0,1,0,0,1,0,0,0,0,0,0,1,1,1,1,0,0,0,1,1,0,0,0,1,1,0,0,1,0,0,0,0,0,0,0,0,0,0,0,1,1,1,0,1,0,0,0,1,1,1,1,1,1,0,0,1,0,1,0,0,0,0,0,0,0,0,0,1,1,1,0,1,1,1,1,1,1,0,1,1,1,0,0,0,1,1,0,1,1,0,0,0,0,0,1,0,1,1,0,0,1,1,0,0,1,1,0,0,0,0,0,0,0,0,1,0,0,0,0,0,1,1,1,1,0,0,0,0,0,0,0,0,0,0,0,0,0,0,0,0,0,0,0,1,0,1,0,1,0,0,0,0,0,0,1,1,0,1,0,0,1,1,1,0,1,1,1,0,1,0,0,1,1,1,0,1,0,0,0,0,0,0,0,0,0,1,0,0,0,0,1,0,1,0,0,0,0,0,0,0,1,0,1,1,0,1,0,0,1,0,0,0,1,1,0,0,0,1,0,1,0,0,0,0,1,0,0,0,0,0,0,0,0,1,0,0,1,1,1,0,1,1,0,1,0,0,0,0,0,1,1,0,1,1,1,0,0,0,0,1,0,1,0,1,1,0,1,0,0,0,1,0,0,0,1,0,0,1,0,0,1,0,1,1,0,0,0,0,0,0,0,1,1,0,0,1,0,1,1,0,0,0,0,0,1,1,0,0,1,1,0,0,1,0,0,1,1,0,0,0,1,1,1,0,1,0,1,0,0,0,0,1,0,0,0,0,0,0,0,0,1,0,0,0,0,1,1,0,1,1,0,0,1,0,0,1,0,1,1,0,0,0,0,0,0,1,0,1,1,0,0,1,0,0,0,1,1,0,0,1,0,0,0,0,0,0,0,0,1,1,1,1,0,0,1,1,0,0,0,1,1,0,0,1,0,0,1,1,1,1,1,0,0,0,0,1,0,0,1,1,1,1,1,1,0,0,0,0,0,0,0,0,0,0,0,0,0,0,0,1,0,0,0,0,0,0,0,0,0,0,0,0,0,0,0,0,0,0,0,0,0,0,0,0,0,0,0,0,0,0,1,1,0,0,0,0,0,0,0,0,0,0,0,0,0,1,1,0,0,0,0,0,0,0,0,0,0,0,0,0,0,0,1,1,0,0,0,1,0,0,0,0,0,0,0,0,0,0,0,0,active
0,0,0,0,1,1,1,1,1,1,1,0,1,1,1,0,0,1,1,0,0,0,0,0,0,1,0,0,0,0,0,0,1,1,0,1,0,1,1,0,0,0,1,0,0,1,0,0,0,0,0,0,1,1,1,1,0,0,0,1,1,0,0,0,1,1,0,0,1,1,1,0,0,0,0,0,0,0,0,0,1,1,1,0,1,0,1,0,1,1,1,1,1,1,0,0,1,0,1,0,0,0,0,0,0,0,0,0,1,1,1,0,1,1,1,1,1,1,0,1,1,1,0,0,0,1,1,0,1,1,0,0,0,0,0,1,0,1,1,0,0,1,1,0,0,1,1,0,0,0,0,0,0,0,0,1,1,0,0,0,0,1,1,1,1,0,0,0,0,0,0,0,0,0,0,0,0,0,0,0,0,0,0,0,1,0,1,0,1,0,0,0,0,0,0,1,1,0,1,0,0,1,1,1,0,1,1,1,0,1,0,0,1,1,1,0,1,0,0,0,0,0,0,0,0,0,1,0,0,0,0,1,0,1,0,0,0,0,0,0,0,1,0,1,1,0,1,0,0,1,0,0,0,1,1,0,0,0,1,0,1,0,0,0,0,1,0,0,0,0,0,0,0,0,1,0,0,1,1,1,0,1,1,0,1,0,0,0,0,0,1,1,0,1,1,1,0,0,0,0,1,0,1,0,1,1,0,1,0,0,0,1,0,0,0,1,0,0,1,0,0,1,0,1,1,0,0,0,0,0,0,0,1,1,0,0,1,0,1,1,0,0,0,0,0,1,1,0,0,1,1,0,0,1,0,0,1,1,0,0,0,1,1,1,0,1,0,1,0,0,0,0,1,0,0,0,0,0,0,0,0,1,0,0,0,0,1,1,0,1,1,0,0,1,0,0,1,0,1,1,0,0,0,0,0,0,1,0,1,1,0,0,1,0,0,0,1,1,0,0,1,0,0,0,0,0,0,0,0,1,1,1,1,0,0,1,1,0,0,0,1,1,0,0,1,0,0,1,1,1,1,1,0,0,0,0,1,0,0,1,1,1,1,1,1,1,0,0,0,0,0,0,0,0,0,0,0,0,0,0,1,0,0,0,0,0,0,0,0,0,0,0,0,0,0,0,0,1,0,0,0,0,0,0,0,0,0,0,0,0,0,1,1,0,0,0,0,0,0,0,0,0,0,0,0,0,1,1,0,0,0,0,0,0,0,0,0,0,0,0,0,0,0,1,1,0,0,0,1,0,0,0,0,0,0,0,0,0,0,0,0,active
0,0,0,0,1,1,1,1,1,1,1,0,1,1,1,0,0,1,1,0,0,0,0,0,0,1,0,0,0,0,0,0,1,1,0,1,0,1,1,0,0,0,1,0,0,1,0,0,0,0,0,0,1,1,1,1,0,0,0,1,1,0,0,0,1,1,0,0,1,0,0,0,0,0,0,0,0,0,0,0,1,1,1,0,1,0,0,0,1,1,1,1,1,1,0,0,1,0,1,0,0,0,0,0,0,0,0,0,1,1,1,0,1,1,1,1,1,1,0,1,1,1,0,0,0,1,1,0,1,1,0,0,0,0,0,1,0,1,1,0,0,1,1,0,0,1,1,0,0,0,0,0,0,0,0,1,0,0,0,0,0,1,1,1,1,0,0,0,0,0,0,0,0,0,0,0,0,0,0,0,0,0,0,0,1,0,1,0,1,0,0,0,0,0,0,1,1,0,1,0,0,1,1,1,0,1,1,1,0,1,0,0,1,1,1,0,1,0,0,0,0,0,0,0,0,0,1,0,0,0,0,1,0,1,0,0,0,0,0,0,0,1,0,1,1,0,1,0,0,1,0,0,0,1,1,0,0,0,1,0,1,0,0,0,0,1,0,0,0,0,0,0,0,0,1,0,0,1,1,1,0,1,1,0,1,0,0,0,0,0,1,1,0,1,1,1,0,0,0,0,1,0,1,0,1,1,0,1,0,0,0,1,0,0,0,1,0,0,1,0,0,1,0,1,1,0,0,0,0,0,0,0,1,1,0,0,1,0,1,1,0,0,0,0,0,1,1,0,0,1,1,0,0,1,0,0,1,1,0,0,0,1,1,1,0,1,0,1,0,0,0,0,1,0,0,0,0,0,0,0,0,1,0,0,0,0,1,1,0,1,1,0,0,1,0,0,1,0,1,1,0,0,0,0,0,0,1,0,1,1,0,0,1,0,0,0,1,1,0,0,1,0,0,0,0,0,0,0,0,1,1,1,1,0,0,1,1,0,0,0,1,1,0,0,1,0,0,1,1,1,1,1,0,0,0,0,1,0,0,1,1,1,1,1,1,0,0,0,0,0,0,0,0,0,0,0,0,0,0,0,1,0,0,0,0,0,0,0,0,0,0,0,0,0,0,0,0,0,0,0,0,0,0,0,0,0,0,0,0,0,0,1,1,0,0,0,0,0,0,0,0,0,0,0,0,0,1,1,0,0,0,0,0,0,0,0,0,0,0,0,0,0,0,1,1,0,0,0,1,0,0,0,0,0,0,0,0,0,0,0,0,active
0,0,0,0,1,1,1,1,1,1,1,0,1,1,1,0,0,0,0,0,0,0,0,0,0,1,0,0,0,0,0,0,1,1,0,1,0,1,1,0,0,0,1,0,0,1,0,0,0,0,0,0,1,1,1,1,0,0,0,1,1,0,0,0,1,1,0,0,1,1,1,0,0,0,0,0,0,0,0,0,1,1,1,0,1,0,1,0,1,1,1,1,1,0,0,0,1,0,1,0,0,0,1,0,0,0,0,0,1,1,1,0,1,1,1,1,1,1,0,1,1,1,0,0,0,1,1,0,1,1,0,0,0,0,0,0,0,1,1,0,0,1,1,0,0,1,1,0,0,0,0,0,1,1,0,1,1,0,0,0,0,1,1,1,1,0,0,0,0,0,0,0,0,0,0,0,1,0,0,0,0,0,0,0,1,0,1,0,1,0,0,0,0,0,0,1,1,0,1,0,0,1,1,1,0,1,1,1,0,1,0,0,1,1,1,0,1,0,0,0,0,0,0,0,0,0,1,0,0,0,0,1,0,1,0,0,0,0,0,0,0,1,0,1,1,0,1,0,0,1,0,0,0,1,1,0,0,1,1,0,1,0,0,0,0,1,0,0,0,0,0,0,0,0,1,0,0,1,1,1,0,1,1,0,1,0,0,0,0,0,1,1,0,1,1,1,1,1,0,1,1,0,1,1,1,1,0,1,0,0,0,1,0,0,0,1,0,0,1,0,0,1,0,1,1,0,0,1,1,0,0,0,1,1,0,0,1,0,1,1,0,0,0,0,1,1,1,0,0,1,1,0,0,1,0,0,1,1,0,0,1,1,1,1,0,1,0,1,0,0,0,1,1,1,0,0,0,0,0,0,0,1,0,0,1,0,1,1,0,1,1,0,0,1,1,0,1,0,1,1,0,0,0,1,0,0,1,1,1,1,0,0,1,0,0,1,1,1,0,1,1,0,0,0,0,0,0,0,0,1,1,1,1,0,1,1,1,0,0,0,1,1,0,1,1,0,0,1,1,1,1,1,0,0,1,0,1,0,0,1,1,1,1,1,1,0,1,0,0,0,0,0,0,0,0,0,0,0,0,0,1,1,0,0,0,0,0,0,0,0,0,0,0,0,0,0,0,1,0,0,0,0,1,0,0,0,0,0,0,0,0,1,1,0,0,0,0,0,0,0,0,0,0,0,0,0,1,1,0,0,0,0,0,0,0,0,0,0,0,0,0,0,0,1,1,0,0,0,1,0,0,0,0,0,0,0,0,0,0,0,0,active
1,1,1,0,0,1,1,0,1,1,1,0,1,1,1,1,0,0,0,0,0,0,0,0,0,0,0,0,0,0,0,0,0,0,0,1,0,1,1,0,0,0,1,0,1,1,0,0,0,0,0,0,1,1,0,0,0,0,0,1,1,0,0,0,1,1,0,0,0,0,0,0,0,0,0,0,0,0,0,0,1,1,1,1,1,0,1,0,0,0,1,1,1,0,0,0,0,0,1,0,0,0,1,0,0,0,0,0,1,0,0,0,0,1,0,1,0,0,0,1,1,0,0,0,0,1,1,0,1,1,1,1,1,0,0,0,0,1,0,0,0,1,1,0,0,1,1,1,1,0,1,1,0,0,0,1,0,1,1,0,1,1,1,1,1,0,0,1,1,0,1,1,0,1,0,0,1,0,0,0,0,0,0,0,1,0,1,0,1,0,0,0,0,0,0,1,1,0,1,0,0,1,1,1,1,1,1,1,0,1,0,0,1,1,1,1,1,0,0,0,0,0,0,0,0,0,1,0,0,0,0,1,0,1,0,0,0,0,0,0,0,1,0,1,1,0,1,1,0,1,0,0,1,0,1,0,0,0,1,0,0,1,0,1,0,1,0,0,0,0,0,0,0,0,1,0,0,1,1,1,0,1,1,1,1,1,0,0,0,0,1,1,0,1,1,1,0,0,0,0,1,1,1,1,1,0,0,1,1,0,1,1,0,0,0,1,0,0,1,0,1,0,0,1,1,0,1,1,1,0,1,0,1,1,1,0,1,0,1,1,0,0,0,0,0,0,1,1,0,1,1,1,0,1,1,0,1,1,0,0,0,1,1,0,0,1,0,1,0,0,0,1,1,1,0,0,0,1,0,0,0,1,0,0,0,0,1,1,0,1,1,1,0,1,1,0,1,0,1,1,0,0,0,0,0,0,1,1,1,1,0,1,1,0,0,0,1,1,0,1,1,0,0,1,1,0,1,0,0,1,1,1,1,1,1,1,1,1,1,1,1,1,0,1,1,1,1,1,0,1,1,0,0,0,1,0,1,0,0,1,1,1,1,0,0,0,0,0,1,0,0,0,0,0,0,0,0,0,0,0,1,0,0,1,0,0,0,0,0,0,0,0,0,0,0,0,0,0,0,0,0,0,0,0,0,0,0,1,0,0,0,0,0,0,1,0,0,0,0,0,0,0,0,0,0,0,1,0,0,1,0,0,0,0,0,0,0,0,0,0,0,0,0,0,0,0,0,0,0,0,0,0,0,1,0,0,0,0,0,0,0,active
1,1,1,0,0,1,1,0,1,1,1,0,1,1,1,0,0,0,0,0,0,0,0,0,0,0,0,0,0,0,0,0,0,0,0,1,0,1,1,0,0,0,1,0,1,1,0,0,0,0,0,0,1,1,0,0,0,0,0,1,1,0,0,0,1,1,0,0,0,0,0,0,0,0,0,0,0,0,0,0,1,1,1,1,1,0,1,0,0,0,1,1,1,0,0,0,0,0,1,0,0,0,1,0,0,0,0,0,1,0,0,0,0,1,0,1,1,0,0,1,1,1,0,0,0,1,1,0,1,1,1,1,1,0,0,0,0,1,1,0,0,1,1,0,0,1,1,1,1,0,1,1,1,1,0,1,0,1,1,0,1,1,1,1,1,0,0,1,1,0,1,1,0,1,0,1,1,0,0,0,0,0,0,0,1,0,1,0,1,0,0,0,0,0,0,1,1,0,1,0,0,1,1,1,1,1,1,1,0,1,0,0,1,1,1,1,1,0,0,0,0,0,0,0,0,1,1,0,0,0,0,1,0,1,0,0,0,1,0,0,0,1,0,1,1,0,1,1,0,1,0,0,1,0,1,0,0,1,1,0,0,1,0,1,0,1,0,0,0,0,0,0,0,0,1,0,0,1,1,1,0,1,1,1,1,1,0,0,0,0,1,1,1,1,1,1,1,1,0,0,1,1,1,1,1,0,0,1,1,0,1,1,0,0,0,1,0,0,1,1,1,1,0,1,1,0,1,1,1,0,1,0,1,1,0,0,1,0,1,1,0,0,0,1,0,0,1,1,1,1,1,1,0,1,1,0,1,1,1,1,1,1,1,0,0,1,0,1,1,0,0,1,1,1,1,0,0,1,0,0,1,1,0,0,0,1,1,1,0,1,1,0,0,1,1,0,1,0,1,1,0,0,0,1,0,0,1,1,1,1,0,1,1,0,1,1,1,1,1,0,1,0,0,1,1,0,1,0,0,1,1,1,1,0,0,1,1,1,0,0,1,1,0,0,1,0,0,1,1,0,1,0,0,0,0,0,1,0,0,1,1,1,1,0,0,0,1,0,1,0,0,0,0,0,0,0,0,0,0,0,0,0,0,1,0,0,0,0,0,0,0,0,0,0,0,0,0,0,0,0,0,0,0,0,0,0,0,1,0,0,0,0,1,0,1,0,0,0,0,0,0,0,0,0,0,0,0,0,0,1,0,0,0,0,0,0,0,0,0,0,0,0,0,0,0,0,0,0,0,0,0,0,0,1,0,0,0,0,0,0,0,active
1,1,1,0,0,1,1,0,1,1,1,0,1,1,1,0,0,0,0,0,0,0,0,0,0,0,0,0,0,0,0,0,0,0,0,1,0,1,1,0,0,0,1,0,1,1,0,0,0,0,0,0,1,1,0,0,0,0,0,1,1,0,0,0,1,1,0,0,0,0,0,0,0,0,0,0,0,0,0,0,1,1,1,1,1,0,1,0,0,0,1,1,1,0,0,0,0,0,1,0,0,0,1,0,0,0,0,0,1,0,0,0,0,1,0,1,0,0,0,1,1,0,0,0,0,1,1,0,1,1,1,1,1,0,0,0,0,1,0,0,0,1,1,0,0,1,1,1,1,0,1,1,0,0,0,1,0,1,1,0,1,1,1,1,1,0,0,1,1,0,1,1,0,1,0,0,1,0,0,0,0,0,0,0,1,0,1,0,1,0,0,0,0,0,0,1,1,0,1,0,0,1,1,1,1,1,1,1,0,1,0,0,1,1,1,1,1,0,0,0,0,0,0,0,0,0,1,0,0,0,0,1,0,1,0,0,0,0,0,0,0,1,0,1,1,0,1,1,0,1,0,0,1,0,1,0,0,0,1,0,0,1,0,1,0,1,0,0,0,0,0,0,0,0,1,0,0,1,1,1,0,1,1,1,1,1,0,0,0,0,1,1,0,1,1,1,0,0,0,0,1,1,1,1,1,0,0,1,1,0,1,1,0,0,0,1,0,0,1,0,1,0,0,1,1,0,1,1,1,0,1,0,1,1,0,0,1,0,1,1,0,0,0,0,0,0,1,1,0,1,1,1,0,1,1,0,1,1,0,0,0,1,1,0,0,1,0,1,0,0,0,1,1,1,0,0,0,1,0,0,0,1,0,0,0,0,1,1,0,1,1,0,0,1,1,0,1,0,1,1,0,0,0,0,0,0,1,1,1,1,0,1,1,0,0,0,1,1,0,1,1,0,0,1,1,0,1,0,0,1,1,1,1,0,0,1,1,1,0,0,1,1,0,0,1,0,0,1,1,1,1,0,0,0,0,0,1,0,0,1,1,1,1,0,0,0,0,0,1,0,0,0,0,0,0,0,0,0,0,0,1,0,0,1,0,0,0,0,0,0,0,0,0,0,0,0,0,0,0,0,0,0,0,0,0,0,0,1,0,0,0,0,0,0,1,0,0,0,0,0,0,0,0,0,0,0,1,0,0,1,0,0,0,0,0,0,0,0,0,0,0,0,0,0,0,0,0,0,0,0,0,0,0,1,0,0,0,0,0,0,0,inactive
1,1,1,1,0,1,1,1,1,1,1,0,1,1,1,1,0,0,0,0,0,0,1,0,0,0,0,0,0,0,0,0,0,0,0,1,0,1,1,0,0,0,1,0,1,1,0,0,0,0,0,0,1,1,0,0,0,0,0,1,1,0,0,0,1,1,0,0,1,1,0,0,0,0,0,0,0,0,0,0,1,1,1,1,1,0,1,0,0,0,1,1,1,0,0,1,0,0,1,0,0,1,0,0,0,0,0,0,1,0,0,0,0,1,0,1,0,0,0,1,1,1,0,0,0,1,1,1,1,1,1,1,1,0,0,0,0,1,1,0,0,1,1,0,0,1,1,1,1,0,1,1,0,0,1,1,0,1,1,0,1,1,1,1,1,0,0,1,1,0,1,1,0,1,0,1,0,0,0,0,0,0,0,1,1,0,1,0,1,0,0,0,0,0,0,1,1,0,1,0,0,1,1,1,1,1,1,1,0,1,0,0,1,1,1,1,1,0,0,0,1,0,1,0,0,0,1,1,0,0,0,1,0,1,0,0,0,0,0,0,0,1,1,1,1,0,1,1,0,1,0,0,1,0,1,0,0,0,1,0,0,1,0,1,0,1,0,0,0,0,0,0,0,0,1,0,0,1,1,1,0,1,1,1,1,1,1,1,0,0,1,1,0,1,1,1,0,0,0,0,1,1,1,1,1,0,0,1,1,0,1,1,0,0,0,1,0,0,1,0,1,0,0,1,1,0,1,1,1,0,1,0,1,1,0,0,1,0,1,1,0,0,0,0,0,0,1,1,1,1,1,1,0,1,1,0,1,1,1,0,0,1,1,0,0,1,0,1,1,1,0,0,1,1,0,0,0,1,0,0,0,1,0,0,0,0,1,1,0,1,1,0,0,1,1,0,1,0,1,1,0,0,0,0,0,0,1,1,1,1,0,1,1,0,0,0,1,1,1,0,1,0,0,1,1,0,1,0,0,1,1,1,1,0,0,1,1,1,0,0,1,1,0,1,1,1,1,1,0,0,1,0,0,0,0,0,1,0,0,1,1,1,1,0,0,0,0,0,1,0,0,0,0,0,0,0,0,0,0,0,0,0,0,1,0,0,0,0,0,0,0,0,0,0,0,0,0,0,0,1,0,0,0,0,0,0,0,1,0,0,0,0,0,0,1,0,0,0,0,0,0,0,0,0,0,0,0,0,0,1,0,0,0,0,0,0,0,0,0,0,0,0,0,0,0,1,0,0,0,0,0,0,0,1,0,0,0,0,0,0,0,inactive
1,1,1,0,0,1,1,0,1,1,1,0,1,1,1,0,0,0,0,0,0,0,0,0,0,0,0,0,0,0,0,0,0,0,0,1,0,1,1,0,0,0,1,0,1,1,0,0,0,0,0,0,1,1,0,0,0,0,0,1,1,0,0,0,1,1,0,0,0,0,0,0,0,0,0,0,0,0,0,0,1,1,1,1,1,0,1,0,0,0,1,1,1,0,0,0,0,0,1,0,0,0,1,0,0,0,0,0,1,0,0,0,0,1,0,1,0,0,0,1,1,0,0,0,0,1,1,0,1,1,1,1,1,0,0,0,0,1,0,0,0,1,1,0,0,1,1,1,1,0,1,1,0,0,0,1,0,1,1,0,1,1,1,1,1,0,0,1,1,0,1,1,0,1,0,0,1,0,0,0,0,0,0,0,1,0,1,0,1,0,0,0,0,0,0,1,1,0,1,0,0,1,1,1,1,1,1,1,0,1,0,0,1,1,1,1,1,0,0,0,0,0,0,0,0,0,1,0,0,0,0,1,0,1,0,0,0,0,0,0,0,1,0,1,1,0,1,1,0,1,0,0,1,0,1,0,0,0,1,0,0,1,0,1,0,1,0,0,0,0,0,0,0,0,1,0,0,1,1,1,0,1,1,1,1,1,0,0,0,0,1,1,0,1,1,1,0,0,0,0,1,1,1,0,1,0,0,1,1,0,1,1,0,0,0,1,0,0,1,0,1,0,0,1,1,0,1,0,0,0,1,0,1,1,0,0,1,0,1,1,0,0,0,0,0,0,1,1,0,1,1,1,0,1,1,0,1,1,0,0,0,1,1,0,0,1,0,1,0,0,0,1,1,0,0,0,0,1,0,0,0,1,0,0,0,0,1,1,0,1,1,0,0,1,0,0,1,0,1,1,0,0,0,0,0,0,1,0,1,1,0,1,1,0,0,0,1,1,0,0,1,0,0,1,1,0,1,0,0,1,1,1,1,0,1,1,1,1,0,0,1,0,1,0,1,1,1,1,0,0,0,0,0,0,0,0,1,0,0,1,1,1,1,0,0,0,0,0,1,0,0,0,0,0,0,0,0,0,0,0,0,0,0,1,0,0,0,0,0,0,0,0,0,0,0,0,0,0,0,0,0,0,0,0,0,0,0,1,0,0,0,0,0,0,1,0,0,0,0,0,0,0,0,0,0,0,0,0,0,1,0,0,0,0,0,0,0,0,0,0,0,0,0,0,0,0,0,0,0,0,0,0,0,1,0,0,0,0,0,0,0,inactive
1,1,1,0,0,1,1,0,1,1,1,0,1,1,1,0,0,0,0,0,1,0,0,0,0,0,0,0,0,0,0,0,0,0,0,1,0,1,1,0,0,0,1,0,1,1,0,0,0,0,0,0,1,1,0,0,0,0,0,1,1,0,0,0,0,0,0,0,0,0,0,0,0,0,0,0,0,0,0,0,1,1,1,1,1,0,1,0,0,0,1,1,1,0,1,0,0,0,1,0,0,0,1,1,1,0,0,0,1,0,0,0,0,1,0,1,0,0,0,1,1,0,0,1,0,1,1,0,1,1,1,1,1,0,0,0,0,1,0,0,0,1,1,0,0,1,1,1,1,0,1,1,0,0,0,1,0,1,1,0,1,1,1,1,1,0,0,1,1,0,1,1,0,1,0,0,1,0,0,0,1,0,0,0,1,0,1,0,1,0,0,0,1,0,0,1,1,0,1,0,0,1,1,1,1,1,1,1,0,1,0,0,1,1,1,1,1,0,0,0,0,0,0,0,0,0,1,0,0,0,0,1,0,1,0,0,0,0,0,0,0,1,0,1,1,0,1,1,0,1,0,0,1,0,1,0,0,0,1,0,0,1,0,1,0,1,0,0,0,0,0,0,0,0,1,0,0,1,1,1,0,1,1,1,1,1,0,0,0,0,1,1,0,1,1,1,0,0,0,0,1,1,1,0,1,0,0,1,1,0,1,1,0,0,0,1,0,0,1,0,1,0,0,1,1,0,1,0,0,0,1,0,1,1,0,0,1,0,1,1,0,0,0,0,0,0,1,1,0,1,1,1,0,1,1,0,1,1,0,0,0,1,1,0,0,1,0,1,0,0,0,1,1,0,0,0,0,1,0,0,0,1,0,0,0,0,1,1,0,1,1,0,0,1,0,0,1,0,1,1,0,0,0,0,0,0,1,0,1,1,0,1,1,0,0,0,1,1,0,0,1,0,0,1,1,0,1,0,0,1,1,1,0,0,0,1,1,1,0,0,1,0,0,0,1,0,0,1,0,0,0,0,0,0,0,0,1,0,0,1,1,1,1,0,0,0,0,0,1,0,0,0,0,0,0,0,0,0,0,0,0,0,0,1,0,0,0,0,0,0,0,0,0,0,0,0,0,0,0,0,0,0,0,0,0,0,0,1,0,0,0,0,0,0,1,0,0,0,0,0,0,0,0,0,0,0,0,0,0,1,0,0,0,0,0,0,0,0,0,0,0,0,0,0,0,0,0,0,0,0,0,0,0,1,0,0,0,0,0,0,0,active
1,1,1,0,0,1,1,0,1,1,1,0,1,1,1,0,0,0,0,0,1,0,0,0,0,0,0,0,0,0,0,0,0,0,0,1,0,1,1,0,0,0,1,0,1,1,0,0,0,0,0,0,1,1,0,0,0,0,0,1,1,0,0,0,0,0,0,0,0,0,0,0,0,0,0,0,0,0,0,0,1,1,1,1,1,0,1,0,0,0,1,1,1,0,1,0,0,0,1,0,0,0,1,1,1,0,0,0,1,0,0,0,0,1,0,1,0,0,0,1,1,0,0,1,0,1,1,0,1,1,1,1,1,0,0,0,0,1,0,0,0,1,1,0,0,1,1,1,1,0,1,1,0,0,0,1,0,1,1,0,1,1,1,1,1,0,0,1,1,0,1,1,0,1,0,0,1,0,0,0,1,0,0,0,1,0,1,0,1,0,0,0,1,0,0,1,1,0,1,0,0,1,1,1,1,1,1,1,0,1,0,0,1,1,1,1,1,0,0,0,0,0,0,0,0,0,1,0,0,0,0,1,0,1,0,0,0,0,0,0,0,1,0,1,1,0,1,1,0,1,0,0,1,0,1,0,0,0,1,0,0,1,0,1,0,1,0,0,0,0,0,0,0,0,1,0,0,1,1,1,0,1,1,1,1,1,0,0,0,0,1,1,0,1,1,1,0,0,0,0,1,1,1,0,1,0,0,1,1,0,1,1,0,0,0,1,0,0,1,0,1,0,0,1,1,0,1,0,0,0,1,0,1,1,0,0,1,0,1,1,0,0,0,0,0,0,1,1,0,1,1,1,0,1,1,0,1,1,0,0,0,1,1,0,0,1,0,1,0,0,0,1,1,0,0,0,0,1,0,0,0,1,0,0,0,0,1,1,0,1,1,0,0,1,0,0,1,0,1,1,0,0,0,0,0,0,1,0,1,1,0,1,1,0,0,0,1,1,0,0,1,0,0,1,1,0,1,0,0,1,1,1,1,0,0,1,1,1,0,0,1,1,0,0,1,0,0,1,0,0,1,0,0,0,0,0,1,0,0,1,1,1,1,0,0,0,0,0,1,0,0,0,0,0,0,0,0,0,0,0,0,0,0,1,0,0,0,0,0,0,0,0,0,0,0,0,0,0,0,0,0,0,0,0,0,0,0,1,0,0,0,0,0,0,1,0,0,0,0,0,0,0,0,0,0,0,0,0,0,1,0,0,0,0,0,0,0,0,0,0,0,0,0,0,0,0,0,0,0,0,0,0,0,1,0,0,0,0,0,0,0,active
1,1,1,0,0,1,1,0,1,1,1,0,1,1,1,1,0,0,0,0,0,0,1,0,0,0,0,0,0,0,0,0,0,0,0,1,0,1,1,0,0,0,1,0,1,1,0,0,0,0,0,0,1,1,0,0,0,0,0,1,1,0,0,0,1,1,0,0,0,0,0,0,0,0,0,0,0,0,0,0,1,1,1,1,1,0,1,0,0,0,1,1,1,0,0,1,0,0,1,0,0,1,1,0,0,0,0,0,1,0,0,0,0,1,0,1,0,0,0,1,1,0,0,0,0,1,1,1,1,1,1,1,1,0,0,0,0,1,1,0,0,1,1,0,0,1,1,1,1,0,1,1,0,0,1,1,0,1,1,0,1,1,1,1,1,0,0,1,1,0,1,1,0,1,0,1,1,0,0,0,0,0,0,1,1,0,1,0,1,0,0,0,0,0,0,1,1,0,1,0,0,1,1,1,1,1,1,1,0,1,0,0,1,1,1,1,1,0,0,0,1,0,1,0,0,0,1,1,0,0,0,1,0,1,0,0,0,0,0,0,0,1,1,1,1,0,1,1,0,1,0,0,1,0,1,0,0,0,1,0,0,1,0,1,0,1,0,0,0,0,0,0,0,0,1,0,0,1,1,1,0,1,1,1,1,1,1,1,0,0,1,1,0,1,1,1,0,0,0,0,1,1,1,1,1,0,0,1,1,0,1,1,0,0,0,1,0,0,1,0,1,0,0,1,1,0,1,1,1,0,1,0,1,1,1,0,1,0,1,1,0,0,0,0,0,0,1,1,1,1,1,1,0,1,1,0,1,1,1,0,0,1,1,0,0,1,0,1,0,0,0,1,1,1,0,0,0,1,0,0,0,1,0,0,0,0,1,1,0,1,1,0,0,1,1,0,1,0,1,1,0,0,0,0,0,0,1,1,1,1,0,1,1,0,0,0,1,1,1,0,1,0,0,1,1,0,1,0,0,1,1,1,1,0,1,1,1,1,1,1,1,1,0,0,1,0,0,1,0,0,1,0,0,0,0,0,1,0,0,1,1,1,1,0,0,0,0,0,1,0,0,0,0,0,0,0,0,0,0,0,0,0,0,1,0,0,0,0,0,0,0,0,0,0,0,0,0,0,0,1,0,0,0,0,0,0,0,1,0,0,0,0,0,0,1,0,0,0,0,0,0,0,0,0,0,0,0,0,0,1,0,0,0,0,0,0,0,0,0,0,0,0,0,0,0,1,0,0,0,0,0,0,0,1,0,0,0,0,0,0,0,inactive
1,1,1,0,0,1,1,0,1,1,1,0,1,1,1,0,0,0,0,0,0,0,0,0,0,0,0,0,0,0,0,0,0,0,0,1,0,1,1,0,0,0,1,0,1,1,0,0,0,0,0,0,1,1,0,0,0,0,0,1,1,0,0,0,1,1,0,0,0,0,0,0,0,0,0,0,0,0,0,0,1,1,1,1,1,0,1,0,0,0,1,1,1,0,0,0,0,0,1,0,0,0,1,0,0,0,0,0,1,0,0,0,0,0,0,1,1,0,0,1,1,1,0,0,0,1,1,0,1,1,1,1,1,0,0,0,0,1,1,0,0,1,1,0,0,1,1,1,1,0,1,1,1,1,0,1,0,1,1,0,1,1,1,1,1,0,0,1,1,0,1,1,0,1,0,1,1,0,0,0,0,0,0,0,1,0,1,0,1,0,0,0,0,0,0,1,1,0,1,0,0,1,1,1,1,1,1,1,0,1,0,0,1,1,1,1,1,0,0,0,0,0,0,0,0,1,1,0,0,0,0,1,0,1,0,0,0,1,0,0,0,1,0,1,1,0,1,1,0,1,0,0,1,0,1,0,0,1,1,0,0,1,0,1,0,1,0,0,0,0,0,0,0,0,1,0,0,1,1,1,0,1,1,1,1,1,0,0,0,0,1,0,1,1,1,1,1,1,0,0,1,1,1,1,1,0,0,1,1,0,1,1,0,0,0,1,0,0,1,1,0,1,0,1,1,0,1,1,1,0,1,0,1,1,0,0,1,0,1,1,0,0,0,1,0,0,1,1,1,1,1,1,0,1,1,0,0,1,1,1,1,1,1,0,0,1,0,1,1,0,0,0,1,1,1,0,0,1,0,0,1,1,0,0,0,1,1,1,0,1,1,0,0,1,1,0,1,0,1,1,0,0,0,1,0,0,1,1,1,1,0,0,1,0,1,1,1,1,1,0,1,0,0,1,1,0,1,0,0,1,1,1,1,0,0,1,1,1,0,0,1,1,0,0,1,0,0,1,1,0,0,0,0,0,0,0,1,0,0,1,1,1,1,0,0,0,1,0,1,0,0,0,0,0,0,0,0,0,0,0,0,0,0,1,0,0,0,0,0,0,0,0,0,0,0,0,0,0,0,0,0,0,0,0,0,0,0,1,0,0,0,0,1,0,1,0,0,0,0,0,0,0,0,0,0,0,0,0,0,1,0,0,0,0,0,0,0,0,0,0,0,0,0,0,0,0,0,0,0,0,0,0,0,1,0,0,0,0,0,0,0,inactive
1,1,1,0,0,1,1,0,1,1,1,0,1,1,1,0,0,0,0,0,0,0,0,0,0,0,0,0,0,0,0,0,0,0,0,1,0,1,1,0,0,0,1,0,1,1,0,0,0,0,0,0,1,1,0,0,0,0,0,1,1,0,0,0,1,1,0,0,0,0,0,0,0,0,0,0,0,0,0,0,1,1,1,1,1,0,1,0,0,0,1,1,1,0,0,0,0,0,1,0,0,0,1,0,0,0,0,0,1,0,0,0,0,0,0,1,0,0,0,1,1,0,0,0,0,1,1,0,1,1,1,1,1,0,0,0,0,1,0,0,0,1,1,0,0,1,1,1,1,0,1,1,0,0,0,1,0,1,1,0,1,1,1,1,1,0,0,1,1,0,1,1,0,1,0,0,1,0,0,0,0,0,0,0,1,0,1,0,1,0,0,0,0,0,0,1,1,0,1,0,0,1,1,1,1,1,1,1,0,1,0,0,1,1,1,1,1,0,0,0,0,0,0,0,0,0,1,0,0,0,0,1,0,1,0,0,0,0,0,0,0,1,0,1,1,0,1,1,0,1,0,0,1,0,1,0,0,0,1,0,0,1,0,1,0,1,0,0,0,0,0,0,0,0,1,0,0,1,1,1,0,1,1,1,1,1,0,0,0,0,1,0,0,1,1,1,0,0,0,0,1,1,1,0,1,0,0,1,1,0,1,1,0,0,0,1,0,0,1,0,0,0,0,1,1,0,1,0,0,0,1,0,1,1,0,0,1,0,1,1,0,0,0,0,0,0,1,1,0,1,1,1,0,1,1,0,0,1,0,0,0,1,1,0,0,1,0,1,0,0,0,1,1,0,0,0,0,1,0,0,0,1,0,0,0,0,1,1,0,1,1,0,0,1,0,0,1,0,1,1,0,0,0,0,0,0,1,0,1,1,0,0,1,0,0,0,1,1,0,0,1,0,0,1,1,0,1,0,0,1,1,1,0,0,1,1,1,1,0,0,1,0,0,0,1,0,0,1,0,0,0,0,0,0,0,0,1,0,0,1,1,1,1,0,0,0,0,0,1,0,0,0,0,0,0,0,0,0,0,0,0,0,0,1,0,0,0,0,0,0,0,0,0,0,0,0,0,0,0,0,0,0,0,0,0,0,0,1,0,0,0,0,0,0,1,0,0,0,0,0,0,0,0,0,0,0,0,0,0,1,0,0,0,0,0,0,0,0,0,0,0,0,0,0,0,0,0,0,0,0,0,0,0,1,0,0,0,0,0,0,0,inactive
1,1,1,1,0,1,1,1,1,1,1,0,1,1,1,1,0,0,0,0,0,0,1,0,0,0,0,0,0,0,0,0,0,0,0,1,0,1,1,0,0,0,1,0,1,1,0,0,0,0,0,0,1,1,0,0,0,0,0,1,1,0,0,0,1,1,0,0,1,1,0,0,0,0,0,0,0,0,0,0,1,1,1,1,1,0,1,0,0,0,1,1,1,0,0,1,0,0,1,0,0,1,0,0,0,0,0,0,1,0,0,0,0,1,0,1,0,0,0,1,1,1,0,0,0,1,1,1,1,1,1,1,1,0,0,0,0,1,1,0,0,1,1,0,0,1,1,1,1,0,1,1,0,0,1,1,0,1,1,0,1,1,1,1,1,0,0,1,1,0,1,1,0,1,0,1,0,0,0,0,0,0,0,1,1,0,1,0,1,0,0,0,0,0,0,1,1,0,1,0,0,1,1,1,1,1,1,1,0,1,0,0,1,1,1,1,1,0,0,0,1,0,1,0,0,0,1,1,0,0,0,1,0,1,0,0,0,0,0,0,0,1,1,1,1,0,1,1,0,1,0,0,1,0,1,0,0,0,1,0,0,1,0,1,0,1,0,0,0,0,0,0,0,0,1,0,0,1,1,1,0,1,1,1,1,1,1,1,0,0,1,1,0,1,1,1,0,0,0,0,1,1,1,1,1,0,0,1,1,0,1,1,0,0,0,1,0,0,1,0,1,0,0,1,1,0,1,1,1,0,1,0,1,1,1,0,1,0,1,1,0,0,0,0,0,0,1,1,1,1,1,1,0,1,1,0,1,1,1,0,0,1,1,0,0,1,0,1,1,1,0,0,1,1,0,0,0,1,0,0,0,1,0,0,0,0,1,1,0,1,1,0,0,1,1,0,1,0,1,1,0,0,0,0,0,0,1,1,1,1,0,1,1,0,0,0,1,1,1,0,1,0,0,1,1,0,1,0,0,1,1,1,1,0,1,1,1,1,1,1,1,1,0,0,1,0,0,1,0,0,1,0,0,0,0,0,1,0,0,1,1,1,1,0,0,0,0,0,1,0,0,0,0,0,0,0,0,0,0,0,0,0,0,1,0,0,0,0,0,0,0,0,0,0,0,0,0,0,0,1,0,0,0,0,0,0,0,1,0,0,0,0,0,0,1,0,0,0,0,0,0,0,0,0,0,0,0,0,0,1,0,0,0,0,0,0,0,0,0,0,0,0,0,0,0,1,0,0,0,0,0,0,0,1,0,0,0,0,0,0,0,inactive
1,1,1,0,0,1,1,0,1,1,1,0,1,1,1,0,0,0,0,0,1,0,0,0,0,0,0,0,0,0,0,0,0,0,0,1,0,1,1,0,0,0,1,0,1,1,0,0,0,0,0,0,1,1,0,0,0,0,0,1,1,0,0,0,0,0,0,0,0,0,0,0,0,0,0,0,0,0,0,0,1,1,1,1,1,0,1,0,0,0,1,1,1,0,1,0,0,0,1,0,0,0,1,1,1,0,0,0,1,0,0,0,0,1,0,1,0,0,0,1,1,0,0,1,0,1,1,0,1,1,1,1,1,0,0,0,0,1,0,0,0,1,1,0,0,1,1,1,1,0,1,1,0,0,0,1,0,1,1,0,1,1,1,1,1,0,0,1,1,0,1,1,0,1,0,0,1,0,0,0,1,0,0,0,1,0,1,0,1,0,0,0,1,0,0,1,1,0,1,0,0,1,1,1,1,1,1,1,0,1,0,0,1,1,1,1,1,0,0,0,0,0,0,0,0,0,1,0,0,0,0,1,0,1,0,0,0,0,0,0,0,1,0,1,1,0,1,1,0,1,0,0,1,0,1,0,0,0,1,0,0,1,0,1,0,1,0,0,0,0,0,0,0,0,1,0,0,1,1,1,0,1,1,1,1,1,0,0,0,0,1,1,0,1,1,1,0,0,0,0,1,1,1,0,1,0,0,1,1,0,1,1,0,0,0,1,0,0,1,0,1,0,0,1,1,0,1,0,0,0,1,0,1,1,0,0,1,0,1,1,0,0,0,0,0,0,1,1,0,1,1,1,0,1,1,0,1,1,0,0,0,1,1,0,0,1,0,1,0,0,0,1,1,0,0,0,0,1,0,0,0,1,0,0,0,0,1,1,0,1,1,0,0,1,0,0,1,0,1,1,0,0,0,0,0,0,1,0,1,1,0,1,1,0,0,0,1,1,0,0,1,0,0,1,1,0,1,0,0,1,1,1,1,0,0,1,1,1,0,0,1,0,0,0,1,0,0,1,0,0,0,0,0,0,0,0,1,0,0,1,1,1,1,0,0,0,0,0,1,0,0,0,0,0,0,0,0,0,0,0,0,0,0,1,0,0,0,0,0,0,0,0,0,0,0,0,0,0,0,0,0,0,0,0,0,0,0,1,0,0,0,0,0,0,1,0,0,0,0,0,0,0,0,0,0,0,0,0,0,1,0,0,0,0,0,0,0,0,0,0,0,0,0,0,0,0,0,0,0,0,0,0,0,1,0,0,0,0,0,0,0,active
1,1,1,0,0,1,1,0,1,1,1,0,1,1,1,0,0,0,0,0,1,0,0,0,0,0,0,0,0,0,0,0,0,0,0,1,0,1,1,0,0,0,1,0,1,1,0,0,0,0,0,0,1,1,0,0,0,0,0,1,1,0,0,0,0,0,0,0,0,0,0,0,0,0,0,0,0,0,0,0,1,1,1,1,1,0,1,0,0,0,1,1,1,0,1,0,0,0,1,0,0,0,1,1,1,0,0,0,1,0,0,0,0,1,0,1,0,0,0,1,1,0,0,1,0,1,1,0,1,1,1,1,1,0,0,0,0,1,0,0,0,1,1,0,0,1,1,1,1,0,1,1,0,0,0,1,0,1,1,0,1,1,1,1,1,0,0,1,1,0,1,1,0,1,0,0,1,0,0,0,1,0,0,0,1,0,1,0,1,0,0,0,1,0,0,1,1,0,1,0,0,1,1,1,1,1,1,1,0,1,0,0,1,1,1,1,1,0,0,0,0,0,0,0,0,0,1,0,0,0,0,1,0,1,0,0,0,0,0,0,0,1,0,1,1,0,1,1,0,1,0,0,1,0,1,0,0,0,1,0,0,1,0,1,0,1,0,0,0,0,0,0,0,0,1,0,0,1,1,1,0,1,1,1,1,1,0,0,0,0,1,1,0,1,1,1,0,0,0,0,1,1,1,0,1,0,0,1,1,0,1,1,0,0,0,1,0,0,1,0,1,0,0,1,1,0,1,0,0,0,1,0,1,1,0,0,1,0,1,1,0,0,0,0,0,0,1,1,0,1,1,1,0,1,1,0,1,1,0,0,0,1,1,0,0,1,0,1,0,0,0,1,1,0,0,0,0,1,0,0,0,1,0,0,0,0,1,1,0,1,0,0,0,1,0,0,1,0,1,1,0,0,0,0,0,0,1,0,1,1,0,1,1,0,0,0,1,1,0,0,1,0,0,1,1,0,1,0,0,1,1,1,0,0,0,1,1,1,0,0,1,0,0,0,1,0,0,1,0,0,0,0,0,0,0,0,1,0,0,1,1,1,1,0,0,0,0,0,1,0,0,0,0,0,0,0,0,0,0,0,0,0,0,1,0,0,0,0,0,0,0,0,0,0,0,0,0,0,0,0,0,0,0,0,0,0,0,1,0,0,0,0,0,0,1,0,0,0,0,0,0,0,0,0,0,0,0,0,0,1,0,0,0,0,0,0,0,0,0,0,0,0,0,0,0,0,0,0,0,0,0,0,0,1,0,0,0,0,0,0,0,active
1,1,1,0,0,1,1,0,1,1,1,0,1,1,1,0,0,0,0,0,1,0,0,0,0,0,0,0,0,0,0,0,0,0,0,1,0,1,1,0,0,0,1,0,1,1,0,0,0,0,0,0,1,1,0,0,0,0,0,1,1,0,0,0,0,0,0,0,0,0,0,0,0,0,0,0,0,0,0,0,1,1,1,1,1,0,1,0,0,0,1,1,1,0,1,0,0,0,1,0,0,0,1,1,1,0,0,0,1,0,0,0,0,1,0,1,0,0,0,1,1,0,0,1,0,1,1,0,1,1,1,1,1,0,0,0,0,1,0,0,0,1,1,0,0,1,1,1,1,0,1,1,0,0,0,1,0,1,1,0,1,1,1,1,1,0,0,1,1,0,1,1,0,1,0,0,1,0,0,0,1,0,0,0,1,0,1,0,1,0,0,0,1,0,0,1,1,0,1,0,0,1,1,1,1,1,1,1,0,1,0,0,1,1,1,1,1,0,0,0,0,0,0,0,0,0,1,0,0,0,0,1,0,1,0,0,0,0,0,0,0,1,0,1,1,0,1,1,0,1,0,0,1,0,1,0,0,0,1,0,0,1,0,1,0,1,0,0,0,0,0,0,0,0,1,0,0,1,1,1,0,1,1,1,1,1,0,0,0,0,1,1,0,1,1,1,0,0,0,0,1,1,1,0,1,0,0,1,1,0,1,1,0,0,0,1,0,0,1,0,1,0,0,1,1,0,1,0,0,0,1,0,1,1,0,0,1,0,1,1,0,0,0,0,0,0,1,1,0,1,1,1,0,1,1,0,1,1,0,0,0,1,1,0,0,1,0,1,0,0,0,1,1,0,0,0,0,1,0,0,0,1,0,0,0,0,1,1,0,1,0,0,0,1,0,0,1,0,1,1,0,0,0,0,0,0,1,0,1,1,0,1,1,0,0,0,1,1,0,0,1,0,0,1,1,0,1,0,0,1,1,1,0,0,0,1,1,1,0,0,1,0,0,0,1,0,0,1,0,0,0,0,0,0,0,0,1,0,0,1,1,1,1,0,0,0,0,0,1,0,0,0,0,0,0,0,0,0,0,0,0,0,0,1,0,0,0,0,0,0,0,0,0,0,0,0,0,0,0,0,0,0,0,0,0,0,0,1,0,0,0,0,0,0,1,0,0,0,0,0,0,0,0,0,0,0,0,0,0,1,0,0,0,0,0,0,0,0,0,0,0,0,0,0,0,0,0,0,0,0,0,0,0,1,0,0,0,0,0,0,0,inactive
1,1,1,0,0,1,1,1,1,1,1,0,1,1,1,0,0,0,0,0,0,0,1,0,0,0,0,0,0,0,0,0,0,0,0,1,0,1,1,0,0,0,1,0,1,1,0,0,0,0,0,0,1,1,0,0,0,0,0,1,1,0,0,0,1,1,0,0,1,1,0,0,0,0,0,0,0,0,0,0,1,1,1,1,1,0,1,0,0,0,1,1,1,0,0,1,0,0,1,0,0,1,0,0,0,0,0,0,1,0,0,0,0,0,0,1,1,0,0,1,1,1,0,0,0,1,1,1,1,1,1,1,1,0,0,0,0,1,1,0,0,1,1,0,0,1,1,1,1,0,1,0,1,1,1,1,0,1,1,0,1,1,1,1,1,0,0,1,1,0,1,1,0,1,0,1,0,0,0,0,0,0,0,1,1,0,1,0,1,0,0,0,0,0,0,1,1,0,1,0,0,1,1,1,0,1,1,1,0,1,0,0,1,1,1,0,1,0,0,0,1,0,1,0,0,1,1,1,0,0,0,1,0,1,0,0,0,1,0,0,0,1,1,1,1,0,1,1,0,1,0,0,1,0,1,0,0,1,1,0,0,1,0,1,0,1,0,0,0,0,0,0,0,0,1,0,0,1,1,1,0,1,1,1,1,1,1,1,0,0,1,0,1,1,1,1,1,1,0,0,1,1,1,1,1,0,0,1,1,0,1,1,0,0,0,1,0,0,1,1,1,0,0,1,1,0,1,1,1,0,1,0,1,1,0,0,1,0,1,1,0,0,0,1,0,0,1,1,1,1,1,1,0,1,1,0,0,1,1,1,1,1,1,0,0,1,0,1,1,1,0,0,1,1,1,0,0,1,0,0,1,1,0,0,0,1,1,1,0,1,1,0,0,1,1,0,1,0,1,1,0,0,0,1,0,0,1,1,1,1,0,0,1,0,0,0,1,1,1,0,1,0,0,1,1,0,1,0,0,1,1,1,1,0,0,1,1,1,0,0,1,1,0,0,1,0,0,1,1,0,0,0,0,0,0,0,1,0,0,1,1,1,1,0,0,0,1,0,1,0,0,0,0,0,0,0,0,0,0,0,0,0,0,1,0,0,0,0,0,0,0,0,0,0,0,0,0,0,0,0,0,0,0,0,0,0,0,1,0,0,0,0,1,0,1,0,0,0,0,0,0,0,0,0,0,0,0,0,0,1,0,0,0,0,0,0,0,0,0,0,0,0,0,0,0,0,0,0,0,0,0,0,0,1,0,0,0,0,0,0,0,inactive
1,1,1,0,0,1,1,0,1,1,1,0,1,1,1,1,0,0,0,0,0,0,0,0,0,0,0,0,0,0,0,0,0,0,0,1,0,1,1,0,0,0,1,0,1,1,0,0,0,0,0,0,1,1,0,0,0,0,0,1,1,0,0,0,1,1,0,0,0,0,0,0,0,0,0,0,0,0,0,0,1,1,1,1,1,0,1,0,0,0,1,1,1,0,0,0,0,0,1,0,0,0,1,0,0,0,0,0,1,0,0,0,0,1,0,1,1,0,0,1,1,1,0,0,0,1,1,0,1,1,1,1,1,0,0,0,0,1,1,0,0,1,1,0,0,1,1,1,1,0,1,1,1,1,0,1,0,1,1,0,1,1,1,1,1,0,0,1,1,0,1,1,0,1,0,1,1,0,0,0,0,0,0,0,1,0,1,0,1,0,0,0,0,0,0,1,1,0,1,0,0,1,1,1,1,1,1,1,0,1,0,0,1,1,1,1,1,0,0,0,0,0,0,0,0,1,1,0,0,0,0,1,0,1,0,0,0,1,0,0,0,1,0,1,1,0,1,1,0,1,0,0,1,0,1,0,0,1,1,0,0,1,0,1,0,1,0,0,0,0,0,0,0,0,1,0,0,1,1,1,0,1,1,1,1,1,0,0,0,0,1,1,1,1,1,1,1,1,0,0,1,1,1,1,1,0,0,1,1,0,1,1,0,0,0,1,0,0,1,1,1,1,0,1,1,0,1,1,1,0,1,0,1,1,0,0,1,0,1,1,0,0,0,1,0,0,1,1,1,1,1,1,0,1,1,0,1,1,1,1,1,1,1,0,0,1,0,1,1,0,0,1,1,1,1,0,0,1,0,0,1,1,0,0,0,1,1,1,0,1,1,0,0,1,1,0,1,0,1,1,0,0,0,1,0,0,1,1,1,1,0,1,1,0,1,1,1,1,1,1,1,0,0,1,1,0,1,0,0,1,1,1,1,0,0,1,1,1,0,0,1,1,1,1,1,1,0,1,1,0,1,1,1,1,1,1,1,1,0,1,1,1,1,0,1,0,1,0,1,0,0,0,0,0,0,0,0,0,0,0,0,1,0,1,0,0,0,0,0,0,0,0,0,0,0,0,0,1,0,0,0,0,0,0,0,0,0,1,0,0,0,0,1,0,1,0,0,0,0,0,0,0,0,0,0,0,0,1,0,1,0,0,0,0,0,0,0,0,0,0,0,0,0,1,0,0,0,0,0,0,0,0,0,1,0,0,0,0,0,0,0,inactive
1,1,0,0,1,1,1,1,1,1,1,0,1,1,1,1,0,0,0,0,0,0,0,0,0,0,0,0,0,0,0,0,1,1,0,1,0,1,1,0,0,0,1,0,0,1,0,0,0,0,0,0,1,1,0,0,0,0,0,1,1,0,0,0,0,0,0,0,0,0,0,0,0,0,0,0,0,0,0,0,1,0,0,0,0,0,0,0,1,1,1,1,1,0,0,0,0,0,1,0,0,0,1,0,0,0,0,0,1,1,1,0,1,1,1,1,1,0,0,1,1,1,0,0,0,1,1,0,1,1,0,0,0,0,0,0,0,1,1,0,0,1,1,0,0,1,0,0,0,0,0,1,0,0,0,1,0,0,0,0,0,1,1,1,1,0,0,0,0,0,0,0,0,0,0,0,1,0,0,0,0,0,0,0,1,0,0,0,1,0,0,0,0,0,0,1,0,0,1,0,0,0,0,1,1,1,0,1,0,1,0,0,0,0,1,1,0,0,0,0,0,0,0,0,0,0,0,0,0,0,0,1,0,0,0,0,0,0,0,0,0,0,0,0,0,0,0,0,0,1,0,0,0,0,0,0,0,0,0,0,0,0,0,0,0,0,0,0,0,0,0,0,0,0,1,0,0,0,1,0,0,0,1,0,1,0,0,0,0,0,1,1,0,0,0,1,0,0,0,0,0,0,0,0,0,0,0,1,0,0,0,1,0,0,0,0,0,0,1,0,0,1,0,1,1,0,0,0,0,0,0,0,1,1,1,0,1,0,1,0,0,0,0,0,0,0,1,0,0,1,0,0,0,1,0,0,1,1,0,0,0,0,1,0,0,1,0,1,0,0,0,1,1,0,0,0,0,0,0,0,0,0,0,0,0,0,0,1,0,0,1,1,0,1,0,0,1,0,1,1,0,0,0,0,0,0,0,0,1,0,0,0,1,0,0,0,1,0,0,0,1,0,0,0,0,0,0,0,0,1,1,1,1,0,1,1,1,1,1,1,1,1,0,1,0,1,1,1,1,1,1,1,0,0,1,0,0,0,0,0,1,1,1,1,1,1,0,0,0,0,0,0,0,0,0,0,0,0,0,0,1,0,0,0,0,0,0,0,0,0,0,0,0,0,0,0,0,1,0,0,0,0,0,0,0,0,0,0,0,0,0,1,1,0,0,0,0,0,0,0,0,0,0,0,0,0,1,1,0,0,0,0,0,0,0,0,0,0,0,0,0,0,0,1,1,0,0,0,1,0,0,0,0,0,0,0,0,0,0,0,0,active
1,1,0,0,1,1,1,1,1,1,1,0,1,1,1,1,0,0,0,0,0,0,0,0,0,0,0,0,0,0,0,0,1,1,0,1,0,1,1,0,0,0,1,0,0,1,0,0,0,0,0,0,1,1,0,0,0,0,0,1,1,0,0,0,0,0,0,0,0,0,0,0,0,0,0,0,0,0,0,0,1,0,0,0,0,0,0,0,1,1,1,1,1,0,0,0,0,0,1,0,0,0,1,0,0,0,0,0,1,1,1,0,1,1,1,1,1,0,0,1,1,1,0,0,0,1,1,0,1,1,0,0,0,0,0,0,0,1,1,0,0,1,1,0,0,1,0,0,0,0,0,1,0,0,0,1,0,0,0,0,0,1,1,1,1,0,0,0,0,0,0,0,0,0,0,0,1,0,0,0,0,0,0,0,1,0,0,0,1,0,0,0,0,0,0,1,0,0,1,0,0,0,0,1,1,1,0,1,0,1,0,0,0,0,1,1,0,0,0,0,0,0,0,0,0,0,0,0,0,0,0,1,0,0,0,0,0,0,0,0,0,0,0,0,0,0,0,0,0,1,0,0,0,0,0,0,0,0,0,0,0,0,0,0,0,0,0,0,0,0,0,0,0,0,1,0,0,0,1,0,0,0,1,0,1,0,0,0,0,0,1,1,0,0,0,1,0,0,0,0,0,0,0,0,0,0,0,1,0,0,0,1,0,0,0,0,0,0,1,0,0,1,0,1,1,0,0,0,0,0,0,0,1,1,1,0,1,0,1,0,0,0,0,0,0,0,1,0,0,1,0,0,0,1,0,0,1,1,0,0,0,0,1,0,0,1,0,1,0,0,0,1,1,0,0,0,0,0,0,0,0,0,0,0,0,0,0,1,0,0,1,1,0,1,0,0,1,0,1,1,0,0,0,0,0,0,0,0,1,0,0,0,1,0,0,0,1,0,0,0,1,0,0,0,0,0,0,0,0,1,1,1,1,0,1,1,1,1,1,1,1,1,0,1,0,1,1,1,1,1,1,1,0,0,1,0,0,0,0,0,1,1,1,1,1,0,0,0,0,0,0,0,0,0,0,0,0,0,0,0,0,0,0,0,0,0,0,0,0,0,0,0,0,0,0,0,0,1,0,0,0,0,0,0,0,0,0,0,0,0,0,1,1,0,0,0,0,0,0,0,0,0,0,0,0,0,1,1,0,0,0,0,0,0,0,0,0,0,0,0,0,0,0,1,1,0,0,0,1,0,0,0,0,0,0,0,0,0,0,0,0,active
1,1,0,0,1,1,1,1,1,1,1,0,1,1,1,1,0,1,1,0,0,0,0,0,0,0,0,0,0,0,0,0,1,1,0,1,0,1,1,0,0,0,1,0,0,1,0,0,0,0,0,0,1,1,0,0,0,0,0,1,1,0,0,0,0,0,0,0,0,0,0,0,0,0,0,0,0,0,0,0,1,0,0,0,0,0,0,0,1,1,1,1,1,1,0,0,0,0,1,0,0,0,1,0,0,0,0,0,1,1,1,0,1,1,1,1,1,0,0,1,1,1,0,0,0,1,1,0,1,1,0,0,0,0,0,0,1,1,1,0,0,1,1,0,0,1,0,0,0,0,0,1,0,0,0,1,0,0,0,0,0,1,1,1,1,0,0,0,0,0,0,0,0,0,0,0,1,0,0,0,0,0,0,0,1,0,0,0,1,0,0,0,0,0,0,1,0,0,1,0,0,0,0,1,1,1,0,1,0,1,0,0,0,0,1,1,0,0,0,0,0,0,0,0,0,0,0,0,0,0,0,1,0,0,0,0,0,0,0,0,0,0,0,0,0,0,0,0,0,1,0,0,0,0,0,0,0,0,0,0,0,0,0,0,0,0,0,0,0,0,0,0,0,0,1,0,0,0,1,0,0,0,1,0,1,0,0,0,0,0,1,1,0,0,0,1,0,0,0,0,0,0,0,0,0,0,0,1,0,0,0,1,0,0,0,0,0,0,1,0,0,1,0,1,1,0,0,0,0,0,0,0,1,1,1,0,1,0,1,0,0,0,0,0,0,0,1,0,0,1,0,0,0,1,0,0,1,1,0,0,0,0,1,0,0,1,0,1,0,0,0,1,1,0,0,0,0,0,0,0,0,0,0,0,0,0,0,1,0,0,1,1,0,1,0,0,1,0,1,1,0,0,0,0,0,0,0,0,1,0,0,0,1,0,0,0,1,0,0,0,1,0,0,0,0,0,0,0,0,1,1,1,1,0,1,1,1,1,1,1,1,1,0,1,0,1,1,1,1,1,1,1,0,0,1,0,0,0,0,0,1,1,1,1,1,0,0,0,0,0,0,0,0,0,0,0,0,0,0,0,0,0,0,0,0,0,0,0,0,0,0,0,0,0,0,0,0,0,0,0,0,0,0,0,0,0,0,0,0,0,0,1,1,0,0,0,0,0,0,0,0,0,0,0,0,0,1,1,0,0,0,0,0,0,0,0,0,0,0,0,0,0,0,1,1,0,0,0,1,0,0,0,0,0,0,0,0,0,0,0,0,active
1,1,0,0,1,1,1,1,1,1,1,0,1,1,1,1,0,0,0,0,0,0,0,0,0,0,0,0,0,0,0,0,1,1,0,1,0,1,1,0,0,0,1,0,0,1,0,0,0,0,0,0,1,1,0,0,0,0,0,1,1,0,0,0,0,0,0,0,0,0,0,0,0,0,0,0,0,0,0,0,1,0,0,0,0,0,0,0,1,1,1,1,1,0,0,0,0,0,1,0,0,0,1,0,0,0,0,0,1,1,1,0,1,1,1,1,1,0,0,1,1,1,0,0,0,1,1,0,1,1,0,0,0,0,0,0,0,1,1,0,0,1,1,0,0,1,0,0,0,0,0,1,0,0,0,1,0,0,0,0,0,1,1,1,1,0,0,0,0,0,0,0,0,0,0,0,1,0,0,0,0,0,0,0,1,0,0,0,1,0,0,0,0,0,0,1,0,0,1,0,0,0,0,1,1,1,0,1,0,1,0,0,0,0,1,1,0,0,0,0,0,0,0,0,0,0,0,0,0,0,0,1,0,0,0,0,0,0,0,0,0,0,0,0,0,0,0,0,0,1,0,0,0,0,0,0,0,0,0,0,0,0,0,0,0,0,0,0,0,0,0,0,0,0,1,0,0,0,1,0,0,0,1,0,1,0,0,0,0,0,1,1,0,0,0,1,0,0,0,0,0,0,0,0,0,0,0,1,0,0,0,1,0,0,0,0,0,0,1,0,0,1,0,1,1,0,0,0,0,0,0,0,1,1,1,0,1,0,1,0,0,0,0,0,0,0,1,0,0,1,0,0,0,1,0,0,1,1,0,0,0,0,1,0,0,1,0,1,0,0,0,1,1,0,0,0,0,0,0,0,0,0,0,0,0,0,0,1,0,0,1,1,0,1,0,0,1,0,1,1,0,0,0,0,0,0,0,0,1,0,0,0,1,0,0,0,1,0,0,0,1,0,0,0,0,0,0,0,0,1,1,1,1,0,1,1,1,1,1,1,1,1,0,1,0,1,1,1,1,1,1,1,0,0,1,0,0,0,0,0,1,1,1,1,1,1,0,0,0,0,0,0,0,0,0,0,0,0,0,0,1,0,0,0,0,0,0,0,0,0,0,0,0,0,0,0,0,1,0,0,0,0,0,0,0,0,0,0,0,0,0,1,1,0,0,0,0,0,0,0,0,0,0,0,0,0,1,1,0,0,0,0,0,0,0,0,0,0,0,0,0,0,0,1,1,0,0,0,1,0,0,0,0,0,0,0,0,0,0,0,0,active
1,0,0,0,0,1,1,1,1,1,1,0,1,1,1,0,0,0,0,0,0,0,0,0,0,0,0,0,0,0,1,1,0,0,0,1,0,1,1,0,0,0,0,0,0,0,0,0,0,0,0,0,1,1,1,1,0,0,0,1,1,0,0,0,1,0,0,0,0,0,0,0,0,0,0,0,0,0,0,0,1,1,1,0,0,0,0,0,0,0,1,1,1,0,0,0,0,0,1,0,0,0,1,0,0,0,0,0,1,0,1,1,0,1,1,1,1,0,0,1,1,1,0,0,0,1,1,0,1,1,1,1,0,0,0,0,0,1,1,0,0,1,1,1,1,1,0,1,1,0,0,1,1,1,0,1,1,1,1,0,0,1,1,1,1,0,0,1,0,0,0,0,0,1,0,1,1,0,0,0,0,0,0,0,1,0,1,0,1,0,0,0,0,0,0,1,1,0,1,1,0,1,0,1,1,1,1,1,1,1,1,0,1,0,1,1,1,0,0,0,0,0,0,0,0,0,1,0,0,0,0,1,0,1,0,0,0,1,0,0,0,1,0,0,0,0,0,0,0,1,1,0,0,0,1,0,0,1,0,0,0,1,0,0,0,1,0,0,0,0,0,0,0,0,1,0,0,0,1,1,0,1,1,0,1,1,0,0,0,0,1,1,0,1,1,1,1,1,0,0,1,1,0,1,1,0,0,1,0,0,1,1,0,0,0,0,0,0,1,1,1,0,0,1,1,0,0,1,1,0,1,1,1,1,0,0,1,0,1,1,0,0,0,1,0,0,1,0,1,1,0,0,0,1,1,0,1,1,1,0,1,1,1,0,0,1,0,1,1,1,0,1,1,1,1,0,0,0,0,0,1,1,0,0,0,1,1,1,0,0,1,1,0,1,1,0,1,0,1,1,0,0,0,1,1,0,0,1,1,1,0,1,1,0,0,0,1,1,1,0,1,0,0,0,0,0,0,0,0,1,1,1,1,0,1,1,1,0,1,0,1,1,0,0,1,0,0,1,1,0,1,0,0,0,0,0,1,0,0,0,1,1,1,0,0,0,0,0,0,0,0,0,0,0,0,0,0,0,0,0,0,0,0,0,0,0,0,0,0,0,0,0,0,0,0,0,0,0,0,0,1,0,0,0,0,0,0,0,0,0,0,0,0,0,0,0,0,0,0,0,0,0,0,0,0,0,0,0,0,0,0,0,0,0,0,0,0,0,0,0,0,0,0,0,0,0,1,0,0,0,0,0,0,0,0,0,0,0,0,0,0,active
1,0,0,0,0,1,1,1,1,1,1,0,1,1,1,0,0,0,0,0,0,0,0,0,0,0,0,0,0,0,1,1,0,0,0,1,0,1,1,0,0,0,0,0,0,0,0,0,0,0,0,0,1,1,1,1,0,0,0,1,1,0,0,0,1,1,0,0,1,0,0,0,0,0,0,0,0,0,0,0,1,1,1,0,1,0,0,0,0,0,1,1,1,0,0,0,0,0,1,0,0,0,1,0,0,0,0,0,1,0,1,1,0,1,1,1,1,0,0,1,1,1,0,0,0,1,1,0,1,1,1,1,0,0,0,0,0,1,1,0,0,1,1,0,0,1,0,1,1,0,0,1,1,1,0,1,1,1,1,0,0,1,1,1,1,0,0,1,0,0,0,0,0,1,0,1,1,0,0,0,0,0,0,0,1,0,1,0,1,0,0,0,0,0,0,1,1,0,1,0,0,1,0,1,1,1,1,1,0,1,0,0,1,0,1,1,1,0,0,0,0,0,0,0,0,0,1,0,0,0,0,1,0,1,0,0,0,1,0,0,0,1,0,0,0,0,0,0,0,1,0,0,0,0,1,0,0,1,0,0,0,1,0,0,0,1,0,0,0,0,0,0,0,0,1,0,0,0,1,0,0,1,1,0,1,1,0,0,0,0,1,1,0,1,1,1,1,1,0,0,1,1,0,1,1,0,0,1,0,0,1,1,0,0,0,0,0,0,1,1,1,0,0,1,1,0,0,1,1,0,1,1,1,1,0,0,1,0,1,1,0,0,0,1,0,0,1,0,1,1,0,0,0,1,1,0,1,1,1,0,1,1,1,0,0,1,0,1,1,1,0,1,1,1,1,0,0,0,0,0,1,1,0,0,0,1,1,1,0,0,1,1,0,1,1,0,1,0,1,1,0,0,0,1,1,0,0,1,1,1,0,1,1,0,0,0,1,1,1,0,1,0,0,0,0,0,0,0,0,1,1,1,1,0,1,1,1,0,1,0,1,1,0,0,1,0,0,1,1,1,1,0,0,0,0,0,1,0,0,0,1,1,1,0,0,0,0,0,0,0,0,0,0,0,0,0,0,0,0,0,0,0,0,0,0,0,0,0,0,0,0,0,0,0,0,0,0,0,0,0,1,0,0,0,0,0,0,0,0,0,0,0,0,0,0,0,0,0,0,0,0,0,0,0,0,0,0,0,0,0,0,0,0,0,0,0,0,0,0,0,0,0,0,0,0,0,1,0,0,0,0,0,0,0,0,0,0,0,0,0,0,active
1,0,0,0,0,1,1,0,1,1,1,0,1,1,1,0,0,0,0,0,0,0,0,0,0,0,0,1,0,0,1,1,0,0,0,1,0,1,1,0,0,0,0,0,0,0,0,0,0,0,0,0,1,1,0,0,0,0,0,1,1,0,0,0,0,0,0,0,0,0,0,0,0,0,0,0,0,0,0,0,1,0,0,0,0,0,0,0,0,0,1,1,1,0,0,0,0,1,1,0,0,0,1,0,0,1,1,1,1,0,1,1,0,1,1,1,1,0,0,1,1,1,0,0,0,1,1,0,1,0,0,0,0,0,0,0,0,1,1,0,0,1,1,0,0,1,0,0,0,0,0,1,1,1,0,1,0,0,0,0,0,1,1,1,1,0,0,0,0,0,0,0,0,0,0,1,1,0,0,0,0,0,0,0,1,0,0,0,1,0,0,0,0,0,0,0,0,0,1,0,0,0,0,1,1,1,0,1,0,1,0,0,0,0,1,1,0,0,0,0,0,0,0,0,0,0,0,0,0,0,0,1,0,0,0,0,0,1,0,0,0,0,0,0,0,0,0,0,0,1,0,0,0,0,0,0,0,1,0,0,0,0,0,0,0,0,0,0,1,0,0,0,0,0,1,0,0,0,1,0,0,0,1,0,1,0,0,0,0,0,1,1,0,0,0,1,1,1,0,0,0,0,0,1,0,0,0,1,0,1,0,1,0,0,0,0,0,0,1,1,1,0,0,1,1,0,0,1,1,0,0,0,1,1,0,0,1,0,1,0,0,0,0,1,0,0,1,0,1,1,0,0,0,1,0,0,1,1,1,0,1,0,1,0,0,1,0,1,1,1,0,1,1,1,1,0,0,0,0,0,1,0,0,0,0,1,0,1,0,0,1,1,0,1,1,0,1,0,1,1,0,0,0,1,0,0,0,1,1,0,0,1,1,0,0,0,1,0,1,0,1,0,1,0,0,0,0,1,0,1,1,1,1,0,1,1,1,0,1,0,1,1,0,0,1,0,0,1,1,0,0,0,0,0,0,0,1,0,0,0,1,1,1,0,0,0,0,0,0,0,0,0,0,0,0,0,0,0,0,0,0,0,0,0,0,0,0,0,1,0,0,0,0,0,0,0,0,0,0,0,0,0,0,0,0,0,0,0,0,0,0,0,0,0,0,0,0,0,0,0,0,0,0,0,0,0,0,0,0,0,0,0,0,0,1,0,0,0,0,0,0,0,0,0,0,0,0,0,0,0,0,0,0,0,0,0,0,0,0,0,0,inactive
1,0,0,0,0,1,1,1,1,1,1,0,1,1,1,0,0,0,0,0,0,0,0,0,0,0,0,0,0,0,1,1,0,0,0,1,0,1,1,0,0,0,0,0,0,0,0,0,0,0,0,0,1,1,1,1,0,0,0,1,1,0,0,0,1,0,0,0,0,0,0,0,0,0,0,0,0,0,0,0,1,1,1,0,0,0,0,0,0,0,1,1,1,0,0,0,0,0,1,0,0,0,1,0,0,0,0,0,1,0,1,1,0,1,1,1,1,0,0,1,1,1,0,0,0,1,1,0,1,1,1,1,0,0,0,0,0,1,1,0,0,1,1,1,1,1,0,1,1,0,0,1,1,1,0,1,1,1,1,0,0,1,1,1,1,0,0,1,0,0,0,0,0,1,0,1,1,0,0,0,0,0,0,0,1,0,1,0,1,0,0,0,0,0,0,1,1,0,1,1,0,1,0,1,1,1,1,1,1,1,1,0,1,0,1,1,1,0,0,0,0,0,0,0,0,0,1,0,0,0,0,1,0,1,0,0,0,1,0,0,0,1,0,0,0,0,0,0,0,1,1,0,0,0,1,0,0,1,0,0,0,1,0,0,0,1,0,0,0,0,0,0,0,0,1,0,0,0,1,1,0,1,1,0,1,1,0,0,0,0,1,1,0,1,1,1,1,1,0,0,1,1,0,1,1,0,0,1,0,0,1,1,0,0,0,0,0,0,1,1,1,0,0,1,1,0,0,1,1,0,1,1,1,1,0,0,1,0,1,1,0,0,0,1,0,0,1,0,1,1,0,0,0,1,1,0,1,1,1,0,1,1,1,0,0,1,0,1,1,1,0,1,1,1,1,0,0,0,0,0,1,1,0,0,0,1,1,1,0,0,1,1,0,1,1,0,1,0,1,1,0,0,0,1,1,0,0,1,1,1,0,1,1,0,0,0,1,1,1,0,1,0,0,0,0,0,0,0,0,1,1,1,1,0,1,1,1,0,1,0,1,1,0,0,1,0,0,1,1,0,1,0,0,0,0,0,1,0,0,0,1,1,1,0,0,0,0,0,0,0,0,0,0,0,0,0,0,0,0,0,0,0,0,0,0,0,0,0,0,0,0,0,0,0,0,0,0,0,0,0,1,0,0,0,0,0,0,0,0,0,0,0,0,0,0,0,0,0,0,0,0,0,0,0,0,0,0,0,0,0,0,0,0,0,0,0,0,0,0,0,0,0,0,0,0,0,1,0,0,0,0,0,0,0,0,0,0,0,0,0,0,inactive
1,0,0,0,0,1,1,1,1,1,1,0,1,1,1,0,0,0,0,0,0,0,0,0,0,0,0,0,0,0,1,1,0,0,0,1,0,1,1,0,0,0,0,0,0,0,0,0,0,0,0,0,1,1,1,1,0,0,0,1,1,0,0,0,1,1,0,0,1,0,0,0,0,0,0,0,0,0,0,0,1,1,1,0,1,0,0,0,0,0,1,1,1,0,0,0,0,0,1,0,0,0,1,0,0,0,0,0,1,0,1,1,0,1,1,1,1,0,0,1,1,1,0,0,0,1,1,0,1,1,1,1,0,0,0,0,0,1,1,0,0,1,1,0,0,1,0,1,1,0,0,1,1,1,0,1,1,1,1,0,0,1,1,1,1,0,0,1,0,0,0,0,0,1,0,1,1,0,0,0,0,0,0,0,1,0,1,0,1,0,0,0,0,0,0,1,1,0,1,0,0,1,0,1,1,1,1,1,0,1,0,0,1,0,1,1,1,0,0,0,0,0,0,0,0,0,1,0,0,0,0,1,0,1,0,0,0,1,0,0,0,1,0,0,0,0,0,0,0,1,0,0,0,0,1,0,0,1,0,0,0,1,0,0,0,1,0,0,0,0,0,0,0,0,1,0,0,0,1,0,0,1,1,0,1,1,0,0,0,0,1,1,0,1,1,1,1,1,0,0,1,1,0,1,1,0,0,1,0,0,1,1,0,0,0,0,0,0,1,1,1,0,0,1,1,0,0,1,1,0,1,1,1,1,0,0,1,0,1,1,0,0,0,1,0,0,1,0,1,1,0,0,0,1,1,0,1,1,1,0,1,1,1,0,0,1,0,1,1,1,0,1,1,1,1,0,0,0,0,0,1,1,0,0,0,1,1,1,0,0,1,1,0,1,1,0,1,0,1,1,0,0,0,1,1,0,0,1,1,1,0,1,1,0,0,0,1,1,1,0,1,0,0,0,0,0,0,0,0,1,1,1,1,0,1,1,1,0,1,0,1,1,0,0,1,0,0,1,1,1,1,0,0,0,0,0,1,0,0,0,1,1,1,0,0,0,0,0,0,0,0,0,0,0,0,0,0,0,0,0,0,0,0,0,0,0,0,0,0,0,0,0,0,0,0,0,0,0,0,0,1,0,0,0,0,0,0,0,0,0,0,0,0,0,0,0,0,0,0,0,0,0,0,0,0,0,0,0,0,0,0,0,0,0,0,0,0,0,0,0,0,0,0,0,0,0,1,0,0,0,0,0,0,0,0,0,0,0,0,0,0,active
1,0,0,0,0,1,1,1,1,1,1,0,1,1,1,0,0,0,0,0,0,0,0,0,0,0,0,0,0,0,1,1,0,0,0,1,0,1,1,0,0,0,0,0,0,0,0,0,0,0,0,0,1,1,0,0,0,0,0,1,1,0,0,0,1,1,0,0,0,0,0,0,0,0,0,0,0,0,0,0,1,0,1,0,0,0,0,0,0,0,1,1,1,0,0,0,0,0,1,0,0,0,1,0,0,0,0,0,1,0,1,1,0,1,1,1,1,0,0,1,1,1,0,0,0,1,1,0,1,1,0,0,0,0,0,0,0,1,1,0,0,1,1,0,0,1,0,0,0,0,0,1,1,1,0,1,1,0,0,0,0,1,1,1,1,0,0,0,0,0,0,0,0,0,0,1,1,0,0,0,0,0,0,0,1,0,0,0,1,0,0,0,0,0,0,1,0,0,1,0,0,0,0,1,1,1,0,1,0,1,0,0,0,0,1,1,0,0,0,0,0,0,0,0,0,0,0,0,0,0,0,1,0,0,0,0,0,1,0,0,0,0,0,0,0,0,0,0,0,1,0,0,0,0,0,0,0,1,0,0,0,0,0,0,0,0,0,0,0,0,0,0,0,0,1,0,0,0,1,0,0,0,1,0,1,0,0,0,0,0,1,1,0,0,0,1,1,1,0,0,0,0,0,1,0,0,0,1,0,0,0,1,0,0,0,0,0,0,1,1,1,0,0,1,1,0,0,1,1,0,0,0,1,1,0,0,1,0,1,0,0,0,0,1,0,0,1,0,1,1,0,0,0,1,0,0,1,1,1,0,1,0,1,0,0,1,0,1,1,1,0,1,1,1,1,0,0,0,0,0,1,0,0,0,0,1,0,1,0,0,1,1,0,1,1,0,1,0,1,1,0,0,0,1,0,0,0,1,1,0,0,1,1,0,0,0,1,0,1,0,1,0,0,0,0,0,0,0,0,1,1,1,1,0,1,1,1,0,1,0,1,1,0,0,1,0,0,1,1,1,1,1,0,0,0,0,1,0,0,0,1,1,1,0,1,0,0,0,0,0,0,0,0,0,0,0,0,0,0,0,0,1,0,0,0,0,0,0,0,0,0,0,0,0,0,0,0,0,0,0,0,0,0,0,0,0,0,0,0,0,0,0,0,0,0,0,0,0,0,0,0,0,0,0,0,0,0,1,0,0,0,0,0,0,0,0,0,0,0,0,0,0,0,0,0,0,0,0,0,0,0,0,0,0,0,0,0,0,0,0,0,active
1,0,0,0,0,1,1,1,1,1,1,0,1,1,1,0,0,0,0,0,0,0,0,0,0,0,0,0,0,0,1,1,0,0,0,1,0,1,1,0,0,0,0,0,0,0,0,0,0,0,0,0,1,1,0,0,0,0,0,1,1,0,0,0,1,1,0,0,0,0,0,0,0,0,0,0,0,0,0,0,1,0,1,0,0,0,0,0,0,0,1,1,1,0,0,0,0,0,1,0,0,0,1,0,0,0,0,0,1,0,1,1,0,1,1,1,1,0,0,1,1,1,0,0,0,1,1,0,1,1,0,0,0,0,0,0,0,1,1,0,0,1,1,0,0,1,0,0,0,0,0,1,0,0,0,1,1,0,0,0,0,1,1,1,1,0,0,0,0,0,0,0,0,0,0,1,1,0,0,0,0,0,0,0,1,0,0,0,1,0,0,0,0,0,0,1,0,0,1,0,0,0,0,1,1,1,0,1,0,1,0,0,0,0,1,1,0,0,0,0,0,0,0,0,0,0,0,0,0,0,0,1,0,0,0,0,0,0,0,0,0,0,0,0,0,0,0,0,0,1,0,0,0,0,0,0,0,0,0,0,0,0,0,0,0,0,0,0,0,0,0,0,0,0,1,0,0,0,1,0,0,0,1,0,1,0,0,0,0,0,1,1,0,0,0,1,0,0,0,0,0,0,0,1,0,0,0,1,0,0,0,1,0,0,0,0,0,0,1,0,1,0,0,1,1,0,0,1,1,0,0,0,1,1,0,0,1,0,1,0,0,0,0,0,0,0,1,0,1,1,0,0,0,1,0,0,1,1,1,0,0,0,1,0,0,1,0,1,1,1,0,1,1,1,0,0,0,0,0,0,0,0,0,0,0,0,0,1,0,0,1,1,0,1,1,0,1,0,1,1,0,0,0,0,0,0,0,1,1,0,0,1,1,0,0,0,1,0,1,0,1,0,0,0,0,0,0,0,0,1,1,1,1,0,1,1,1,0,1,0,1,1,0,0,1,0,0,1,1,1,1,0,0,0,0,0,1,0,0,0,1,1,1,0,1,0,0,0,0,0,0,0,0,0,0,0,0,0,0,0,1,0,0,0,0,0,0,0,0,0,0,0,0,0,0,0,0,1,0,0,0,0,0,0,0,0,0,0,0,0,0,0,0,0,0,0,0,0,0,0,0,0,0,0,0,0,1,0,0,0,0,0,0,0,0,0,0,0,0,0,0,0,0,1,0,0,0,0,0,0,0,0,0,0,0,0,0,0,0,0,0,active
1,0,0,0,0,1,1,1,1,1,1,0,1,1,1,0,0,0,0,0,0,0,0,0,0,0,0,0,0,0,1,1,0,0,0,1,0,1,1,0,0,0,0,0,0,0,0,0,0,0,0,0,1,1,0,0,0,0,0,1,1,0,0,0,1,1,0,0,0,0,0,0,0,0,0,0,0,0,0,0,1,0,1,0,0,0,0,0,0,0,1,1,1,0,0,0,0,0,1,0,0,0,1,0,0,0,0,0,1,0,1,1,0,1,1,1,1,0,0,1,1,1,0,0,0,1,1,0,1,1,0,0,0,0,0,0,0,1,1,0,0,1,1,0,0,1,0,0,0,0,0,1,0,0,0,1,1,0,0,0,0,1,1,1,1,0,0,0,0,0,0,0,0,0,0,1,1,0,0,0,0,0,0,0,1,0,0,0,1,0,0,0,0,0,0,1,0,0,1,0,0,0,0,1,1,1,0,1,0,1,0,0,0,0,1,1,0,0,0,0,0,0,0,0,0,0,0,0,0,0,0,1,0,0,0,0,0,0,0,0,0,0,0,0,0,0,0,0,0,1,0,0,0,0,0,0,0,0,0,0,0,0,0,0,0,0,0,0,0,0,0,0,0,0,1,0,0,0,1,0,0,0,1,0,1,0,0,0,0,0,1,1,0,0,0,1,0,0,0,0,0,0,0,1,0,0,0,1,0,0,0,1,0,0,0,0,0,0,1,0,1,0,0,1,1,0,0,1,1,0,0,0,1,1,0,0,1,0,1,0,0,0,0,0,0,0,1,0,1,1,0,0,0,1,0,0,1,1,1,0,0,0,1,0,0,1,0,1,1,1,0,1,1,1,0,0,0,0,0,0,0,0,0,0,0,0,0,1,0,0,1,1,0,1,1,0,1,0,1,1,0,0,0,0,0,0,0,1,1,0,0,1,1,0,0,0,1,0,1,0,1,0,0,0,0,0,0,0,0,1,1,1,1,0,1,1,1,0,1,0,1,1,0,0,1,0,0,1,1,1,1,0,0,0,0,0,1,0,0,0,1,1,1,0,1,0,0,0,0,0,0,0,0,0,0,0,0,0,0,0,1,0,0,0,0,0,0,0,0,0,0,0,0,0,0,0,0,1,0,0,0,0,0,0,0,0,0,0,0,0,0,0,0,0,0,0,0,0,0,0,0,0,0,0,0,0,1,0,0,0,0,0,0,0,0,0,0,0,0,0,0,0,0,1,0,0,0,0,0,0,0,0,0,0,0,0,0,0,0,0,0,inactive
0,0,0,0,0,1,1,1,1,1,1,0,1,1,1,1,0,1,1,0,0,0,0,0,0,0,0,0,0,0,0,0,0,0,0,1,0,1,1,0,0,0,0,0,0,0,0,0,0,0,0,0,1,1,1,1,0,0,0,1,1,0,0,0,1,1,0,0,1,0,0,0,0,0,0,0,0,0,0,0,1,1,1,0,1,0,1,0,0,0,1,1,1,1,0,0,0,0,1,0,0,0,1,0,0,0,0,0,1,0,1,0,0,1,1,1,1,0,0,1,1,1,0,0,0,1,1,0,1,1,1,1,0,0,0,1,0,1,1,0,0,1,1,0,0,1,0,1,1,0,0,1,1,1,0,1,1,1,1,0,0,1,1,1,1,0,0,1,0,0,0,0,0,1,0,1,1,0,0,0,0,0,0,0,1,0,1,0,1,0,0,0,0,0,0,1,1,0,1,0,0,1,0,1,1,1,1,1,0,1,0,0,1,0,1,1,1,0,0,0,0,0,0,0,0,1,1,0,0,0,0,1,0,1,0,0,0,1,0,0,0,1,0,0,0,0,0,0,0,1,0,0,1,0,1,0,0,1,0,0,0,1,0,0,0,1,0,0,0,0,0,0,0,0,1,0,0,0,1,0,0,1,1,0,1,1,0,0,0,0,1,1,1,1,1,1,1,1,0,0,1,1,0,1,1,0,0,1,1,0,1,1,0,0,0,0,0,0,1,1,1,0,0,1,1,1,0,1,1,0,1,1,1,1,0,0,1,0,1,1,0,0,0,1,0,0,1,0,1,1,0,1,0,1,1,0,1,1,1,0,1,1,1,0,0,1,0,1,1,1,0,1,1,1,1,0,0,1,0,0,1,1,0,0,0,1,1,1,0,0,1,1,0,1,1,0,1,0,1,1,0,0,0,1,1,0,0,1,1,1,0,1,1,0,0,0,1,1,1,1,1,0,0,1,1,0,0,0,0,1,1,1,1,0,1,1,1,0,1,0,1,1,1,1,1,0,0,1,1,1,1,1,1,1,1,1,1,0,0,0,1,1,1,0,0,1,1,0,0,0,0,0,0,0,0,0,0,0,0,0,0,0,0,0,0,0,0,1,0,0,0,0,0,0,0,0,0,0,0,0,1,0,0,0,0,0,0,0,0,0,0,1,1,0,0,0,0,0,0,0,0,0,0,0,0,0,0,0,0,0,0,0,0,1,0,0,0,0,0,0,0,0,0,0,0,0,1,0,0,0,0,0,0,0,0,0,0,0,0,0,0,inactive
0,0,0,0,0,1,1,0,1,1,1,0,1,1,1,0,0,0,0,0,0,0,0,0,0,0,0,0,0,0,1,1,0,0,0,1,0,1,1,0,0,0,0,0,0,0,0,0,0,0,0,0,1,1,1,1,0,0,0,1,0,0,0,0,0,0,0,0,0,0,0,0,0,0,0,0,0,0,0,0,1,1,1,0,0,0,0,0,0,0,1,1,1,0,0,0,0,0,1,0,0,0,1,0,0,0,0,0,1,1,1,1,1,1,1,1,1,0,0,1,1,1,0,0,0,1,1,0,1,1,1,1,0,0,0,0,0,1,1,0,0,1,1,1,1,1,0,1,1,0,0,1,1,1,0,1,1,1,1,0,0,1,1,1,1,0,0,1,0,0,0,0,0,1,0,1,1,0,0,0,0,0,0,0,1,0,1,0,1,0,0,0,0,0,0,1,1,0,1,1,0,1,0,1,1,1,1,1,1,1,1,0,1,0,1,1,1,0,0,0,0,0,0,0,0,0,1,0,0,0,0,1,0,1,0,0,0,1,0,0,0,1,0,0,0,0,0,0,0,1,1,0,0,0,1,0,0,1,0,0,0,1,0,0,0,1,0,0,0,0,0,0,0,0,1,0,0,0,1,1,0,1,1,0,1,1,0,0,0,0,1,1,0,1,1,1,1,1,0,0,1,1,0,1,1,0,0,1,0,0,1,1,0,0,1,0,0,0,1,1,1,0,0,1,1,0,0,1,1,0,1,1,1,1,0,0,1,0,1,1,0,0,0,1,0,0,1,0,1,1,0,0,0,1,1,0,1,1,1,0,1,1,1,0,0,1,1,1,1,1,0,1,1,1,1,0,0,0,0,0,1,1,0,0,0,1,1,1,0,0,1,1,0,1,1,0,1,0,1,1,0,0,0,1,1,0,0,1,1,1,0,1,1,0,0,0,1,1,1,0,1,0,0,0,0,0,0,0,0,1,1,1,1,0,1,1,1,0,1,0,1,1,0,0,0,0,0,1,1,0,1,0,0,0,0,0,0,0,0,0,1,1,1,1,0,0,0,0,0,0,0,0,0,0,0,0,0,0,0,0,0,0,0,0,0,0,0,0,0,0,0,0,0,0,0,0,0,0,0,0,1,0,0,0,0,0,0,0,0,0,0,0,0,0,0,0,0,0,0,0,0,0,0,0,0,0,0,0,0,0,0,0,0,0,0,0,0,0,0,0,0,0,0,0,0,0,1,0,0,0,0,0,0,0,0,0,0,0,0,0,0,active
0,0,0,0,0,1,1,0,1,1,1,0,1,1,1,0,0,0,0,0,0,0,0,0,0,0,0,0,0,0,1,1,0,0,0,1,0,1,1,0,0,0,0,0,0,0,0,0,0,0,0,0,1,1,1,1,0,0,0,1,0,0,0,0,0,0,0,0,0,0,0,0,0,0,0,0,0,0,0,0,1,1,1,0,0,0,0,0,0,0,1,1,1,0,0,0,0,0,1,0,0,0,1,0,0,0,0,0,1,1,1,1,1,1,1,1,1,0,0,1,1,1,0,0,0,1,1,0,1,1,1,1,0,0,0,0,0,1,1,0,0,1,1,1,1,1,0,1,1,0,0,1,1,1,0,1,1,1,1,0,0,1,1,1,1,0,0,1,0,0,0,0,0,1,0,1,1,0,0,0,0,0,0,0,1,0,1,0,1,0,0,0,0,0,0,1,1,0,1,1,0,1,0,1,1,1,1,1,1,1,1,0,1,0,1,1,1,0,0,0,0,0,0,0,0,0,1,0,0,0,0,1,0,1,0,0,0,1,0,0,0,1,0,0,0,0,0,0,0,1,1,0,0,0,1,0,0,1,0,0,0,1,0,0,0,1,0,0,0,0,0,0,0,0,1,0,0,0,1,1,0,1,1,0,1,1,0,0,0,0,1,1,0,1,1,1,1,1,0,0,1,1,0,1,1,0,0,1,0,0,1,1,0,0,1,0,0,0,1,1,1,0,0,1,1,0,0,1,1,0,1,1,1,1,0,0,1,0,1,1,0,0,0,1,0,0,1,0,1,1,0,0,0,1,1,0,1,1,1,0,1,1,1,0,0,1,1,1,1,1,0,1,1,1,1,0,0,0,0,0,1,1,0,0,0,1,1,1,0,0,1,1,0,1,1,0,1,0,1,1,0,0,0,1,1,0,0,1,1,1,0,1,1,0,0,0,1,1,1,0,1,0,0,0,0,0,0,0,0,1,1,1,1,0,1,1,1,0,1,0,1,1,0,0,0,0,0,1,1,0,1,0,0,0,0,0,0,0,0,0,1,1,1,1,0,0,0,0,0,0,0,0,0,0,0,0,0,0,0,0,0,0,0,0,0,0,0,0,0,0,0,0,0,0,0,0,0,0,0,0,1,0,0,0,0,0,0,0,0,0,0,0,0,0,0,0,0,0,0,0,0,0,0,0,0,0,0,0,0,0,0,0,0,0,0,0,0,0,0,0,0,0,0,0,0,0,1,0,0,0,0,0,0,0,0,0,0,0,0,0,0,active
1,0,0,0,0,1,1,1,1,1,1,0,1,1,1,1,0,0,0,0,0,0,1,0,0,0,0,0,0,0,0,0,0,0,0,1,0,0,1,0,0,0,0,0,0,0,0,0,0,0,0,0,1,1,0,0,0,0,0,0,0,0,0,0,0,0,0,0,0,0,0,0,0,0,0,0,0,0,0,0,1,1,1,0,0,0,0,0,0,0,1,1,1,0,0,1,0,0,1,0,0,0,1,0,0,0,0,0,1,1,0,0,0,1,0,1,1,0,0,1,1,0,0,0,1,1,1,1,1,1,0,0,0,0,0,0,0,1,0,0,1,1,1,0,0,1,0,0,0,0,0,1,0,0,1,1,0,0,0,0,0,1,0,1,1,0,0,0,0,0,0,0,0,0,0,0,1,0,0,0,0,1,0,0,1,0,0,0,1,1,0,0,0,0,0,1,0,1,1,0,0,0,0,1,1,1,0,1,0,1,0,0,0,0,1,1,0,0,0,0,0,0,0,0,0,0,0,0,0,0,0,1,1,0,0,0,0,0,0,0,1,0,0,0,0,0,0,0,0,1,0,0,0,0,0,0,0,0,0,1,0,0,0,0,0,0,1,0,0,0,0,1,0,0,1,0,0,0,1,0,0,0,1,0,1,0,1,1,0,0,1,1,0,0,0,1,0,0,0,0,0,0,0,0,0,0,0,1,0,0,0,1,0,0,0,0,0,0,1,0,0,0,0,1,1,0,0,0,0,0,0,0,1,1,1,0,1,0,1,0,1,0,0,0,0,0,1,1,0,1,0,0,0,1,0,0,1,1,0,0,0,1,1,0,0,1,0,1,0,0,0,1,1,0,0,0,0,0,0,0,0,0,0,0,0,0,0,1,0,0,1,1,0,1,0,0,1,0,1,1,0,0,0,0,0,0,0,0,1,0,1,0,1,0,0,0,1,0,0,0,1,0,0,0,0,0,0,0,0,1,1,1,1,0,1,1,1,1,1,1,1,0,0,1,1,1,1,1,1,0,0,0,0,0,1,0,1,0,0,0,1,1,1,1,1,0,0,0,0,0,0,0,0,0,0,0,0,0,0,0,0,0,0,0,0,0,0,0,0,0,0,0,0,0,0,0,0,1,0,0,0,0,0,0,0,0,0,0,0,0,0,0,0,0,0,0,0,0,0,0,0,0,0,0,0,0,0,0,0,0,0,0,0,0,0,0,0,0,0,0,0,0,0,1,0,0,0,0,0,0,0,0,0,0,0,0,0,0,0,0,0,active
1,0,0,0,0,1,1,1,1,1,1,0,1,1,1,1,0,0,0,0,0,0,0,0,0,0,0,0,0,0,0,0,0,0,0,0,0,0,0,0,0,0,0,0,0,0,0,0,0,0,0,0,1,1,0,0,0,0,0,1,1,0,0,0,0,0,0,0,0,0,0,0,0,0,0,0,0,0,0,0,1,0,1,0,0,0,0,0,0,0,1,1,1,0,0,0,0,0,1,0,0,0,1,0,0,0,0,0,1,1,1,0,0,1,0,1,1,0,0,1,1,1,0,0,0,1,1,0,1,1,0,0,0,0,0,0,0,1,1,0,0,1,1,0,0,1,0,0,0,0,0,1,1,1,0,1,0,0,0,0,0,1,0,1,1,0,0,0,0,0,0,0,0,0,0,1,1,0,0,0,0,0,0,0,1,0,0,0,1,0,0,0,0,0,0,1,0,1,1,0,0,0,0,1,1,1,0,1,0,1,0,0,0,0,1,1,0,0,0,0,0,0,0,0,0,0,0,0,0,0,0,1,0,0,0,0,0,1,0,0,0,0,0,0,0,0,0,0,0,1,0,0,0,0,0,0,0,1,0,0,0,0,0,0,0,0,0,0,0,0,0,0,0,0,1,0,0,0,1,0,0,0,1,0,1,0,0,0,0,0,1,1,0,0,0,1,1,1,0,0,0,0,0,1,0,0,0,1,0,0,0,1,0,0,0,0,0,0,1,1,0,0,0,1,1,0,0,1,1,0,0,0,1,1,1,0,1,0,1,0,0,0,0,1,0,0,1,1,1,1,0,0,0,1,0,0,1,1,1,0,1,1,1,0,0,1,0,1,1,0,0,1,1,1,1,0,0,0,0,0,1,0,0,0,0,1,0,1,0,0,1,1,0,1,1,0,1,0,1,1,0,0,0,1,0,0,0,1,1,0,0,0,1,0,0,0,1,0,1,0,1,0,0,0,0,0,0,0,0,1,1,1,1,0,1,1,1,1,1,1,1,1,0,1,1,1,1,1,1,0,1,0,0,0,1,0,1,0,0,0,1,1,1,1,0,0,1,0,0,0,0,0,0,0,0,0,0,0,0,0,0,0,0,0,0,0,0,0,0,0,0,0,0,0,0,0,0,0,0,0,0,0,0,0,0,0,0,0,0,0,0,0,1,0,0,0,0,0,0,0,0,0,0,0,0,0,0,0,0,0,0,0,0,0,0,0,0,0,0,0,0,0,0,0,0,0,0,0,0,0,0,0,0,0,0,0,0,0,0,0,0,active
0,0,0,0,0,1,1,1,1,1,1,0,1,1,1,1,0,1,1,1,0,0,0,0,0,0,0,0,0,0,0,0,0,0,0,1,0,1,1,0,0,0,0,0,0,0,0,0,0,0,0,0,1,1,1,1,0,0,0,1,1,0,0,0,1,1,0,0,1,0,0,0,0,0,0,0,0,0,0,0,1,1,1,0,1,0,1,0,0,0,1,1,1,1,0,0,0,0,1,0,0,0,1,0,0,0,0,0,1,1,0,0,1,1,1,1,1,0,0,1,1,1,0,0,0,1,1,0,1,1,1,1,0,0,0,1,1,1,1,0,0,1,1,0,0,1,0,1,1,0,0,1,1,1,0,1,1,1,1,0,0,1,1,1,1,0,0,1,0,0,0,0,0,1,0,1,1,0,0,0,0,0,0,0,1,0,1,0,1,0,0,0,0,0,0,1,1,0,1,0,0,1,0,1,1,1,1,1,0,1,0,0,1,0,1,1,1,0,0,0,0,0,0,0,0,0,1,0,0,0,0,1,0,1,0,0,0,1,0,0,0,1,0,0,0,0,0,0,0,1,0,0,1,0,1,0,0,1,0,0,0,1,0,0,0,1,0,0,0,0,0,0,0,0,1,0,0,0,1,0,0,1,1,0,1,1,0,0,0,0,1,1,0,1,1,1,1,1,0,0,1,1,0,1,1,0,0,1,1,0,1,1,0,0,1,0,0,0,1,1,1,0,0,1,1,0,0,1,1,0,1,1,1,1,0,0,1,0,1,1,0,0,0,1,0,0,1,0,1,1,0,1,0,1,1,0,1,1,1,0,1,1,1,0,0,1,1,1,1,1,0,1,1,1,1,0,0,1,0,0,1,1,0,0,0,1,1,1,0,0,1,1,0,1,1,0,1,0,1,1,0,0,0,1,1,0,0,1,1,1,0,1,1,0,0,0,1,1,1,1,1,0,0,1,1,0,0,0,0,1,1,1,1,0,1,1,1,0,1,0,1,1,1,1,1,0,0,1,1,1,1,1,1,1,1,1,1,0,0,0,1,1,1,1,0,1,1,0,0,0,0,0,0,0,0,0,0,0,0,0,0,0,0,0,0,0,0,1,0,0,0,0,0,0,0,0,0,0,0,0,1,0,0,0,0,0,0,0,0,0,0,1,1,0,0,0,0,0,0,0,0,0,0,0,0,0,0,0,0,0,0,0,0,1,0,0,0,0,0,0,0,0,0,0,0,0,1,0,0,0,0,0,0,0,0,0,0,0,0,0,0,active
1,1,1,1,0,1,1,1,1,1,1,0,1,1,1,0,0,1,1,1,0,0,0,0,0,0,0,0,0,0,0,0,0,0,0,1,0,1,1,0,0,0,0,0,0,0,0,0,0,0,0,0,1,1,1,1,0,0,0,1,1,0,0,0,1,1,0,0,1,0,0,0,0,0,0,0,0,0,0,0,1,1,1,0,1,0,1,0,0,0,1,1,1,1,0,0,0,0,1,0,0,0,1,0,0,0,0,0,1,0,0,0,0,1,1,1,1,0,0,1,1,1,0,0,0,1,1,0,1,1,1,1,0,0,0,1,1,1,1,0,0,1,1,0,0,1,0,1,1,0,0,1,1,1,0,1,1,1,1,0,0,1,1,1,1,0,0,1,0,0,0,0,0,1,0,1,1,0,0,0,0,0,0,0,1,0,1,0,1,0,0,0,0,0,0,1,1,0,1,0,0,1,0,1,1,1,1,1,0,1,0,0,1,0,1,1,1,0,0,0,0,0,0,0,0,0,1,0,0,0,0,1,0,1,0,0,0,1,0,0,0,1,0,0,0,0,0,0,0,1,0,0,1,0,1,0,0,1,0,0,0,1,0,0,0,1,0,0,0,0,0,0,0,0,1,0,0,0,1,0,0,1,1,0,1,1,0,0,0,0,1,1,0,1,1,1,1,1,0,0,1,1,0,1,1,0,0,1,1,0,1,1,0,0,0,0,0,0,1,1,1,0,0,1,1,0,0,1,1,0,1,1,1,1,0,0,1,0,1,1,0,0,0,1,0,0,1,0,1,1,0,1,0,1,1,0,1,1,1,0,1,1,1,0,0,1,0,1,1,1,0,1,1,1,1,0,0,1,0,0,1,1,0,0,0,1,1,1,0,0,1,1,0,1,1,0,1,0,1,1,0,0,0,1,1,0,0,1,1,1,0,1,1,0,0,0,1,1,1,1,1,0,0,1,1,0,0,0,0,1,1,1,1,0,1,1,1,0,1,0,1,1,1,1,1,0,0,1,1,1,1,1,1,1,1,1,1,0,0,0,1,1,1,0,0,1,1,0,0,0,0,0,0,0,0,0,0,0,0,0,0,0,0,0,0,0,0,1,0,0,0,0,0,0,0,0,0,0,0,0,1,0,0,0,0,0,0,0,0,0,0,1,1,0,0,0,0,0,0,0,0,0,0,0,0,0,0,0,0,0,0,0,0,1,0,0,0,0,0,0,0,0,0,0,0,0,1,0,0,0,0,0,0,0,0,0,0,0,0,0,0,inactive
0,0,0,0,0,1,1,1,1,1,1,0,1,1,1,1,0,0,0,0,0,0,0,0,0,0,0,0,0,0,1,1,0,0,0,1,0,1,1,0,0,0,0,0,0,0,0,0,0,0,0,0,1,1,1,1,0,0,0,1,1,0,0,0,1,0,0,0,0,0,0,0,0,0,0,0,0,0,0,0,1,1,1,0,1,0,0,0,0,0,1,1,1,0,0,0,0,0,1,0,0,0,1,0,0,0,0,0,1,1,1,1,1,1,1,1,1,0,0,1,1,1,0,0,0,1,1,0,1,1,1,1,0,0,0,0,0,1,1,0,0,1,1,0,0,1,0,1,1,0,0,1,1,1,0,1,1,1,1,0,0,1,1,1,1,0,0,1,0,0,0,0,0,1,0,1,1,0,0,0,0,0,0,0,1,0,1,0,1,0,0,0,0,0,0,1,1,0,1,0,0,1,0,1,1,1,1,1,0,1,0,0,1,0,1,1,1,0,0,0,0,0,0,0,0,0,1,0,0,0,0,1,0,1,0,0,0,1,0,0,0,1,0,0,0,0,0,0,0,1,0,0,0,0,1,0,0,1,0,0,0,1,0,0,0,1,0,0,0,0,0,0,0,0,1,0,0,0,1,0,0,1,1,0,1,1,0,0,0,0,1,1,0,1,1,1,1,1,0,0,1,1,0,1,1,0,0,1,0,0,1,1,0,0,1,0,0,0,1,1,1,0,0,1,1,0,0,1,1,0,1,1,1,1,0,0,1,0,1,1,0,0,0,1,0,0,1,0,1,1,0,0,0,1,1,0,1,1,1,0,1,1,1,0,0,1,1,1,1,1,0,1,1,1,1,0,0,0,0,0,1,1,0,0,0,1,1,1,0,0,1,1,0,1,1,0,1,0,1,1,0,0,0,1,1,0,0,1,1,1,0,1,1,0,0,0,1,1,1,0,1,0,0,0,0,0,0,0,0,1,1,1,1,0,1,1,1,0,1,0,1,1,1,1,0,0,0,1,1,1,1,0,1,1,1,1,0,0,0,0,1,1,1,1,0,0,1,0,0,0,0,0,0,0,0,0,0,0,0,0,0,0,0,0,0,0,0,1,0,0,0,0,0,0,0,0,0,0,0,0,1,0,0,0,0,0,0,0,0,0,0,0,1,0,0,0,0,0,0,0,0,0,0,0,0,0,0,0,0,0,0,0,0,1,0,0,0,0,0,0,0,0,0,0,0,0,1,0,0,0,0,0,0,0,0,0,0,0,0,0,0,active
1,0,0,0,0,1,1,1,1,1,1,0,1,1,1,1,0,0,0,0,0,0,0,0,0,0,0,0,0,0,0,0,0,0,0,0,0,0,0,0,0,0,0,0,0,0,0,0,0,0,0,0,1,1,0,0,0,0,0,1,1,0,0,0,0,0,0,0,0,0,0,0,0,0,0,0,0,0,0,0,1,0,1,0,0,0,0,0,0,0,1,1,1,0,0,0,0,0,1,0,0,0,1,0,0,0,0,0,1,1,1,0,0,1,0,1,1,0,0,1,1,1,0,0,0,1,1,0,1,1,0,0,0,0,0,0,0,1,1,0,0,1,1,0,0,1,0,0,0,0,0,1,0,0,0,1,0,0,0,0,0,1,0,1,1,0,0,0,0,0,0,0,0,0,0,1,1,0,0,0,0,0,0,0,1,0,0,0,1,0,0,0,0,0,0,1,0,1,1,0,0,0,0,1,1,1,0,1,0,1,0,0,0,0,1,1,0,0,0,0,0,0,0,0,0,0,0,0,0,0,0,1,0,0,0,0,0,0,0,0,0,0,0,0,0,0,0,0,0,1,0,0,0,0,0,0,0,0,0,0,0,0,0,0,0,0,0,0,0,0,0,0,0,0,1,0,0,0,1,0,0,0,1,0,1,0,0,0,0,0,1,1,0,0,0,1,0,0,0,0,0,0,0,1,0,0,0,1,0,0,0,1,0,0,0,0,0,0,1,0,1,0,0,1,1,0,0,1,1,0,0,0,1,1,1,1,1,0,1,0,0,0,0,0,0,0,1,1,1,1,0,0,0,1,0,0,1,1,1,0,0,1,1,0,0,1,0,1,1,1,0,1,1,1,0,0,0,0,0,0,0,0,0,0,0,0,0,1,0,0,1,1,0,1,1,1,1,0,1,1,0,0,0,0,0,0,0,1,1,0,0,1,1,0,0,0,1,0,1,0,1,0,0,0,0,0,0,0,0,1,1,1,1,0,1,1,1,1,1,1,1,1,0,0,1,0,0,0,1,0,1,0,0,0,0,0,1,0,0,0,1,1,1,1,1,0,0,0,0,0,0,0,0,0,0,0,0,0,0,0,0,0,0,0,0,0,0,0,0,0,0,0,0,0,0,0,0,1,0,0,0,0,0,0,0,0,0,0,0,0,0,0,0,0,0,0,0,0,0,0,0,0,0,0,0,0,0,0,0,0,0,0,0,0,0,0,0,0,0,0,0,0,0,1,0,0,0,0,0,0,0,0,0,0,0,0,0,0,0,0,0,active
1,0,0,0,0,1,1,1,1,1,1,0,1,1,1,1,0,0,0,0,0,0,0,0,0,0,0,0,0,0,0,0,0,0,0,0,0,0,0,0,0,0,0,0,0,0,0,0,0,0,0,0,1,1,0,0,0,0,0,1,1,0,0,0,0,0,0,0,0,0,0,0,0,0,0,0,0,0,0,0,1,0,1,0,0,0,0,0,0,0,1,1,1,0,0,0,0,0,1,0,0,0,1,0,0,0,0,0,1,1,1,0,0,1,0,1,1,0,0,1,1,0,0,0,0,1,1,0,1,1,0,0,0,0,0,0,0,1,0,0,0,1,1,0,0,1,0,0,0,0,0,1,0,0,0,1,0,0,0,0,0,1,0,1,1,0,0,0,0,0,0,0,0,0,0,0,1,0,0,0,0,0,0,0,1,0,0,0,1,0,0,0,0,0,0,1,0,1,1,0,0,0,0,1,1,1,0,1,0,1,0,0,0,0,1,1,0,0,0,0,0,0,0,0,0,0,1,0,0,0,0,1,0,0,0,0,0,0,0,0,0,0,0,0,0,0,0,0,0,1,0,0,0,0,0,0,0,0,0,0,0,0,0,0,0,0,0,0,0,0,0,0,0,0,1,0,0,0,1,0,0,0,1,0,1,0,0,0,0,0,1,1,0,0,0,1,0,0,0,0,0,0,0,0,1,0,0,1,0,0,0,1,0,0,0,0,0,0,1,0,0,0,0,1,1,0,0,0,0,0,0,0,1,1,1,0,1,0,1,0,0,0,0,0,0,0,1,1,0,1,0,0,0,1,0,0,1,1,0,0,0,1,1,0,0,1,0,1,0,0,0,1,1,0,0,0,0,0,0,0,0,1,0,0,0,0,1,1,0,0,1,1,0,1,0,0,1,0,1,1,0,0,0,0,0,0,0,0,1,0,0,0,1,0,0,0,1,0,0,0,1,0,0,0,0,0,0,0,0,1,1,1,1,0,1,1,1,1,1,1,1,0,0,1,1,1,1,1,1,0,0,0,0,0,1,0,1,0,0,0,1,1,1,1,1,0,0,0,0,0,0,0,0,0,0,0,0,0,0,0,0,0,0,0,0,0,0,0,0,0,0,0,0,0,0,0,0,1,0,0,0,0,0,0,0,0,0,0,0,0,0,0,0,0,0,0,0,0,0,0,0,0,0,0,0,0,0,0,0,0,0,0,0,0,0,0,0,0,0,0,0,0,0,1,0,0,0,0,0,0,0,0,0,0,0,0,0,0,0,0,0,active
0,0,0,0,0,1,1,1,1,1,1,0,1,1,1,1,0,1,1,0,0,0,0,0,0,0,0,0,0,0,0,0,0,0,0,1,0,1,1,0,0,0,0,0,0,0,0,0,0,0,0,0,1,1,1,1,0,0,0,1,1,0,0,0,1,1,0,0,1,0,0,0,0,0,0,0,0,0,0,0,1,1,1,0,1,0,1,0,0,0,1,1,1,1,0,0,0,0,1,0,0,0,1,0,0,0,0,0,1,0,1,0,0,1,1,1,1,0,0,1,1,1,0,0,0,1,1,0,1,1,1,1,0,0,0,1,0,1,1,0,0,1,1,0,0,1,0,1,1,0,0,1,1,1,0,1,1,1,1,0,0,1,1,1,1,0,0,1,0,0,0,0,0,1,0,1,1,0,0,0,0,0,0,0,1,0,1,0,1,0,0,0,0,0,0,1,1,0,1,0,0,1,0,1,1,1,1,1,0,1,0,0,1,0,1,1,1,0,0,0,0,0,0,0,0,0,1,0,0,0,0,1,0,1,0,0,0,1,0,0,0,1,0,0,0,0,0,0,0,1,0,0,1,0,1,0,0,1,0,0,0,1,0,0,0,1,0,0,0,0,0,0,0,0,1,0,0,0,1,0,0,1,1,0,1,1,0,0,0,0,1,1,0,1,1,1,1,1,0,0,1,1,0,1,1,0,0,1,1,0,1,1,0,0,1,0,0,0,1,1,1,0,0,1,1,0,0,1,1,0,1,1,1,1,0,0,1,0,1,1,0,0,0,1,0,0,1,0,1,1,0,1,0,1,1,0,1,1,1,0,1,1,1,0,0,1,1,1,1,1,0,1,1,1,1,0,0,1,0,0,1,1,0,0,0,1,1,1,0,0,1,1,0,1,1,0,1,0,1,1,0,0,0,1,1,0,0,1,1,1,0,1,1,0,0,0,1,1,1,1,1,0,0,1,1,0,0,0,0,1,1,1,1,0,1,1,1,0,1,0,1,1,1,1,1,0,0,1,1,1,1,1,1,1,1,1,1,0,0,0,1,1,1,0,0,1,1,0,0,0,0,0,0,0,0,0,0,0,0,0,0,0,0,0,0,0,0,1,0,0,0,0,0,0,0,0,0,0,0,0,1,0,0,0,0,0,0,0,0,0,0,1,1,0,0,0,0,0,0,0,0,0,0,0,0,0,0,0,0,0,0,0,0,1,0,0,0,0,0,0,0,0,0,0,0,0,1,0,0,0,0,0,0,0,0,0,0,0,0,0,0,active
1,0,0,0,0,1,1,1,1,1,1,0,1,1,1,1,0,0,0,0,0,0,0,0,0,0,0,0,0,0,0,0,0,0,0,0,0,0,0,0,0,0,0,0,0,0,0,0,0,0,0,0,1,1,0,0,0,0,0,1,1,0,0,0,1,1,0,0,0,0,0,0,0,0,0,0,0,0,0,0,1,0,1,0,1,0,0,0,0,0,1,1,1,0,0,0,0,0,1,0,0,0,1,0,0,0,0,0,1,1,1,0,0,1,0,1,1,0,0,1,1,0,0,0,0,1,1,0,1,1,0,0,0,0,0,0,0,1,0,0,0,1,1,0,0,1,0,0,0,0,0,1,0,0,0,1,1,0,0,0,0,1,0,1,1,0,0,0,0,0,0,0,0,0,0,0,1,0,0,0,0,0,0,0,1,0,0,0,1,0,0,0,0,0,0,1,0,1,1,0,0,0,0,1,1,1,0,1,0,1,0,0,0,0,1,1,0,0,0,0,0,0,0,0,0,0,0,0,0,0,0,1,0,0,0,0,0,0,0,0,0,0,0,0,0,0,0,0,0,1,0,0,0,0,0,0,0,0,0,0,0,0,0,0,0,0,0,0,0,0,0,0,0,0,1,0,0,0,1,0,0,0,1,0,1,0,0,0,0,0,1,1,0,0,0,1,0,0,0,0,0,0,0,0,0,0,0,1,0,0,0,1,0,0,0,0,0,0,1,0,0,0,0,1,1,0,0,0,0,0,0,0,1,1,1,0,1,0,1,0,0,0,0,0,0,0,1,1,0,1,0,1,0,1,0,0,1,1,0,0,0,1,1,0,0,1,0,1,0,0,0,1,1,0,0,0,0,0,0,0,0,0,0,0,0,0,0,1,0,0,1,1,0,1,0,0,1,0,1,1,0,0,0,0,0,0,0,0,1,0,0,0,1,0,0,0,1,0,0,0,1,0,0,0,0,0,0,0,0,1,1,1,1,0,1,1,1,1,1,1,1,0,0,1,1,1,1,1,1,1,0,0,0,0,1,0,1,0,0,0,1,1,1,1,1,1,0,0,0,0,0,0,0,0,0,0,0,0,0,0,1,0,0,0,0,0,0,0,0,0,0,0,0,0,0,0,0,1,0,0,0,0,0,0,0,0,0,0,0,0,0,1,0,0,0,0,0,0,0,0,0,0,0,0,0,0,1,0,0,0,0,0,0,0,0,0,0,0,0,0,0,0,0,1,0,0,0,0,0,0,0,0,0,0,0,0,0,0,0,0,0,active
1,0,0,0,0,1,1,1,1,1,1,0,1,1,1,1,0,0,0,0,0,0,0,0,0,0,0,0,0,0,0,0,0,0,0,0,0,0,0,0,0,0,0,0,0,0,0,0,0,0,0,0,1,1,0,0,0,0,0,0,0,0,0,0,0,0,0,0,0,0,0,0,0,0,0,0,0,0,0,0,1,0,0,0,0,0,0,0,0,0,1,1,1,0,0,0,0,0,1,0,0,0,1,0,0,0,0,0,1,1,1,0,0,1,0,1,1,0,0,1,1,0,0,0,0,1,1,0,1,1,0,0,0,0,0,0,0,1,0,0,0,1,1,0,0,1,0,0,0,0,0,1,0,0,0,1,0,0,0,0,0,1,0,1,1,0,0,0,0,0,0,0,0,0,0,0,1,0,0,0,0,0,0,0,1,0,0,0,1,0,0,0,0,0,0,1,0,1,1,0,0,0,0,1,1,1,0,1,0,1,0,0,0,0,1,1,0,0,0,0,0,0,0,0,0,0,0,0,0,0,0,1,0,0,0,0,0,0,0,0,0,0,0,0,0,0,0,0,0,1,0,0,0,0,0,0,0,0,0,0,0,0,0,0,0,0,0,0,0,0,0,0,0,0,1,0,0,0,1,0,0,0,1,0,1,0,0,0,0,0,1,1,0,0,0,1,0,0,0,0,0,0,0,0,0,0,0,1,0,0,0,1,0,0,0,0,0,0,1,0,0,0,0,1,1,0,0,0,0,0,0,0,1,1,1,0,1,0,1,0,0,0,0,0,0,0,1,1,0,1,0,0,0,1,0,0,1,1,0,0,0,1,1,0,0,1,0,1,0,0,0,1,1,0,0,0,0,0,0,0,0,0,0,0,0,0,0,1,0,0,1,1,0,1,0,0,1,0,1,1,0,0,0,0,0,0,0,0,1,0,0,0,1,0,0,0,1,0,0,0,1,0,0,0,0,0,0,0,0,1,1,1,0,0,1,1,1,1,1,1,1,0,0,0,1,0,0,0,1,0,0,0,0,0,0,0,1,0,0,0,1,1,1,1,1,0,0,0,0,0,0,0,0,0,0,0,0,0,0,0,0,0,0,0,0,0,0,0,0,0,0,0,0,0,0,0,0,1,0,0,0,0,0,0,0,0,0,0,0,0,0,0,0,0,0,0,0,0,0,0,0,0,0,0,0,0,0,0,0,0,0,0,0,0,0,0,0,0,0,0,0,0,0,1,0,0,0,0,0,0,0,0,0,0,0,0,0,0,0,0,0,active
1,0,0,0,0,1,1,1,1,1,1,0,1,1,1,1,0,0,0,0,0,0,0,0,0,0,0,0,0,0,0,0,0,0,0,0,0,0,0,0,0,0,0,0,0,0,0,0,0,0,0,0,1,1,0,0,0,0,0,1,1,0,0,0,0,0,0,0,0,0,0,0,0,0,0,0,0,0,0,0,1,0,1,0,0,0,0,0,0,0,1,1,1,0,0,0,0,0,1,0,0,0,1,0,0,0,0,0,1,0,1,0,0,1,0,1,1,0,0,1,1,0,0,0,0,1,1,0,1,1,0,0,0,0,0,0,0,1,0,0,0,1,1,0,0,1,0,0,0,0,0,1,0,0,0,1,0,0,0,0,0,1,0,1,1,0,0,0,0,0,0,0,0,0,0,0,1,0,0,0,0,0,0,0,1,0,0,0,1,0,0,0,0,0,0,1,0,1,1,0,0,0,0,1,1,1,0,1,0,1,0,0,0,0,1,1,0,0,0,0,0,0,0,0,0,0,1,0,0,0,0,1,0,0,0,0,0,0,0,0,0,0,0,0,0,0,0,0,0,1,0,0,0,0,0,0,0,0,0,0,0,0,0,0,0,0,0,0,0,0,0,0,0,0,1,0,0,0,1,0,0,0,1,0,1,0,0,0,0,0,1,1,0,0,0,1,0,0,0,0,0,0,0,0,1,0,0,1,0,0,0,1,0,0,0,0,0,0,1,0,0,0,0,1,1,0,0,0,0,0,0,0,1,1,1,0,1,0,1,0,0,0,0,0,0,0,1,1,0,1,0,1,0,1,0,0,1,1,0,0,0,1,1,0,0,1,0,1,0,0,0,1,1,0,0,0,0,0,0,0,0,1,0,0,0,0,1,1,0,0,1,1,0,1,0,0,1,0,1,1,0,0,0,0,0,0,0,0,1,0,0,0,1,0,0,0,1,0,0,0,1,0,0,0,0,0,0,0,0,1,1,1,1,0,1,1,1,1,1,1,1,0,0,1,1,1,1,1,1,0,0,0,0,0,1,0,1,0,0,0,1,1,1,0,1,0,0,0,0,0,0,0,0,0,0,0,0,0,0,0,0,0,0,0,0,0,0,0,0,0,0,0,0,0,0,0,0,1,0,0,0,0,0,0,0,0,0,0,0,0,0,0,0,0,0,0,0,0,0,0,0,0,0,0,0,0,0,0,0,0,0,0,0,0,0,0,0,0,0,0,0,0,0,1,0,0,0,0,0,0,0,0,0,0,0,0,0,0,0,0,0,active
0,0,0,0,0,1,1,1,1,1,1,0,1,1,1,1,0,1,1,0,0,0,0,0,0,0,0,0,0,0,0,0,0,0,0,1,0,1,1,0,0,0,0,0,0,0,0,0,0,0,0,0,1,1,1,1,0,0,0,1,1,0,0,0,1,0,0,0,0,0,0,0,0,0,0,0,0,0,0,0,1,1,1,0,1,0,0,0,0,0,1,1,1,1,0,0,0,0,1,0,0,0,1,0,0,0,0,0,1,1,0,0,1,1,1,1,1,0,0,1,1,1,0,0,0,1,1,0,1,1,1,1,0,0,0,1,0,1,1,0,0,1,1,0,0,1,0,1,1,0,0,1,1,1,0,1,1,1,1,0,0,1,1,1,1,0,0,1,0,0,0,0,0,1,0,1,1,0,0,0,0,0,0,0,1,0,1,0,1,0,0,0,0,0,0,1,1,0,1,0,0,1,0,1,1,1,1,1,0,1,0,0,1,0,1,1,1,0,0,0,0,0,0,0,0,0,1,0,0,0,0,1,0,1,0,0,0,1,0,0,0,1,0,0,0,0,0,0,0,1,0,0,0,0,1,0,0,1,0,0,0,1,0,0,0,1,0,0,0,0,0,0,0,0,1,0,0,0,1,0,0,1,1,0,1,1,0,0,0,0,1,1,0,1,1,1,1,1,0,0,1,1,0,1,1,0,0,1,0,0,1,1,0,0,1,0,0,0,1,1,1,0,0,1,1,0,0,1,1,0,1,1,1,1,0,0,1,0,1,1,0,0,0,1,0,0,1,0,1,1,0,0,0,1,1,0,1,1,1,0,1,1,1,0,0,1,1,1,1,1,0,1,1,1,1,0,0,0,0,0,1,1,0,0,0,1,1,1,0,0,1,1,0,1,1,0,1,0,1,1,0,0,0,1,1,0,0,1,1,1,0,1,1,0,0,0,1,1,1,0,1,0,0,0,0,0,0,0,0,1,1,1,1,0,1,1,1,0,1,0,1,1,1,1,0,0,0,1,1,1,1,0,1,1,1,1,0,0,0,0,1,1,1,1,0,0,1,0,0,0,0,0,0,0,0,0,0,0,0,0,0,0,0,0,0,0,0,1,0,0,0,0,0,0,0,0,0,0,0,0,1,0,0,0,0,0,0,0,0,0,0,0,1,0,0,0,0,0,0,0,0,0,0,0,0,0,0,0,0,0,0,0,0,1,0,0,0,0,0,0,0,0,0,0,0,0,1,0,0,0,0,0,0,0,0,0,0,0,0,0,0,active
1,0,0,0,0,1,1,1,1,1,1,1,1,1,1,1,0,0,0,0,0,0,0,0,0,0,0,0,0,0,0,0,0,0,0,1,0,1,1,0,0,0,0,0,0,0,0,0,0,0,0,0,1,1,0,0,0,0,0,1,1,0,0,0,0,0,0,0,0,0,0,0,0,0,0,0,0,0,0,0,1,1,1,0,1,0,0,0,0,0,1,1,1,0,0,0,0,0,1,0,0,0,1,0,0,0,0,0,1,1,1,0,0,1,0,1,1,0,0,1,1,0,0,0,0,1,1,0,1,1,1,1,0,0,0,0,0,1,0,0,0,1,1,1,1,1,0,1,1,0,0,1,0,0,0,1,1,1,1,0,0,1,0,1,1,0,0,1,0,0,1,1,0,1,0,0,1,0,0,0,0,0,0,0,1,0,1,0,1,0,0,0,0,0,0,1,1,1,1,1,0,1,0,1,1,1,1,1,1,1,1,0,1,0,1,1,1,0,0,0,0,0,0,0,0,0,1,0,0,0,0,1,0,1,0,0,0,0,0,0,0,1,0,0,0,0,0,0,0,1,1,0,0,0,1,0,0,0,0,0,0,1,0,0,0,1,0,0,0,0,0,0,0,0,1,0,0,0,1,1,0,1,1,1,1,1,0,0,0,0,1,1,0,1,1,1,0,0,0,0,1,1,0,0,1,0,0,1,0,0,1,1,0,0,0,0,0,0,1,0,0,0,0,1,1,0,0,0,0,0,1,1,1,1,1,0,1,0,1,1,0,0,0,0,0,0,1,1,0,1,0,0,0,1,1,0,1,1,0,0,0,1,1,0,0,1,0,1,0,0,0,1,1,0,0,0,0,0,0,0,0,1,0,0,0,0,1,1,0,0,1,0,0,1,0,0,1,0,1,1,0,0,0,0,0,0,0,0,1,1,0,0,1,0,0,0,1,1,0,0,1,0,0,0,0,0,0,0,0,1,1,1,1,0,1,1,1,1,1,1,1,0,0,1,1,1,1,1,1,1,0,0,0,0,1,0,1,0,0,0,1,1,1,1,1,0,0,0,0,0,0,0,0,0,0,0,0,0,0,0,0,0,0,0,0,0,0,0,0,0,0,0,0,0,0,0,0,1,0,0,1,0,0,0,0,0,0,0,0,0,0,0,0,0,0,0,0,0,0,0,0,0,0,0,0,0,0,0,0,0,0,0,0,0,0,0,0,0,0,0,0,0,0,1,0,0,1,0,0,0,0,0,0,0,0,0,0,0,0,0,0,active
1,0,0,0,0,1,1,0,1,1,1,0,1,1,1,1,0,0,0,0,0,0,1,0,0,0,0,0,0,0,0,0,0,0,0,1,0,1,1,0,0,0,0,0,0,0,0,0,0,0,0,0,0,0,0,0,0,0,0,0,0,0,0,0,0,0,0,0,0,0,0,0,0,0,0,0,0,0,0,0,0,0,0,0,0,0,0,0,0,0,1,1,1,0,0,1,0,0,1,0,0,0,1,0,0,0,0,0,1,0,1,0,0,1,0,1,0,0,0,1,1,0,0,0,1,1,1,1,0,0,0,0,0,0,0,0,0,1,0,0,1,0,0,0,0,1,0,0,0,0,0,1,0,0,0,0,0,0,0,0,0,1,1,1,1,0,0,0,0,0,0,0,0,0,0,0,1,0,0,0,0,0,1,0,0,0,0,0,1,0,0,0,0,0,0,0,0,0,0,0,0,0,0,1,1,0,0,1,0,0,0,0,0,0,1,1,0,0,0,0,0,0,0,0,0,0,0,0,0,0,0,0,0,0,0,0,0,0,0,0,0,0,0,0,0,0,0,0,0,0,0,0,0,0,0,0,0,0,0,0,0,0,0,0,0,0,0,0,0,0,0,0,0,0,0,0,0,0,0,0,0,0,0,0,1,0,0,0,0,0,1,1,0,0,0,1,0,0,0,0,0,0,0,0,0,0,0,0,0,0,0,0,0,0,0,0,0,0,0,0,1,0,0,1,0,0,0,0,0,0,0,0,0,1,1,0,1,0,0,0,0,0,0,0,0,0,1,0,0,0,0,0,0,0,0,0,1,0,0,0,0,0,0,0,0,1,0,1,0,0,0,1,0,0,0,0,0,0,0,0,0,0,0,0,0,0,0,0,0,0,1,1,0,0,0,0,1,0,1,1,0,0,0,0,0,0,0,0,1,0,0,1,0,0,0,0,0,0,0,0,0,0,0,0,0,0,0,0,0,0,0,0,0,0,1,1,1,1,1,1,0,0,0,0,0,0,0,1,0,0,0,0,0,0,0,0,0,0,0,0,1,0,1,0,0,0,0,0,0,0,0,0,0,0,0,0,0,0,0,0,0,0,0,0,0,0,0,0,0,0,0,0,0,0,0,0,0,0,0,0,0,0,0,0,0,0,0,0,0,0,0,0,0,0,0,0,0,0,0,0,0,0,0,0,0,0,0,0,0,0,0,0,0,0,0,0,0,0,0,0,0,0,0,0,0,0,0,0,0,0,0,0,0,0,0,0,0,0,0,0,0,inactive
1,0,0,0,0,1,1,1,1,1,1,0,1,1,1,1,0,0,0,0,0,0,1,0,0,0,0,0,0,0,0,0,0,0,0,1,0,1,1,0,0,0,0,0,0,0,0,0,0,0,0,0,1,1,0,0,0,0,0,1,1,0,0,0,0,0,0,0,0,0,0,0,0,0,0,0,0,0,0,0,1,0,0,0,0,0,0,0,0,0,1,1,1,0,0,1,0,0,1,0,0,0,1,0,0,0,0,0,1,0,1,0,0,1,1,1,1,0,0,1,1,1,0,0,1,1,1,1,1,1,0,0,0,0,0,0,0,1,1,0,1,1,1,0,0,1,0,0,0,0,0,1,0,0,0,1,0,0,0,0,0,1,1,1,1,0,0,0,0,0,0,0,0,0,0,1,1,0,0,0,0,0,1,0,1,0,0,0,1,0,0,0,0,0,0,1,0,0,1,0,0,0,0,1,1,1,0,1,0,1,0,0,0,0,1,1,0,0,0,0,0,0,0,0,0,0,0,0,0,0,0,1,0,0,0,0,0,0,0,0,0,0,0,0,0,0,0,0,0,1,0,0,0,0,0,0,0,0,0,0,0,0,0,0,0,0,0,0,0,0,0,0,0,0,1,0,0,0,1,0,0,0,1,0,1,0,0,0,0,0,1,1,0,0,0,1,0,0,0,0,0,0,0,1,0,0,0,1,0,0,0,1,0,0,0,0,0,0,1,0,1,0,0,1,1,0,0,1,1,0,0,0,1,1,1,0,1,0,1,0,0,0,0,0,0,0,1,0,1,1,0,0,0,1,0,0,1,1,1,0,0,0,1,0,0,1,0,1,1,1,0,1,1,1,0,0,0,0,0,0,0,0,0,0,0,0,0,1,0,0,1,1,0,1,1,0,1,0,1,1,0,0,0,0,0,0,0,1,1,0,0,1,1,0,0,0,1,0,1,0,1,0,0,0,0,0,0,0,0,1,1,1,1,0,1,1,1,1,1,1,1,1,0,1,1,1,1,1,1,0,1,0,0,0,1,0,1,0,0,0,1,1,1,0,0,0,0,0,0,0,0,0,0,0,0,0,0,0,0,0,0,0,0,0,0,0,0,0,0,0,0,0,0,0,0,0,0,0,0,0,0,0,0,0,0,0,0,0,0,0,0,0,0,0,0,0,0,0,0,0,0,0,0,0,0,0,0,0,0,0,0,0,0,0,0,0,0,0,0,0,0,0,0,0,0,0,0,0,0,0,0,0,0,0,0,0,0,0,0,0,0,active
1,0,0,0,0,1,1,1,1,1,1,0,1,1,1,1,0,0,0,0,0,0,0,0,0,0,0,0,0,0,1,1,0,0,0,1,0,1,1,0,0,0,0,0,0,0,0,0,0,0,0,0,1,1,0,0,0,0,0,1,1,0,0,0,0,0,0,0,0,0,0,0,0,0,0,0,0,0,0,0,1,0,0,0,0,0,0,0,0,0,1,1,1,0,0,0,0,0,1,0,0,0,1,0,0,0,0,0,1,0,1,1,0,1,1,1,1,0,0,1,1,1,0,0,0,1,1,0,1,1,0,0,0,0,0,0,0,1,1,0,0,1,1,0,0,1,0,0,0,0,0,1,0,0,0,1,0,0,0,0,0,1,1,1,1,0,0,0,0,0,0,0,0,0,0,1,1,0,0,0,0,0,0,0,1,0,0,0,1,0,0,0,0,0,0,1,0,0,1,0,0,0,0,1,1,1,0,1,0,1,0,0,0,0,1,1,0,0,0,0,0,0,0,0,0,0,0,0,0,0,0,1,0,0,0,0,0,0,0,0,0,0,0,0,0,0,0,0,0,1,0,0,0,0,0,0,0,0,0,0,0,0,0,0,0,0,0,0,0,0,0,0,0,0,1,0,0,0,1,0,0,0,1,0,1,0,0,0,0,0,1,1,0,0,0,1,0,0,0,0,0,0,0,1,0,0,0,1,0,0,0,1,0,0,0,0,0,0,1,0,1,0,0,1,1,0,0,1,1,0,0,0,1,1,1,0,1,0,1,0,0,0,0,0,0,0,1,0,1,1,0,0,0,1,0,0,1,1,1,0,0,0,1,0,0,1,0,1,1,1,0,1,1,1,0,0,0,0,0,0,0,0,0,0,0,0,0,1,0,0,1,1,0,1,1,0,1,0,1,1,0,0,0,0,0,0,0,1,1,0,0,1,1,0,0,0,1,0,1,0,1,0,0,0,0,0,0,0,0,1,1,1,1,0,1,1,1,1,1,1,1,1,0,1,1,1,1,1,1,0,1,0,0,0,1,0,1,0,0,0,1,1,1,0,0,0,0,0,0,0,0,0,0,0,0,0,0,0,0,0,0,0,0,0,0,0,0,0,0,0,0,0,0,0,0,0,0,0,0,0,0,0,0,0,0,0,0,0,0,0,0,0,0,0,0,0,0,0,0,0,0,0,0,0,0,0,0,0,0,0,0,0,0,0,0,0,0,0,0,0,0,0,0,0,0,0,0,0,0,0,0,0,0,0,0,0,0,0,0,0,0,active
1,1,1,1,0,1,1,0,1,1,0,0,1,1,1,0,0,1,1,0,0,0,0,0,0,0,0,0,0,0,0,0,0,0,0,0,0,0,0,0,0,0,0,0,0,0,0,0,0,0,0,0,0,0,0,0,0,0,0,0,0,0,0,0,0,0,0,0,0,0,0,0,0,0,0,0,0,0,0,0,0,0,0,0,0,0,0,0,0,0,1,1,1,1,0,0,0,0,1,0,0,0,1,0,0,0,0,0,1,0,1,0,1,1,0,1,1,0,0,1,1,0,0,0,0,1,1,0,0,0,0,0,0,0,0,1,0,1,0,0,0,0,0,0,0,1,0,0,0,0,0,1,0,0,0,0,0,0,0,0,0,1,0,1,1,0,0,0,0,0,0,0,0,0,0,1,1,0,0,0,0,0,0,0,0,0,0,0,1,0,0,0,0,0,0,0,0,1,0,0,0,0,0,1,1,0,0,1,0,0,0,0,0,0,1,1,0,0,0,0,0,0,0,0,0,1,0,0,0,0,0,0,0,0,0,0,0,0,0,0,0,0,0,0,0,0,0,0,0,0,0,0,0,0,0,0,0,0,0,0,0,0,0,0,0,0,0,0,0,0,0,0,0,0,0,0,0,0,0,0,0,0,0,0,1,0,0,0,0,0,1,1,1,0,0,1,0,0,0,0,0,0,0,0,0,0,0,0,0,0,0,0,0,0,1,0,0,0,0,0,0,0,0,1,0,0,0,0,0,0,0,0,0,1,1,0,1,0,0,0,0,0,0,0,0,0,1,0,0,0,0,0,0,0,0,0,1,0,0,0,0,0,0,0,0,1,1,1,0,0,0,1,0,0,0,0,0,0,0,0,0,0,0,0,0,0,0,0,0,0,1,1,0,0,0,0,1,0,1,1,0,0,0,0,0,0,0,0,1,0,0,0,0,0,0,0,0,0,0,0,0,0,0,0,0,0,0,0,0,0,0,0,1,0,0,1,1,0,0,0,0,0,0,0,0,0,0,0,0,0,0,0,0,0,0,0,0,0,0,0,1,1,1,0,0,0,0,0,0,0,0,0,0,0,0,0,0,0,0,0,0,0,0,0,0,0,0,0,0,0,0,0,0,0,0,0,0,0,0,0,0,0,0,0,0,0,0,0,0,0,0,0,0,0,0,0,0,0,0,0,0,0,0,0,0,0,0,0,0,0,0,0,0,0,0,0,0,0,0,0,0,0,0,0,0,0,0,0,0,0,0,0,0,0,0,0,0,0,0,0,0,active
1,0,0,0,0,1,1,1,1,1,1,0,1,1,1,0,0,0,0,0,0,0,0,0,0,0,0,0,0,0,1,1,0,0,0,1,0,1,1,0,0,0,0,0,0,0,0,0,0,0,0,0,1,1,1,1,0,0,0,1,1,0,0,0,1,1,0,0,1,0,0,0,0,0,0,0,0,0,0,0,1,1,1,0,1,0,0,0,0,0,1,1,1,0,0,0,0,0,1,0,0,0,1,0,0,0,0,0,1,0,1,1,0,1,1,1,1,0,0,1,1,1,0,0,0,1,1,0,1,1,1,1,0,0,0,0,0,1,1,0,0,1,1,0,0,1,0,1,1,0,0,1,1,1,0,1,1,1,1,0,0,1,1,1,1,0,0,1,0,0,0,0,0,1,0,1,1,0,0,0,0,0,0,0,1,0,1,0,1,0,0,0,0,0,0,1,1,0,1,0,0,1,0,1,1,1,1,1,0,1,0,0,1,0,1,1,1,0,0,0,0,0,0,0,0,0,1,0,0,0,0,1,0,1,0,0,0,1,0,0,0,1,0,0,0,0,0,0,0,1,0,0,0,0,1,0,0,1,0,0,0,1,0,0,0,1,0,0,0,0,0,0,0,0,1,0,0,0,1,0,0,1,1,0,1,1,0,0,0,0,1,1,0,1,1,1,1,1,0,0,1,1,0,1,1,0,0,1,0,0,1,1,0,0,0,0,0,0,1,1,1,0,0,1,1,0,0,1,1,0,1,1,1,1,0,0,1,0,1,1,0,0,0,1,0,0,1,0,1,1,0,0,0,1,1,0,1,1,1,0,1,1,1,0,0,1,0,1,1,1,0,1,1,1,1,0,0,0,0,0,1,1,0,0,0,1,1,1,0,0,1,1,0,1,1,0,1,0,1,1,0,0,0,1,1,0,0,1,1,1,0,1,1,0,0,0,1,1,1,0,1,0,0,0,0,0,0,0,0,1,1,1,1,0,1,1,1,0,1,0,1,1,0,0,1,0,0,1,1,1,1,0,0,0,0,0,1,0,0,0,1,1,1,0,0,0,0,0,0,0,0,0,0,0,0,0,0,0,0,0,0,0,0,0,0,0,0,0,0,0,0,0,0,0,0,0,0,0,0,0,1,0,0,0,0,0,0,0,0,0,0,0,0,0,0,0,0,0,0,0,0,0,0,0,0,0,0,0,0,0,0,0,0,0,0,0,0,0,0,0,0,0,0,0,0,0,1,0,0,0,0,0,0,0,0,0,0,0,0,0,0,active
1,1,0,0,0,1,1,1,1,1,1,1,1,1,1,1,1,0,0,0,0,0,1,0,0,0,0,0,0,0,0,0,0,0,0,0,0,0,0,0,0,0,0,0,0,0,0,0,0,0,0,0,1,1,1,1,0,0,0,1,1,0,0,0,1,0,0,0,0,0,0,0,0,0,0,0,0,0,0,0,1,0,1,0,0,0,0,0,0,0,1,1,1,0,0,1,0,0,1,0,0,0,1,0,0,0,0,0,1,0,1,0,0,1,0,1,1,0,0,1,1,1,0,0,1,1,1,1,1,1,0,0,0,0,0,0,0,1,1,0,1,1,1,0,0,1,0,0,0,0,0,1,1,1,0,1,0,0,0,0,0,1,1,1,1,0,0,0,0,0,0,0,0,0,0,0,1,0,0,0,0,0,1,0,1,0,0,0,1,0,0,0,0,0,0,1,0,0,1,0,0,0,0,1,1,1,0,1,0,1,0,0,0,0,1,1,0,0,0,0,0,0,0,0,0,0,1,0,0,0,0,1,0,0,0,0,0,0,0,0,0,0,0,0,0,0,0,0,0,1,0,0,0,0,0,0,0,1,0,0,0,0,0,0,0,0,0,0,0,0,0,0,0,0,1,0,0,0,1,0,0,0,1,0,1,0,0,0,0,0,1,1,0,0,0,1,1,1,0,0,0,0,0,1,1,0,0,1,0,0,0,1,0,0,0,0,0,0,1,0,1,0,0,1,1,1,0,1,1,0,0,0,1,1,0,1,1,0,1,0,0,0,0,0,1,0,1,0,0,1,0,0,0,1,0,0,1,1,0,0,1,1,1,0,0,1,0,1,0,0,0,1,1,1,0,0,0,0,0,0,0,1,0,0,0,0,1,1,0,0,1,1,0,1,1,1,1,0,1,1,0,0,0,1,0,0,0,1,1,0,0,1,1,0,0,0,1,0,0,1,1,0,0,0,0,0,0,0,0,1,1,1,1,0,1,1,1,1,0,0,1,1,0,1,1,1,1,1,1,0,1,0,0,0,1,0,1,0,0,0,1,1,1,0,1,0,1,0,0,0,0,0,0,0,0,0,0,0,0,0,0,0,0,0,0,0,0,0,0,0,0,0,0,0,0,0,0,1,0,0,0,0,0,0,0,0,0,0,0,0,0,0,1,0,0,0,0,0,0,0,0,0,0,0,0,0,0,0,0,0,0,0,0,0,0,0,0,0,0,0,0,0,0,1,0,0,0,0,0,0,0,0,0,0,0,0,0,0,0,0,0,active
1,1,0,0,0,1,1,1,1,1,1,1,1,1,1,1,1,0,0,0,0,0,1,0,0,0,0,0,0,0,0,0,0,0,0,0,0,0,0,0,0,0,0,0,0,0,0,0,0,0,0,0,1,1,1,1,0,0,0,1,1,0,0,0,1,1,0,0,1,1,1,1,0,0,0,0,0,0,0,0,1,0,1,0,1,0,1,0,0,0,1,1,1,0,0,1,0,0,1,0,0,0,1,0,0,0,0,0,1,0,1,0,0,1,0,1,1,0,0,1,1,1,0,0,1,1,1,1,1,1,0,0,0,0,0,0,0,1,1,0,1,1,1,0,0,1,0,0,0,0,0,1,1,1,0,1,0,0,0,0,0,1,1,1,1,0,0,0,0,0,0,0,0,0,0,0,1,0,0,0,0,0,1,0,1,0,0,0,1,0,0,0,0,0,0,1,0,0,1,0,0,0,0,1,1,1,0,1,0,1,0,0,0,0,1,1,0,0,0,0,0,0,0,0,0,0,1,0,0,0,0,1,0,0,0,0,0,0,0,0,0,0,0,0,0,0,0,0,0,1,0,0,0,0,0,0,0,1,0,0,0,0,0,0,0,0,0,0,0,0,0,0,0,0,1,0,0,0,1,0,0,0,1,0,1,0,0,0,0,0,1,1,0,0,0,1,1,1,0,0,0,0,0,1,1,0,0,1,0,0,0,1,0,0,0,0,0,0,1,0,1,0,0,1,1,1,0,1,1,0,0,0,1,1,1,1,1,0,1,0,0,0,0,0,1,0,1,0,0,1,0,0,0,1,0,0,1,1,0,0,1,1,1,0,0,1,0,1,0,0,0,1,1,1,0,0,0,0,0,0,0,1,0,0,0,0,1,1,0,0,1,1,0,1,1,1,1,0,1,1,0,0,0,1,0,0,0,1,1,0,0,1,1,0,0,0,1,0,0,1,1,0,0,0,0,0,0,0,0,1,1,1,1,0,1,1,1,1,1,1,1,1,0,1,1,1,1,1,1,1,1,0,0,0,1,0,1,0,0,0,1,1,1,0,1,0,1,0,0,0,0,0,0,0,0,0,0,0,0,0,0,0,0,0,0,0,0,0,0,0,0,0,0,0,0,0,0,1,0,0,0,0,0,0,0,0,0,0,0,0,0,0,1,0,0,0,0,0,0,0,0,0,0,0,0,0,0,0,0,0,0,0,0,0,0,0,0,0,0,0,0,0,0,1,0,0,0,0,0,0,0,0,0,0,0,0,0,0,0,0,0,active
1,0,0,0,0,1,1,0,1,1,1,0,1,1,1,1,0,0,0,0,0,0,0,0,0,0,0,0,0,0,0,0,0,0,0,0,0,0,0,0,0,0,0,0,0,0,0,0,0,0,0,0,1,1,0,0,0,0,0,1,1,0,0,0,0,0,0,0,0,0,0,0,0,0,0,0,0,0,0,0,0,0,0,0,0,0,0,0,0,0,1,1,1,0,0,0,0,0,1,0,0,0,1,0,0,0,0,0,1,0,1,0,0,1,0,1,0,0,0,1,1,0,0,0,0,1,1,0,0,0,0,0,0,0,0,0,0,1,0,0,0,0,0,0,0,1,0,0,0,0,0,1,0,0,0,0,0,0,0,0,0,1,0,1,1,0,0,0,0,0,0,0,0,0,0,0,1,0,0,0,0,0,0,0,0,0,0,0,1,0,0,0,0,0,0,0,0,0,0,0,0,0,0,1,1,0,0,1,0,0,0,0,0,0,1,1,0,0,0,0,0,0,0,0,0,0,0,0,0,0,0,0,0,0,0,0,0,0,0,0,0,0,0,0,0,0,0,0,0,0,0,0,0,0,0,0,0,0,0,0,0,0,0,0,0,0,0,0,0,0,0,0,0,0,0,0,0,0,0,0,0,0,0,0,1,0,0,0,0,0,1,1,0,0,0,1,0,0,0,0,0,0,0,0,0,0,0,0,0,0,0,0,0,0,0,0,0,0,0,0,0,0,0,1,0,0,0,0,0,0,0,0,0,1,1,0,1,0,0,0,0,0,0,0,0,0,1,0,0,0,0,0,0,0,0,0,1,0,0,0,0,0,0,0,0,1,0,1,0,0,0,1,0,0,0,0,0,0,0,0,0,0,0,0,0,0,0,0,0,0,1,1,0,0,0,0,1,0,1,1,0,0,0,0,0,0,0,0,1,0,0,0,0,0,0,0,0,0,0,0,0,0,0,0,0,0,0,0,0,0,0,1,1,0,1,1,1,1,1,1,1,1,0,0,1,0,0,0,1,0,1,0,0,0,0,0,1,0,0,0,1,1,1,0,1,0,0,0,0,0,0,0,0,0,0,0,0,0,0,0,0,0,0,0,0,0,0,0,0,0,0,0,0,0,0,0,0,0,0,0,0,0,0,0,0,0,0,0,0,0,0,0,0,0,0,0,0,0,0,0,0,0,0,0,0,0,0,0,0,0,0,0,0,0,0,0,0,0,0,0,0,0,0,1,0,0,0,0,0,0,0,0,0,0,0,0,0,0,0,0,0,inactive
1,1,1,0,0,1,1,1,1,1,1,1,1,1,1,1,1,0,0,0,0,0,1,1,0,0,0,0,0,0,0,0,0,0,0,0,0,0,0,0,0,0,0,0,0,0,0,0,0,0,0,0,0,0,0,0,0,0,0,0,0,0,0,0,0,0,0,0,0,0,0,0,0,0,0,0,0,0,0,0,0,0,0,0,0,0,0,0,0,0,1,1,1,0,0,1,0,0,1,0,0,0,1,0,0,0,0,0,1,0,1,0,0,1,0,1,0,0,0,1,1,1,0,0,1,1,1,1,0,0,0,0,0,0,0,0,0,1,1,0,1,0,0,0,0,1,1,0,0,0,0,1,0,0,0,0,0,0,0,0,0,1,0,1,1,0,0,0,0,0,0,0,0,0,0,0,1,0,0,0,0,0,1,0,0,0,1,0,1,0,0,0,0,0,0,0,0,0,0,0,0,0,0,1,1,0,0,1,0,0,0,0,0,1,1,1,1,0,0,0,0,0,0,0,0,0,0,0,0,0,0,0,0,0,0,0,0,0,0,0,0,0,0,0,0,0,1,0,0,0,0,0,0,0,0,0,0,0,0,0,0,0,0,0,0,0,0,0,0,0,0,0,0,0,0,0,0,0,0,0,0,0,0,0,1,0,0,0,0,0,1,1,0,0,0,1,0,0,0,0,0,0,0,0,0,0,0,0,0,0,0,0,0,0,0,0,0,0,0,0,1,0,0,1,0,1,0,0,0,0,0,0,0,1,1,1,1,0,0,0,0,0,0,0,0,0,1,0,0,0,0,0,0,0,0,0,1,0,0,0,0,0,0,0,0,1,0,1,0,0,0,1,0,0,0,0,0,0,0,0,0,0,0,0,0,0,0,0,0,0,1,1,0,0,0,1,1,0,1,1,0,0,0,0,0,0,0,0,1,0,0,1,0,0,0,0,0,0,0,0,0,0,0,0,0,0,0,0,0,0,0,1,1,0,1,1,1,1,1,1,0,1,0,1,1,1,1,1,0,0,0,0,0,0,1,0,0,0,0,0,1,1,1,0,0,0,0,0,0,0,0,0,0,0,0,0,0,0,0,0,0,0,0,0,0,0,0,0,0,0,0,0,0,0,0,0,0,0,0,0,0,0,0,0,0,0,0,0,0,0,0,0,0,0,0,0,0,0,0,0,0,0,0,0,0,0,0,0,0,0,0,0,0,0,0,0,0,0,0,0,0,0,0,0,0,0,0,0,0,0,0,0,0,0,0,0,0,0,0,0,0,active
1,1,1,0,0,1,1,1,1,1,1,1,1,1,1,1,1,0,0,0,0,0,1,1,0,0,0,0,0,0,0,0,0,0,0,0,0,0,0,0,0,0,0,0,0,0,0,0,0,0,0,0,0,0,0,0,0,0,0,0,0,0,0,0,0,0,0,0,0,0,0,0,0,0,0,0,0,0,0,0,0,0,0,0,0,0,0,0,0,0,1,1,1,0,0,1,0,0,1,0,0,0,1,0,0,0,0,0,1,0,1,0,0,1,0,1,0,0,0,1,1,1,0,0,1,1,1,1,0,0,0,0,0,0,0,0,0,1,1,0,1,0,0,0,0,1,1,0,0,0,0,1,0,0,0,0,0,0,0,0,0,1,0,1,1,0,0,0,0,0,0,0,0,0,0,0,1,0,0,0,0,0,1,0,0,0,1,0,1,0,0,0,0,0,0,0,0,0,0,0,0,0,0,1,1,0,0,1,0,0,0,0,0,1,1,1,1,0,0,0,0,0,0,0,0,0,0,0,0,0,0,0,0,0,0,0,0,0,0,0,0,0,0,0,0,0,1,0,0,0,0,0,0,0,0,0,0,0,0,0,0,0,0,0,0,0,0,0,0,0,0,0,0,0,0,0,0,0,0,0,0,0,0,0,1,0,0,0,0,0,1,1,0,0,0,1,0,0,0,0,0,0,0,0,0,0,0,0,0,0,0,0,0,0,0,0,0,0,0,0,1,0,0,1,0,1,0,0,0,0,0,0,0,1,1,1,1,0,0,0,0,0,0,0,0,0,1,0,0,0,0,0,0,0,0,0,1,0,0,0,0,0,0,0,0,1,0,1,0,0,0,1,0,0,0,0,0,0,0,0,0,0,0,0,0,0,0,0,0,0,1,1,0,0,0,1,1,0,1,1,0,0,0,0,0,0,0,0,1,0,0,1,0,0,0,0,0,0,0,0,0,0,0,0,0,0,0,0,0,0,0,1,1,0,1,1,1,1,1,1,0,0,0,1,1,1,1,1,0,0,0,0,0,0,1,0,0,0,0,0,1,1,1,0,0,0,0,0,0,0,0,0,0,0,0,0,0,0,0,0,0,0,0,0,0,0,0,0,0,0,0,0,0,0,0,0,0,0,0,0,0,0,0,0,0,0,0,0,0,0,0,0,0,0,0,0,0,0,0,0,0,0,0,0,0,0,0,0,0,0,0,0,0,0,0,0,0,0,0,0,0,0,0,0,0,0,0,0,0,0,0,0,0,0,0,0,0,0,0,0,0,active
1,1,1,0,0,1,1,1,1,1,1,1,1,1,1,1,1,0,0,0,0,0,1,1,0,0,0,0,0,0,0,0,0,0,0,0,0,0,0,0,0,0,0,0,0,0,0,0,0,0,0,0,0,0,0,0,0,0,0,0,0,0,0,0,0,0,0,0,0,0,0,0,0,0,0,0,0,0,0,0,0,0,0,0,0,0,0,0,0,0,1,1,1,0,0,1,0,0,1,0,0,0,1,0,0,0,0,0,1,0,1,0,0,1,0,1,0,0,0,1,1,1,0,0,1,1,1,1,0,0,0,0,0,0,0,0,0,1,1,0,1,0,0,0,0,1,1,0,0,0,0,1,0,0,0,0,0,0,0,0,0,1,0,1,1,0,0,0,0,0,0,0,0,0,0,0,1,0,0,0,0,0,1,0,0,0,1,0,1,0,0,0,0,0,0,0,0,0,0,0,0,0,0,1,1,0,0,1,0,0,0,0,0,1,1,1,1,0,0,0,0,0,0,0,0,0,0,0,0,0,0,0,0,0,0,0,0,0,0,0,0,0,0,0,0,0,1,0,0,0,0,0,0,0,0,0,0,0,0,0,0,0,0,0,0,0,0,0,0,0,0,0,0,0,0,0,0,0,0,0,0,0,0,0,1,0,0,0,0,0,1,1,0,0,0,1,0,0,0,0,0,0,0,0,0,0,0,0,0,0,0,0,0,0,0,0,0,0,0,0,1,0,0,1,0,1,0,0,0,0,0,0,0,1,1,1,1,0,0,0,0,0,0,0,0,0,1,0,0,0,0,0,0,0,0,0,1,0,0,0,0,0,0,0,0,1,0,1,0,0,0,1,0,0,0,0,0,0,0,0,0,0,0,0,0,0,0,0,0,0,1,1,0,0,0,1,1,0,1,1,0,0,0,0,0,0,0,0,1,0,0,1,0,0,0,0,0,0,0,0,0,0,0,0,0,0,0,0,0,0,0,1,1,0,1,1,1,1,1,1,0,1,0,1,1,1,1,1,0,0,0,0,0,0,1,0,0,0,0,0,1,1,1,0,0,0,0,0,0,0,0,0,0,0,0,0,0,0,0,0,0,0,0,0,0,0,0,0,0,0,0,0,0,0,0,0,0,0,0,0,0,0,0,0,0,0,0,0,0,0,0,0,0,0,0,0,0,0,0,0,0,0,0,0,0,0,0,0,0,0,0,0,0,0,0,0,0,0,0,0,0,0,0,0,0,0,0,0,0,0,0,0,0,0,0,0,0,0,0,0,0,active
1,1,0,0,0,1,0,0,0,0,0,0,1,1,1,0,0,0,0,0,0,0,0,0,0,0,0,1,0,0,0,0,0,0,0,1,0,0,0,0,0,1,0,0,0,0,0,0,0,0,0,0,1,1,0,0,0,0,1,1,0,0,0,0,0,0,0,0,0,0,0,0,0,0,0,0,0,0,0,0,1,0,0,0,0,0,0,0,0,0,1,0,1,0,0,0,0,1,0,0,0,0,0,0,0,1,1,1,1,0,0,0,0,0,0,0,1,0,0,1,0,1,1,0,0,0,1,0,1,1,0,0,0,0,0,0,0,0,1,1,0,1,1,0,0,0,0,0,0,0,0,1,0,0,0,1,0,0,0,0,0,0,0,0,0,0,0,0,0,0,0,0,0,0,0,1,0,0,0,0,0,0,0,0,1,0,0,0,1,0,0,0,0,0,0,1,0,0,1,0,0,0,0,0,1,1,0,1,0,1,0,0,0,0,0,1,0,0,0,0,0,0,0,0,0,0,0,0,0,0,0,1,0,0,0,0,0,1,0,0,0,0,0,0,0,0,0,0,0,1,0,0,1,0,0,0,0,1,0,0,0,0,0,0,0,0,0,0,1,0,0,0,0,0,1,0,0,0,1,0,0,0,1,0,0,0,0,0,0,0,1,0,0,0,0,0,0,0,0,0,0,0,0,1,0,0,0,1,1,1,0,1,0,0,0,0,0,1,1,0,0,0,0,0,1,0,0,1,1,0,0,0,1,1,0,0,1,0,1,0,0,0,0,0,0,0,0,0,1,1,0,1,0,1,0,0,0,1,1,0,0,0,1,0,1,0,0,0,1,0,0,0,1,1,0,0,0,1,0,0,0,0,0,0,0,0,0,1,0,0,1,0,1,1,1,0,0,0,0,0,0,0,0,0,0,0,0,1,0,0,0,0,1,1,0,0,1,0,1,0,1,0,1,1,1,0,0,1,0,1,1,1,1,0,0,0,1,0,0,0,1,1,0,0,1,0,0,0,0,0,1,0,0,0,0,0,1,0,0,0,1,1,1,0,0,0,0,0,0,0,0,0,0,0,0,0,0,0,0,0,0,0,0,0,0,1,0,0,0,0,0,0,0,0,0,0,0,0,0,0,0,0,0,0,0,0,0,0,0,0,0,0,0,0,0,0,0,0,0,0,0,0,0,0,0,0,0,0,0,0,0,1,0,0,0,0,0,0,0,0,0,0,0,0,0,0,0,0,0,0,0,0,0,0,0,0,0,0,0,0,0,inactive
1,1,0,0,0,1,0,0,1,1,1,0,1,1,1,1,0,0,0,0,1,1,0,0,0,0,0,0,0,0,0,0,0,0,0,1,0,1,1,0,0,0,1,0,0,1,0,0,0,0,0,0,0,0,0,0,0,0,0,0,0,0,0,0,0,0,0,0,0,0,0,0,0,0,0,0,0,0,0,0,1,1,0,0,0,0,0,0,0,0,1,1,1,0,0,0,0,0,1,1,0,0,1,1,1,0,0,0,0,0,0,0,0,0,1,0,1,0,0,1,1,1,0,0,0,1,1,0,0,0,0,1,1,0,0,0,0,1,1,0,0,0,0,0,1,0,1,0,0,0,1,0,0,0,0,0,0,0,0,0,1,1,0,0,1,0,0,1,0,0,0,0,0,1,0,1,1,1,0,0,1,0,0,0,0,0,1,0,1,0,1,0,1,0,0,0,0,0,0,0,0,0,1,1,0,0,1,1,0,0,1,0,0,1,1,0,1,0,0,1,0,0,0,0,0,0,0,0,0,1,0,0,0,1,0,0,0,0,0,0,0,0,0,1,0,1,1,0,0,0,1,0,0,1,0,1,0,0,0,0,0,0,0,1,0,1,0,0,0,0,0,0,0,1,0,1,0,1,0,1,0,0,0,0,0,0,0,0,0,0,0,1,0,0,0,1,0,0,0,0,0,0,0,0,0,0,0,0,0,0,0,0,0,0,0,1,0,0,0,0,1,1,0,1,0,1,1,0,0,0,0,0,0,0,0,0,1,0,0,0,0,0,0,0,0,0,1,0,0,0,1,0,0,0,0,0,1,0,0,0,0,0,0,0,0,1,1,1,1,0,0,1,0,0,0,0,0,0,0,0,0,0,0,0,0,0,0,0,0,1,1,1,1,0,0,0,0,1,0,0,0,0,0,0,0,0,1,0,0,0,0,1,0,0,1,1,0,0,0,0,0,0,0,0,0,0,0,0,0,0,0,0,1,1,1,1,0,0,0,0,0,0,1,1,0,0,0,0,0,0,0,0,0,0,1,0,0,0,0,0,0,0,0,0,0,0,0,0,0,0,0,0,0,0,0,0,0,0,0,0,0,0,0,0,0,0,0,0,0,0,0,0,0,0,0,0,0,0,0,0,0,0,0,0,0,0,0,0,0,0,0,0,0,0,0,0,0,0,0,0,0,0,0,0,0,0,0,0,0,0,0,0,0,0,0,0,0,0,0,0,0,0,0,0,0,0,0,0,0,0,0,0,0,0,0,0,0,0,0,0,0,inactive
1,1,0,0,0,1,0,0,1,1,1,0,1,1,1,1,0,0,0,0,1,1,0,0,0,0,0,0,0,0,0,0,0,0,0,1,0,1,1,0,0,0,1,0,0,1,0,0,0,0,0,0,0,0,0,0,0,0,0,0,0,0,0,0,0,0,0,0,0,0,0,0,0,0,0,0,0,0,0,0,1,1,0,0,0,0,0,0,0,0,1,1,1,0,0,0,0,0,1,1,0,0,1,1,1,0,0,0,0,0,0,0,0,0,1,0,1,0,0,1,1,1,0,0,0,1,1,0,0,0,0,1,1,0,0,0,0,1,1,0,0,0,0,0,1,0,1,0,0,0,1,0,0,0,0,0,0,0,0,0,1,1,0,0,1,0,0,1,0,0,0,0,0,1,0,1,1,1,0,0,1,0,0,0,0,0,1,0,1,0,1,0,1,0,0,0,0,0,0,0,0,0,1,1,0,0,1,1,0,0,1,0,0,1,1,0,1,0,0,1,0,0,0,0,0,0,0,0,0,1,0,0,0,1,0,0,0,0,0,0,0,0,0,1,0,1,1,0,0,0,1,0,0,1,0,1,0,0,0,0,0,0,0,1,0,1,0,0,0,0,0,0,0,1,0,1,0,1,0,1,0,0,0,0,0,0,0,0,0,0,0,1,0,0,0,1,0,0,0,0,0,0,0,0,0,0,0,0,0,0,0,0,0,0,0,1,0,0,0,0,1,1,0,1,0,1,1,0,0,0,0,0,0,0,0,0,1,0,0,0,0,0,0,0,0,0,1,0,0,0,1,0,0,0,0,0,1,0,0,0,0,0,0,0,0,1,1,1,1,0,0,1,0,0,0,0,0,0,0,0,0,0,0,0,0,0,0,0,0,1,1,1,1,0,0,0,0,1,0,0,0,0,0,0,0,0,1,0,0,0,0,1,0,0,1,1,0,0,0,0,0,0,0,0,0,0,0,0,0,0,0,0,1,1,1,1,0,0,0,0,0,0,1,1,0,0,0,0,0,0,0,0,0,0,1,0,0,0,0,0,0,0,0,0,0,0,0,0,0,0,0,0,0,0,0,0,0,0,0,0,0,0,0,0,0,0,0,0,0,0,0,0,0,0,0,0,0,0,0,0,0,0,0,0,0,0,0,0,0,0,0,0,0,0,0,0,0,0,0,0,0,0,0,0,0,0,0,0,0,0,0,0,0,0,0,0,0,0,0,0,0,0,0,0,0,0,0,0,0,0,0,0,0,0,0,0,0,0,0,0,0,inactive
1,1,0,0,0,1,1,1,1,0,0,0,1,1,1,1,0,0,0,0,0,0,0,0,0,0,0,0,0,0,0,0,1,0,1,0,0,0,0,0,0,0,0,0,0,0,0,0,0,0,0,0,1,1,0,0,1,0,0,1,1,0,0,0,1,1,0,0,1,1,1,0,0,0,0,0,0,0,1,1,1,0,1,0,1,0,0,0,0,0,1,1,1,0,0,0,0,0,1,0,0,0,1,0,0,0,0,0,1,1,1,0,1,1,1,1,1,0,0,1,1,1,0,0,0,1,1,0,1,1,0,0,0,0,0,0,0,1,1,0,0,1,1,0,0,1,0,0,0,0,0,1,0,0,0,1,0,0,0,0,0,1,0,1,1,0,0,0,0,0,0,0,0,0,0,1,1,0,0,0,0,0,0,0,1,0,0,0,1,0,0,0,0,0,0,1,0,1,1,0,0,0,0,1,1,1,0,1,0,1,0,0,0,0,1,1,0,0,0,0,0,0,0,0,0,1,1,0,0,0,0,1,0,0,0,0,0,0,0,0,0,0,0,0,0,0,0,0,0,1,0,0,1,0,0,0,0,0,0,0,0,0,0,0,0,0,0,0,0,0,0,0,0,0,1,0,0,0,1,0,0,0,1,0,1,0,0,0,0,0,1,0,1,0,0,1,0,0,0,0,0,0,0,1,1,0,0,1,1,0,0,1,0,0,0,0,0,0,1,0,1,1,0,0,1,1,0,1,1,0,0,0,1,1,1,1,1,0,1,0,0,0,0,0,0,0,1,0,1,1,0,1,0,1,0,0,0,1,1,1,0,1,1,0,0,0,0,1,1,0,0,1,1,1,0,0,0,1,0,0,0,1,0,0,0,0,1,1,0,0,1,1,1,1,1,1,1,0,1,1,0,0,0,0,0,0,0,1,1,0,0,1,1,0,1,1,1,0,1,0,1,0,0,1,1,0,0,0,0,1,1,1,1,1,0,1,1,0,1,0,1,1,1,0,1,1,0,0,1,1,1,1,1,1,0,0,1,1,0,0,1,1,1,1,1,0,0,0,0,0,0,0,0,0,0,0,0,0,0,0,0,0,0,0,0,0,0,0,0,0,0,0,0,0,0,0,0,0,0,0,0,0,0,0,0,0,0,0,0,0,0,1,1,0,0,0,0,1,0,0,0,0,0,0,0,0,1,1,0,0,0,0,1,0,0,0,0,0,0,0,0,0,0,1,1,0,0,0,1,0,0,0,0,0,0,0,0,0,0,0,0,active
0,0,0,0,0,0,0,0,1,1,0,0,0,0,0,0,0,0,0,0,0,0,0,0,0,0,0,1,1,1,0,0,0,0,0,1,0,1,1,0,0,0,0,0,0,0,0,0,0,0,0,0,1,1,0,0,0,0,0,0,0,0,0,0,0,0,0,0,0,0,0,0,0,0,0,0,0,0,0,0,1,1,1,0,0,0,0,0,0,0,0,1,0,0,0,0,0,1,1,1,0,0,0,0,0,1,1,1,0,0,0,0,0,0,0,1,0,0,0,0,0,0,0,0,0,1,0,0,1,0,1,1,0,0,0,0,0,0,0,0,0,0,0,0,0,0,0,1,1,0,0,0,0,0,0,1,0,1,1,0,0,0,0,0,1,1,0,0,0,1,1,0,0,0,0,0,0,0,0,0,0,0,0,0,1,0,1,0,0,0,1,0,0,0,0,0,1,0,0,0,0,1,0,0,0,1,1,0,0,0,0,0,1,0,0,0,0,0,0,0,0,0,0,0,0,0,1,0,0,0,0,1,0,0,0,0,0,0,1,0,0,0,0,0,1,0,0,0,0,1,0,0,0,0,0,0,0,0,1,0,0,0,0,0,0,0,0,0,1,0,0,0,0,1,0,0,0,0,1,0,0,1,1,1,0,1,0,0,0,0,0,0,0,1,0,0,0,0,0,0,1,0,1,0,1,0,0,1,0,1,1,1,0,0,0,0,0,0,1,0,0,0,0,1,1,0,0,0,0,0,0,0,1,0,0,0,1,0,1,0,0,0,0,0,0,0,1,0,0,1,0,0,0,0,1,0,0,1,0,0,0,1,1,0,0,0,0,0,0,0,0,0,1,0,0,0,0,0,0,0,0,0,0,0,0,0,1,1,0,0,0,0,0,1,0,0,0,0,0,0,0,0,0,0,0,0,0,0,0,0,0,0,1,0,0,0,1,1,0,0,1,0,1,0,0,0,0,1,0,1,1,1,0,0,0,1,0,0,0,0,0,0,0,0,0,0,0,0,0,0,0,0,0,0,0,0,0,0,0,0,0,0,0,0,0,0,0,0,0,0,0,0,0,0,0,0,0,0,1,1,0,0,0,0,0,0,0,0,0,0,0,0,0,0,1,0,1,0,0,0,0,0,0,0,0,0,0,1,0,1,1,0,0,0,0,0,0,0,0,0,0,0,0,0,1,1,0,0,0,0,0,0,0,0,0,0,0,0,0,0,1,0,1,0,0,0,0,0,0,0,0,0,0,1,0,1,1,0,0,0,0,inactive
1,1,0,0,0,1,0,0,1,1,1,0,1,1,1,0,0,0,0,0,0,0,0,0,0,0,0,0,0,0,0,0,0,0,0,1,0,1,1,0,0,0,1,0,0,1,0,0,0,0,0,0,0,0,0,0,0,0,0,0,0,0,0,0,0,0,0,0,0,0,0,0,1,1,1,0,0,0,0,0,1,1,0,0,0,0,0,0,0,0,1,1,1,0,0,0,0,0,1,0,0,0,1,0,0,0,0,0,0,0,0,0,0,0,1,1,1,0,0,1,1,1,0,0,0,1,1,0,1,0,1,1,0,0,0,0,0,1,1,0,0,0,0,0,1,0,1,1,0,0,1,0,0,0,0,0,0,0,1,0,1,1,1,1,1,0,0,1,1,0,0,0,0,1,0,1,1,0,0,0,0,0,0,0,1,0,1,0,1,0,0,0,0,0,0,0,1,0,0,0,0,1,0,1,0,1,1,1,0,0,1,0,1,1,1,0,1,0,0,0,0,0,0,0,0,0,1,0,0,0,0,0,0,1,0,0,0,0,0,0,0,1,0,1,1,0,1,0,0,0,1,0,1,1,1,0,0,0,1,0,0,0,0,1,0,1,0,0,0,0,0,0,0,0,0,0,0,1,0,1,0,1,1,0,1,0,0,0,0,0,1,1,0,1,0,1,0,0,0,0,1,0,1,0,1,0,0,0,1,0,0,0,0,0,0,1,0,0,0,0,1,1,0,1,0,1,1,0,0,0,0,0,0,1,1,0,1,0,0,1,0,0,0,0,0,0,1,1,0,0,1,0,0,0,0,0,1,0,0,0,0,0,0,0,0,1,1,1,1,0,0,1,0,0,0,0,0,1,1,0,0,1,0,0,0,0,1,0,0,1,1,1,1,0,0,0,0,0,0,1,1,0,0,0,0,0,1,0,1,1,0,1,0,0,1,1,0,0,0,0,0,0,0,1,0,1,1,0,0,0,0,0,1,1,1,1,0,1,0,1,0,0,1,1,0,0,0,0,0,0,0,0,0,0,1,0,0,0,0,0,0,0,0,0,0,0,0,0,0,0,0,0,0,0,0,0,0,0,0,0,0,0,0,0,0,0,0,0,0,0,0,0,0,0,0,0,0,0,0,0,0,0,0,0,0,0,0,0,0,0,0,0,0,0,0,0,0,0,0,0,0,0,0,0,0,0,0,0,0,0,0,0,0,0,0,0,0,0,0,0,0,0,0,0,0,0,0,0,0,0,0,0,0,0,0,0,0,0,0,0,0,inactive
1,1,1,0,0,1,0,0,1,1,1,0,1,1,1,1,0,0,0,0,1,1,0,0,0,0,0,0,0,0,0,0,0,0,0,1,0,1,1,0,0,0,1,0,0,1,0,0,0,0,0,0,0,0,0,0,0,0,0,0,0,0,0,0,0,0,0,0,0,0,0,0,1,0,0,0,1,1,0,0,1,1,0,0,0,0,0,0,0,0,1,1,1,0,0,0,0,0,1,0,0,0,1,1,1,0,0,0,0,0,0,0,0,0,1,1,1,0,0,1,1,1,0,0,0,1,1,0,1,0,1,1,0,0,0,0,0,1,1,0,0,0,0,0,1,0,1,1,0,0,1,0,0,0,0,0,0,0,1,0,1,1,1,0,1,0,0,1,1,0,0,0,0,1,0,1,1,1,0,0,1,0,0,0,1,0,1,0,0,0,0,0,1,0,0,0,1,0,0,0,0,1,1,0,0,1,1,0,0,0,1,0,1,1,0,0,1,0,0,1,0,0,0,0,0,0,1,0,0,0,0,0,0,1,0,0,0,0,0,0,0,1,0,1,1,0,1,1,0,0,1,0,0,0,1,0,0,0,1,0,0,0,0,1,0,1,0,0,0,0,0,0,0,0,0,0,0,1,0,1,0,1,1,0,0,0,0,0,0,0,0,0,0,1,0,1,0,0,0,0,1,0,1,0,1,0,0,0,0,0,1,0,0,0,0,1,0,0,0,0,1,1,0,1,0,1,1,0,0,0,0,0,0,0,0,0,1,0,0,1,0,0,0,0,0,0,1,1,0,0,1,0,0,0,0,0,0,0,0,0,0,0,0,0,0,1,1,1,1,0,0,1,0,0,0,0,0,0,0,0,0,0,0,0,0,0,1,0,0,1,1,1,1,0,0,0,0,0,0,0,0,0,0,0,0,0,1,0,1,1,0,1,0,0,1,1,0,0,0,0,0,0,0,0,0,0,1,0,0,0,0,0,1,1,1,1,0,0,0,0,0,0,1,1,0,0,0,0,0,0,0,0,0,0,1,0,0,0,0,0,0,0,0,0,0,0,0,0,0,0,0,0,0,0,0,0,0,0,0,0,0,0,0,0,0,0,0,0,0,0,0,0,0,0,0,0,0,0,0,0,0,0,0,0,0,0,0,0,0,0,0,0,0,0,0,0,0,0,0,0,0,0,0,0,0,0,0,0,0,0,0,0,0,0,0,0,0,0,0,0,0,0,0,0,0,0,0,0,0,0,0,0,0,0,0,0,0,0,0,0,0,active
0,0,0,0,0,1,1,0,1,1,0,0,0,0,0,0,0,1,1,0,0,0,1,0,0,0,0,0,0,0,0,0,0,0,0,0,0,0,0,0,0,0,0,0,0,0,0,0,0,0,0,0,1,1,1,1,0,0,0,1,1,1,1,0,1,0,0,0,1,0,0,0,0,0,0,0,0,0,0,0,1,0,1,0,0,0,0,0,0,0,1,1,0,1,0,1,0,0,0,0,0,0,0,0,0,0,0,0,1,0,0,0,0,0,0,1,0,0,0,1,1,0,0,0,0,1,0,1,1,1,0,0,0,0,0,1,0,1,0,0,0,1,1,0,0,1,0,1,1,0,0,0,0,0,1,1,0,0,0,0,0,1,1,0,0,0,0,0,0,0,0,0,0,0,0,0,0,0,0,0,0,1,0,0,1,0,0,0,0,0,0,0,0,0,0,1,0,0,1,0,0,1,0,0,0,1,0,0,0,1,0,0,1,0,0,0,0,0,0,0,0,0,0,0,0,0,1,0,0,0,0,1,0,0,0,0,0,0,0,0,0,0,0,0,0,0,0,0,0,1,0,0,0,0,1,0,0,0,0,1,0,1,0,0,0,0,1,0,0,0,0,0,0,0,1,0,0,0,1,0,0,0,1,0,0,0,1,1,1,0,0,0,0,0,0,1,0,0,0,0,1,1,0,0,1,0,0,1,0,0,0,1,0,0,0,0,0,0,1,0,0,0,0,1,1,0,0,0,0,0,0,1,1,0,0,0,1,0,1,1,1,0,0,0,0,0,1,1,0,1,0,0,0,1,1,0,0,1,0,0,0,1,1,0,0,1,0,1,0,0,0,0,1,0,0,0,0,0,0,0,0,1,0,0,0,0,1,1,0,0,0,0,0,1,0,0,0,0,0,0,0,0,0,0,0,0,0,0,1,1,1,0,1,0,0,0,1,1,0,0,1,0,0,0,0,0,0,0,0,1,1,1,0,0,0,1,0,0,0,0,1,0,0,0,0,0,0,0,0,0,0,0,0,0,0,0,0,0,0,0,1,1,1,0,0,0,0,1,0,0,0,0,0,0,0,0,0,0,0,0,0,0,0,1,0,0,0,0,0,0,0,0,0,0,0,0,0,0,0,0,0,0,0,0,0,1,0,0,0,0,0,0,0,1,0,0,0,0,0,0,0,0,0,0,0,0,0,0,0,1,0,0,0,0,0,0,0,0,0,0,0,0,0,0,0,0,0,0,0,0,0,1,0,0,0,0,0,0,0,0,0,active
1,1,1,0,0,1,1,1,1,1,1,0,1,1,0,0,0,0,0,0,0,0,0,0,0,0,0,0,0,0,0,0,0,0,0,1,0,1,1,0,0,0,1,0,1,1,0,0,0,0,0,0,1,1,0,0,0,0,0,1,1,0,0,0,1,1,0,0,1,1,0,0,0,0,0,0,0,0,0,0,1,1,1,1,1,0,1,0,0,0,1,1,1,0,0,0,0,0,1,0,0,0,0,0,0,0,0,0,1,0,0,0,0,0,0,1,0,0,0,1,0,0,0,0,0,1,1,0,1,1,1,1,1,0,0,0,0,0,0,0,0,1,1,0,0,0,1,1,1,1,1,0,0,0,0,1,1,1,1,1,1,1,0,1,1,0,0,1,0,0,1,1,0,1,0,0,0,0,0,0,0,0,0,0,1,0,1,0,1,0,0,0,0,0,0,1,1,0,1,0,0,1,1,1,0,1,1,1,0,1,0,0,1,1,1,0,1,0,0,0,0,0,0,0,0,0,1,0,0,0,0,1,0,1,0,0,0,0,0,0,0,1,0,1,1,0,1,1,0,1,0,0,0,0,1,0,0,0,1,0,0,1,0,1,0,1,0,0,0,0,0,0,0,0,1,0,0,1,1,0,0,1,1,1,0,1,0,0,0,0,1,0,0,1,1,0,0,0,0,0,1,1,1,0,1,0,0,1,0,0,1,1,0,0,0,1,0,0,1,0,0,0,0,1,1,0,1,0,0,0,1,1,1,1,0,0,1,0,1,1,0,0,0,0,0,0,1,0,0,1,1,0,0,1,1,0,0,1,0,0,0,1,1,0,0,1,0,1,0,0,0,0,1,0,0,0,0,0,0,0,0,1,0,0,0,0,1,1,0,1,0,0,0,1,0,0,1,0,1,0,0,0,0,0,0,0,1,0,1,1,0,0,1,0,0,0,1,1,0,0,1,0,0,0,0,0,1,0,0,1,1,1,0,0,0,1,1,0,0,0,1,0,0,0,1,0,0,0,0,0,0,0,0,0,0,0,0,0,0,0,1,1,1,0,0,0,0,0,1,0,0,0,0,0,0,0,0,0,0,0,0,0,0,0,0,0,0,0,0,0,0,0,0,0,0,0,0,0,0,0,0,0,0,0,0,0,0,1,0,0,0,0,0,0,1,0,0,0,0,0,0,0,0,0,0,0,0,0,0,0,0,0,0,0,0,0,0,0,0,0,0,0,0,0,0,0,0,0,0,0,0,0,0,1,0,0,0,0,0,0,0,active
1,0,0,0,0,1,1,0,1,0,0,0,1,1,1,1,0,0,0,0,0,0,0,0,0,0,0,0,0,0,0,0,0,0,0,0,0,0,0,0,0,0,0,0,0,0,0,0,0,0,0,0,1,1,0,1,0,0,0,1,1,0,0,0,1,1,0,0,1,1,1,0,0,0,0,0,0,0,0,0,1,0,1,0,0,0,0,0,0,0,1,1,1,0,0,0,0,0,1,0,0,0,1,0,0,0,0,0,1,0,0,0,1,1,1,1,1,0,0,1,1,1,1,0,0,1,1,0,1,1,0,0,0,0,0,0,0,1,1,1,0,1,1,0,0,1,0,0,0,0,0,1,1,1,0,1,0,0,0,0,0,0,0,0,1,0,0,0,0,0,0,0,0,0,0,1,1,0,0,0,0,0,0,0,1,0,0,0,1,0,0,0,0,0,0,1,0,1,1,0,0,0,0,0,0,1,0,1,0,1,0,0,0,0,0,0,0,0,0,0,0,0,0,0,0,1,0,0,0,0,0,1,0,0,0,0,0,1,0,0,0,0,0,0,0,0,0,0,0,1,0,0,1,0,0,0,0,1,0,0,0,0,0,0,0,0,0,0,0,0,0,0,0,0,1,0,0,0,1,0,0,0,1,0,1,0,0,0,0,0,1,0,1,0,0,0,1,1,0,0,0,0,0,1,0,0,0,1,1,0,0,1,0,0,0,0,0,1,1,1,1,1,0,0,1,1,0,1,1,1,0,0,1,1,0,1,1,0,1,0,0,0,0,1,1,0,1,0,1,1,0,1,0,1,0,0,0,1,1,0,1,0,1,0,1,0,0,0,1,0,0,1,1,1,0,0,0,1,0,1,1,0,0,0,0,0,0,1,0,0,1,1,1,1,1,1,1,0,0,0,0,0,0,1,0,0,0,1,0,0,0,0,1,1,1,1,1,0,1,1,1,0,0,1,1,0,0,0,0,1,1,1,1,1,0,0,1,0,1,1,1,1,1,0,1,1,0,0,1,1,1,1,1,1,0,0,1,1,0,0,1,1,1,0,1,1,0,0,0,0,0,1,0,0,0,0,0,0,0,0,1,1,0,0,0,0,0,0,0,0,0,0,0,0,0,0,0,1,1,0,0,0,0,0,0,0,0,0,0,0,0,1,1,0,0,0,0,1,0,0,0,0,0,0,0,0,1,1,0,0,0,0,1,0,0,0,0,0,0,0,0,0,0,1,1,0,0,0,0,0,0,0,0,0,0,0,0,0,0,0,0,active
1,1,0,0,0,1,1,1,1,0,0,0,1,1,1,1,1,0,0,0,0,0,0,0,0,0,0,0,0,0,0,0,0,0,0,0,0,0,0,0,0,0,0,0,0,0,0,0,0,0,0,0,1,1,0,1,0,0,0,1,1,0,1,0,1,1,0,1,1,1,1,0,0,0,0,0,0,0,0,0,1,0,1,0,0,0,0,0,0,0,1,1,1,0,0,0,0,0,0,0,0,0,1,0,0,0,0,0,1,0,1,0,1,1,1,1,1,0,0,1,1,1,1,0,0,1,1,0,1,1,0,0,0,0,0,0,0,1,1,1,0,1,1,0,0,1,0,0,0,0,0,1,1,1,0,1,0,0,0,0,0,1,1,0,0,0,0,0,0,0,0,0,0,0,0,1,1,0,0,0,0,0,0,0,1,0,0,0,1,0,0,0,0,0,0,1,0,1,1,0,0,0,0,0,1,1,0,1,0,1,0,0,0,0,0,1,0,0,0,0,0,0,0,0,0,0,0,0,0,0,0,1,0,0,0,0,0,1,0,0,0,0,0,0,0,0,0,0,0,1,0,0,1,0,0,0,0,1,0,0,0,0,0,0,0,0,0,0,0,0,0,0,0,0,0,0,0,0,1,0,0,0,1,0,0,0,0,0,0,0,1,0,0,0,0,1,1,1,0,0,0,0,0,1,0,0,0,1,1,0,0,1,0,0,0,0,0,1,1,1,1,1,0,0,1,1,0,1,1,1,0,0,1,1,0,1,1,0,1,0,0,0,0,1,1,0,1,0,1,1,0,1,0,1,0,0,0,1,1,0,1,0,1,0,1,0,0,1,1,0,0,1,1,1,1,0,0,1,0,1,1,0,0,0,0,1,0,1,0,0,1,1,1,1,1,1,0,0,0,0,0,0,0,1,0,0,0,1,0,0,0,1,1,1,1,1,1,0,1,1,1,0,0,1,1,0,0,0,0,1,1,1,1,1,0,1,1,0,1,1,1,1,1,1,1,1,0,0,1,1,1,1,1,1,1,1,1,1,0,0,1,1,1,0,1,1,0,0,0,0,0,1,0,0,0,0,0,0,0,0,1,1,0,0,0,0,0,0,0,0,0,0,0,0,0,0,0,1,1,0,0,0,0,0,0,0,0,0,0,0,0,1,1,0,0,0,0,1,0,0,0,0,0,0,0,0,1,1,0,0,0,0,1,0,0,0,0,0,0,0,0,0,0,1,1,0,0,0,0,0,0,0,0,0,0,0,0,0,0,0,0,active
1,1,1,0,0,1,1,1,0,0,0,0,1,1,1,1,1,0,0,0,0,0,0,0,0,0,0,0,0,0,0,0,0,0,0,0,0,0,0,0,0,0,0,0,0,0,0,0,0,0,0,0,1,1,0,1,0,0,0,1,1,0,0,0,1,1,0,0,1,1,1,0,0,0,0,0,0,0,0,0,1,0,1,0,1,0,1,0,0,0,1,0,1,0,0,0,0,0,0,0,0,0,1,0,0,0,0,0,1,0,0,0,0,0,1,0,1,0,0,1,0,1,1,0,0,0,1,0,1,1,0,0,0,0,0,0,0,0,1,1,0,1,1,0,0,0,0,0,0,0,0,1,1,1,0,1,0,0,0,0,0,0,0,0,0,0,0,0,0,0,0,0,0,0,0,1,1,0,0,0,0,0,0,0,1,0,0,0,1,0,0,0,0,0,0,1,0,0,1,0,0,0,0,0,1,1,0,1,0,1,0,0,0,0,0,1,0,0,0,0,0,0,0,0,0,0,0,0,0,0,0,1,0,0,0,0,0,0,0,0,0,0,0,0,0,0,0,0,0,1,0,0,1,0,0,0,0,1,0,0,0,0,0,0,0,0,0,0,0,0,0,0,0,0,0,0,0,0,1,0,0,0,1,0,0,0,0,0,0,0,1,0,0,0,0,0,1,1,0,1,0,0,0,1,0,0,0,1,1,0,0,1,0,0,0,0,0,1,1,0,0,1,0,0,1,1,0,1,1,1,0,0,1,1,0,0,1,0,1,0,0,0,0,0,1,0,0,0,1,1,0,1,0,1,0,0,0,1,1,0,1,0,1,0,1,0,0,0,1,0,0,1,1,1,0,0,0,1,0,0,0,0,0,0,1,0,0,1,0,0,1,0,1,1,1,0,0,0,0,0,0,0,0,1,0,1,0,1,0,0,0,0,1,1,1,1,1,0,1,1,1,0,0,1,1,0,0,0,0,1,1,1,1,1,0,0,1,0,1,0,1,1,1,0,1,1,0,0,0,0,1,1,1,1,0,0,1,1,0,0,1,1,1,0,0,0,1,0,0,0,0,0,0,0,0,0,0,0,0,0,0,1,0,0,0,0,1,0,0,0,0,0,0,0,0,0,0,0,0,0,0,0,1,0,0,0,0,0,0,0,0,0,1,0,0,0,0,0,0,0,0,0,0,0,0,0,0,1,0,0,0,0,1,0,0,0,0,0,0,0,0,0,0,0,0,0,0,0,1,0,0,0,0,0,0,0,0,0,0,0,0,active
1,0,0,0,0,1,1,1,1,1,1,1,1,1,1,1,0,0,0,0,0,0,1,0,0,0,0,0,0,0,0,0,0,0,0,0,0,0,0,0,0,0,0,0,0,0,0,0,0,0,0,0,1,1,1,1,0,0,0,1,0,0,0,0,0,0,0,0,0,0,0,0,0,0,0,0,0,0,0,0,1,1,0,0,0,0,0,0,0,0,1,1,1,0,0,1,0,0,1,0,0,1,0,0,0,0,0,0,1,0,1,0,0,1,0,1,1,0,0,1,1,0,0,0,0,1,1,0,1,0,1,1,0,0,0,0,0,1,0,0,1,1,0,1,1,1,0,1,0,0,0,0,0,0,0,0,0,0,1,0,0,1,0,1,1,0,0,1,0,0,0,0,0,1,0,0,0,0,0,0,0,0,0,1,1,0,1,0,1,0,0,0,0,0,0,0,1,1,0,1,0,1,0,1,0,1,1,1,1,1,1,0,1,0,1,0,1,0,0,0,1,0,1,0,0,0,1,0,0,0,0,0,0,1,0,0,0,0,0,0,0,1,0,0,1,0,0,0,0,0,1,0,1,1,1,0,0,0,1,0,0,1,0,0,0,1,0,0,0,0,0,0,0,0,1,0,0,0,0,1,0,1,0,0,1,0,0,0,0,0,1,1,0,1,1,1,0,0,0,0,1,1,1,0,1,0,0,0,1,0,0,0,0,0,0,0,0,0,0,0,0,0,0,1,0,0,0,0,0,0,0,1,0,1,1,0,1,0,0,1,0,0,0,0,0,0,1,1,0,0,0,0,0,0,0,0,1,0,0,0,0,0,0,0,0,1,0,1,0,0,0,0,0,0,0,0,0,0,1,0,0,1,0,0,0,0,0,0,0,0,0,0,0,0,0,0,1,0,1,1,0,0,0,0,0,0,0,0,1,1,0,0,0,0,0,0,0,0,0,0,0,0,0,0,1,1,0,0,0,0,0,1,0,0,0,1,1,0,0,0,1,0,0,0,1,0,0,0,1,0,0,0,0,0,0,0,1,0,0,0,1,1,1,0,0,0,0,0,0,0,0,0,0,0,0,0,0,0,0,0,0,0,0,0,0,0,0,0,0,0,0,0,0,0,0,0,0,0,0,0,0,0,0,0,0,0,0,0,0,0,0,0,0,0,0,0,0,0,0,0,0,0,0,0,0,0,0,0,0,0,0,0,0,0,0,0,0,0,0,0,0,0,0,0,0,0,0,0,0,0,0,0,0,0,0,0,0,0,0,0,0,inactive
1,0,0,0,0,1,1,1,1,1,1,1,1,1,1,1,0,1,1,0,0,0,1,0,0,0,0,0,0,0,0,0,0,0,0,0,0,0,0,0,0,0,0,0,0,0,0,0,0,0,0,0,1,1,1,1,0,0,0,1,0,0,0,0,0,0,0,0,0,0,0,0,0,0,0,0,0,0,0,0,1,1,0,0,0,0,0,0,0,0,1,1,1,1,0,1,0,0,1,0,0,1,0,0,0,0,0,0,1,0,1,0,0,1,0,1,1,0,0,1,1,0,0,0,0,1,1,0,1,0,1,1,0,0,0,1,0,1,0,0,0,1,0,1,1,1,0,1,0,0,0,0,0,0,0,0,0,0,1,0,0,1,0,1,1,0,0,1,0,0,0,0,0,1,0,0,0,0,0,0,0,0,0,1,1,0,1,0,1,0,0,0,0,0,0,0,1,1,0,1,0,1,0,1,0,1,1,1,1,1,1,0,1,0,1,0,1,0,0,0,1,0,1,0,0,0,1,0,0,0,0,0,0,1,0,0,0,0,0,0,0,1,0,0,1,0,0,0,0,0,1,0,1,1,1,0,0,0,1,0,0,1,0,0,0,1,0,0,0,0,0,0,0,0,1,0,0,0,0,1,0,1,0,0,1,0,0,0,0,0,1,1,0,1,1,1,0,0,0,0,1,1,1,0,1,0,0,0,1,0,0,0,0,0,0,0,0,0,0,0,0,0,0,1,0,0,0,0,0,0,0,1,0,1,1,0,1,0,0,1,0,0,0,0,0,0,1,1,0,0,0,0,0,0,0,0,1,0,0,0,0,0,0,0,0,1,0,1,0,0,0,0,0,0,0,0,0,0,1,0,0,1,0,0,0,0,0,0,0,0,0,0,0,0,0,0,1,0,1,1,0,0,0,0,0,0,0,0,1,1,0,0,0,0,0,0,0,0,0,0,0,0,0,0,1,1,0,0,0,0,0,1,0,0,0,1,1,0,0,0,1,0,0,0,1,0,0,0,1,0,0,0,0,0,0,0,1,0,0,0,1,1,1,0,0,0,0,0,0,0,0,0,0,0,0,0,0,0,0,0,0,0,0,0,0,0,0,0,0,0,0,0,0,0,0,0,0,0,0,0,0,0,0,0,0,0,0,0,0,0,0,0,0,0,0,0,0,0,0,0,0,0,0,0,0,0,0,0,0,0,0,0,0,0,0,0,0,0,0,0,0,0,0,0,0,0,0,0,0,0,0,0,0,0,0,0,0,0,0,0,0,active
1,0,0,0,0,1,1,1,1,1,1,1,1,1,1,1,0,0,0,0,0,0,1,0,0,0,0,0,0,0,0,0,0,0,0,0,0,0,0,0,0,0,0,0,0,0,0,0,0,0,0,0,1,1,1,1,0,0,0,1,1,0,0,0,1,0,0,0,0,0,0,0,0,0,0,0,0,0,0,0,1,1,1,0,0,0,0,0,0,0,1,1,1,0,0,1,0,0,1,0,0,1,0,0,0,0,0,0,1,0,1,0,0,1,0,1,1,0,0,1,1,0,0,0,1,1,1,1,1,1,1,1,0,0,0,0,0,1,0,0,1,1,1,1,1,1,0,1,0,0,0,0,0,0,0,1,0,0,1,0,0,1,0,1,1,0,0,1,0,0,0,0,0,1,0,0,0,0,0,0,0,0,0,1,1,0,1,0,1,0,0,0,0,0,0,1,1,1,1,1,0,1,0,1,0,1,1,1,1,1,1,0,1,0,1,0,1,0,0,0,1,0,1,0,0,0,1,1,0,0,0,1,0,1,0,0,0,0,0,0,0,1,0,0,1,0,0,0,0,1,1,0,1,1,1,0,0,0,1,0,0,1,0,0,0,1,0,0,0,0,0,0,0,0,1,0,0,0,1,1,0,1,1,0,1,0,0,0,0,0,1,1,0,1,1,1,0,0,0,0,1,1,1,0,1,0,0,1,1,0,0,1,0,0,0,0,0,0,1,0,0,0,0,1,1,0,0,0,0,0,0,1,1,1,1,0,1,0,1,1,0,0,0,0,0,0,1,1,0,1,0,0,0,1,0,0,1,1,0,0,0,0,1,0,0,1,0,1,0,0,0,0,1,0,0,0,0,0,1,0,0,1,0,0,0,0,0,1,0,0,0,0,0,1,0,0,1,0,1,1,0,0,0,0,0,0,0,0,1,1,0,0,1,0,0,0,1,0,0,0,1,0,0,0,1,1,0,0,0,1,1,1,0,0,0,1,1,0,0,0,1,0,0,0,1,0,0,0,1,0,0,0,0,0,0,0,1,0,0,0,1,1,1,0,0,0,0,0,0,0,0,0,0,0,0,0,0,0,0,0,0,0,0,0,0,0,0,0,0,0,0,0,0,0,0,0,0,0,0,0,0,0,0,0,0,0,0,0,0,0,0,0,0,0,0,0,0,0,0,0,0,0,0,0,0,0,0,0,0,0,0,0,0,0,0,0,0,0,0,0,0,0,0,0,0,0,0,0,0,0,0,0,0,0,0,0,0,0,0,0,0,inactive
1,0,0,0,0,1,1,1,1,1,1,1,1,1,1,1,0,0,0,0,0,0,1,0,0,1,0,0,0,0,0,0,0,0,0,0,0,0,0,0,0,0,0,0,0,0,0,0,0,0,0,0,1,1,1,1,0,0,0,1,1,0,0,0,1,0,0,0,0,0,0,0,0,0,0,0,0,0,0,0,1,1,1,0,0,0,0,0,0,0,1,1,1,0,0,1,1,0,1,0,0,1,0,0,0,0,0,0,1,0,1,0,0,1,0,1,1,1,0,1,1,0,0,0,0,1,1,1,1,0,1,1,0,0,1,0,0,1,0,0,0,1,1,1,1,1,0,1,0,0,0,0,0,0,1,1,0,0,1,0,0,1,0,1,1,0,0,1,0,0,0,0,0,1,0,0,0,0,0,0,0,0,0,1,1,0,1,0,1,0,0,0,0,0,0,0,1,1,1,1,0,1,0,1,0,1,1,1,1,1,1,0,1,0,1,0,1,0,0,0,1,0,1,0,0,0,1,1,0,0,0,1,0,1,0,0,0,0,0,0,0,1,1,0,1,0,0,0,0,1,1,0,1,1,1,0,0,0,1,0,1,1,1,0,0,1,0,0,0,0,0,0,0,0,1,0,0,0,1,1,0,1,1,0,1,0,1,1,0,0,1,1,0,1,1,1,0,0,0,0,1,1,1,0,1,1,0,1,1,0,0,1,0,0,0,0,0,0,1,0,0,0,0,1,1,0,0,0,0,0,0,1,1,1,1,0,1,0,1,1,0,0,0,0,0,1,1,1,0,1,0,0,1,1,0,0,1,1,0,0,0,0,1,0,0,1,0,1,0,0,0,0,1,0,0,0,0,0,1,0,0,1,0,0,0,0,0,1,0,0,0,0,0,1,0,0,1,0,1,1,0,0,0,0,0,0,0,0,1,1,0,0,1,0,0,0,1,0,0,0,1,0,0,0,1,1,0,0,0,1,1,1,0,0,0,1,1,0,0,0,1,0,0,0,1,0,0,0,1,0,0,0,0,0,0,0,1,0,0,0,1,1,1,0,0,0,0,0,0,0,0,0,0,0,0,0,0,0,0,0,0,0,0,0,0,0,0,0,0,0,0,1,0,0,0,0,0,0,0,0,0,0,0,0,0,0,0,0,0,0,0,0,0,0,0,0,0,0,0,0,0,0,0,0,0,0,0,0,0,0,0,0,0,0,0,0,0,1,0,0,0,0,0,0,0,0,0,0,0,0,0,0,0,0,0,0,0,0,0,0,0,active
1,0,0,0,0,1,1,1,1,1,1,1,1,1,1,1,0,0,0,0,0,0,1,0,0,0,0,0,0,0,0,0,0,0,0,0,0,0,0,0,0,0,0,0,0,0,0,0,0,0,0,0,1,1,1,1,0,0,0,1,1,0,0,0,1,0,0,0,0,0,0,0,0,0,0,0,0,0,0,0,1,1,1,0,0,0,0,0,0,0,1,1,1,0,0,1,0,0,1,0,1,1,0,0,0,0,0,0,1,0,1,0,0,1,0,1,1,0,0,1,1,0,0,0,0,1,1,1,1,0,1,1,0,0,0,0,0,1,0,0,0,1,1,1,1,1,0,1,1,0,0,0,0,0,1,1,0,0,1,0,0,1,0,1,1,0,1,1,0,0,0,0,1,1,0,0,0,0,0,0,0,0,0,1,1,0,1,0,1,0,0,1,0,0,0,0,1,1,1,1,0,1,0,1,0,1,1,1,1,1,1,0,1,0,1,0,1,1,1,0,1,0,1,0,0,0,1,1,0,0,0,1,0,1,0,0,0,0,0,0,0,1,1,0,1,0,0,0,0,1,1,0,1,1,1,0,0,0,1,0,0,1,0,0,0,1,0,0,0,0,0,0,1,0,1,0,0,0,1,1,0,1,1,0,1,0,1,1,0,0,1,1,0,1,1,1,0,0,0,0,1,1,1,0,1,0,0,1,1,0,0,1,0,1,0,0,0,0,1,0,0,0,0,1,1,0,0,0,0,0,0,1,1,1,1,0,1,0,1,1,0,0,0,0,0,0,1,1,0,1,0,0,0,1,1,0,1,1,0,0,0,1,1,0,0,1,0,1,0,0,0,0,1,0,0,0,0,0,1,0,0,1,1,0,0,0,1,1,0,0,0,0,0,1,0,0,1,0,1,1,0,0,0,0,0,0,0,0,1,1,0,0,1,0,0,0,1,1,0,0,1,0,0,0,1,1,0,0,0,1,1,1,0,0,0,1,1,0,0,0,1,0,0,0,1,0,0,0,1,0,0,0,0,0,0,0,1,0,0,0,1,1,1,0,0,0,0,0,0,0,0,0,0,0,0,0,0,0,0,0,0,0,0,0,0,0,0,0,0,0,1,0,0,0,0,0,0,0,0,0,0,0,0,0,0,0,0,0,0,0,0,0,0,0,0,0,0,0,0,0,0,0,0,0,0,0,0,0,0,0,0,0,0,0,0,0,1,0,0,0,0,0,0,0,0,0,0,0,0,0,0,0,0,0,0,0,0,0,0,0,0,active
1,0,0,0,0,1,1,1,1,1,1,1,1,1,1,1,0,0,0,0,0,0,1,0,0,0,0,0,0,0,0,0,0,0,0,0,0,0,0,0,0,0,0,0,0,0,0,0,0,0,0,0,1,1,1,1,0,0,0,1,1,0,0,0,1,1,0,0,1,0,0,0,0,0,0,0,0,0,0,0,1,1,1,0,1,0,0,0,0,0,1,1,1,0,0,1,0,0,1,0,0,1,0,0,0,0,0,0,1,0,1,0,0,1,0,1,1,0,0,1,1,0,0,0,0,1,1,1,1,1,1,1,0,0,0,0,0,1,0,0,0,1,1,1,1,1,0,1,0,0,0,0,0,0,1,1,1,0,1,0,0,1,0,1,1,0,0,1,0,0,0,0,0,1,0,0,0,0,0,0,0,0,0,1,1,0,1,0,1,0,0,0,0,0,0,1,1,1,1,1,0,1,0,1,0,1,1,1,1,1,1,0,1,0,1,0,1,0,0,0,1,0,1,0,0,0,1,1,0,0,0,1,0,1,0,0,0,0,0,0,0,1,1,0,1,0,0,0,0,1,1,0,1,1,1,0,0,0,1,0,0,1,0,0,0,1,0,0,0,0,0,0,0,0,1,0,0,0,1,1,0,1,1,0,1,0,1,1,0,0,1,1,0,1,1,1,0,0,0,0,1,1,1,0,1,0,0,1,1,0,0,1,0,0,0,0,0,0,1,0,0,0,0,1,1,0,0,0,0,0,0,1,1,1,1,0,1,0,1,1,0,0,0,0,0,0,1,1,0,1,0,0,0,1,0,0,1,1,0,0,0,0,1,0,0,1,0,1,0,0,0,0,1,0,0,0,0,0,1,0,0,1,0,0,0,0,0,1,0,0,0,0,0,1,0,0,1,0,1,1,0,0,0,0,0,0,0,0,1,1,0,0,1,0,0,0,1,0,0,0,1,0,0,0,1,1,0,0,0,1,1,1,0,0,0,1,1,0,0,0,1,0,0,0,1,0,0,0,1,1,0,0,0,0,0,0,1,0,0,0,1,1,1,0,1,0,0,0,0,0,0,0,0,0,0,0,0,0,0,0,0,0,1,0,0,0,0,0,0,0,0,0,0,0,0,0,0,0,0,0,0,0,0,0,0,0,0,0,0,0,0,0,0,0,0,0,0,0,0,0,0,0,0,0,0,0,0,0,1,0,0,0,0,0,0,0,0,0,0,0,0,0,0,0,0,0,0,0,0,0,0,0,0,0,0,0,0,0,0,0,0,active
1,0,0,0,0,1,1,1,1,1,1,1,1,1,1,1,0,0,0,0,0,0,1,0,0,0,0,0,0,0,0,0,0,0,0,0,0,0,0,0,0,0,0,0,0,0,0,0,0,0,0,0,1,1,1,1,0,0,0,1,1,0,0,0,1,0,0,0,0,0,0,0,0,0,0,0,0,0,0,0,1,1,1,0,0,0,0,0,0,0,1,1,1,0,0,1,0,0,1,0,1,1,0,0,0,0,0,0,1,0,1,0,0,1,0,1,1,0,0,1,1,0,0,0,0,1,1,1,1,0,1,1,0,0,0,0,0,1,0,0,0,1,1,1,1,1,0,1,1,0,0,0,0,0,1,1,0,0,1,0,0,1,0,1,1,0,1,1,0,0,0,0,1,1,0,0,0,0,0,0,0,0,0,1,1,0,1,0,1,0,0,1,0,0,0,0,1,1,1,1,0,1,0,1,0,1,1,1,1,1,1,0,1,0,1,0,1,1,1,0,1,0,1,0,0,0,1,1,0,0,0,1,0,1,0,0,0,0,0,0,0,1,1,0,1,0,0,0,0,1,1,0,1,1,1,0,0,0,1,0,0,1,0,0,0,1,0,0,0,0,0,0,1,0,1,0,0,0,1,1,0,1,1,0,1,0,1,1,0,0,1,1,0,1,1,1,0,0,0,0,1,1,1,0,1,0,0,1,1,0,0,1,0,1,0,0,0,0,1,0,0,0,0,1,1,0,0,0,0,0,0,1,1,1,1,0,1,0,1,1,0,0,0,0,0,0,1,1,0,1,0,0,0,1,1,0,1,1,0,0,0,1,1,0,0,1,0,1,0,0,0,0,1,0,0,0,0,0,1,0,0,1,0,0,0,0,1,1,0,0,0,0,0,1,0,0,1,0,1,1,0,0,0,0,0,0,0,0,1,1,0,0,1,0,0,0,1,1,0,0,1,0,0,0,1,1,0,0,0,1,1,1,0,0,0,1,1,0,0,0,1,0,0,0,1,0,0,0,1,0,0,0,0,0,0,0,1,0,0,0,1,1,1,0,0,0,0,0,0,0,0,0,0,0,1,0,0,0,0,0,0,0,0,0,0,0,0,0,0,0,0,0,0,0,0,0,0,0,0,0,0,0,0,0,0,0,0,0,0,0,0,0,0,0,0,0,0,0,0,0,1,0,0,0,0,0,0,0,0,0,0,0,0,0,0,0,0,0,0,0,0,0,0,0,0,0,0,0,0,0,0,0,0,0,0,0,0,0,0,0,0,active
1,0,0,0,0,1,1,1,1,1,1,1,1,1,1,1,0,0,0,0,0,0,1,1,0,1,0,0,0,0,0,0,0,0,0,0,0,0,0,0,0,0,0,0,0,0,0,0,0,0,0,0,1,1,1,1,0,0,0,1,1,0,0,0,1,1,0,0,1,0,0,0,0,0,0,0,0,0,0,0,1,1,1,0,1,0,0,0,0,0,1,1,1,0,0,1,1,0,1,0,0,1,0,0,0,0,0,0,1,0,1,0,0,1,0,1,1,1,0,1,1,0,0,0,0,1,1,1,1,1,1,1,0,0,1,0,0,1,0,0,0,1,1,1,1,1,0,1,0,0,0,0,0,0,1,1,0,0,1,0,0,1,0,1,1,0,0,1,0,0,0,0,0,1,0,0,0,0,0,0,0,0,0,1,1,0,1,0,1,0,0,0,0,0,0,1,1,1,1,1,0,1,0,1,0,1,1,1,1,1,1,0,1,0,1,0,1,0,0,0,1,0,1,0,0,0,1,1,0,0,0,1,0,1,0,0,0,0,0,0,0,1,1,0,1,0,0,0,0,1,1,0,1,1,1,0,0,0,1,0,1,1,1,0,0,1,0,0,0,0,0,0,0,0,1,0,0,0,1,1,0,1,1,0,1,0,1,1,0,0,1,1,0,1,1,1,0,0,0,0,1,1,1,0,1,1,0,1,1,0,0,1,0,0,0,0,0,0,1,0,0,0,0,1,1,0,0,0,0,0,0,1,1,1,1,0,1,0,1,1,0,0,0,0,0,1,1,1,0,1,0,1,1,1,0,0,1,1,0,0,0,1,1,0,0,1,0,1,0,0,0,0,1,0,0,0,0,1,1,0,0,1,0,0,0,0,1,1,0,0,0,0,0,1,0,0,1,0,1,1,0,0,0,0,0,0,0,0,1,1,0,0,1,0,0,0,1,0,0,0,1,0,0,1,1,1,0,0,0,1,1,1,0,0,0,1,1,0,0,0,1,0,0,0,1,0,0,0,1,0,0,0,0,0,0,0,1,0,0,0,1,1,1,0,0,0,0,0,0,0,0,0,0,0,0,0,0,0,0,0,0,0,0,0,0,0,0,0,0,1,0,1,0,0,0,0,0,0,0,0,0,0,0,0,0,0,0,0,0,0,0,0,0,0,0,0,0,0,0,0,0,0,0,0,0,0,0,0,0,0,0,0,0,0,0,1,0,1,0,0,0,0,0,0,0,0,0,0,0,0,0,0,0,0,0,0,0,0,0,0,0,active
1,0,0,0,0,1,1,1,1,1,1,1,1,1,1,1,0,0,0,0,0,0,1,0,0,1,1,0,0,0,0,0,0,0,0,0,0,0,0,0,0,0,0,0,0,0,0,0,0,0,0,0,1,1,1,1,0,0,0,1,1,0,0,0,1,0,0,0,0,0,0,0,0,0,0,0,0,0,0,0,1,1,1,0,0,0,0,0,0,0,1,1,1,0,0,1,1,0,1,0,0,1,0,0,0,0,0,0,1,0,1,0,0,1,0,1,1,1,0,1,1,0,0,0,0,1,1,1,1,0,1,1,0,0,1,0,0,1,0,0,0,1,1,1,1,1,0,1,0,0,0,0,0,0,1,1,0,0,1,0,0,1,0,1,1,0,0,1,0,0,0,0,0,1,0,0,0,0,0,0,0,0,0,1,1,0,1,0,1,0,0,0,0,0,0,0,1,1,1,1,0,1,0,1,0,1,1,1,1,1,1,0,1,0,1,0,1,0,0,0,1,0,1,0,0,0,1,1,0,0,0,1,0,1,0,0,0,0,0,0,0,1,1,0,1,0,0,0,0,1,1,0,1,1,1,0,0,0,1,0,1,1,1,0,0,1,0,0,0,0,0,0,0,0,1,0,0,0,1,1,0,1,1,0,1,0,1,1,0,0,1,1,0,1,1,1,0,0,0,0,1,1,1,0,1,1,0,1,1,0,0,1,0,0,0,0,0,0,1,0,0,0,0,1,1,0,0,0,0,0,0,1,1,1,1,0,1,0,1,1,0,0,0,0,0,1,1,1,0,1,0,0,1,1,0,0,1,1,0,0,0,0,1,0,0,1,0,1,0,0,0,0,1,0,0,0,0,0,1,0,0,1,0,0,0,0,0,1,0,0,0,0,0,1,0,0,1,0,1,1,0,0,0,0,0,0,0,0,1,1,0,0,1,0,0,0,1,0,0,0,1,0,0,0,1,1,0,0,0,1,1,1,0,0,0,1,1,0,0,0,1,0,0,0,1,0,0,0,1,0,0,0,0,0,0,0,1,0,0,0,1,1,1,0,0,0,0,0,0,0,0,0,0,0,0,0,0,0,0,0,0,0,0,0,0,0,0,0,0,0,0,1,0,0,0,1,0,0,0,0,0,0,0,0,0,0,0,0,0,0,0,0,0,0,0,0,0,0,0,0,0,0,0,0,0,0,0,0,0,0,0,0,0,0,0,0,0,1,0,0,0,1,0,0,0,0,0,0,0,0,0,0,0,0,0,0,0,0,0,0,0,active
1,0,0,0,0,1,1,1,1,1,1,1,1,1,1,1,0,0,0,0,0,0,1,0,0,1,0,0,0,0,0,0,0,0,0,0,0,0,0,0,0,0,0,0,0,0,0,0,0,0,0,0,1,1,1,1,0,0,0,1,1,0,0,0,1,0,0,0,0,0,0,0,0,0,0,0,0,0,0,0,1,1,1,0,0,0,0,0,0,0,1,1,1,0,0,1,1,0,1,0,0,1,1,0,0,0,0,0,1,0,1,0,0,1,0,1,1,1,0,1,1,0,0,0,0,1,1,1,1,1,1,1,0,0,1,0,0,1,0,0,0,1,1,1,1,1,0,1,0,0,0,1,0,0,1,1,0,0,1,0,0,1,0,1,1,0,0,1,0,0,0,0,0,1,0,0,1,0,0,0,0,0,0,1,1,0,1,0,1,0,0,0,0,0,0,1,1,1,1,1,0,1,0,1,1,1,1,1,1,1,1,0,1,0,1,1,1,0,0,0,1,0,1,0,0,0,1,1,0,0,0,1,0,1,0,0,0,0,0,0,0,1,1,0,1,0,0,0,0,1,1,0,1,1,1,0,0,0,1,0,1,1,1,0,0,1,0,0,0,0,0,0,0,0,1,0,0,0,1,1,0,1,1,0,1,0,1,1,0,0,1,1,0,1,1,1,0,0,0,0,1,1,1,1,1,1,0,1,1,0,0,1,0,0,0,0,0,0,1,0,0,0,0,1,1,0,0,1,1,0,0,1,1,1,1,0,1,0,1,1,0,0,0,0,0,1,1,1,0,1,0,1,1,1,0,0,1,1,0,0,0,0,1,0,0,1,0,1,0,0,0,1,1,1,0,0,0,1,1,0,0,1,0,0,0,0,0,1,0,0,1,0,0,1,1,0,1,0,1,1,0,0,0,0,0,0,0,1,1,1,0,0,1,0,0,0,1,0,0,1,1,0,0,1,1,1,0,0,0,1,1,1,1,0,0,1,1,0,0,0,1,1,0,0,1,0,0,0,1,0,1,0,0,0,0,0,1,0,0,0,1,1,1,0,0,0,0,0,0,1,0,0,0,0,0,0,0,0,0,0,0,0,1,0,0,0,0,0,0,0,0,0,0,0,0,0,0,0,0,0,0,0,0,0,0,0,1,0,0,0,0,0,0,0,0,1,0,0,0,0,0,0,0,0,0,0,0,0,1,0,0,0,0,0,0,0,0,0,0,0,0,0,0,0,0,0,0,0,0,0,0,0,1,0,0,0,0,0,0,0,0,active
1,0,0,0,0,1,1,1,1,1,1,1,1,1,1,1,0,0,0,0,0,0,1,1,0,0,0,0,0,0,0,0,0,0,0,1,0,1,1,0,0,0,0,0,0,0,0,0,0,0,0,0,1,1,1,1,0,0,0,1,0,0,0,0,0,0,0,0,0,0,0,0,0,0,0,0,0,0,0,0,1,1,1,1,0,0,0,0,0,0,1,1,1,0,0,1,0,0,1,1,0,1,0,0,0,0,0,0,1,0,1,0,0,1,0,1,1,0,0,1,1,0,0,0,0,1,1,0,1,0,1,1,0,0,0,0,0,1,0,0,0,1,0,1,1,1,1,1,0,0,1,0,0,0,0,0,0,0,1,0,0,1,0,1,1,0,0,1,0,0,0,0,0,1,0,0,0,0,0,0,0,1,0,1,1,0,1,0,1,1,1,0,0,0,0,0,1,1,0,1,0,1,0,1,0,1,1,1,1,1,1,0,1,1,1,0,1,0,0,0,1,0,1,0,0,0,1,0,0,1,1,0,0,1,0,0,0,0,0,1,0,1,0,0,1,1,0,0,1,0,1,0,1,1,1,0,0,0,1,0,0,1,0,0,0,1,0,1,0,0,1,0,0,0,1,1,0,1,0,1,0,1,0,0,1,0,0,0,0,0,1,1,0,1,1,1,0,0,0,0,1,1,1,0,1,0,0,0,1,0,0,0,0,0,0,1,0,0,0,0,0,0,0,1,0,0,0,0,0,0,0,1,0,1,1,0,1,0,0,1,0,0,0,0,0,0,1,1,0,0,1,0,0,0,0,0,1,0,0,0,0,0,0,0,0,1,0,1,0,0,0,0,0,0,0,0,0,0,1,0,0,1,0,0,0,0,0,0,1,0,0,0,0,0,0,0,1,0,1,1,1,0,0,0,0,0,1,0,1,1,0,0,0,0,0,0,0,0,0,0,0,0,0,0,1,1,0,0,0,0,0,1,0,0,0,1,1,0,0,0,1,0,0,0,1,0,0,0,1,0,0,0,0,0,0,0,1,0,0,0,1,1,1,0,0,0,0,0,0,0,0,0,0,0,0,0,0,0,0,0,0,0,0,0,0,0,0,0,0,0,0,0,0,0,0,0,0,0,0,0,0,0,0,0,0,0,0,0,0,0,0,0,0,0,0,0,0,0,0,0,0,0,0,0,0,0,0,0,0,0,0,0,0,0,0,0,0,0,0,0,0,0,0,0,0,0,0,0,0,0,0,0,0,0,0,0,0,0,0,0,0,active
1,0,0,0,0,1,1,1,1,1,1,1,1,1,1,0,0,1,1,0,0,0,0,0,0,0,0,0,0,0,0,0,0,0,0,1,0,1,1,0,0,0,0,0,0,0,0,0,0,0,0,0,1,1,1,1,0,0,0,1,0,0,0,0,0,0,0,0,0,0,0,0,0,0,0,0,0,0,0,0,1,1,1,1,0,0,0,0,0,0,1,1,1,1,0,0,0,0,1,1,0,0,0,0,0,0,0,0,1,0,1,0,0,1,0,1,1,0,0,1,1,0,0,0,0,1,1,0,1,0,1,1,1,0,0,1,0,1,0,0,0,1,0,1,1,1,1,1,0,0,1,0,0,0,0,0,0,0,1,0,1,1,0,1,1,0,0,1,0,1,0,0,0,1,0,0,0,0,0,0,0,0,0,0,1,0,1,0,1,0,1,0,0,0,0,0,1,1,0,1,0,1,1,1,0,1,1,1,1,1,1,0,1,1,1,0,1,0,0,0,0,0,0,0,0,0,1,0,0,0,0,0,0,1,0,0,0,0,0,0,0,1,0,0,1,1,0,0,0,0,1,0,1,1,1,0,0,0,1,0,0,1,0,0,0,1,0,0,0,0,0,0,0,1,1,1,0,0,0,1,1,1,0,0,1,0,0,0,0,0,1,1,0,1,1,1,0,0,0,0,1,1,1,0,1,0,0,0,1,0,0,0,0,0,0,0,0,0,0,0,0,0,0,1,0,0,0,0,0,0,0,1,0,1,1,0,1,0,0,1,0,0,0,0,0,0,1,1,0,0,0,0,0,0,0,0,1,0,0,0,0,0,0,0,0,1,0,1,0,0,0,0,0,0,0,0,0,0,1,0,0,1,0,0,0,0,0,0,0,0,0,0,0,0,0,0,1,0,1,1,0,0,0,0,0,0,0,0,1,1,0,0,0,0,0,0,0,0,0,0,0,0,0,0,1,1,0,0,0,0,0,1,0,0,0,1,1,0,0,0,1,0,0,0,1,0,0,0,1,0,0,0,0,0,0,0,1,0,0,0,1,1,1,0,0,0,0,0,0,0,0,0,0,0,0,0,0,0,0,0,0,0,0,0,0,0,0,0,0,0,0,0,0,0,0,0,0,0,0,0,0,0,0,0,0,0,0,0,0,0,0,0,0,0,0,0,0,0,0,0,0,0,0,0,0,0,0,0,0,0,0,0,0,0,0,0,0,0,0,0,0,0,0,0,0,0,0,0,0,0,0,0,0,0,0,0,0,0,0,0,0,active
1,0,0,0,0,1,1,1,1,1,1,1,1,1,1,1,0,1,1,0,0,0,1,0,0,0,0,0,0,0,0,0,0,0,0,0,0,0,0,0,0,0,0,0,0,0,0,0,0,0,0,0,1,1,1,1,0,0,0,1,1,0,0,0,1,1,0,0,1,0,0,0,0,0,0,0,0,0,0,0,1,1,1,0,1,0,0,0,0,0,1,1,1,1,0,1,0,0,1,0,0,1,0,0,0,0,0,0,1,0,1,0,0,1,0,1,1,0,0,1,1,0,0,0,0,1,1,1,1,1,1,1,0,0,0,1,0,1,0,0,0,1,1,1,1,1,0,1,0,0,0,0,0,0,1,1,1,0,1,0,0,1,0,1,1,0,0,1,0,0,0,0,0,1,0,0,0,0,0,0,0,0,0,1,1,0,1,0,1,0,0,0,0,0,0,1,1,1,1,1,0,1,0,1,0,1,1,1,1,1,1,0,1,0,1,0,1,0,0,0,1,0,1,0,0,0,1,1,0,0,0,1,0,1,0,0,0,0,0,0,0,1,1,0,1,0,0,0,0,1,1,0,1,1,1,0,0,0,1,0,0,1,0,0,0,1,0,0,0,0,0,0,0,0,1,0,0,0,1,1,0,1,1,0,1,0,1,1,0,0,1,1,0,1,1,1,0,0,0,0,1,1,1,0,1,0,0,1,1,0,0,1,0,0,0,0,0,0,1,0,0,0,0,1,1,0,0,0,0,0,0,1,1,1,1,0,1,0,1,1,0,0,0,0,0,0,1,1,0,1,0,0,0,1,0,0,1,1,0,0,0,0,1,0,0,1,0,1,0,0,0,0,1,0,0,0,0,0,1,0,0,1,0,0,0,0,0,1,0,0,0,0,0,1,0,0,1,0,1,1,0,0,0,0,0,0,0,0,1,1,0,0,1,0,0,0,1,0,0,0,1,0,0,0,1,1,0,0,0,1,1,1,0,0,0,1,1,0,0,0,1,0,0,0,1,0,0,0,1,1,0,0,0,0,0,0,1,0,0,0,1,1,1,0,1,0,0,0,0,0,0,0,0,0,0,0,0,0,0,0,0,0,1,0,0,0,0,0,0,0,0,0,0,0,0,0,0,0,0,0,0,0,0,0,0,0,0,0,0,0,0,0,0,0,0,0,0,0,0,0,0,0,0,0,0,0,0,0,1,0,0,0,0,0,0,0,0,0,0,0,0,0,0,0,0,0,0,0,0,0,0,0,0,0,0,0,0,0,0,0,0,active
1,0,0,0,0,1,1,1,1,1,1,1,1,1,1,1,0,1,1,0,0,0,1,1,0,1,0,0,0,0,0,0,0,0,0,0,0,0,0,0,0,0,0,0,0,0,0,0,0,0,0,0,1,1,1,1,0,0,0,1,1,0,0,0,1,1,0,0,1,0,0,0,0,0,0,0,0,0,0,0,1,1,1,0,1,0,0,0,0,0,1,1,1,1,0,1,1,0,1,0,0,1,0,0,0,0,0,0,1,0,1,0,0,1,0,1,1,1,0,1,1,0,0,0,0,1,1,1,1,1,1,1,0,0,1,1,0,1,0,0,0,1,1,1,1,1,0,1,0,0,0,0,0,0,1,1,0,0,1,0,0,1,0,1,1,0,0,1,0,0,0,0,0,1,0,0,0,0,0,0,0,0,0,1,1,0,1,0,1,0,0,0,0,0,0,1,1,1,1,1,0,1,0,1,0,1,1,1,1,1,1,0,1,0,1,0,1,0,0,0,1,0,1,0,0,0,1,1,0,0,0,1,0,1,0,0,0,0,0,0,0,1,1,0,1,0,0,0,0,1,1,0,1,1,1,0,0,0,1,0,1,1,1,0,0,1,0,0,0,0,0,0,0,0,1,0,0,0,1,1,0,1,1,0,1,0,1,1,0,0,1,1,0,1,1,1,0,0,0,0,1,1,1,0,1,1,0,1,1,0,0,1,0,0,0,0,0,0,1,0,0,0,0,1,1,0,0,0,0,0,0,1,1,1,1,0,1,0,1,1,0,0,0,0,0,1,1,1,0,1,0,1,1,1,0,0,1,1,0,0,0,1,1,0,0,1,0,1,0,0,0,0,1,0,0,0,0,1,1,0,0,1,0,0,0,0,1,1,0,0,0,0,0,1,0,0,1,0,1,1,0,0,0,0,0,0,0,0,1,1,0,0,1,0,0,0,1,0,0,0,1,0,0,1,1,1,0,0,0,1,1,1,0,0,0,1,1,0,0,0,1,0,0,0,1,0,0,0,1,0,0,0,0,0,0,0,1,0,0,0,1,1,1,0,0,0,0,0,0,0,0,0,0,0,0,0,0,0,0,0,0,0,0,0,0,0,0,0,0,1,0,1,0,0,0,0,0,0,0,0,0,0,0,0,0,0,0,0,0,0,0,0,0,0,0,0,0,0,0,0,0,0,0,0,0,0,0,0,0,0,0,0,0,0,0,1,0,1,0,0,0,0,0,0,0,0,0,0,0,0,0,0,0,0,0,0,0,0,0,0,0,active
1,0,0,0,0,1,1,1,1,1,1,1,1,1,1,1,0,1,1,0,0,0,1,1,0,1,0,0,0,0,0,0,0,0,0,0,0,0,0,0,0,0,0,0,0,0,0,0,0,0,0,0,1,1,1,1,0,0,0,1,1,0,0,0,1,0,0,0,0,0,0,0,0,0,0,0,0,0,0,0,1,1,1,0,0,0,0,0,0,0,1,1,1,1,0,1,1,0,1,0,0,1,0,0,0,0,0,0,1,0,1,0,0,1,0,1,1,1,0,1,1,0,0,0,0,1,1,1,1,0,1,1,0,0,1,1,0,1,0,0,0,1,1,1,1,1,0,1,0,0,0,0,0,0,1,1,0,0,1,0,0,1,0,1,1,0,0,1,0,0,0,0,0,1,0,0,0,0,0,0,0,0,0,1,1,0,1,0,1,0,0,0,0,0,0,0,1,1,1,1,0,1,0,1,0,1,1,1,1,1,1,0,1,0,1,0,1,0,0,0,1,0,1,0,0,0,1,1,0,0,0,1,0,1,0,0,0,0,0,0,0,1,1,0,1,0,0,0,0,1,1,0,1,1,1,0,0,0,1,0,1,1,1,0,0,1,0,0,0,0,0,0,0,0,1,0,0,0,1,1,0,1,1,0,1,0,1,1,0,0,1,1,0,1,1,1,0,0,0,0,1,1,1,0,1,1,0,1,1,0,0,1,0,0,0,0,0,0,1,0,0,0,0,1,1,0,0,0,0,0,0,1,1,1,1,0,1,0,1,1,0,0,0,0,0,1,1,1,0,1,0,0,1,1,0,0,1,1,0,0,0,0,1,0,0,1,0,1,0,0,0,0,1,0,0,0,0,0,1,0,0,1,0,0,0,0,0,1,0,0,0,0,0,1,0,0,1,0,1,1,0,0,0,0,0,0,0,0,1,1,0,0,1,0,0,0,1,0,0,0,1,0,0,0,1,1,0,0,0,1,1,1,0,0,0,1,1,0,0,0,1,0,0,0,1,0,0,0,1,0,0,0,0,0,0,0,1,0,0,0,1,1,1,0,0,0,0,0,0,0,0,0,0,0,0,0,0,0,0,0,0,0,0,0,0,0,0,0,0,1,0,1,0,0,0,0,0,0,0,0,0,0,0,0,0,0,0,0,0,0,0,0,0,0,0,0,0,0,0,0,0,0,0,0,0,0,0,0,0,0,0,0,0,0,0,1,0,1,0,0,0,0,0,0,0,0,0,0,0,0,0,0,0,0,0,0,0,0,0,0,0,active
1,0,0,0,0,1,1,1,1,1,1,1,1,1,1,1,0,1,1,0,0,0,1,1,0,1,0,0,0,0,0,0,0,0,0,1,0,1,1,0,0,0,0,0,0,0,0,0,0,0,0,0,1,1,1,1,0,0,0,1,1,0,0,0,1,0,0,0,0,0,0,0,0,0,0,0,0,0,0,0,1,1,1,1,1,0,0,0,0,0,1,1,1,1,0,1,1,0,1,1,0,1,0,0,0,0,0,0,1,0,1,0,0,1,0,1,1,1,0,1,1,0,0,0,0,1,1,0,1,1,1,1,0,0,1,1,0,1,0,0,0,1,1,1,1,1,1,1,0,0,1,0,0,0,0,1,0,0,1,0,0,1,0,1,1,0,0,1,0,0,0,0,0,1,0,0,0,0,0,0,0,1,0,1,1,0,1,0,1,1,1,0,0,0,0,1,1,1,1,1,0,1,0,1,0,1,1,1,1,1,1,0,1,1,1,0,1,0,0,0,1,0,1,0,0,0,1,0,0,1,1,1,0,1,0,0,0,0,0,1,0,1,0,0,1,1,0,0,1,1,1,0,1,1,1,0,0,0,1,0,1,1,1,0,0,1,0,1,0,0,1,0,0,0,1,1,0,1,1,1,0,1,1,0,1,0,0,0,0,0,1,1,0,1,1,1,0,0,0,0,1,1,1,0,1,1,0,1,1,0,0,1,0,0,0,1,0,0,1,0,0,0,0,1,1,0,0,0,0,0,0,1,1,1,1,0,1,0,1,1,0,0,0,0,0,1,1,1,0,1,1,1,1,1,0,0,1,1,0,0,0,1,1,0,0,1,0,1,0,0,0,0,1,0,0,0,0,1,1,0,0,1,0,0,0,0,1,1,1,0,0,0,0,1,0,0,1,0,1,1,1,0,0,0,0,0,1,0,1,1,0,0,1,0,0,0,1,0,0,0,1,0,0,1,1,1,0,0,0,1,1,1,0,0,0,1,1,0,0,0,1,0,0,0,1,0,0,0,1,0,0,0,0,0,0,0,1,0,0,0,1,1,1,0,0,0,0,0,0,1,0,0,0,0,0,0,0,0,0,0,0,0,0,0,0,0,0,0,0,0,0,0,0,0,0,0,0,0,0,0,0,0,0,0,0,0,0,0,0,0,0,0,0,0,0,1,0,0,0,0,0,0,0,0,0,0,0,0,0,0,0,0,0,0,0,0,0,0,0,0,0,0,0,0,0,0,0,0,0,0,0,0,0,0,0,0,0,0,0,0,0,active
1,0,0,0,0,1,1,1,1,1,1,1,1,1,1,1,0,1,1,0,0,0,1,1,0,0,0,0,0,0,0,0,0,0,0,1,0,1,1,0,0,0,0,0,0,0,0,0,0,0,0,0,1,1,1,1,0,0,0,1,0,0,0,0,0,0,0,0,0,0,0,0,0,0,0,0,0,0,0,0,1,1,1,1,0,0,0,0,0,0,1,1,1,1,0,1,0,0,1,1,0,1,0,0,0,0,0,0,1,0,1,0,0,1,0,1,1,0,0,1,1,0,0,0,0,1,1,0,1,0,1,1,0,0,0,1,0,1,0,0,0,1,0,1,1,1,1,1,0,0,1,0,0,0,0,0,0,0,1,0,0,1,0,1,1,0,0,1,0,0,0,0,0,1,0,0,0,0,0,0,0,1,0,1,1,0,1,0,1,1,1,0,0,0,0,0,1,1,0,1,0,1,0,1,0,1,1,1,1,1,1,0,1,1,1,0,1,0,0,0,1,0,1,0,0,0,1,0,0,1,1,0,0,1,0,0,0,0,0,1,0,1,0,0,1,1,0,0,1,0,1,0,1,1,1,0,0,0,1,0,0,1,0,0,0,1,0,1,0,0,1,0,0,0,1,1,0,1,0,1,0,1,0,0,1,0,0,0,0,0,1,1,0,1,1,1,0,0,0,0,1,1,1,0,1,0,0,0,1,0,0,0,0,0,0,1,0,0,0,0,0,0,0,1,0,0,0,0,0,0,0,1,0,1,1,0,1,0,0,1,0,0,0,0,0,0,1,1,0,0,1,0,0,0,0,0,1,0,0,0,0,0,0,0,0,1,0,1,0,0,0,0,0,0,0,0,0,0,1,0,0,1,0,0,0,0,0,0,1,0,0,0,0,0,0,0,1,0,1,1,1,0,0,0,0,0,1,0,1,1,0,0,0,0,0,0,0,0,0,0,0,0,0,0,1,1,0,0,0,0,0,1,0,0,0,1,1,0,0,0,1,0,0,0,1,0,0,0,1,0,0,0,0,0,0,0,1,0,0,0,1,1,1,0,0,0,0,0,0,0,0,0,0,0,0,0,0,0,0,0,0,0,0,0,0,0,0,0,0,0,0,0,0,0,0,0,0,0,0,0,0,0,0,0,0,0,0,0,0,0,0,0,0,0,0,0,0,0,0,0,0,0,0,0,0,0,0,0,0,0,0,0,0,0,0,0,0,0,0,0,0,0,0,0,0,0,0,0,0,0,0,0,0,0,0,0,0,0,0,0,0,active
1,0,0,0,0,1,1,1,1,1,1,0,1,1,1,1,0,1,1,0,0,0,0,0,0,0,0,0,0,0,0,0,0,0,0,0,0,0,0,0,0,0,0,0,0,0,0,0,0,0,0,0,1,1,1,1,0,0,0,1,0,0,0,0,0,0,0,0,0,0,0,0,0,0,0,0,0,0,0,0,1,1,0,0,0,0,0,0,0,0,1,1,1,1,0,0,0,0,1,0,0,0,1,0,0,0,0,0,1,0,1,0,0,1,0,1,1,0,0,1,1,0,0,0,0,1,1,0,1,0,1,1,0,0,0,1,0,1,0,0,0,1,0,1,1,1,0,1,0,0,0,1,0,0,0,0,0,0,1,0,0,1,0,1,1,0,0,1,0,0,0,0,0,1,0,0,1,0,0,0,0,0,0,0,1,0,1,0,1,0,0,0,0,0,0,0,1,1,0,1,0,1,0,1,1,1,1,1,1,1,1,0,1,0,1,1,1,0,0,0,0,0,0,0,0,0,1,0,0,0,0,0,0,1,0,0,0,0,0,0,0,1,0,0,1,0,0,0,0,0,1,0,1,1,1,0,0,0,1,0,0,1,0,0,0,1,0,0,0,0,0,0,0,0,1,0,0,0,0,1,0,1,0,0,1,0,0,0,0,0,1,1,0,1,1,1,0,0,0,0,1,1,1,0,1,0,0,0,1,0,0,0,0,0,0,0,0,0,0,0,1,0,0,1,0,0,0,0,0,0,0,1,0,1,1,0,1,0,0,1,0,0,0,0,0,0,1,1,0,0,0,0,0,0,0,0,1,0,0,0,0,0,0,0,0,1,0,1,0,0,0,0,0,0,0,0,0,0,1,0,0,1,0,0,0,0,0,0,0,0,0,0,0,0,0,0,1,0,1,1,0,0,0,0,0,0,0,0,1,1,0,1,0,0,0,0,0,0,0,0,0,0,0,0,1,1,0,0,0,0,0,1,0,0,0,1,1,0,0,0,1,0,0,0,1,0,0,0,1,0,0,0,0,0,0,0,1,0,0,0,1,1,1,0,0,0,0,0,0,0,0,0,0,0,0,0,0,0,0,0,0,0,0,0,0,0,0,0,0,0,0,0,0,0,0,0,0,0,0,0,0,0,0,0,0,0,0,0,0,0,0,0,0,0,0,0,0,0,0,0,0,0,0,0,0,0,0,0,0,0,0,0,0,0,0,0,0,0,0,0,0,0,0,0,0,0,0,0,0,0,0,0,0,0,0,0,0,0,0,0,0,active
1,0,0,0,0,1,1,1,1,1,1,0,1,1,1,1,0,0,0,0,0,0,0,0,0,0,0,0,0,0,0,0,0,0,0,0,0,0,0,0,0,0,0,0,0,0,0,0,0,0,0,0,1,1,1,1,0,0,0,1,0,0,0,0,0,0,0,0,0,0,0,0,0,0,0,0,0,0,0,0,1,1,0,0,0,0,0,0,0,0,1,1,1,0,0,0,0,0,1,0,0,0,1,0,0,0,0,0,1,0,1,0,0,1,0,1,1,0,0,1,1,0,0,0,0,1,1,0,1,0,1,1,0,0,0,0,0,1,0,0,0,1,0,1,1,1,0,1,0,0,0,1,0,0,0,0,0,0,1,0,0,1,0,1,1,0,0,1,0,0,0,0,0,1,0,0,1,0,0,0,0,0,0,0,1,0,1,0,1,0,0,0,0,0,0,0,1,1,0,1,0,1,0,1,1,1,1,1,1,1,1,0,1,0,1,1,1,0,0,0,0,0,0,0,0,0,1,0,0,0,0,0,0,1,0,0,0,0,0,0,0,1,0,0,1,0,0,0,0,0,1,0,1,1,1,0,0,0,1,0,0,1,0,0,0,1,0,0,0,0,0,0,0,0,1,0,0,0,0,1,0,1,0,0,1,0,0,0,0,0,1,1,0,1,1,1,0,0,0,0,1,1,1,0,1,0,0,0,1,0,0,0,0,0,0,0,0,0,0,0,1,0,0,1,0,0,0,0,0,0,0,1,0,1,1,0,1,0,0,1,0,0,0,0,0,0,1,1,0,0,0,0,0,0,0,0,1,0,0,0,0,0,0,0,0,1,0,1,0,0,0,0,0,0,0,0,0,0,1,0,0,1,0,0,0,0,0,0,0,0,0,0,0,0,0,0,1,0,1,1,0,0,0,0,0,0,0,0,1,1,0,1,0,0,0,0,0,0,0,0,0,0,0,0,1,1,0,0,0,0,0,1,0,0,0,1,1,0,0,0,1,0,0,0,1,0,0,0,1,0,0,0,0,0,0,0,1,0,0,0,1,1,1,0,0,0,0,0,0,0,0,0,0,0,0,0,0,0,0,0,0,0,0,0,0,0,0,0,0,0,0,0,0,0,0,0,0,0,0,0,0,0,0,0,0,0,0,0,0,0,0,0,0,0,0,0,0,0,0,0,0,0,0,0,0,0,0,0,0,0,0,0,0,0,0,0,0,0,0,0,0,0,0,0,0,0,0,0,0,0,0,0,0,0,0,0,0,0,0,0,0,active
1,0,0,0,0,1,1,1,1,1,1,0,1,1,1,1,0,0,0,0,0,0,1,0,0,0,0,0,0,0,0,0,0,0,0,0,0,0,0,0,0,0,0,0,0,0,0,0,0,0,0,0,1,1,1,1,0,0,0,1,0,0,0,0,0,0,0,0,0,0,0,0,0,0,0,0,0,0,0,0,1,1,0,0,0,0,0,0,0,0,1,1,1,0,0,1,0,0,1,0,0,0,1,0,0,0,0,0,1,0,1,0,0,1,0,1,1,0,0,1,1,0,0,0,0,1,1,0,1,0,1,1,0,0,0,0,0,1,0,0,1,1,0,1,1,1,0,1,0,0,0,0,0,0,0,0,0,0,1,0,0,1,0,1,1,0,0,1,0,0,0,0,0,1,0,0,0,0,1,0,0,0,0,1,1,0,1,0,1,0,0,0,0,0,0,0,1,1,0,1,0,1,0,1,0,1,1,1,1,1,1,0,1,0,1,0,1,0,0,0,1,1,1,0,0,0,1,0,0,0,1,0,0,1,0,0,0,0,0,0,0,1,0,0,1,0,0,0,0,0,1,0,1,1,1,0,0,0,1,0,0,1,0,0,0,1,0,0,0,0,0,0,0,0,1,0,0,0,0,1,0,1,0,0,1,0,0,0,0,0,1,1,0,1,1,1,0,0,0,0,1,1,1,0,1,0,0,0,1,0,0,0,0,0,0,0,0,0,0,0,0,0,0,1,0,0,0,0,0,0,0,1,0,1,1,0,1,0,0,1,0,0,0,0,0,0,1,1,0,0,0,0,0,0,0,0,1,0,0,0,0,0,0,0,0,1,0,1,0,0,0,0,0,0,0,0,0,0,1,0,0,1,0,0,0,0,0,0,0,0,0,0,0,0,0,0,1,0,1,1,0,0,0,0,0,0,0,0,1,1,0,0,0,0,0,0,0,0,0,0,0,0,0,0,1,1,0,0,0,0,0,1,0,0,0,1,1,0,0,0,1,0,0,0,1,0,0,0,1,0,0,0,0,0,0,0,1,0,0,0,1,1,1,0,0,0,0,0,0,0,0,0,0,0,0,0,0,0,0,0,0,0,0,0,0,0,0,0,0,0,0,0,0,0,0,0,0,0,0,0,0,0,0,0,0,0,0,0,0,0,0,0,0,0,0,0,0,0,0,0,0,0,0,0,0,0,0,0,0,0,0,0,0,0,0,0,0,0,0,0,0,0,0,0,0,0,0,0,0,0,0,0,0,0,0,0,0,0,0,0,0,active
1,0,0,0,0,1,1,1,1,1,1,1,1,1,1,0,0,0,0,0,0,0,0,0,0,0,0,0,0,0,0,0,0,0,0,1,0,1,1,0,0,0,0,0,0,0,0,0,0,0,0,0,1,1,1,1,0,0,0,1,0,0,0,0,0,0,0,0,0,0,0,0,0,0,0,0,0,0,0,0,1,1,1,1,0,0,0,0,0,0,1,1,1,0,0,0,0,0,1,1,0,0,0,0,0,0,0,0,1,0,1,0,0,1,0,1,1,0,0,1,1,0,0,0,0,1,1,0,1,0,1,1,1,0,0,0,0,1,0,0,0,1,0,1,1,1,1,1,0,0,1,0,0,0,0,0,0,0,1,0,1,1,0,1,1,0,0,1,0,1,0,0,0,1,0,0,0,0,0,0,0,0,0,0,1,0,1,0,1,0,1,0,0,0,0,0,1,1,0,1,0,1,1,1,0,1,1,1,1,1,1,0,1,1,1,0,1,0,0,0,0,0,0,0,0,0,1,0,0,0,0,0,0,1,0,0,0,0,0,0,0,1,0,0,1,1,0,0,0,0,1,0,1,1,1,0,0,0,1,0,0,1,0,0,0,1,0,0,0,0,0,0,0,1,1,1,0,0,0,1,1,1,0,0,1,0,0,0,0,0,1,1,0,1,1,1,0,0,0,0,1,1,1,0,1,0,0,0,1,0,0,0,0,0,0,0,0,0,0,0,0,0,0,1,0,0,0,0,0,0,0,1,0,1,1,0,1,0,0,1,0,0,0,0,0,0,1,1,0,0,0,0,0,0,0,0,1,0,0,0,0,0,0,0,0,1,0,1,0,0,0,0,0,0,0,0,0,0,1,0,0,1,0,0,0,0,0,0,0,0,0,0,0,0,0,0,1,0,1,1,0,0,0,0,0,0,0,0,1,1,0,0,0,0,0,0,0,0,0,0,0,0,0,0,1,1,0,0,0,0,0,1,0,0,0,1,1,0,0,0,1,0,0,0,1,0,0,0,1,0,0,0,0,0,0,0,1,0,0,0,1,1,1,0,0,0,0,0,0,0,0,0,0,0,0,0,0,0,0,0,0,0,0,0,0,0,0,0,0,0,0,0,0,0,0,0,0,0,0,0,0,0,0,0,0,0,0,0,0,0,0,0,0,0,0,0,0,0,0,0,0,0,0,0,0,0,0,0,0,0,0,0,0,0,0,0,0,0,0,0,0,0,0,0,0,0,0,0,0,0,0,0,0,0,0,0,0,0,0,0,0,active
1,1,1,0,0,1,1,0,1,0,0,0,1,1,0,0,0,1,0,0,0,0,1,0,0,0,0,0,0,0,0,0,0,0,0,1,0,0,1,0,0,0,0,0,0,0,0,0,0,0,0,0,1,1,0,1,0,0,0,1,0,0,0,0,0,0,0,0,0,0,0,0,0,0,0,0,0,0,0,0,1,1,1,0,0,0,0,0,0,0,1,1,1,1,0,1,0,0,0,0,0,0,1,0,0,0,0,0,1,0,0,0,1,0,0,0,1,0,0,1,0,1,0,0,0,1,1,1,1,1,0,0,0,0,0,0,1,0,1,0,0,1,1,0,0,1,0,0,0,0,0,1,0,0,1,1,1,0,0,0,0,0,0,0,0,0,0,0,0,0,0,0,0,0,0,1,1,0,0,0,0,1,0,0,1,0,0,1,1,1,0,0,0,0,1,1,0,0,1,0,0,0,0,0,1,1,0,1,0,1,0,0,0,0,0,1,0,0,0,0,0,0,0,0,0,0,0,0,1,0,0,1,1,0,0,0,0,0,0,0,1,0,0,0,0,0,0,0,0,1,0,0,0,0,0,0,0,0,0,1,0,0,0,0,0,0,1,0,0,0,0,0,0,0,0,0,0,0,1,0,0,0,1,0,0,0,1,0,0,0,1,0,0,0,0,0,0,0,0,0,0,0,0,1,0,0,0,1,0,0,0,1,0,0,0,0,0,0,1,0,0,0,1,0,1,0,0,1,1,0,0,0,1,1,0,1,1,0,1,0,1,0,0,0,0,0,0,0,1,1,0,0,0,1,0,0,0,1,1,0,0,0,1,0,0,0,0,0,1,0,0,1,1,1,0,0,0,0,0,0,0,0,0,0,0,0,0,1,0,0,1,0,1,1,1,1,0,0,0,0,0,0,0,0,0,0,0,1,0,0,1,0,1,0,0,0,1,0,1,0,1,0,0,0,0,0,0,0,1,1,1,1,1,0,0,0,1,0,0,0,1,1,0,0,1,0,0,0,1,1,1,1,0,0,0,0,1,0,0,0,1,1,1,0,1,1,0,0,0,0,0,0,0,0,0,0,0,0,0,0,1,0,1,0,0,0,0,0,0,0,0,0,0,0,0,0,0,1,0,1,0,0,0,0,0,0,0,0,0,0,0,1,0,0,0,0,0,0,0,0,0,0,0,0,0,0,1,0,1,0,0,0,0,0,0,0,0,0,0,0,0,0,0,1,0,1,0,0,0,0,0,0,0,0,0,0,0,0,0,0,0,inactive
1,1,0,0,0,1,0,0,1,1,0,0,1,1,1,0,0,0,0,0,0,0,1,0,0,1,0,0,0,0,0,0,0,0,0,1,0,1,1,0,0,0,0,0,0,0,0,0,0,0,0,0,1,1,0,0,0,0,0,0,0,0,0,0,0,0,0,0,0,0,0,0,0,0,0,0,0,0,0,0,1,0,0,0,0,0,0,0,0,0,1,1,1,0,0,1,1,0,1,0,0,1,1,0,0,0,0,0,1,0,0,0,0,1,0,1,0,1,0,1,1,0,0,0,0,1,1,1,1,1,0,0,0,0,1,0,0,1,0,0,0,1,1,0,0,1,0,1,1,0,0,1,0,0,1,1,0,0,0,0,0,1,0,0,1,0,0,0,0,0,0,0,0,0,0,0,1,0,0,0,0,0,0,1,1,0,0,0,1,0,0,0,0,0,0,1,0,0,1,0,0,1,0,0,1,1,0,1,0,1,0,0,1,0,0,1,0,0,0,0,1,0,1,0,0,0,1,1,0,0,0,1,0,0,0,0,0,0,0,0,0,0,1,0,0,0,0,0,0,1,0,0,0,0,0,0,0,0,0,0,1,1,1,0,0,0,0,0,0,0,0,0,0,0,0,0,0,0,1,0,0,0,1,0,0,0,1,1,1,0,1,1,0,0,0,1,0,0,0,0,1,1,0,0,1,1,0,1,0,0,0,1,0,0,0,0,0,0,1,0,1,0,0,0,1,0,0,0,0,0,0,0,1,1,0,0,1,0,1,0,0,0,0,0,0,1,1,0,0,1,0,0,1,1,1,0,1,1,0,0,0,1,1,0,0,0,0,1,0,0,0,1,1,0,0,0,0,0,0,0,0,0,0,0,0,0,1,1,0,0,1,0,0,1,0,0,1,0,0,0,0,0,0,0,0,0,0,0,1,0,0,1,1,0,0,0,1,1,0,0,1,0,0,0,0,0,0,0,0,1,1,1,1,0,0,1,1,0,0,0,1,0,0,1,0,0,0,1,0,0,0,0,0,0,0,0,0,0,0,0,1,1,1,0,0,0,0,0,1,0,0,0,0,0,0,1,0,0,0,0,0,0,1,0,0,0,0,0,0,0,0,0,0,1,0,0,0,0,0,0,0,1,0,0,0,1,0,0,0,0,0,0,0,0,1,0,0,0,0,0,0,1,0,0,0,0,0,0,1,0,0,0,0,0,0,0,0,0,0,1,0,0,0,0,0,0,0,1,0,0,0,1,0,0,0,0,0,0,0,0,0,inactive
1,1,1,0,0,1,1,0,1,1,0,0,1,1,1,0,0,1,1,0,0,0,0,0,0,0,0,0,0,0,0,0,0,0,0,1,0,1,1,0,0,0,0,0,0,0,0,0,0,0,0,0,1,1,0,0,0,0,0,0,0,0,0,0,0,0,0,0,0,0,0,0,0,0,0,0,0,0,0,0,1,0,0,0,0,0,0,0,0,0,1,1,1,1,0,0,0,0,1,0,0,0,1,0,0,0,0,0,1,0,1,0,0,1,0,1,1,0,0,1,1,0,0,0,0,1,1,0,1,1,0,0,0,0,0,1,0,1,0,0,0,1,1,0,0,1,0,1,1,0,0,1,0,0,0,1,0,0,0,0,0,1,0,1,1,0,0,0,0,0,0,0,0,0,0,0,1,0,0,0,0,0,0,0,1,0,0,0,1,0,0,0,0,0,0,1,0,1,1,0,0,1,0,1,1,1,0,1,0,1,0,0,1,0,1,1,0,0,0,0,0,0,0,0,0,1,1,0,0,0,0,1,0,0,0,0,0,0,0,0,0,0,0,0,0,0,0,0,0,1,0,0,0,0,1,0,0,0,0,0,0,1,0,0,0,0,0,0,0,0,0,0,0,0,1,0,0,0,1,0,0,0,1,0,1,0,0,0,0,0,1,1,1,0,0,1,0,0,0,0,1,1,0,0,1,0,0,1,0,0,0,1,0,0,0,0,0,0,1,0,0,0,0,1,1,0,0,0,0,0,0,0,1,1,1,0,1,0,1,1,0,0,0,0,0,0,1,0,0,1,0,0,0,1,1,0,1,1,0,0,0,1,1,0,0,1,0,1,0,0,0,1,1,0,0,0,0,0,0,0,0,1,0,0,0,0,1,1,0,0,1,1,0,1,0,0,1,0,1,1,0,0,0,0,0,0,0,0,1,1,0,0,1,0,0,0,1,1,0,0,1,0,0,0,0,0,0,0,0,1,1,1,1,0,0,1,1,0,0,0,1,0,0,0,1,0,0,1,1,0,0,0,0,0,0,0,1,0,0,1,1,1,1,0,0,0,0,0,0,0,0,0,0,0,0,0,0,0,0,0,0,0,0,0,0,0,0,0,0,0,0,0,0,0,0,0,0,0,0,0,1,0,0,0,0,0,0,0,0,0,0,0,0,0,0,0,0,0,0,0,0,0,0,0,0,0,0,0,0,0,0,0,0,0,0,0,0,0,0,0,0,0,0,0,0,0,1,0,0,0,0,0,0,0,0,0,0,0,0,0,0,inactive
0,0,0,0,0,1,1,0,1,1,0,0,1,1,1,0,0,1,1,0,0,0,0,0,0,0,0,0,0,0,0,0,0,0,0,1,0,1,1,0,0,0,0,0,0,0,0,0,0,0,0,0,1,1,0,0,0,0,0,1,1,0,0,0,0,0,0,0,0,0,0,0,0,0,0,0,0,0,0,0,1,0,0,0,0,0,0,0,0,0,1,1,1,1,0,0,0,0,1,0,0,0,1,0,0,0,0,0,1,0,1,1,0,1,0,1,1,0,0,1,1,0,0,0,0,1,1,0,1,1,0,0,0,0,0,1,0,1,0,0,0,1,1,0,0,1,0,1,1,0,0,1,0,0,0,1,0,0,0,0,0,1,0,1,1,0,0,0,0,0,0,0,0,0,0,0,1,0,0,0,0,0,0,0,1,0,0,0,1,0,0,0,0,0,0,1,0,1,1,0,0,1,0,1,1,1,0,1,0,1,0,0,1,0,1,1,0,0,0,0,0,0,0,0,0,1,1,0,0,0,0,1,0,0,0,0,0,0,0,0,0,0,0,0,0,0,0,0,0,1,0,0,0,0,1,0,0,0,0,0,0,1,0,0,0,0,0,0,0,0,0,0,0,0,1,0,0,0,1,0,0,0,1,0,1,0,0,0,0,0,1,1,1,0,0,1,0,0,0,0,1,1,0,0,1,0,0,1,0,0,0,1,0,0,0,0,0,0,1,0,0,0,0,1,1,0,0,0,0,0,0,0,1,1,1,0,1,0,1,1,0,0,0,0,0,0,1,0,0,1,0,0,0,1,1,0,1,1,0,0,0,1,1,0,0,1,0,1,0,0,0,1,1,0,0,0,0,0,0,0,0,1,0,0,0,0,1,1,0,0,1,1,0,1,0,0,1,0,1,1,0,0,0,0,0,0,0,0,1,1,0,0,1,0,0,0,1,1,0,0,1,0,0,0,0,0,0,0,0,1,1,1,1,0,0,1,1,0,0,0,1,0,0,0,1,0,0,1,1,1,0,0,0,0,0,0,1,0,0,1,1,1,1,0,1,0,0,0,0,0,0,0,0,0,0,0,0,0,0,0,0,0,0,0,0,0,0,0,0,0,0,0,0,0,0,0,0,0,0,0,1,0,0,0,0,0,0,0,0,0,0,0,0,0,0,0,0,0,0,0,0,0,0,0,0,0,0,0,0,0,0,0,0,0,0,0,0,0,0,0,0,0,0,0,0,0,1,0,0,0,0,0,0,0,0,0,0,0,0,0,0,inactive
0,0,0,0,0,1,1,0,1,1,0,0,1,1,1,0,0,1,1,0,0,0,0,0,0,0,0,0,0,0,0,0,1,1,0,1,0,1,1,0,0,0,0,0,0,0,0,0,0,0,0,0,1,1,0,0,0,0,0,0,0,0,0,0,0,0,0,0,0,0,0,0,0,0,0,0,0,0,0,0,1,0,0,0,0,0,0,0,0,0,1,1,1,1,0,0,0,0,1,0,0,0,1,0,0,0,0,0,1,0,1,1,0,1,0,1,1,0,0,1,1,0,0,0,0,1,1,0,1,1,0,0,0,0,0,1,0,1,0,0,0,1,1,0,0,1,0,1,1,0,0,1,0,0,0,1,0,0,0,0,0,1,0,1,1,0,0,0,0,0,0,0,0,0,0,0,1,0,0,0,0,0,0,0,1,0,0,0,1,0,0,0,0,0,0,1,0,1,1,0,0,1,0,1,1,1,0,1,0,1,0,0,1,0,1,1,0,0,0,0,0,0,0,0,0,1,1,0,0,0,0,1,0,0,0,0,0,0,0,0,0,0,0,0,0,0,0,0,0,1,0,0,0,0,1,0,0,0,0,0,0,1,0,0,0,0,0,0,0,0,0,0,0,0,1,0,0,0,1,0,0,0,1,0,1,0,0,0,0,0,1,1,1,0,0,1,0,0,0,0,1,1,0,0,1,0,0,1,0,0,0,1,0,0,0,0,0,0,1,0,0,0,0,1,1,0,0,0,0,0,0,0,1,1,1,0,1,0,1,1,0,0,0,0,0,0,1,0,0,1,0,0,0,1,1,0,1,1,0,0,0,1,1,0,0,1,0,1,0,0,0,1,1,0,0,0,0,0,0,0,0,1,0,0,0,0,1,1,0,0,1,1,0,1,0,0,1,0,1,1,0,0,0,0,0,0,0,0,1,1,0,0,1,0,0,0,1,1,0,0,1,0,0,0,0,0,0,0,0,1,1,1,1,0,0,1,1,0,0,0,1,0,0,0,1,0,0,1,1,1,0,0,0,0,0,0,1,0,0,1,1,1,1,0,0,0,0,0,0,0,0,0,0,0,0,0,0,0,0,0,0,0,0,0,0,0,0,0,0,0,0,0,0,0,0,0,0,0,0,0,1,0,0,0,0,0,0,0,0,0,0,0,0,0,0,0,0,0,0,0,0,0,0,0,0,0,0,0,0,0,0,0,0,0,0,0,0,0,0,0,0,0,0,0,0,0,1,0,0,0,0,0,0,0,0,0,0,0,0,0,0,inactive
1,1,1,0,0,1,1,0,1,1,0,0,1,1,1,0,0,1,1,0,0,0,1,0,0,0,0,0,0,0,0,0,0,0,0,1,0,1,1,0,0,0,1,0,0,1,0,0,0,0,0,0,1,1,0,0,0,0,0,0,0,0,0,0,0,0,0,0,0,0,0,0,0,0,0,0,0,0,0,0,1,1,1,0,0,0,0,0,0,0,1,1,1,1,0,1,0,0,1,0,0,0,1,0,0,0,0,0,1,0,1,1,0,1,0,1,1,0,0,1,1,0,0,0,1,1,1,1,1,1,0,0,0,0,0,1,0,1,0,0,1,1,1,0,0,1,0,1,1,0,0,1,0,0,1,1,0,0,0,0,0,1,0,1,1,0,0,0,0,0,0,0,0,0,0,0,1,0,0,0,0,1,0,0,1,0,0,0,1,1,0,0,0,0,0,1,0,1,1,0,0,1,0,1,1,1,0,1,0,1,0,0,1,0,1,1,0,0,0,0,0,0,0,0,0,1,1,0,0,0,0,1,1,0,0,0,0,0,0,0,1,0,0,0,0,0,0,0,0,1,0,0,1,0,1,0,0,0,0,1,0,1,0,0,0,0,1,0,0,0,0,1,0,0,1,0,0,0,1,0,0,0,1,0,1,0,1,1,0,0,1,1,1,0,0,1,0,0,0,0,1,1,0,1,1,0,0,1,1,0,0,1,0,0,0,0,0,0,1,0,0,0,0,1,1,0,0,1,1,0,0,0,1,1,1,0,1,0,1,1,1,0,0,0,0,0,1,0,0,1,0,1,0,1,1,0,1,1,0,0,0,1,1,0,0,1,0,1,0,0,0,1,1,1,0,0,0,1,0,0,0,1,0,0,0,0,1,1,0,0,1,1,0,1,1,0,1,0,1,1,0,0,0,0,0,0,0,1,1,1,1,0,1,0,0,0,1,1,0,1,1,0,0,1,0,0,0,0,0,1,1,1,1,0,0,1,1,0,0,0,1,1,0,1,1,0,0,1,1,1,1,1,0,0,1,1,1,0,0,1,1,1,1,0,0,0,0,0,0,0,0,0,0,0,0,0,0,0,0,0,0,0,0,0,0,0,0,0,0,0,0,0,0,0,0,0,0,0,0,0,1,0,0,0,0,0,0,0,0,0,0,0,0,0,0,0,0,0,0,0,0,0,0,0,0,0,0,0,0,0,0,0,0,0,0,0,0,0,0,0,0,0,0,0,0,0,1,0,0,0,0,0,0,0,0,0,0,0,0,0,0,active
1,1,1,0,0,1,1,0,1,1,0,0,1,1,1,0,0,1,1,0,0,0,1,0,0,0,0,0,0,0,0,0,0,0,0,1,0,1,1,0,0,0,1,0,0,1,0,0,0,0,0,0,1,1,0,0,0,0,0,0,0,0,0,0,0,0,0,0,0,0,0,0,0,0,0,0,0,0,0,0,1,1,1,0,0,0,0,0,0,0,1,1,1,1,0,1,0,0,1,0,0,0,1,0,0,0,0,0,1,0,1,1,0,1,0,1,1,0,0,1,1,0,0,0,1,1,1,1,1,1,0,0,0,0,0,1,0,1,0,0,1,1,1,0,0,1,0,1,1,0,0,1,0,0,1,1,0,0,0,0,0,1,0,1,1,0,0,0,0,0,0,0,0,0,0,0,1,0,0,0,0,1,0,0,1,0,0,0,1,1,0,0,0,0,0,1,0,1,1,0,0,1,0,1,1,1,0,1,0,1,0,0,1,0,1,1,0,0,0,0,0,0,0,0,0,1,1,0,0,0,0,1,1,0,0,0,0,0,0,0,1,0,0,0,0,0,0,0,0,1,0,0,1,0,1,0,0,0,0,1,0,1,0,0,0,0,1,0,0,0,0,1,0,0,1,0,0,0,1,0,0,0,1,0,1,0,1,1,0,0,1,1,1,0,0,1,0,0,0,0,1,1,0,1,1,0,0,1,1,0,0,1,0,0,0,0,0,0,1,0,0,0,0,1,1,0,0,1,1,0,0,0,1,1,1,0,1,0,1,1,1,0,0,0,0,0,1,0,0,1,0,1,0,1,1,0,1,1,0,0,0,1,1,0,0,1,0,1,0,0,0,1,1,1,0,0,0,1,0,0,0,1,0,0,0,0,1,1,0,0,1,1,0,1,1,0,1,0,1,1,0,0,0,0,0,0,0,1,1,1,1,0,1,0,0,0,1,1,0,1,1,0,0,1,0,0,0,0,0,1,1,1,1,0,0,1,1,0,0,0,1,1,0,1,1,0,0,1,1,1,1,1,0,0,1,1,1,0,0,1,1,1,1,0,0,0,0,0,0,0,0,0,0,0,0,0,0,0,0,0,0,0,0,0,0,0,0,0,0,0,0,0,0,0,0,0,0,0,0,0,1,0,0,0,0,0,0,0,0,0,0,0,0,0,0,0,0,0,0,0,0,0,0,0,0,0,0,0,0,0,0,0,0,0,0,0,0,0,0,0,0,0,0,0,0,0,1,0,0,0,0,0,0,0,0,0,0,0,0,0,0,inactive
1,1,1,0,0,1,1,0,1,1,0,0,1,1,1,0,0,1,1,0,0,0,1,0,0,0,0,0,0,0,0,0,0,0,0,1,0,1,1,0,0,0,1,0,0,1,0,0,0,0,0,0,1,1,0,0,0,0,0,0,0,0,0,0,0,0,0,0,0,0,0,0,0,0,0,0,0,0,0,0,1,1,1,0,0,0,0,0,0,0,1,1,1,1,0,1,0,0,1,0,0,0,1,0,0,0,0,0,1,0,1,1,0,1,0,1,1,0,0,1,1,0,0,0,1,1,1,1,1,1,0,0,0,0,0,1,0,1,0,0,1,1,1,0,0,1,0,1,1,0,0,1,0,0,1,1,0,0,0,0,0,1,0,1,1,0,0,0,0,0,0,0,0,0,0,0,1,0,0,0,0,1,0,0,1,0,0,0,1,1,0,0,0,0,0,1,0,1,1,0,0,1,0,1,1,1,0,1,0,1,0,0,1,0,1,1,0,0,0,0,0,0,0,0,0,1,1,0,0,0,0,1,1,0,0,0,0,0,0,0,1,0,0,0,0,0,0,0,0,1,0,0,1,0,1,0,0,0,0,1,0,1,0,0,0,0,1,0,0,0,0,1,0,0,1,0,0,0,1,0,0,0,1,0,1,0,1,1,0,0,1,1,1,0,0,1,0,0,0,0,1,1,0,1,1,0,0,1,1,0,0,1,0,0,0,0,0,0,1,0,0,0,0,1,1,0,0,1,1,0,0,0,1,1,1,0,1,0,1,1,1,0,0,0,0,0,1,0,0,1,0,1,0,1,1,0,1,1,0,0,0,1,1,0,0,1,0,1,0,0,0,1,1,1,0,0,0,1,0,0,0,1,0,0,0,0,1,1,0,0,1,1,0,1,1,0,1,0,1,1,0,0,0,0,0,0,0,1,1,1,1,0,1,0,0,0,1,1,0,1,1,0,0,1,0,0,0,0,0,1,1,1,1,0,0,1,1,0,0,0,1,1,0,1,1,0,0,1,1,1,1,1,0,0,1,1,1,0,0,1,1,1,1,0,0,0,0,0,0,0,0,0,0,0,0,0,0,0,0,0,0,0,0,0,0,0,0,0,0,0,0,0,0,0,0,0,0,0,0,0,1,0,0,0,0,0,0,0,0,0,0,0,0,0,0,0,0,0,0,0,0,0,0,0,0,0,0,0,0,0,0,0,0,0,0,0,0,0,0,0,0,0,0,0,0,0,1,0,0,0,0,0,0,0,0,0,0,0,0,0,0,inactive
1,1,1,0,0,1,1,0,1,1,0,0,1,1,1,0,0,1,1,0,0,0,1,0,0,0,0,0,0,0,0,0,0,0,0,1,0,1,1,0,0,0,1,0,0,1,0,0,0,0,0,0,1,1,0,0,0,0,0,0,0,0,0,0,0,0,0,0,0,0,0,0,0,0,0,0,0,0,0,0,1,1,1,0,0,0,0,0,0,0,1,1,1,1,0,1,0,0,1,0,0,0,1,0,0,0,0,0,1,0,1,1,0,1,0,1,1,0,0,1,1,0,0,0,1,1,1,1,1,1,0,0,0,0,0,1,0,1,0,0,1,1,1,0,0,1,0,1,1,0,0,1,0,0,1,1,0,0,0,0,0,1,0,1,1,0,0,0,0,0,0,0,0,0,0,0,1,0,0,0,0,1,0,0,1,0,0,0,1,1,0,0,0,0,0,1,0,1,1,0,0,1,0,1,1,1,0,1,0,1,0,0,1,0,1,1,0,0,0,0,0,0,0,0,0,1,1,0,0,0,0,1,1,0,0,0,0,0,0,0,1,0,0,0,0,0,0,0,0,1,0,0,1,0,1,0,0,0,0,1,0,1,0,0,0,0,1,0,0,0,0,1,0,0,1,0,0,0,1,0,0,0,1,0,1,0,1,1,0,0,1,1,1,0,0,1,0,0,0,0,1,1,0,1,1,0,0,1,1,0,0,1,0,0,0,0,0,0,1,0,0,0,0,1,1,0,0,1,1,0,0,0,1,1,1,0,1,0,1,1,1,0,0,0,0,0,1,0,0,1,0,1,0,1,1,0,1,1,0,0,0,1,1,0,0,1,0,1,0,0,0,1,1,1,0,0,0,1,0,0,0,1,0,0,0,0,1,1,0,0,1,1,0,1,1,0,1,0,1,1,0,0,0,0,0,0,0,1,1,1,1,0,1,0,0,0,1,1,0,1,1,0,0,1,0,0,0,0,0,1,1,1,1,0,0,1,1,0,0,0,1,1,0,1,1,0,0,1,1,1,1,1,0,0,1,1,1,0,0,1,1,1,1,0,0,0,0,0,0,0,0,0,0,0,0,0,0,0,0,0,0,0,0,0,0,0,0,0,0,0,0,0,0,0,0,0,0,0,0,0,1,0,0,0,0,0,0,0,0,0,0,0,0,0,0,0,0,0,0,0,0,0,0,0,0,0,0,0,0,0,0,0,0,0,0,0,0,0,0,0,0,0,0,0,0,0,1,0,0,0,0,0,0,0,0,0,0,0,0,0,0,inactive
1,1,1,0,0,1,1,0,1,1,0,0,1,1,1,1,0,1,1,0,0,0,0,0,0,0,0,0,0,0,0,0,0,0,0,1,0,1,1,0,0,0,0,0,0,0,0,0,0,0,0,0,1,1,0,0,0,0,0,0,0,0,0,0,0,0,0,0,0,0,0,0,0,0,0,0,0,0,0,0,1,0,0,0,0,0,0,0,0,0,1,1,1,1,0,0,0,0,1,0,0,0,1,0,0,0,0,0,1,0,1,0,0,1,0,1,1,0,0,1,1,1,0,0,0,1,1,0,1,1,0,0,0,0,0,1,0,1,1,0,0,1,1,0,0,1,0,1,1,0,0,1,1,1,0,1,0,0,0,0,0,1,0,1,1,0,0,0,0,0,0,0,0,0,0,1,1,0,0,0,0,0,0,0,1,0,0,0,1,0,0,0,0,0,0,1,0,1,1,0,0,1,0,1,1,1,0,1,0,1,0,0,1,0,1,1,0,0,0,0,0,0,0,0,0,1,1,0,0,0,0,1,0,0,0,0,0,1,0,0,0,0,0,0,0,0,0,0,0,1,0,0,0,0,1,0,0,1,0,0,0,1,0,0,0,0,0,0,0,0,0,0,0,0,1,0,0,0,1,0,0,0,1,0,1,0,0,0,0,0,1,1,1,0,0,1,1,1,0,0,1,1,0,1,1,0,0,1,0,0,0,1,0,0,0,0,0,0,1,1,0,1,0,1,1,0,0,1,1,0,0,0,1,1,1,0,1,0,1,1,0,0,0,1,0,0,1,0,1,1,0,0,0,1,1,0,1,1,1,1,1,1,1,0,0,1,0,1,1,0,0,1,1,1,1,0,0,0,0,0,1,1,0,0,0,1,1,1,0,0,1,1,0,1,1,0,1,0,1,1,0,0,0,1,1,0,0,1,1,1,0,0,1,0,1,1,1,1,1,0,1,0,0,0,0,0,0,0,0,1,1,1,1,0,0,1,1,0,0,0,1,1,0,1,1,0,0,1,1,0,1,0,0,0,1,1,1,0,0,1,1,1,1,0,0,0,1,0,0,0,0,0,0,0,0,0,0,0,0,0,0,0,0,0,0,0,0,1,0,0,0,0,0,0,0,0,0,0,0,0,1,0,0,0,0,0,0,0,0,0,0,0,1,0,0,0,0,0,0,0,0,0,0,0,0,0,0,0,0,0,0,0,0,1,0,0,0,0,0,0,0,0,0,0,0,0,1,0,0,0,0,0,0,0,0,0,0,0,0,0,0,inactive
1,1,1,0,0,1,1,0,1,1,0,0,1,1,1,1,0,1,1,0,0,0,0,0,0,0,0,0,0,0,0,0,0,0,0,1,0,1,1,0,0,0,0,0,0,0,0,0,0,0,0,0,1,1,0,0,0,0,0,0,0,0,0,0,0,0,0,0,0,0,0,0,0,0,0,0,0,0,0,0,1,0,0,0,0,0,0,0,0,0,1,1,1,1,0,0,0,0,1,0,0,0,1,0,0,0,0,0,1,0,1,0,0,1,0,1,1,0,0,1,1,1,0,0,0,1,1,0,1,1,0,0,0,0,0,1,0,1,1,0,0,1,1,0,0,1,0,1,1,0,0,1,1,1,0,1,0,0,0,0,0,1,0,1,1,0,0,0,0,0,0,0,0,0,0,1,1,0,0,0,0,0,0,0,1,0,0,0,1,0,0,0,0,0,0,1,0,1,1,0,0,1,0,1,1,1,0,1,0,1,0,0,1,0,1,1,0,0,0,0,0,0,0,0,0,1,1,0,0,0,0,1,0,0,0,0,0,1,0,0,0,0,0,0,0,0,0,0,0,1,0,0,0,0,1,0,0,1,0,0,0,1,0,0,0,0,0,0,0,0,0,0,0,0,1,0,0,0,1,0,0,0,1,0,1,0,0,0,0,0,1,1,1,0,0,1,1,1,0,0,1,1,0,1,1,0,0,1,0,0,0,1,0,0,0,0,0,0,1,1,0,1,0,1,1,0,0,1,1,0,0,0,1,1,1,0,1,0,1,1,0,0,0,1,0,0,1,0,1,1,0,0,0,1,1,0,1,1,1,1,1,1,1,0,0,1,0,1,1,0,0,1,1,1,1,0,0,0,0,0,1,1,0,0,0,1,1,1,0,0,1,1,0,1,1,0,1,0,1,1,0,0,0,1,1,0,0,1,1,1,0,0,1,0,1,1,1,1,1,0,1,0,0,0,0,0,0,0,0,1,1,1,1,0,0,1,1,0,0,0,1,1,0,1,1,0,0,1,1,0,1,0,0,0,1,1,1,0,0,1,1,1,1,0,0,0,1,0,0,0,0,0,0,0,0,0,0,0,0,0,0,0,0,0,0,0,0,1,0,0,0,0,0,0,0,0,0,0,0,0,1,0,0,0,0,0,0,0,0,0,0,0,1,0,0,0,0,0,0,0,0,0,0,0,0,0,0,0,0,0,0,0,0,1,0,0,0,0,0,0,0,0,0,0,0,0,1,0,0,0,0,0,0,0,0,0,0,0,0,0,0,inactive
1,1,1,0,0,1,1,0,1,1,1,0,1,1,0,0,0,0,0,0,0,0,1,1,0,0,0,0,0,0,0,0,0,0,0,1,0,0,1,0,0,0,1,0,0,1,0,0,0,0,0,0,1,1,1,1,0,0,0,1,0,0,0,0,0,0,0,0,0,0,0,0,0,0,0,0,0,0,0,0,1,1,1,1,1,1,1,0,0,0,1,1,1,0,0,1,0,0,1,0,0,0,0,0,0,0,0,0,1,0,0,0,0,0,0,1,1,0,0,1,0,0,0,0,0,1,1,1,1,1,1,1,0,0,0,0,0,0,1,0,0,1,1,0,0,1,0,1,1,0,0,0,1,1,1,1,1,1,1,0,0,1,0,1,1,0,0,1,0,0,0,0,0,1,0,1,0,0,0,0,0,1,0,0,1,0,1,1,1,1,0,0,0,0,1,1,1,0,1,0,0,1,0,1,0,1,1,1,0,1,0,0,1,0,1,0,1,0,0,0,0,0,0,0,0,0,1,0,1,0,0,1,1,1,1,0,1,1,0,0,1,1,0,0,0,0,0,0,1,1,0,0,1,0,1,0,0,1,0,1,0,1,0,0,0,1,1,1,0,0,1,0,0,0,0,0,0,0,1,0,0,1,1,0,0,1,1,0,1,0,1,0,0,1,1,0,1,1,0,1,1,1,0,1,1,0,0,1,1,0,1,1,0,0,0,0,0,0,1,1,0,1,1,0,1,0,0,1,1,0,1,1,1,1,1,0,1,0,1,1,1,0,0,1,0,0,1,1,1,1,0,1,0,1,1,1,0,1,1,0,1,1,1,0,0,0,0,1,0,0,0,0,1,1,0,1,0,1,1,0,1,1,1,1,0,0,1,1,0,0,1,1,0,1,1,0,0,0,1,0,0,0,0,1,1,0,0,1,1,1,1,0,1,0,1,0,1,1,1,0,1,0,0,1,0,1,0,0,1,1,1,1,1,0,1,1,1,0,0,0,1,1,0,1,1,0,0,1,1,1,1,1,0,0,1,1,1,0,0,0,1,1,1,0,1,0,1,0,0,0,0,0,1,0,0,0,0,0,0,0,0,1,0,0,0,0,0,1,0,0,0,0,0,0,0,0,0,0,0,0,1,0,1,0,0,0,0,0,0,0,0,0,1,0,0,0,0,0,1,0,0,0,0,0,0,0,0,1,0,0,0,0,0,1,0,0,0,0,0,0,0,0,0,0,0,0,1,0,1,0,0,0,0,0,0,0,0,0,0,0,0,inactive
1,1,0,0,0,1,1,0,1,1,0,0,1,1,0,0,0,1,0,0,0,0,1,0,0,0,0,0,0,0,0,0,0,0,0,1,0,0,1,0,0,0,1,0,0,1,0,0,0,0,0,0,1,1,1,1,0,0,0,1,0,0,0,0,0,0,0,0,0,0,0,0,0,0,0,0,0,0,0,0,1,1,1,1,1,1,1,0,0,0,1,1,1,1,0,1,0,0,1,0,0,0,0,0,0,0,0,0,1,0,0,0,0,0,0,1,1,0,0,1,0,1,0,0,0,1,1,1,1,1,1,1,0,0,0,0,1,0,1,0,0,1,1,0,0,0,0,1,1,0,0,0,1,1,1,1,1,1,1,0,0,1,0,1,1,0,0,1,0,0,0,0,0,1,0,1,0,0,0,1,0,1,0,0,1,0,1,0,1,1,0,0,0,0,0,1,1,1,1,0,1,1,0,1,0,1,1,1,0,1,0,1,1,0,1,0,1,0,0,0,0,0,0,0,1,0,1,0,0,0,0,1,1,1,1,0,1,1,0,0,1,1,0,0,0,0,0,0,1,1,0,0,1,1,1,0,1,1,0,1,0,1,0,0,0,1,1,1,0,0,0,0,0,0,1,0,0,0,1,0,0,1,1,0,0,1,1,0,1,0,1,1,0,1,1,0,1,1,1,0,1,1,0,1,1,0,0,1,1,0,1,1,0,0,0,0,0,0,1,1,1,0,0,0,1,0,0,1,1,0,1,1,1,1,1,0,1,0,1,1,1,0,0,1,0,0,1,1,1,1,0,1,0,1,1,1,1,1,1,0,1,1,1,0,0,0,0,1,1,1,0,0,1,1,1,1,0,1,1,0,1,1,1,0,0,1,1,1,0,0,1,0,0,1,1,0,1,0,1,0,0,0,0,1,0,0,0,1,1,1,1,1,1,0,0,0,1,1,1,0,1,0,0,1,1,1,0,0,0,1,1,1,1,0,0,1,1,0,0,0,1,1,0,1,1,0,0,1,1,1,1,1,0,0,1,1,1,0,0,1,1,1,1,0,0,0,0,0,0,0,0,0,0,0,0,0,0,0,0,0,0,0,0,0,0,0,0,0,0,0,0,0,0,0,0,0,0,0,0,0,0,0,0,0,0,0,0,0,0,0,0,0,0,0,0,0,0,0,0,0,0,0,0,0,0,0,0,0,0,0,0,0,0,0,0,0,0,0,0,0,0,0,0,0,0,0,0,0,0,0,0,0,0,0,0,0,0,0,0,0,0,inactive
1,1,0,0,0,1,0,0,1,1,0,0,1,1,0,0,0,0,0,0,0,0,1,0,0,1,0,0,0,0,0,0,0,0,0,1,0,1,1,0,0,0,1,0,0,1,0,0,1,1,0,0,0,0,0,0,0,0,0,0,0,0,0,0,0,0,0,0,0,0,0,0,0,0,0,0,0,0,0,0,1,1,1,1,1,1,0,0,0,0,1,1,1,0,0,1,1,0,1,0,0,0,0,0,0,0,0,0,0,0,0,0,0,0,0,1,1,1,1,1,0,1,0,0,0,1,1,1,1,0,1,1,0,1,0,0,0,0,1,0,0,1,1,0,0,0,1,1,1,0,1,0,1,1,1,1,0,1,1,0,0,1,0,1,1,0,0,1,0,0,0,0,0,1,0,1,0,0,0,1,0,1,0,0,1,0,1,0,1,1,0,0,0,0,0,0,1,1,1,0,1,1,0,1,0,1,1,1,0,1,0,1,1,1,1,0,1,0,0,0,0,0,0,0,1,0,1,0,0,0,0,1,1,1,1,1,1,1,0,0,1,1,0,1,0,0,1,0,1,1,0,0,1,1,1,0,1,1,0,1,0,0,0,0,0,1,1,1,0,0,1,0,0,0,1,0,0,1,1,0,0,1,1,0,0,1,1,0,1,1,1,1,0,1,0,0,1,1,1,0,1,0,0,1,1,0,0,1,1,0,1,1,0,0,0,1,1,0,1,1,1,0,0,0,1,0,0,1,1,0,1,0,1,1,1,0,1,0,1,1,1,0,0,1,0,0,1,0,1,1,1,1,0,1,1,0,1,1,1,0,1,1,1,1,0,0,0,1,1,1,0,0,1,1,1,0,0,1,1,0,1,1,0,0,0,1,1,1,0,1,1,1,0,1,1,0,1,0,0,0,1,0,0,1,1,0,1,1,0,1,0,1,1,0,0,0,1,1,1,0,1,0,0,1,1,1,1,0,0,1,1,1,1,1,0,1,1,0,1,1,1,1,0,1,1,0,0,1,1,0,1,0,0,0,1,1,1,0,0,1,0,0,0,0,0,0,0,0,0,0,0,0,0,0,0,0,0,0,0,0,0,0,0,0,0,0,0,0,0,0,0,0,0,0,0,0,0,0,0,0,0,0,0,0,0,0,0,0,0,0,0,0,0,0,0,0,0,0,0,0,0,0,0,0,0,0,0,0,0,0,0,0,0,0,0,0,0,0,0,0,0,0,0,0,0,0,0,0,0,0,0,0,0,0,0,0,0,0,0,0,0,inactive
1,1,1,0,0,1,1,0,1,0,0,0,1,1,0,0,0,0,0,0,0,0,0,0,0,0,0,0,0,0,0,0,0,0,0,1,0,0,0,0,1,1,0,0,0,0,0,0,0,0,0,0,1,1,0,0,0,0,0,1,1,0,0,0,0,0,0,0,0,0,0,0,0,0,0,0,0,0,0,0,1,0,1,0,0,0,0,0,0,0,1,1,1,0,0,0,0,0,0,0,0,0,0,0,0,0,0,0,1,0,0,0,0,0,0,1,1,0,0,1,0,0,0,0,0,1,1,0,1,1,0,0,0,0,0,0,0,0,1,0,0,1,1,0,0,1,0,0,0,0,0,1,1,1,0,1,0,0,0,0,0,1,0,0,0,0,0,0,0,0,0,0,0,0,0,1,0,0,0,0,0,0,0,0,1,0,1,0,1,0,0,0,0,0,0,1,0,0,1,0,0,1,0,0,1,1,1,1,0,1,0,0,1,0,0,1,1,0,0,0,0,0,0,0,0,0,0,0,0,0,0,1,0,0,0,0,0,1,0,0,0,0,0,0,0,0,0,0,0,1,0,0,0,0,0,0,0,1,0,0,0,1,0,0,0,0,0,0,0,0,0,0,0,0,1,0,0,0,1,0,0,0,1,0,0,0,0,0,0,0,0,1,0,0,1,0,1,1,0,0,0,0,0,1,0,0,0,1,1,0,1,1,0,0,0,0,0,0,1,1,1,0,0,0,1,0,0,1,1,0,0,0,1,0,0,0,1,0,1,0,0,0,0,1,0,0,0,0,1,1,0,0,0,1,0,0,0,1,1,0,1,0,1,0,0,0,0,0,1,1,0,0,1,1,0,0,0,0,0,0,1,0,0,0,0,0,0,1,0,0,1,0,0,1,1,0,0,0,0,0,0,0,0,1,0,0,0,1,0,0,0,0,1,0,0,0,1,0,1,0,1,0,0,1,1,0,0,0,0,1,1,1,1,0,0,0,0,0,0,0,1,1,0,0,0,0,0,0,0,0,1,0,0,0,0,0,0,0,0,0,1,1,1,0,0,0,0,0,0,0,0,0,0,0,0,0,0,0,0,0,0,0,0,0,0,0,0,0,0,0,0,0,0,0,0,0,0,0,1,0,0,0,0,0,0,0,0,0,0,0,0,0,0,0,0,0,0,0,0,0,0,0,0,0,0,0,0,0,0,0,0,0,0,0,0,0,0,0,0,0,0,0,0,0,1,0,0,0,0,0,0,0,0,0,0,0,0,0,0,0,0,inactive
1,1,0,0,0,1,0,0,1,0,0,0,1,1,0,0,0,0,0,0,0,0,1,1,0,0,0,0,0,0,0,0,0,0,0,1,0,0,1,0,1,1,1,0,0,0,0,0,0,0,0,0,0,0,0,0,0,0,0,0,0,0,0,0,0,0,0,0,0,0,0,0,0,0,0,0,0,0,0,0,1,1,0,0,0,0,0,0,0,0,1,1,1,0,0,1,0,0,0,0,0,0,0,0,0,0,0,0,0,0,0,0,0,0,0,1,1,0,0,1,0,1,0,0,1,1,1,1,1,0,0,0,0,0,0,0,0,0,1,0,1,1,1,0,0,0,0,0,0,0,0,0,1,0,0,1,0,0,0,0,0,1,0,0,0,0,0,0,0,0,0,0,0,0,0,1,0,0,0,1,0,1,0,0,1,0,1,0,1,0,0,0,0,0,0,0,0,1,1,0,1,1,0,0,0,1,0,1,0,1,0,1,1,0,0,0,1,0,0,0,0,0,0,0,0,0,0,0,0,0,0,1,0,0,0,0,1,1,0,1,0,0,0,0,0,0,0,0,0,1,0,0,1,0,0,0,0,1,0,0,0,1,0,0,0,0,1,0,0,0,0,0,0,0,1,0,0,0,1,0,0,0,1,0,0,0,0,0,0,0,1,1,0,0,0,0,1,1,0,0,0,0,0,1,0,0,0,1,1,0,0,1,0,0,0,0,0,0,1,1,0,0,0,0,1,0,0,1,1,0,0,0,1,1,0,0,1,0,1,0,0,0,0,1,0,0,0,0,1,1,0,1,0,1,0,0,0,1,1,0,1,0,1,0,0,0,0,0,1,0,0,0,0,1,1,0,0,1,0,0,1,0,0,0,0,1,0,1,0,0,1,0,0,1,1,0,0,0,0,0,0,0,0,1,0,0,0,1,0,0,0,0,1,0,0,0,1,0,1,0,1,0,0,1,1,0,0,0,0,1,1,0,1,0,0,0,1,0,0,0,0,0,0,0,0,0,0,0,0,0,0,0,0,0,0,0,0,0,0,0,0,0,0,0,0,0,0,0,0,0,0,0,0,0,0,0,0,0,0,0,0,0,0,0,0,0,0,0,0,0,0,0,0,0,0,0,0,0,0,0,0,0,0,0,0,0,0,0,0,0,0,0,0,0,0,0,0,0,0,0,0,0,0,0,0,0,0,0,0,0,0,0,0,0,0,0,0,0,0,0,0,0,0,0,0,0,0,0,0,0,0,0,0,0,0,0,0,0,0,0,0,inactive
1,1,1,0,0,1,1,0,1,1,0,0,1,1,0,0,0,0,0,0,0,0,0,0,0,0,0,0,0,0,0,0,0,0,0,0,0,0,0,0,0,0,0,0,0,0,0,0,0,0,0,0,1,1,0,0,0,1,1,1,1,0,0,0,1,1,0,0,1,0,0,0,0,0,0,0,0,0,0,0,1,0,1,0,1,0,0,0,0,0,1,1,1,0,0,0,0,0,0,0,0,0,1,0,0,0,0,0,1,0,0,0,0,0,0,1,0,0,0,1,0,0,0,0,0,1,1,0,1,1,0,0,0,0,0,0,0,0,0,0,0,1,1,0,0,0,1,1,1,0,0,1,0,0,0,1,0,0,0,0,0,1,1,0,0,0,0,0,0,0,0,0,0,0,0,0,1,0,0,0,0,0,0,0,1,0,1,0,1,0,0,0,0,0,0,1,0,0,1,0,0,1,1,0,1,1,1,1,0,1,0,0,1,1,0,1,1,0,0,0,0,0,0,0,0,0,1,0,0,0,0,1,0,0,0,0,0,0,0,0,0,0,0,0,0,0,1,0,0,1,0,0,1,0,1,0,0,0,0,0,0,1,0,0,0,0,0,0,0,0,0,0,0,0,1,0,0,1,1,0,0,0,1,0,0,0,0,0,0,0,1,0,0,1,1,0,0,0,0,0,1,1,0,1,1,0,0,1,1,0,1,1,0,0,0,0,0,0,1,0,0,0,0,0,1,0,0,1,1,0,1,0,1,1,1,0,1,0,1,1,0,0,0,0,0,0,1,0,0,1,1,1,0,1,1,0,0,1,0,0,0,1,1,0,0,0,0,1,0,0,0,1,1,1,0,0,0,1,1,0,0,1,0,0,0,0,1,1,0,0,1,0,0,1,1,0,0,0,0,0,0,0,0,0,0,0,0,1,1,1,0,0,1,0,0,0,1,1,0,1,1,0,0,1,1,1,0,0,0,1,1,1,1,0,1,1,1,1,0,0,1,1,0,0,1,0,0,0,0,0,1,0,0,0,0,0,1,0,0,0,1,1,1,0,0,0,0,0,0,0,0,0,0,0,0,0,0,0,0,0,0,0,0,1,0,0,0,0,0,0,0,0,0,0,0,0,0,0,0,0,1,0,0,0,0,0,0,0,0,0,0,0,0,0,0,0,0,0,0,0,0,0,0,0,0,0,0,0,0,1,0,0,0,0,0,0,0,0,0,0,0,0,0,0,0,0,1,0,0,0,0,0,0,0,0,0,0,0,0,0,0,inactive
1,1,1,0,0,1,1,0,1,0,0,0,1,1,1,0,0,0,0,0,0,0,0,0,0,0,0,1,0,0,0,0,0,0,0,0,0,0,0,0,0,0,0,0,0,0,0,0,0,0,0,0,1,1,0,0,0,0,0,0,0,0,0,0,0,0,0,0,0,0,0,0,1,0,0,1,0,0,0,0,1,0,0,0,0,0,0,0,0,0,1,1,1,0,0,0,0,1,0,0,0,0,0,0,0,1,1,0,1,0,0,0,0,0,0,1,1,0,0,1,0,0,0,0,0,1,1,0,1,1,0,0,0,0,0,0,0,1,1,0,0,1,1,0,0,1,0,0,0,0,0,0,1,1,0,1,0,0,0,0,0,1,0,0,0,0,0,0,0,0,0,0,0,0,0,1,0,0,0,0,0,0,0,0,1,0,1,0,1,0,0,0,0,0,0,1,1,1,1,0,0,0,0,0,0,1,1,1,0,1,0,0,0,0,0,0,1,0,0,0,0,0,0,0,0,0,0,0,0,0,0,1,0,0,0,0,0,1,0,0,0,0,0,0,0,0,0,0,0,1,0,0,0,0,0,0,0,1,0,0,0,0,0,0,0,0,0,0,0,0,0,0,0,0,1,0,0,0,1,0,0,0,1,0,0,0,0,0,0,0,1,0,0,1,1,0,1,1,0,0,0,0,0,1,0,0,0,1,1,0,0,1,0,0,0,0,0,0,1,1,0,0,0,0,1,0,0,1,1,0,0,0,1,1,0,0,1,0,1,0,0,0,1,1,0,0,0,0,1,1,0,0,0,1,0,0,0,1,1,0,1,0,1,0,0,0,0,0,0,0,0,0,1,1,0,0,0,0,0,0,1,0,0,0,0,0,0,1,0,0,1,0,0,1,1,0,0,0,0,0,0,0,0,1,0,0,0,1,0,0,0,0,1,0,0,0,1,0,1,0,1,0,0,1,1,0,0,0,0,1,1,1,1,1,0,0,1,0,0,0,1,1,0,0,1,0,0,0,0,0,1,1,0,0,0,0,0,0,0,0,1,1,1,0,0,0,0,0,0,0,0,1,0,0,0,0,0,0,0,0,0,1,0,0,0,0,0,0,0,0,0,0,0,0,0,0,0,0,1,0,0,0,0,0,0,0,0,0,0,0,0,0,0,0,0,0,0,1,0,0,0,0,0,0,0,0,0,1,0,0,0,0,0,0,0,0,0,0,0,0,0,0,0,0,1,0,0,0,0,0,0,0,0,0,0,0,0,0,0,0,0,inactive
1,1,1,0,0,1,1,0,1,1,0,0,1,1,1,0,0,0,0,0,0,0,0,0,0,0,0,0,0,0,0,0,0,0,0,1,1,0,1,0,0,0,1,0,0,0,0,0,0,0,0,0,1,1,1,1,0,0,0,1,1,0,0,0,1,0,0,0,0,0,0,0,0,0,0,0,0,0,0,0,1,1,1,1,1,0,0,0,0,0,1,1,1,0,0,0,0,0,1,0,0,0,0,0,0,0,0,0,1,0,1,0,0,1,0,1,1,0,0,1,1,1,0,0,0,1,1,0,1,1,1,1,0,0,0,0,0,1,1,0,0,1,1,0,0,1,0,1,1,0,0,1,1,0,0,1,1,1,1,0,0,1,0,1,1,0,0,1,0,0,0,0,0,1,0,1,0,0,0,1,0,0,0,0,1,0,1,0,1,0,0,0,0,0,0,1,1,1,1,0,1,1,0,1,1,1,1,1,0,1,0,1,1,0,1,1,1,0,0,0,0,0,0,0,0,1,1,0,0,0,0,1,0,1,0,0,0,1,0,0,0,1,0,0,0,0,0,0,0,1,0,0,1,0,1,0,0,1,0,0,0,1,0,0,0,1,0,0,0,0,0,0,0,0,1,0,0,0,1,0,0,1,1,0,1,1,0,0,0,0,1,0,1,1,1,1,1,1,0,0,1,1,0,1,1,0,0,1,1,0,1,1,0,0,0,0,0,0,1,1,1,0,0,0,1,0,0,1,1,0,1,1,1,1,0,0,1,0,1,1,0,0,0,1,0,0,1,0,1,1,0,1,0,1,1,0,0,1,1,1,1,1,1,0,0,0,0,1,1,1,0,0,1,1,1,0,0,1,0,0,1,1,0,0,0,1,1,1,0,0,1,0,0,1,1,0,1,0,1,1,0,0,0,1,0,0,0,1,1,1,0,1,1,0,0,0,1,1,1,0,1,0,0,1,1,0,0,0,0,1,1,1,1,0,1,1,1,1,0,0,1,1,0,0,1,0,0,0,1,1,1,0,0,0,0,0,1,0,0,0,1,1,1,0,1,0,0,0,0,0,0,0,0,0,0,0,0,0,0,0,0,0,0,0,0,0,0,0,0,0,0,0,0,0,0,0,0,0,0,0,1,0,0,0,0,0,0,0,0,0,0,0,0,0,0,0,0,0,0,0,0,0,0,0,0,0,0,0,0,0,0,0,0,0,0,0,0,0,0,0,0,0,0,0,0,0,1,0,0,0,0,0,0,0,0,0,0,0,0,0,1,inactive
1,1,1,0,0,1,1,0,1,1,0,0,1,1,0,0,0,0,0,0,0,0,1,1,0,0,0,0,0,0,0,0,0,0,0,1,0,1,1,0,0,0,1,0,0,1,0,0,1,1,0,0,1,0,0,0,0,1,1,0,0,0,0,0,0,0,0,0,0,0,0,0,0,0,0,0,0,0,0,0,1,1,1,1,1,1,0,0,0,0,1,1,1,0,0,1,0,0,0,0,1,0,0,0,0,0,0,0,1,0,0,0,0,0,0,1,1,0,0,1,1,1,0,0,1,1,1,1,1,1,1,1,0,0,0,0,0,1,1,0,1,1,1,0,0,1,1,1,0,0,0,0,1,0,1,1,0,0,1,0,0,1,1,0,0,0,1,0,0,0,0,0,0,0,0,1,0,0,0,1,0,1,0,0,1,0,1,0,1,1,0,1,0,0,0,1,1,1,1,0,1,1,0,0,0,1,1,1,0,1,0,1,1,1,0,0,1,1,0,0,0,0,0,0,0,0,1,0,0,0,0,1,1,0,0,0,1,1,0,0,1,0,0,0,0,0,1,0,1,1,0,0,1,0,0,0,0,1,0,1,0,0,0,0,0,0,1,0,0,0,0,1,1,0,1,0,0,1,1,0,0,1,1,0,0,1,1,1,0,0,1,1,0,1,1,1,1,1,0,0,1,0,0,1,1,0,0,1,1,0,1,1,0,1,0,0,0,0,1,1,1,0,0,0,1,0,0,1,1,0,1,0,1,1,1,0,1,0,1,0,1,0,0,1,0,0,1,0,1,1,1,1,0,1,1,0,1,1,1,0,1,1,1,0,0,0,0,1,1,1,0,0,0,1,1,0,0,1,1,0,1,1,0,0,0,1,1,1,0,0,1,1,0,1,1,0,0,0,0,0,0,0,0,1,1,0,0,1,0,0,1,1,1,0,0,0,1,1,1,0,1,0,0,1,1,1,0,0,0,1,1,1,1,0,0,1,1,0,0,0,0,0,0,1,1,0,0,1,0,0,0,0,0,0,1,0,0,0,0,0,1,1,1,0,0,0,0,0,0,0,0,0,0,0,0,0,0,0,0,0,0,0,0,0,0,0,0,0,0,0,0,0,0,0,0,0,0,0,0,0,0,0,0,0,0,0,0,0,0,0,0,0,0,0,0,0,0,0,0,0,0,0,0,0,0,0,0,0,0,0,0,0,0,0,0,0,0,0,0,0,0,0,0,0,0,0,0,0,0,0,0,0,0,0,0,0,0,0,0,0,0,inactive
1,1,1,0,0,1,1,0,1,1,1,0,1,1,1,0,0,0,0,0,0,0,1,0,0,0,0,0,0,0,0,0,0,0,0,0,0,0,0,0,0,0,0,0,0,0,0,0,0,0,0,0,1,1,0,0,0,0,0,1,1,0,0,0,0,0,0,0,0,0,0,0,0,0,0,0,0,0,0,0,1,0,1,0,0,0,0,0,0,0,1,1,1,0,0,1,0,0,1,1,1,0,0,0,0,0,0,0,1,0,0,0,0,0,0,1,1,0,0,1,0,1,0,0,0,1,1,0,1,1,0,0,0,0,0,0,0,0,1,0,0,1,1,0,0,1,1,1,1,0,0,0,1,1,0,1,0,0,0,0,0,1,0,1,1,1,1,0,0,1,0,0,1,0,0,1,0,0,0,0,0,0,0,0,1,0,0,0,1,1,0,1,0,0,0,1,0,0,1,0,0,1,0,1,0,1,0,1,0,1,0,0,1,0,1,0,0,1,1,0,0,0,0,0,0,0,1,0,0,0,0,1,0,0,0,0,0,1,0,0,0,0,0,0,0,0,0,0,0,1,0,0,1,0,0,0,0,1,0,0,0,1,0,0,0,0,0,1,0,1,1,0,1,1,1,1,1,0,1,0,1,0,1,0,0,0,0,0,0,0,1,0,0,0,0,0,1,1,0,0,1,1,0,1,1,0,0,1,1,0,0,1,0,1,0,1,0,0,1,1,0,0,0,0,1,0,0,1,1,0,0,0,1,1,1,1,1,0,1,0,0,0,0,1,0,0,1,1,1,1,0,1,0,1,1,0,0,1,1,0,1,1,1,0,0,0,0,1,1,0,0,0,1,1,1,0,0,1,1,1,1,1,0,0,0,1,1,1,1,0,1,1,0,1,1,1,0,0,0,0,1,0,0,1,0,0,1,1,0,0,0,0,1,0,0,0,1,1,1,0,1,0,0,1,1,1,0,0,0,1,1,1,1,0,0,1,1,0,0,0,1,1,0,0,1,0,0,0,0,0,1,0,0,0,0,0,1,0,0,0,1,1,1,0,0,0,0,0,0,0,0,0,0,0,0,0,0,0,0,0,0,0,0,0,0,0,0,0,0,0,0,0,0,0,0,0,0,0,1,0,1,0,0,0,0,0,0,0,0,0,0,0,0,0,0,0,0,0,0,0,0,0,0,0,0,0,0,0,0,0,0,0,0,0,0,0,0,0,0,0,0,0,0,0,1,0,1,0,0,0,0,0,0,0,0,0,0,0,0,0,0,inactive
1,1,1,0,0,1,1,0,1,1,0,0,1,1,1,0,0,0,0,0,0,0,0,0,0,0,0,0,0,0,0,0,0,0,0,1,0,0,1,0,0,0,1,0,0,1,0,0,1,1,0,0,1,1,0,0,0,0,0,0,0,0,0,0,0,0,0,0,0,0,0,0,0,0,0,0,0,0,0,0,1,1,1,1,1,1,1,0,0,0,1,1,1,0,0,0,0,0,1,0,0,0,0,0,0,0,0,0,1,0,0,0,0,0,1,0,1,0,0,1,0,1,0,0,0,1,1,0,1,1,0,0,0,0,0,0,0,0,1,0,0,1,1,0,0,1,0,1,0,0,0,0,1,1,0,1,1,0,0,0,0,1,0,1,1,0,0,0,0,0,0,0,0,0,0,1,0,0,0,1,0,0,0,0,1,0,0,1,1,0,0,0,0,0,1,1,0,1,1,0,1,0,0,1,0,1,0,1,0,1,0,1,1,0,1,0,0,0,0,0,0,0,0,0,0,1,1,0,1,0,0,1,0,0,0,0,0,1,0,0,0,0,0,0,0,0,0,0,0,1,0,1,1,0,1,0,0,1,0,0,0,0,0,0,0,0,0,0,0,0,0,0,0,0,1,0,0,0,1,0,0,0,1,0,0,0,0,0,0,0,1,0,1,0,0,0,1,1,0,1,1,0,0,1,1,0,0,1,1,0,0,1,0,0,1,0,0,0,1,1,1,1,1,0,1,0,0,1,1,1,0,0,1,1,0,1,1,0,1,1,0,0,1,1,0,0,1,0,1,1,0,1,0,1,1,0,0,1,1,1,1,1,1,0,0,0,1,1,1,1,0,0,1,1,1,0,0,1,0,1,1,1,0,1,0,1,1,1,0,0,1,0,1,1,1,1,1,0,1,0,0,0,1,1,0,1,0,1,1,1,0,1,1,0,1,0,1,1,1,0,1,0,0,1,1,0,0,0,1,1,1,1,1,1,1,1,1,1,1,1,1,1,1,1,1,1,1,1,1,1,1,1,1,1,1,0,1,1,1,0,1,1,1,0,1,0,0,0,0,0,0,0,0,0,0,0,0,0,0,0,0,0,0,0,0,0,0,0,0,0,0,0,0,0,0,0,0,0,0,0,0,0,0,0,0,0,0,0,0,0,0,0,0,0,0,0,0,0,0,0,0,0,0,0,0,0,0,0,0,0,0,0,0,0,0,0,0,0,0,0,0,0,0,0,0,0,0,0,0,0,0,0,0,0,0,0,0,0,0,0,0,inactive
1,1,1,0,0,1,1,0,1,1,0,0,1,1,0,0,0,0,0,0,0,0,0,0,0,0,0,0,0,0,0,0,0,0,0,1,0,0,1,0,0,0,0,0,0,0,0,0,0,0,0,0,1,1,1,1,0,0,0,1,0,0,1,0,1,0,0,0,0,0,0,0,0,0,0,0,0,0,0,0,1,1,1,1,1,0,0,0,0,0,1,1,1,0,0,0,0,0,1,0,0,0,0,0,0,0,0,0,1,0,0,0,1,0,0,1,1,0,0,1,1,1,0,0,0,1,1,0,1,1,1,1,0,0,0,0,0,1,1,0,0,1,1,0,0,1,1,1,1,1,1,0,1,1,0,1,0,1,1,0,0,1,0,1,1,0,0,1,0,0,0,0,0,1,0,1,0,0,0,1,0,0,0,0,1,0,1,1,1,0,0,0,0,0,1,1,1,1,1,0,1,1,1,0,0,1,1,1,0,1,0,1,1,1,0,0,1,0,0,0,0,0,0,0,1,0,1,0,1,0,0,1,0,1,0,0,0,1,0,0,0,1,0,1,0,0,1,0,0,1,0,0,1,1,1,0,1,1,0,0,0,0,0,0,0,1,0,0,0,0,0,0,0,0,1,0,0,1,1,0,0,1,1,0,1,1,0,0,0,0,1,1,0,1,0,1,1,1,1,0,1,0,0,1,1,0,0,1,1,0,1,1,0,0,0,1,0,0,1,1,1,0,1,0,1,0,0,1,1,0,1,1,1,1,0,0,1,0,1,1,0,0,0,1,0,0,1,0,1,1,1,1,0,1,1,0,1,1,1,0,1,1,1,0,0,0,0,1,1,1,0,0,1,1,1,0,0,1,0,0,1,1,0,0,0,1,1,1,0,1,1,1,0,1,1,0,1,0,0,0,0,0,0,1,0,0,1,1,1,1,0,1,1,0,0,0,1,1,1,0,1,0,0,1,1,0,1,0,1,1,1,1,1,1,0,1,1,0,1,0,1,1,0,1,1,0,0,1,1,1,1,1,0,0,1,1,1,0,0,1,1,1,1,0,1,0,0,0,0,0,0,0,0,0,0,0,0,0,0,0,0,0,0,0,0,0,0,0,0,0,0,0,0,0,0,0,0,0,0,0,0,0,0,0,0,0,0,0,0,0,0,0,0,0,0,0,0,0,0,0,0,0,0,0,0,0,0,0,0,0,0,0,0,0,0,0,0,0,0,0,0,0,0,0,0,0,0,0,0,0,0,0,0,0,0,0,0,0,0,0,0,inactive
1,1,1,0,0,1,1,0,1,1,1,0,1,1,1,0,0,0,0,0,0,0,1,1,0,0,0,0,0,0,0,0,0,0,0,1,0,1,1,0,0,0,0,0,0,0,0,0,0,0,0,0,1,1,1,1,0,0,0,1,1,0,0,0,1,1,0,0,1,0,0,0,0,0,0,0,0,0,0,0,1,1,1,1,1,0,1,0,0,0,1,1,0,0,0,1,0,0,1,0,0,1,0,0,0,0,0,0,1,0,0,0,0,0,0,1,0,0,0,1,1,0,0,0,0,1,0,1,1,1,1,1,1,0,0,0,0,1,0,0,0,1,1,0,0,1,1,1,1,1,1,0,0,0,1,1,0,1,1,1,1,1,1,0,1,0,0,1,1,0,0,0,0,1,0,0,0,0,0,0,0,1,0,1,1,0,1,0,0,0,0,0,0,0,0,1,1,0,1,0,0,1,1,0,0,1,1,0,0,1,0,0,1,1,0,0,1,0,0,0,1,0,1,0,0,0,1,1,0,0,0,1,0,1,0,0,0,0,0,0,0,1,1,1,1,0,1,0,0,1,0,0,0,0,1,0,0,0,1,1,0,1,0,1,0,1,1,0,0,0,0,0,0,0,1,0,0,1,1,1,0,1,1,0,0,1,1,1,1,0,0,0,0,1,1,1,0,0,0,0,1,1,1,0,1,0,0,1,0,0,1,1,0,0,0,1,0,0,1,0,0,0,0,1,1,0,1,0,0,0,1,1,1,0,0,0,1,0,1,1,1,0,0,0,0,0,1,1,0,1,1,0,0,1,1,1,0,1,0,0,0,1,1,0,0,1,0,1,0,0,0,0,1,0,0,1,0,0,0,0,0,1,1,0,0,0,1,1,0,1,0,0,0,1,0,0,0,0,0,0,0,0,0,0,0,0,1,0,1,1,1,0,1,0,0,0,1,1,0,0,1,0,0,0,0,0,1,0,0,1,1,1,0,0,0,1,0,0,0,0,1,0,0,0,0,0,0,0,0,0,0,0,0,0,0,0,0,0,0,0,1,1,1,0,0,0,0,1,0,0,0,0,0,0,0,0,0,0,0,0,0,0,0,0,0,0,0,0,0,0,0,0,0,0,0,0,0,0,0,0,0,0,0,0,0,0,0,1,0,0,0,0,0,1,0,0,0,0,0,0,0,0,0,0,0,0,0,0,0,0,0,0,0,0,0,0,0,0,0,0,0,0,0,0,0,0,0,0,0,0,0,0,0,1,0,0,0,0,0,0,0,active
1,1,1,0,0,1,1,0,1,1,0,0,1,1,1,0,0,1,0,0,0,0,0,0,0,0,0,0,0,0,0,0,0,0,0,1,0,0,1,0,0,0,0,0,0,0,0,0,0,0,0,0,1,1,0,0,1,0,1,1,1,0,0,0,1,0,0,0,1,0,0,0,0,0,0,0,0,0,0,0,1,1,1,0,1,0,0,0,0,0,1,1,1,1,0,0,0,0,1,0,0,0,0,0,0,0,0,0,1,0,1,0,0,0,0,0,1,0,0,1,0,1,0,0,0,1,1,0,1,1,0,0,0,0,0,0,1,0,1,0,0,1,1,0,0,1,0,0,0,0,0,0,1,1,0,1,0,0,0,0,0,0,0,0,1,0,0,0,0,0,0,0,0,0,0,1,0,0,0,1,0,0,0,0,1,0,1,1,1,0,0,0,0,0,1,1,0,1,1,0,1,0,0,0,0,1,1,1,0,1,0,1,0,0,0,0,0,0,0,0,0,0,0,0,0,0,0,0,0,0,0,1,0,0,0,0,0,1,0,0,0,0,0,0,0,0,0,0,0,1,0,0,1,0,0,0,0,1,0,0,0,0,0,0,0,0,0,0,0,0,0,0,0,0,1,0,0,0,1,0,0,0,1,0,0,0,0,0,0,0,1,0,0,1,1,0,1,1,0,1,0,0,0,1,0,0,0,1,1,0,0,1,0,0,0,0,0,0,1,1,0,1,1,0,1,0,0,1,1,0,0,0,1,1,0,0,1,0,1,0,0,0,0,1,0,0,0,0,1,1,0,1,0,1,0,0,0,1,1,0,1,0,1,0,0,0,0,0,1,0,0,0,1,1,1,0,0,1,0,0,1,0,0,1,0,1,0,1,0,0,1,0,0,1,1,0,0,0,0,0,0,0,0,1,0,0,0,1,0,0,0,0,1,0,1,0,1,0,1,0,1,0,0,1,1,0,0,0,1,1,1,1,1,1,0,0,1,0,1,1,1,1,1,0,1,1,0,0,1,1,1,1,1,1,0,0,1,1,0,0,1,1,1,0,1,0,0,0,0,0,0,0,0,0,0,0,0,0,0,0,0,1,0,0,0,0,0,0,0,0,0,0,0,0,0,0,0,0,1,0,0,0,1,0,0,0,0,0,0,0,0,1,0,0,0,0,0,0,0,0,0,0,0,0,0,0,0,1,0,0,0,0,0,0,0,0,0,0,0,0,0,0,0,0,1,0,0,0,1,0,0,0,0,0,0,0,0,0,0,0,0,inactive
1,1,0,0,0,1,0,0,1,1,0,0,1,1,1,0,0,0,0,0,0,0,1,0,0,1,1,0,0,0,0,0,0,0,0,1,0,0,1,0,0,0,0,0,0,0,0,0,0,0,0,0,1,1,0,0,0,0,0,0,0,0,0,0,0,0,0,0,0,0,0,0,0,0,0,0,0,0,0,0,1,1,1,0,0,0,0,0,0,0,1,1,1,0,0,1,1,0,1,1,0,0,0,0,0,0,0,0,1,0,0,0,0,0,0,0,1,1,0,1,0,1,0,0,0,1,1,0,1,1,0,0,0,0,1,0,0,0,1,0,0,1,1,0,0,1,1,0,0,0,0,0,1,1,0,1,0,0,0,0,0,1,0,1,1,1,0,0,0,1,0,0,0,0,0,1,0,0,0,1,0,0,0,0,1,0,0,0,1,1,0,0,0,0,0,1,0,1,1,0,1,0,0,1,0,1,0,1,0,1,0,1,0,0,1,0,0,0,0,0,0,0,0,0,0,1,1,0,0,0,0,1,0,0,0,0,0,1,0,0,0,0,0,0,0,0,0,0,0,1,0,0,1,0,0,0,0,1,0,0,1,0,1,0,1,0,0,1,0,1,1,0,0,1,1,1,1,0,1,0,1,0,1,0,0,0,0,0,0,0,1,0,1,0,0,0,1,1,0,0,0,0,0,1,1,1,1,1,1,0,0,1,0,0,0,1,0,0,1,1,1,0,0,0,1,0,0,1,1,0,0,0,1,1,1,1,1,1,1,0,0,0,1,1,0,1,1,0,1,1,0,1,1,1,0,0,0,1,1,1,1,1,1,0,0,0,0,0,1,1,0,0,1,1,1,0,0,1,0,1,1,0,0,0,0,1,1,1,1,0,1,1,0,1,1,1,1,0,0,0,1,0,0,1,0,0,1,1,0,0,0,1,1,0,0,0,1,0,1,0,1,0,0,1,1,0,0,0,0,1,1,1,1,0,1,0,1,1,1,1,0,1,0,0,0,0,0,0,0,0,0,0,0,0,0,0,0,0,0,0,1,0,1,0,0,0,0,0,0,0,0,0,0,1,0,0,0,0,0,0,0,0,0,0,0,0,0,0,0,0,0,0,0,0,0,1,0,0,0,0,0,0,0,0,1,0,0,0,0,0,0,0,0,0,0,0,0,0,0,1,0,0,0,0,0,0,0,0,0,0,0,0,0,0,0,0,0,0,0,0,0,1,0,0,0,0,0,0,0,0,1,0,0,0,0,0,0,0,0,0,0,inactive
1,1,1,0,0,1,1,0,1,1,0,0,1,1,1,0,0,0,0,0,0,0,0,0,0,0,0,0,0,0,0,0,0,0,0,0,0,0,0,0,0,0,0,0,0,0,0,0,0,0,0,0,1,1,0,0,0,0,0,1,1,0,0,0,1,1,0,0,1,1,0,0,0,0,0,0,0,0,0,0,1,0,0,0,0,0,0,0,0,0,1,1,1,0,0,0,0,0,1,0,0,0,1,0,0,0,0,0,1,0,1,0,1,1,0,1,1,0,0,1,1,0,0,0,0,1,1,0,1,1,0,0,0,0,0,0,0,1,0,0,0,1,1,0,0,1,0,1,1,0,0,0,1,1,0,1,0,0,0,0,0,1,1,0,1,0,0,0,0,0,0,0,0,0,0,0,1,0,0,0,0,0,0,0,1,0,0,0,1,0,0,0,0,0,0,1,0,1,1,0,0,1,0,1,0,1,0,1,0,1,0,0,1,0,1,0,0,0,0,0,0,0,0,0,0,1,1,0,0,0,0,1,0,0,0,0,0,0,0,0,0,0,0,0,0,0,0,0,0,1,0,0,1,0,1,0,0,1,0,0,0,1,0,0,0,0,0,0,0,0,0,0,0,0,1,0,0,0,1,0,0,0,1,0,0,0,0,0,0,0,1,1,1,0,0,1,1,1,0,0,1,1,0,1,1,0,0,1,1,0,0,1,0,0,0,0,0,0,1,0,0,0,0,0,1,0,0,1,1,0,0,0,1,1,1,1,1,0,1,1,0,0,1,0,1,0,1,0,0,1,0,1,0,0,1,0,1,1,0,0,1,1,1,0,0,0,0,1,0,0,0,1,1,1,0,0,0,1,0,1,0,1,0,0,0,0,1,1,0,0,1,1,0,1,1,1,1,0,0,0,0,0,0,1,0,0,0,1,0,1,0,0,1,0,0,0,1,1,0,1,1,0,0,1,0,0,0,0,0,1,1,1,1,0,1,1,1,1,1,0,1,1,0,1,1,1,1,1,1,1,1,1,0,0,1,1,1,1,1,0,1,1,1,0,1,0,0,0,0,0,0,0,1,0,0,0,0,0,0,0,0,1,0,1,0,0,0,0,0,0,0,0,0,0,0,0,0,1,1,0,1,0,0,0,0,0,0,0,0,0,0,1,1,0,0,0,0,0,1,0,0,0,0,0,0,0,1,1,0,1,0,0,0,1,0,0,0,0,0,0,0,0,0,1,1,0,1,0,0,0,0,0,0,0,0,0,0,0,0,0,0,inactive
1,1,1,0,0,1,1,0,1,1,0,0,1,1,1,0,0,0,0,0,0,0,1,0,0,0,0,0,0,0,0,0,0,0,0,1,0,1,1,0,0,0,1,0,1,1,0,0,1,1,1,1,1,1,0,1,0,0,0,1,0,0,0,0,0,0,0,0,0,0,0,0,0,0,0,0,0,0,0,0,1,1,1,1,1,1,1,0,0,0,1,1,1,0,0,1,0,0,1,0,0,0,0,0,0,0,0,0,1,0,1,0,0,0,0,1,1,0,0,1,1,1,0,0,0,1,1,1,1,0,1,1,0,0,0,0,0,1,1,0,0,1,1,0,0,0,1,1,1,0,1,0,1,1,1,1,0,1,1,0,0,1,1,1,1,0,0,1,0,0,0,0,0,1,0,1,0,0,0,1,0,1,0,0,1,0,1,0,1,1,0,0,0,0,0,0,1,1,1,0,1,1,0,1,0,1,1,1,0,1,0,1,1,1,1,0,1,0,0,0,0,0,0,0,1,0,1,0,0,0,0,1,1,1,1,1,1,1,0,0,1,1,0,1,0,0,1,0,1,1,0,0,1,1,1,0,1,1,0,1,0,1,0,0,0,1,1,1,0,0,1,0,0,0,1,0,0,1,1,0,0,1,1,0,0,1,1,0,1,1,1,1,0,1,0,1,1,1,1,1,1,1,0,1,1,0,0,1,1,0,1,1,0,0,0,1,0,0,1,1,1,1,0,0,1,0,0,1,1,0,1,0,1,1,1,0,1,0,1,1,1,0,0,1,0,0,1,1,1,1,1,1,0,1,1,0,1,1,1,0,1,1,1,0,0,0,0,1,1,1,0,0,1,1,1,0,0,1,1,0,1,1,0,1,0,1,1,1,0,1,1,1,0,1,1,0,1,0,1,1,1,0,0,1,1,0,1,1,1,1,0,1,1,0,1,0,1,1,1,0,1,0,0,1,1,1,1,0,0,1,1,1,1,1,1,1,1,1,1,1,1,1,0,1,1,0,0,1,1,0,1,0,0,0,1,1,1,0,0,1,1,0,0,0,0,0,0,0,0,0,0,0,1,0,0,0,0,0,0,0,0,0,0,0,0,0,0,1,0,0,0,0,0,0,0,0,0,0,0,0,0,0,1,0,0,0,0,0,0,0,0,0,0,0,0,0,0,0,1,0,0,0,0,0,0,0,0,0,0,0,0,0,0,1,0,0,0,0,0,0,0,0,0,0,0,0,0,0,1,0,0,0,0,0,0,0,0,0,0,0,0,inactive
1,1,0,0,0,1,1,0,1,1,1,0,1,1,0,0,0,0,0,0,0,0,1,1,0,0,0,0,0,0,0,0,0,0,0,1,0,1,1,0,0,0,1,0,0,1,0,0,1,1,0,0,1,1,1,1,0,1,1,1,0,0,0,0,1,0,0,0,0,0,0,0,0,0,0,0,0,0,0,0,1,1,1,1,1,1,1,1,0,0,1,1,1,0,0,1,0,0,0,0,0,0,0,0,0,0,0,0,1,0,0,0,0,0,0,1,1,0,0,1,1,1,0,0,1,1,1,1,1,1,1,1,0,0,0,0,0,1,1,0,1,1,1,1,1,0,1,1,1,0,1,0,1,1,1,1,1,0,1,0,1,1,1,0,0,0,0,1,1,0,0,0,0,1,1,1,0,0,0,1,0,1,0,0,1,0,1,0,1,1,0,0,0,0,0,1,1,1,1,1,1,1,0,0,0,1,1,1,1,1,1,1,1,1,0,0,1,0,0,0,0,0,0,0,0,0,1,0,0,0,0,1,1,1,0,0,1,1,0,0,1,1,0,1,1,0,1,0,1,1,1,0,1,0,1,0,0,1,1,1,0,1,0,1,0,1,1,0,0,0,0,0,0,0,1,0,0,1,1,1,0,1,1,0,0,1,1,0,0,0,1,0,0,1,1,1,1,1,0,0,1,1,1,1,1,0,0,1,1,0,1,1,0,0,0,1,0,0,1,1,0,0,0,1,1,0,1,1,1,0,1,1,1,1,1,0,1,0,1,1,1,0,0,1,0,0,1,1,1,1,1,1,0,1,1,1,0,1,1,0,1,1,1,0,0,1,0,1,1,0,0,0,1,1,1,1,0,1,1,0,1,1,0,0,0,1,1,1,0,1,1,0,0,1,1,0,0,0,0,0,0,0,0,1,0,0,1,1,1,1,1,0,1,0,0,0,1,1,1,0,1,0,0,1,1,1,1,0,0,1,1,1,1,0,1,1,1,1,1,1,1,1,0,0,1,0,0,0,0,1,1,1,0,0,0,0,1,0,0,0,1,1,1,0,1,0,0,0,0,0,0,0,0,0,0,0,0,0,0,0,0,0,0,0,0,0,0,0,0,0,0,0,0,0,0,0,0,0,0,0,0,0,0,0,0,0,0,0,0,0,0,0,0,0,0,0,0,0,0,0,0,0,0,0,0,0,0,0,0,0,0,0,0,0,0,0,0,0,0,0,0,0,0,0,0,0,0,0,0,0,0,0,0,0,0,0,0,0,0,0,0,inactive
1,1,1,0,0,1,1,0,1,1,1,0,1,1,0,0,0,0,0,0,0,0,0,0,0,0,0,0,0,0,0,0,0,0,0,1,0,1,1,0,0,0,1,0,0,1,0,0,0,0,0,0,1,1,1,1,0,0,0,1,1,1,1,0,1,0,0,0,1,0,0,0,0,0,0,0,0,0,0,0,1,1,1,1,1,1,1,0,0,0,1,1,1,0,0,0,0,0,0,1,0,0,1,0,0,0,0,0,1,0,0,0,0,1,0,1,1,0,0,1,1,1,0,0,0,1,1,0,1,1,1,1,1,0,0,0,0,1,1,0,0,1,1,0,0,1,1,1,1,0,1,0,1,0,0,1,1,1,1,0,1,1,1,0,0,0,0,1,0,0,0,0,0,1,0,1,1,0,0,1,0,0,0,0,1,0,1,0,1,0,1,0,0,0,0,1,1,1,1,0,1,1,1,0,0,1,1,1,0,1,0,1,1,1,0,0,1,0,0,0,0,0,0,0,0,0,1,0,0,0,0,1,0,1,0,0,0,1,0,0,0,1,0,0,0,1,1,0,0,1,0,0,1,0,1,1,0,1,0,0,0,1,0,1,0,1,0,0,0,0,0,0,0,1,1,1,0,1,1,1,0,1,1,0,0,1,0,0,0,0,1,1,0,1,1,1,1,1,0,0,1,1,0,1,1,0,0,1,1,0,1,1,1,0,0,1,0,0,1,1,1,0,0,1,1,0,0,1,1,0,1,1,1,1,0,0,1,0,1,1,0,0,0,1,1,0,1,1,1,1,1,1,0,1,1,0,1,1,1,0,1,1,1,0,0,1,0,1,1,1,0,1,1,1,1,0,0,1,0,0,1,1,0,0,0,1,1,1,0,0,1,1,0,1,1,0,0,0,0,0,0,0,0,1,0,0,1,1,1,1,0,1,1,0,0,0,1,1,1,1,1,0,0,1,1,0,0,0,0,1,1,1,1,0,1,1,1,0,0,0,1,1,0,1,0,0,0,1,1,1,1,0,0,0,1,1,0,0,0,0,1,1,1,0,1,1,0,0,1,0,0,0,0,0,0,0,0,0,0,0,1,0,0,1,0,0,0,0,0,0,0,0,0,0,0,0,0,1,0,0,1,0,0,0,0,0,0,0,0,0,0,1,0,0,1,0,0,0,0,0,0,0,0,0,0,0,1,0,0,1,0,0,0,0,0,0,0,0,0,0,0,0,0,1,0,0,1,0,0,0,0,0,0,0,0,0,0,0,0,0,0,inactive
1,1,1,0,0,1,1,0,1,1,0,0,1,1,1,0,0,0,0,0,0,0,1,0,0,0,0,0,0,0,0,0,0,0,0,1,0,1,1,0,0,0,1,0,1,1,0,0,1,1,0,0,1,1,0,0,0,0,0,0,0,0,0,0,0,0,0,0,0,0,0,0,0,0,0,0,0,0,0,0,1,1,1,1,1,0,0,0,0,0,1,1,1,0,0,1,0,0,0,1,0,0,0,0,0,0,0,0,1,0,0,0,0,0,0,0,1,0,0,1,0,1,0,0,0,1,1,1,1,1,0,1,1,0,0,0,0,0,1,0,0,1,1,0,0,1,1,1,0,1,1,0,1,1,0,1,0,0,1,1,1,1,0,0,0,0,0,1,0,0,0,0,0,1,0,1,0,0,0,1,0,1,0,0,1,0,1,0,1,0,1,0,0,0,0,1,0,1,1,0,1,0,1,1,0,1,1,1,0,1,0,1,1,1,1,0,1,0,0,0,0,0,0,0,1,0,1,0,0,1,0,1,0,1,1,0,1,1,1,0,0,1,0,1,0,1,1,0,1,1,0,0,1,1,1,0,1,1,0,0,0,0,0,1,0,1,1,0,0,0,0,0,0,1,1,1,1,1,1,0,0,1,1,0,0,1,0,0,0,0,1,1,0,1,0,0,1,1,1,1,1,0,0,1,1,0,0,1,1,0,1,1,0,0,0,1,0,0,1,1,1,1,0,0,1,0,1,1,1,0,1,0,1,1,0,0,1,0,1,1,0,0,0,1,0,0,1,0,1,1,1,1,0,1,1,0,1,1,1,0,1,1,1,0,0,0,0,1,1,1,1,0,1,1,1,0,0,1,0,0,1,1,0,1,0,1,1,1,0,1,1,0,0,1,1,0,0,1,0,0,1,0,0,1,0,0,1,1,0,1,0,1,1,0,1,0,1,1,1,0,1,0,0,1,1,0,1,0,0,1,1,1,1,0,0,1,1,0,0,0,1,1,0,1,0,0,0,1,0,0,0,1,0,0,1,0,0,0,0,0,1,1,1,0,0,0,1,0,0,0,0,0,0,0,0,0,0,0,0,0,0,1,0,0,0,0,0,0,0,0,0,0,0,0,0,0,0,0,0,0,0,0,1,0,0,0,0,0,0,0,0,0,1,0,0,0,0,0,0,0,0,0,0,0,0,0,0,1,0,0,0,0,0,0,0,0,0,0,0,0,0,0,0,0,0,0,0,0,1,0,0,0,0,0,0,0,0,0,0,0,0,inactive
0,0,0,0,0,1,1,0,1,1,1,0,1,1,1,0,0,0,0,0,0,0,1,0,0,0,0,0,0,0,0,0,0,0,0,1,0,0,1,0,0,0,0,0,0,0,0,0,0,0,0,0,1,1,1,1,0,0,0,1,0,0,1,0,1,0,0,0,0,0,0,0,0,0,0,0,0,0,0,0,1,1,1,1,1,0,0,0,0,0,1,1,1,0,0,1,0,0,1,1,1,0,0,0,0,0,0,0,1,0,0,0,1,0,0,1,1,0,0,1,0,1,0,0,0,1,1,1,1,1,0,0,0,0,0,0,0,0,1,0,0,1,1,0,0,1,1,1,1,0,0,0,1,0,1,1,0,0,0,0,0,1,0,0,1,1,1,1,0,1,0,0,1,0,0,1,0,0,0,0,0,1,0,0,1,0,1,0,1,1,0,1,0,0,0,1,0,0,1,0,0,1,1,1,0,1,1,1,0,1,0,0,1,1,1,0,1,1,1,0,0,0,0,0,0,0,1,0,0,1,0,1,1,1,1,0,1,0,1,0,1,1,0,1,0,0,1,0,1,1,0,0,1,0,1,0,0,0,0,1,0,1,0,1,0,1,1,1,0,0,0,0,1,1,1,1,1,1,1,0,1,1,1,0,0,1,1,0,0,0,1,0,0,1,1,0,0,0,0,0,1,1,0,1,1,0,0,1,1,0,1,1,0,1,0,1,0,0,1,0,0,0,0,0,1,0,0,1,1,0,0,0,1,1,1,0,1,0,1,1,1,0,0,0,0,0,1,1,1,1,1,1,0,1,1,1,0,1,1,0,0,1,1,0,0,0,0,1,1,0,0,0,1,1,0,0,0,1,1,0,0,1,0,0,0,0,1,1,0,1,1,0,0,1,1,0,0,1,1,0,1,0,0,0,0,0,1,1,1,1,1,0,1,0,0,0,1,1,1,0,1,0,0,1,1,1,1,0,0,1,1,1,1,0,0,1,1,0,0,0,1,1,0,1,1,1,0,0,1,0,0,1,0,0,1,0,1,1,0,0,1,1,1,0,1,0,0,0,0,0,0,0,0,0,0,0,0,0,0,0,0,0,0,0,0,0,0,0,0,0,0,0,0,0,0,0,0,0,0,0,1,0,0,0,0,0,0,0,0,0,0,0,0,0,0,0,0,0,0,0,0,0,0,0,0,0,0,0,0,0,0,0,0,0,0,0,0,0,0,0,0,0,0,0,0,0,1,0,0,0,0,0,0,0,0,0,0,0,0,0,0,inactive
1,1,0,0,0,1,1,0,1,1,0,0,1,1,0,0,0,0,0,0,0,0,1,0,0,0,0,0,0,0,0,0,0,0,0,1,0,1,1,0,0,0,1,0,0,1,0,0,0,0,0,0,1,1,0,0,0,0,0,0,0,0,0,0,0,0,0,0,0,0,0,0,0,0,0,0,0,0,0,0,1,1,1,0,0,0,0,0,0,0,1,1,1,0,0,1,0,0,1,0,0,0,0,0,0,0,0,0,0,0,0,0,0,0,0,1,1,0,0,1,0,1,0,0,0,1,1,1,1,0,0,0,0,0,0,0,0,0,1,0,0,1,1,0,0,1,1,1,1,0,0,0,1,1,0,1,0,0,0,0,0,1,0,1,1,0,0,0,0,0,0,0,0,0,0,1,0,0,0,1,0,1,0,0,1,0,1,0,1,0,0,0,0,0,0,0,0,1,1,0,1,1,0,1,0,1,0,1,0,1,0,1,1,1,1,0,1,0,0,0,0,0,0,0,0,0,1,0,0,0,0,1,0,0,0,0,1,1,0,0,0,0,0,0,0,0,1,0,1,1,0,0,1,0,0,0,0,1,0,0,0,1,0,0,0,0,1,0,0,0,0,0,0,0,1,0,0,1,1,0,0,0,1,0,0,0,0,0,0,0,1,0,0,0,0,0,1,1,0,0,1,1,0,1,1,0,0,1,1,0,0,1,0,0,0,0,0,0,1,1,0,0,0,0,1,0,0,1,1,0,0,0,1,1,0,0,1,0,1,0,0,0,0,1,0,0,1,0,1,1,1,1,0,1,1,0,0,1,1,0,1,1,1,0,0,0,0,0,1,0,0,0,1,1,1,0,0,1,0,0,1,0,0,0,0,1,1,1,0,0,1,0,0,1,1,0,0,0,0,0,0,0,0,1,0,0,0,1,0,0,0,0,1,0,0,0,1,1,1,0,1,0,0,1,1,0,0,0,0,1,1,1,1,0,1,1,1,0,0,0,0,1,0,0,0,0,0,0,0,0,0,0,0,0,0,0,0,0,0,0,0,0,0,0,0,0,0,0,0,0,0,0,1,0,0,0,0,0,0,0,0,0,0,0,0,0,0,0,0,0,0,0,0,0,0,0,0,0,0,0,0,0,0,0,0,0,0,0,0,0,0,0,0,0,0,0,0,0,1,0,0,0,0,0,0,0,0,0,0,0,0,0,0,0,0,0,0,0,0,0,0,0,0,0,0,0,0,0,0,0,0,0,0,0,0,0,0,0,0,0,0,inactive
1,1,0,0,0,1,0,0,1,1,0,0,1,1,1,0,0,0,0,0,0,0,1,0,0,0,0,0,0,0,0,0,0,0,0,1,0,0,1,0,0,0,0,0,0,0,0,0,0,0,0,0,1,1,1,1,0,0,0,1,0,0,0,0,0,0,0,0,0,0,0,0,0,0,0,0,0,0,0,0,1,1,1,0,0,0,0,0,0,0,1,1,1,0,0,1,0,0,1,0,1,0,0,0,0,0,0,0,1,0,0,0,0,0,0,1,0,0,0,1,0,0,0,0,0,1,1,1,1,0,0,0,0,0,0,0,0,0,0,0,0,1,1,0,0,0,1,1,1,0,0,0,0,0,1,1,0,0,0,0,0,1,1,1,1,0,1,0,0,0,0,0,1,0,0,0,0,0,0,0,0,1,0,0,1,0,0,0,1,1,0,1,0,0,0,1,0,0,1,0,0,1,0,1,0,1,0,1,0,1,0,0,1,0,1,0,0,1,1,0,0,0,0,0,0,0,1,0,0,0,0,1,1,0,0,0,0,0,0,0,1,0,0,0,0,0,0,0,1,1,0,0,0,0,1,0,0,0,0,1,0,1,0,0,0,0,1,0,0,0,0,1,1,0,1,0,0,0,1,0,0,0,1,0,0,0,1,1,0,0,1,0,0,0,0,0,0,0,0,0,1,1,0,0,1,0,0,1,1,0,0,1,0,1,0,1,0,0,1,0,0,0,0,0,1,0,0,0,0,0,0,0,1,0,1,0,1,0,1,1,1,0,1,0,0,0,1,1,0,1,0,0,0,1,1,0,0,1,0,0,0,1,1,0,0,0,0,1,0,0,0,0,1,0,0,0,0,0,0,0,0,1,0,0,0,0,1,1,0,1,0,0,0,1,0,0,0,0,1,0,1,0,1,0,0,0,1,0,1,1,1,0,1,0,0,0,1,1,0,0,1,0,0,1,1,0,1,0,0,1,1,1,0,0,0,1,0,0,0,0,0,0,0,0,0,0,0,0,0,0,0,0,0,0,0,0,0,0,0,0,0,0,0,0,0,0,0,0,0,0,0,0,0,0,0,0,0,0,0,0,0,0,0,0,0,0,0,0,0,0,0,0,0,0,0,0,0,0,0,0,0,0,0,0,0,0,0,0,0,0,0,0,0,0,0,0,0,0,0,0,0,0,0,0,0,0,0,0,0,0,0,0,0,0,0,0,0,0,0,0,0,0,0,0,0,0,0,0,0,0,0,0,0,0,0,0,0,0,0,0,0,inactive
1,1,1,0,0,1,1,0,1,1,0,0,1,0,0,0,0,0,0,0,0,0,1,1,0,0,0,0,0,0,0,0,0,0,0,1,0,1,1,0,0,0,0,0,0,0,0,0,0,0,0,0,1,1,0,0,0,0,0,1,1,0,0,0,0,0,0,0,0,0,0,0,0,0,0,0,0,0,0,0,1,0,1,0,0,0,0,0,0,0,1,1,1,0,0,1,0,0,0,0,0,0,0,0,0,0,0,0,1,0,0,0,0,0,0,1,0,0,0,1,1,0,0,0,0,1,1,1,1,1,0,0,0,0,0,0,0,1,0,0,0,1,1,0,0,0,0,1,1,0,0,0,0,0,0,1,0,0,0,0,0,1,1,0,0,0,0,0,0,0,0,0,0,0,0,0,0,0,0,0,0,1,0,0,1,0,1,0,1,1,0,0,0,0,0,1,0,0,1,1,0,1,0,1,0,1,1,1,0,1,1,0,1,0,1,0,1,0,0,0,0,0,0,0,0,0,1,0,0,0,0,1,0,0,0,0,0,0,0,0,0,0,0,0,0,0,0,0,1,1,0,0,0,0,0,0,0,0,0,0,0,1,0,0,0,0,1,1,0,0,0,0,0,0,1,0,0,0,1,0,0,0,1,0,0,0,0,0,0,0,0,0,0,1,1,1,0,0,0,0,1,1,0,0,1,0,0,1,1,0,0,1,0,0,0,0,0,0,1,0,0,0,0,0,1,0,0,0,0,0,0,0,1,0,0,0,1,0,1,0,0,0,0,0,0,0,1,0,0,1,0,0,0,1,1,0,0,1,0,0,0,1,1,0,0,0,0,1,0,0,0,0,1,0,0,0,0,0,0,0,0,1,0,0,0,0,1,1,0,0,0,0,0,1,0,0,0,0,1,1,0,0,0,0,0,0,0,0,1,0,0,0,1,0,0,0,1,1,0,0,1,0,0,1,1,0,0,0,0,1,1,1,0,0,0,1,0,0,0,0,1,0,0,0,0,0,0,0,0,0,0,0,0,0,0,0,0,0,0,0,1,1,1,0,0,0,0,0,0,0,0,0,0,0,0,0,0,0,0,0,0,0,0,0,0,0,0,0,0,0,0,0,0,0,0,0,0,0,0,0,0,0,0,0,0,0,0,0,0,0,0,0,0,0,0,0,0,0,0,0,0,0,0,0,0,0,0,0,0,0,0,0,0,0,0,0,0,0,0,0,0,0,0,0,0,0,0,0,0,0,0,0,0,0,0,0,0,0,0,0,0,inactive
1,1,1,0,0,1,1,0,1,1,0,0,1,1,1,0,0,0,0,0,0,0,0,0,0,0,0,0,0,0,0,0,0,0,0,1,0,0,1,0,0,0,0,0,0,0,0,0,0,0,0,0,1,1,1,1,0,0,0,1,0,0,0,0,0,0,0,0,0,0,0,0,0,0,0,0,0,0,0,0,1,1,1,0,0,0,0,0,0,0,1,1,1,0,0,0,0,0,1,0,0,0,0,0,0,0,0,0,1,0,0,0,0,0,0,1,1,0,0,1,0,1,0,0,0,1,1,0,1,1,0,0,0,0,0,0,0,0,1,0,0,1,1,0,0,1,1,1,1,0,0,0,1,0,0,1,0,0,0,0,0,1,1,1,1,0,0,0,0,0,0,0,0,0,0,1,0,0,0,1,0,0,0,0,1,0,0,0,1,0,0,0,0,0,0,1,0,1,1,0,1,1,0,1,0,1,0,1,0,1,0,1,1,0,1,0,0,0,0,0,0,0,0,0,0,0,1,0,0,0,0,1,0,0,0,0,0,1,0,0,0,0,0,0,0,0,0,0,0,1,0,0,1,0,1,0,0,1,0,0,0,1,0,0,0,0,0,0,0,0,0,0,0,0,1,0,0,0,1,0,0,0,1,0,0,0,0,0,0,0,1,0,0,0,0,0,1,1,0,0,1,1,0,1,1,0,0,1,1,0,0,1,0,0,0,1,0,0,1,1,0,0,0,0,1,0,0,1,1,0,0,0,1,1,1,0,1,0,1,1,0,0,1,1,0,0,1,1,1,1,0,1,0,1,1,0,0,1,1,0,1,1,1,0,0,0,0,1,1,0,0,0,1,1,1,0,0,1,0,0,1,1,0,0,0,1,1,1,0,1,1,0,0,1,1,0,0,0,1,0,1,0,1,1,0,0,1,1,1,1,0,0,1,0,0,0,1,1,1,0,1,0,0,1,1,0,1,0,0,1,1,1,1,0,0,1,1,0,0,0,1,0,0,0,0,0,0,0,1,0,0,0,0,0,0,0,0,0,0,0,1,1,1,0,1,0,0,0,1,0,0,0,0,0,0,0,0,0,0,0,0,0,0,1,0,0,0,0,0,0,0,0,0,0,0,0,0,1,0,0,0,0,0,0,0,0,0,0,0,0,0,0,0,0,1,0,0,0,0,0,0,0,0,0,0,0,0,0,0,1,0,0,0,0,0,0,0,0,0,0,0,0,0,1,0,0,0,0,0,0,0,0,0,0,0,0,0,0,0,0,0,inactive
0,0,0,0,0,1,1,0,1,1,1,0,1,1,1,0,0,1,0,0,0,0,1,0,0,0,0,0,0,0,1,1,0,0,0,0,0,0,0,0,0,0,0,0,0,0,0,0,0,0,0,0,1,1,1,1,0,0,0,1,1,1,1,0,1,0,0,0,1,0,0,0,0,0,0,0,0,0,0,0,1,1,1,0,1,0,0,0,0,0,1,1,1,1,0,1,0,0,0,0,0,0,1,0,0,0,0,0,1,0,0,0,0,1,0,1,1,0,0,1,1,0,0,0,0,1,1,0,1,1,0,0,0,0,0,0,1,1,1,0,0,1,1,0,0,1,1,1,1,0,0,1,1,1,0,1,0,0,0,0,0,1,1,0,0,0,0,1,0,0,0,0,0,0,0,1,1,0,0,0,0,0,1,0,1,0,1,0,1,0,0,0,0,0,0,1,1,1,1,1,0,1,0,0,1,1,1,1,1,1,1,0,1,1,0,1,1,0,0,0,0,0,0,0,1,0,1,0,0,0,0,1,0,1,0,0,1,1,0,0,0,1,0,0,0,0,1,0,0,1,1,0,1,0,1,0,1,1,0,0,0,0,0,0,0,1,0,0,0,0,0,0,0,0,1,0,0,1,1,1,0,1,1,0,0,1,0,0,0,0,1,0,0,1,0,1,1,0,1,0,1,0,0,1,1,0,0,1,1,0,1,1,0,0,0,0,0,0,1,1,1,0,0,1,1,0,0,1,1,0,1,0,1,1,1,1,1,0,1,1,0,0,1,1,0,0,1,1,1,1,1,1,0,1,1,1,0,1,1,0,1,1,1,0,0,1,0,1,0,1,0,1,1,1,0,0,0,1,1,0,1,1,0,0,0,0,1,1,0,0,1,1,0,1,1,1,0,0,0,0,0,0,0,1,0,0,0,1,1,1,0,1,1,0,0,0,1,1,1,1,1,0,0,1,1,1,0,0,0,1,1,1,1,0,0,1,1,0,1,0,1,1,0,1,1,0,0,1,1,1,1,1,0,0,1,1,1,0,0,1,1,1,1,0,0,0,0,0,1,0,0,0,0,0,0,0,0,0,0,0,0,1,0,0,0,0,0,0,0,0,0,0,1,0,0,0,0,0,0,0,1,0,0,1,0,0,0,0,0,0,0,0,0,0,1,0,0,0,0,0,0,0,0,0,0,0,0,1,0,0,0,0,0,0,0,0,0,0,1,0,0,0,0,0,0,0,1,0,0,1,0,0,0,0,0,0,0,0,0,0,0,inactive
1,1,1,0,0,1,1,0,1,1,1,0,1,1,0,0,0,0,0,0,0,0,0,0,0,0,0,0,0,0,0,0,0,0,0,1,0,0,1,0,0,0,1,0,0,1,0,0,0,0,0,0,1,1,1,1,0,0,0,1,0,1,1,0,1,0,1,1,1,0,0,0,0,0,0,0,0,0,0,0,1,1,1,1,1,1,1,1,0,0,1,1,1,0,0,0,0,0,0,0,0,0,0,0,0,0,0,0,1,0,0,0,0,0,0,1,1,0,0,1,1,1,0,0,0,1,1,0,1,1,1,1,0,0,0,0,0,1,1,0,0,1,1,1,1,0,1,1,1,0,1,0,1,1,0,1,0,1,1,0,1,1,1,0,0,0,0,1,0,0,0,0,0,1,0,1,0,0,0,1,0,0,0,0,1,0,1,0,1,0,0,0,0,0,0,1,1,1,1,1,1,1,0,1,0,1,1,1,1,1,1,1,1,1,1,0,1,0,0,0,0,0,0,0,1,0,1,0,0,0,0,1,0,1,0,0,0,1,0,0,0,1,0,1,1,0,1,0,0,1,1,0,1,1,1,0,1,1,1,0,0,1,0,1,0,1,0,0,0,0,0,0,0,0,1,0,0,1,1,1,0,1,1,0,0,1,0,0,0,0,1,1,0,1,1,1,1,1,1,0,1,1,1,1,1,0,0,1,1,0,1,1,0,0,0,1,0,0,1,1,1,0,0,1,1,0,1,1,1,0,1,1,1,1,1,0,1,0,1,1,0,0,0,1,0,0,1,1,1,1,1,1,0,1,1,1,1,1,1,0,1,1,1,0,0,1,0,1,1,1,0,0,1,1,1,1,0,1,1,0,1,1,0,0,0,1,1,1,0,1,1,1,0,1,1,0,0,0,1,1,0,0,0,1,1,0,1,1,1,1,0,1,1,0,0,0,1,1,1,0,1,0,0,1,1,1,1,0,0,1,1,1,1,1,0,1,1,1,1,1,1,1,0,1,1,0,0,1,1,0,1,0,0,0,1,1,1,0,0,1,1,1,1,0,0,0,0,0,1,0,0,0,0,0,0,0,0,0,0,0,0,0,0,1,0,0,0,0,0,0,0,0,0,0,0,0,0,0,0,0,0,0,0,0,0,0,0,1,0,0,0,0,0,0,1,0,0,0,0,0,0,0,0,0,0,0,0,0,0,1,0,0,0,0,0,0,0,0,0,0,0,0,0,0,0,0,0,0,0,0,0,0,0,1,0,0,0,0,0,0,0,inactive
1,1,0,0,0,1,0,0,1,1,0,0,1,1,0,0,0,0,0,0,0,0,0,0,0,0,0,0,0,0,0,0,0,0,0,0,0,0,0,0,0,0,0,0,0,0,0,0,0,0,0,0,1,1,0,0,0,0,0,0,0,0,0,0,0,0,0,0,0,0,0,0,1,0,0,1,0,0,0,0,1,0,0,0,0,0,0,0,0,0,1,1,1,0,0,0,0,0,1,1,0,0,0,0,0,0,0,0,0,0,0,0,0,0,0,1,1,0,0,1,0,0,0,0,0,1,1,0,1,0,0,0,0,0,0,0,0,0,0,0,0,1,1,0,0,0,0,1,1,0,0,0,0,0,0,1,0,0,0,0,0,0,0,0,1,1,0,0,0,1,0,0,0,0,0,0,0,0,0,0,0,0,0,0,1,0,1,0,1,0,0,0,0,0,0,0,1,1,1,0,0,1,0,0,0,1,1,1,0,1,0,0,1,0,0,0,0,0,0,0,0,0,0,0,0,0,1,0,0,1,0,1,0,0,0,0,0,0,1,0,0,0,0,0,0,0,0,0,0,1,0,0,0,0,0,0,0,0,0,0,0,1,0,0,0,0,0,0,0,0,0,0,0,1,1,0,0,0,1,0,0,0,1,0,0,0,0,0,0,0,1,0,0,0,1,0,0,0,0,0,1,1,0,0,1,0,0,1,1,0,1,1,0,0,0,0,0,0,1,0,0,0,0,0,1,0,0,0,0,0,0,0,1,0,0,0,1,0,1,0,0,0,0,0,0,0,1,0,0,1,0,0,0,1,1,0,0,1,0,0,0,1,1,0,0,0,0,0,0,0,0,0,1,0,0,0,0,0,0,0,0,0,0,0,0,0,1,1,0,0,0,0,0,1,0,0,1,1,0,0,0,0,0,0,0,0,0,0,0,0,0,0,1,0,0,0,1,1,0,0,1,0,0,1,1,0,0,0,0,1,1,1,0,0,0,1,0,0,0,0,0,0,0,0,0,0,0,0,0,0,0,0,0,0,0,0,0,0,0,0,0,0,0,0,0,0,0,0,0,0,0,0,0,0,0,0,0,0,0,0,0,0,0,0,0,0,0,0,0,0,0,0,0,0,0,0,0,0,0,0,0,0,0,0,0,0,0,0,0,0,0,0,0,0,0,0,0,0,0,0,0,0,0,0,0,0,0,0,0,0,0,0,0,0,0,0,0,0,0,0,0,0,0,0,0,0,0,0,0,0,0,0,0,0,0,0,0,0,0,0,0,inactive
1,1,0,0,0,1,1,0,1,0,0,0,1,1,1,0,0,1,1,0,0,0,0,0,0,0,0,0,0,0,0,0,0,0,0,1,0,0,1,0,1,1,1,0,0,1,0,0,1,0,0,0,1,1,0,0,0,0,0,0,0,0,0,0,0,0,0,0,0,0,0,0,0,0,0,0,0,0,0,0,1,1,1,1,1,0,0,0,0,0,1,1,1,1,0,0,0,0,0,0,0,0,0,0,0,0,0,0,1,0,0,0,0,0,0,1,1,0,0,1,0,1,0,0,0,1,1,0,1,1,0,0,0,0,0,1,0,0,1,0,0,1,1,0,0,0,0,0,0,0,0,1,1,1,0,1,1,0,0,0,0,1,0,0,0,0,0,0,0,0,0,0,0,0,0,1,0,0,0,1,0,0,0,0,1,0,1,0,1,0,0,0,0,0,0,1,0,1,1,0,1,1,0,0,1,1,1,1,0,1,0,1,1,0,0,1,1,0,0,0,0,0,0,0,1,1,0,0,0,0,0,1,0,0,0,0,0,1,0,0,0,0,0,0,0,0,0,0,0,1,0,0,1,0,0,0,0,1,0,0,0,1,0,0,0,0,0,0,0,0,0,0,0,0,1,0,0,0,1,0,0,0,1,0,0,0,0,0,0,0,1,1,1,1,0,0,1,1,0,0,0,0,0,1,0,0,0,1,1,0,1,1,0,0,0,0,0,0,1,1,1,1,0,0,1,0,0,1,1,0,1,0,1,1,0,0,1,0,1,0,0,0,0,1,0,0,0,0,1,1,0,1,0,1,0,0,0,1,1,1,1,0,1,0,0,0,0,0,1,1,0,0,1,1,1,0,0,1,0,0,1,0,0,0,0,1,0,1,0,0,1,0,0,1,1,0,0,0,0,0,0,0,0,1,0,0,0,1,0,0,0,0,1,0,1,0,1,0,1,0,1,0,0,1,1,1,0,0,0,1,1,1,1,0,0,0,1,0,0,0,1,1,1,0,1,1,0,0,1,1,1,1,1,0,0,0,1,0,0,0,1,1,1,0,0,0,0,0,0,0,0,0,0,0,0,0,0,0,0,0,1,0,0,0,0,0,0,0,0,0,0,0,0,0,0,0,0,0,0,0,0,0,0,0,0,0,0,0,0,0,0,0,0,0,0,0,0,0,0,0,0,0,0,0,0,0,1,0,0,0,0,0,0,0,0,0,0,0,0,0,0,0,0,0,0,0,0,0,0,0,0,0,0,0,0,0,0,0,0,0,0,inactive
1,1,1,0,0,1,1,0,1,1,0,0,1,1,1,0,0,0,0,0,0,0,0,0,0,0,0,0,0,0,0,0,0,0,0,1,1,0,1,0,0,0,1,1,0,0,0,0,1,0,0,0,1,1,1,1,0,0,0,1,0,0,0,0,0,0,0,0,0,0,0,0,0,0,0,0,0,0,0,0,1,1,1,1,1,0,0,0,0,0,1,1,1,0,0,0,0,0,1,0,0,0,0,0,0,0,0,0,1,0,0,0,0,1,0,1,1,0,0,1,1,1,0,0,0,1,1,0,1,1,1,1,0,0,0,0,0,1,1,0,0,1,1,0,0,0,0,1,1,0,0,1,1,0,0,1,1,1,1,0,0,1,0,1,1,0,0,1,0,0,0,0,0,1,0,1,0,0,0,1,0,0,0,0,1,0,1,0,1,0,0,0,0,0,0,1,1,1,1,0,1,1,0,1,1,1,1,1,0,1,0,1,1,0,1,1,1,0,0,0,0,0,0,0,0,1,1,0,0,0,0,1,0,1,0,0,0,1,0,0,0,1,0,0,0,0,0,0,0,1,0,0,1,0,1,0,0,1,0,0,0,1,0,0,0,1,0,0,0,0,0,0,0,0,1,0,0,0,1,0,0,1,1,0,1,1,0,0,0,0,1,0,1,1,1,1,1,1,0,0,1,1,0,1,1,0,0,1,1,0,1,1,0,0,0,0,0,0,1,1,1,0,0,0,1,0,0,1,1,0,1,1,1,1,0,0,1,0,1,1,0,0,0,1,0,0,1,0,1,1,0,1,0,1,1,0,0,1,1,1,1,1,1,0,0,0,0,1,1,1,0,0,1,1,1,0,0,1,0,0,1,1,0,0,0,1,1,1,0,0,1,0,0,1,1,0,1,0,1,1,0,0,0,1,0,0,0,1,1,1,0,1,1,0,0,0,1,1,1,0,1,0,0,1,1,0,0,0,0,1,1,1,1,0,1,1,1,1,0,0,1,1,0,0,1,0,0,0,1,1,1,0,0,0,0,0,1,0,0,0,1,1,1,0,1,0,0,0,0,0,0,0,0,0,0,0,0,0,0,0,0,0,0,0,0,0,0,0,0,0,0,0,0,0,0,0,0,0,0,0,1,0,0,0,0,0,0,0,0,0,0,0,0,0,0,0,0,0,0,0,0,0,0,0,0,0,0,0,0,0,0,0,0,0,0,0,0,0,0,0,0,0,0,0,0,0,1,0,0,0,0,0,0,0,0,0,0,0,0,0,1,inactive
1,1,1,0,0,1,1,0,1,1,1,0,1,1,0,0,0,0,0,0,0,0,0,0,0,0,0,0,0,0,0,0,0,0,0,1,0,0,1,0,0,0,1,0,0,1,0,0,0,0,0,0,1,1,1,1,0,0,0,1,1,1,1,0,1,0,0,0,1,0,0,0,0,0,0,0,0,0,0,0,1,1,1,1,1,1,1,0,0,0,1,1,1,0,0,0,0,0,0,0,0,0,0,0,0,0,0,0,1,0,0,0,0,0,0,1,1,0,0,1,1,1,0,0,0,1,1,0,1,1,1,1,0,0,0,0,0,1,1,0,0,1,1,0,0,0,0,1,1,0,0,0,1,1,0,1,0,1,1,0,0,1,1,0,0,0,0,1,0,0,0,0,0,1,0,1,0,0,0,1,0,0,0,0,1,0,1,0,1,0,0,0,0,0,0,1,1,1,1,0,1,1,0,1,0,1,1,1,0,1,0,1,1,0,1,0,1,0,0,0,0,0,0,0,1,0,1,0,0,0,0,1,0,1,0,0,0,1,0,0,0,1,0,0,1,0,0,0,0,1,0,0,1,1,1,0,1,1,1,0,0,1,0,0,0,1,0,0,0,0,0,0,0,0,1,0,0,0,1,0,0,1,1,0,0,1,0,0,0,0,1,1,0,1,1,1,1,1,1,0,1,1,1,1,1,0,0,1,1,0,1,1,0,0,0,0,0,0,1,1,1,0,0,1,1,0,0,1,1,0,1,1,1,1,1,0,1,0,1,1,0,0,0,1,0,0,1,0,1,1,0,1,0,1,1,0,1,1,1,0,1,1,1,0,0,1,0,1,1,1,0,0,1,1,1,0,0,1,1,0,1,1,0,0,0,1,1,1,0,0,1,1,0,1,1,0,0,0,1,1,0,0,0,1,1,0,0,1,1,1,0,1,1,0,0,0,1,1,1,0,1,0,0,1,1,1,0,0,0,1,1,1,1,1,0,1,1,1,1,1,1,1,0,1,1,0,0,1,1,0,1,0,0,0,1,1,1,0,0,1,1,1,1,0,0,0,0,0,1,0,0,0,0,0,0,0,0,0,0,0,0,0,0,1,0,0,0,0,0,0,0,0,0,0,0,0,0,0,0,0,0,0,0,0,0,0,0,1,0,0,0,0,0,0,1,0,0,0,0,0,0,0,0,0,0,0,0,0,0,1,0,0,0,0,0,0,0,0,0,0,0,0,0,0,0,0,0,0,0,0,0,0,0,1,0,0,0,0,0,0,0,inactive
1,1,1,0,0,1,1,0,1,1,0,0,1,1,1,0,0,0,0,0,0,0,1,0,0,0,0,0,0,0,0,0,0,0,0,1,0,0,0,0,1,1,0,0,0,0,0,0,0,0,0,0,1,1,0,0,0,1,1,1,1,0,0,0,1,0,0,0,0,0,0,0,0,0,0,0,0,0,0,0,1,0,1,0,0,0,0,0,0,0,1,1,1,0,0,1,0,0,0,1,0,0,0,0,0,0,0,0,1,0,0,0,0,0,0,1,1,0,0,1,0,1,0,0,0,1,1,1,1,1,0,0,0,0,0,0,0,0,1,0,0,1,1,0,0,1,1,0,0,0,0,0,1,1,0,1,0,0,0,0,0,1,0,0,0,0,0,0,0,0,0,0,0,0,0,1,0,0,0,0,0,1,0,0,1,0,1,0,1,0,0,0,0,0,0,1,1,0,1,0,0,0,0,0,0,1,1,1,0,1,0,0,1,1,1,0,1,0,0,0,0,0,0,0,0,0,0,0,0,1,0,1,0,0,0,0,1,1,0,0,0,0,0,0,0,0,1,0,1,1,0,0,0,0,0,0,0,1,0,0,0,0,0,0,0,0,0,0,0,0,0,0,0,0,1,0,1,0,1,0,0,0,1,0,0,0,0,0,0,0,1,0,0,1,0,0,1,1,0,1,0,0,0,1,0,0,0,1,0,0,1,1,0,0,0,0,0,0,1,1,0,1,0,0,1,0,0,1,1,0,1,0,1,1,0,0,1,0,1,0,0,0,0,1,0,0,0,0,1,1,0,1,0,1,0,0,0,1,1,0,1,0,1,0,0,0,0,0,1,0,0,0,1,1,1,0,0,0,0,0,1,0,0,1,0,1,0,1,0,0,1,0,0,1,1,0,0,1,0,0,0,0,0,1,0,0,0,1,0,0,0,0,1,0,1,0,1,0,1,0,1,0,0,0,0,0,0,0,0,1,1,1,1,0,0,0,1,0,0,0,1,1,0,0,1,0,0,0,1,0,0,1,0,0,0,0,1,0,0,0,1,1,1,0,0,0,1,0,0,0,0,0,0,0,0,0,0,0,0,0,0,1,0,0,0,0,0,0,0,0,0,0,0,0,0,0,0,0,0,0,0,0,1,0,0,0,0,0,0,0,0,0,1,0,0,0,0,0,0,0,0,0,0,0,0,0,0,1,0,0,0,0,0,0,0,0,0,0,0,0,0,0,0,0,0,0,0,0,1,0,0,0,0,0,0,0,0,0,0,0,0,inactive
1,0,0,0,0,1,1,0,1,1,0,0,1,1,1,1,0,0,0,0,0,0,0,0,0,1,0,0,0,0,0,0,0,0,0,0,0,0,0,0,0,0,0,0,0,0,0,0,0,0,0,0,1,1,0,0,1,0,0,1,1,0,0,1,1,0,0,0,1,0,0,0,0,0,0,0,0,0,0,0,1,0,0,0,0,0,0,0,0,0,1,1,1,0,0,0,0,0,1,0,0,0,1,0,0,0,0,0,1,0,1,0,1,1,1,1,1,0,0,1,1,1,0,0,0,1,1,0,1,1,0,0,0,0,0,0,0,1,1,0,0,1,1,0,0,1,0,0,0,0,0,0,1,1,0,1,0,0,0,0,0,1,1,0,1,0,0,0,0,0,0,0,0,0,0,0,1,0,0,0,0,0,0,0,1,0,0,0,1,0,0,0,0,0,0,1,0,1,1,0,0,0,0,1,0,1,0,1,0,1,0,0,0,0,1,0,0,0,0,0,0,0,0,0,0,1,1,0,0,0,0,1,0,0,0,0,0,0,0,0,0,0,0,0,0,0,0,0,0,1,0,0,1,0,0,0,0,1,0,0,0,0,0,0,0,0,0,0,0,0,0,0,0,0,1,0,0,0,1,0,0,0,1,0,0,0,0,0,0,0,1,0,1,0,0,1,1,1,0,0,0,0,0,1,0,0,0,1,1,0,0,1,0,0,0,0,0,0,1,0,1,1,0,0,1,1,0,1,1,0,0,0,1,1,1,1,1,0,1,0,0,0,1,0,1,0,1,0,0,1,0,1,0,1,0,0,0,1,0,0,1,0,1,0,0,0,0,1,0,0,0,1,1,1,0,0,0,1,0,1,0,0,0,0,0,0,0,1,0,0,1,1,1,1,1,1,0,0,0,0,0,0,0,1,0,0,0,1,0,0,0,1,1,0,0,1,1,0,0,1,1,0,0,1,0,0,0,0,0,1,1,1,1,1,1,1,1,1,1,0,1,1,1,1,1,1,0,0,1,1,1,1,0,0,0,0,1,0,0,0,1,1,1,0,1,0,0,0,0,0,0,0,0,0,0,0,0,0,0,0,0,1,0,0,0,0,0,0,0,0,0,0,0,0,0,0,0,1,1,0,0,0,0,0,0,0,0,0,0,0,0,1,0,0,0,0,0,1,0,0,0,0,0,0,0,0,1,1,0,0,0,0,0,0,0,0,0,0,0,0,0,0,0,1,1,0,0,0,1,1,0,0,0,0,0,0,0,0,0,0,0,inactive
1,1,1,0,0,1,1,0,1,1,1,0,1,1,0,0,0,0,0,0,0,0,0,0,0,0,0,0,0,0,0,0,0,0,0,1,0,0,1,0,0,0,1,0,0,1,0,0,0,0,0,0,1,1,1,1,0,0,0,1,1,1,1,0,1,0,0,0,1,0,0,0,0,0,0,0,0,0,0,0,1,1,1,1,1,1,1,0,0,0,1,1,1,0,0,0,0,0,0,0,0,0,0,0,0,0,0,0,1,0,0,0,0,0,0,1,1,0,0,1,1,1,0,0,0,1,1,0,1,1,1,1,0,0,0,0,0,1,1,0,0,1,1,0,0,1,0,1,1,0,0,0,1,1,0,1,0,1,1,0,0,1,1,0,0,0,0,1,0,0,0,0,0,1,0,1,0,0,0,1,0,0,0,0,1,0,1,0,1,0,0,0,0,0,0,1,1,1,1,0,1,1,0,1,0,1,1,1,0,1,0,1,1,0,1,0,1,0,0,0,0,0,0,0,1,0,1,0,0,0,0,1,0,1,0,0,0,1,0,0,0,1,0,0,1,0,0,0,0,1,0,0,1,1,1,0,1,1,1,0,0,1,0,0,0,1,0,0,0,0,0,0,0,0,1,0,0,0,1,0,0,1,1,0,0,1,0,0,0,0,1,1,0,1,1,1,1,1,1,0,1,1,1,1,1,0,0,1,1,0,1,1,0,0,0,0,0,0,1,1,1,0,0,1,1,0,0,1,1,0,1,1,1,1,1,0,1,0,1,1,0,0,0,1,0,0,1,0,1,1,0,1,0,1,1,0,1,1,1,0,1,1,1,0,0,1,0,1,1,1,0,0,1,1,1,0,0,1,1,0,1,1,0,0,0,1,1,1,0,0,1,1,0,1,1,0,0,0,1,1,0,0,0,1,1,0,0,1,1,1,0,1,1,0,0,0,1,1,1,0,1,0,0,1,1,1,0,0,0,1,1,1,1,1,0,1,1,1,1,1,1,1,0,1,1,0,0,1,1,0,1,0,0,0,1,1,1,0,0,1,1,1,1,0,0,1,0,0,1,0,0,0,0,0,0,0,0,0,0,0,0,0,0,1,0,0,0,0,0,0,0,0,0,0,0,0,0,0,0,0,1,0,0,0,0,0,0,1,0,0,0,1,0,0,1,0,0,0,0,0,0,0,0,0,0,0,0,0,0,1,0,0,0,0,0,0,0,0,0,0,0,0,0,0,0,0,1,0,0,0,0,0,0,1,0,0,0,0,0,0,0,inactive
1,1,1,0,0,1,1,0,1,1,0,0,1,1,0,0,0,0,0,0,0,0,0,0,0,1,0,0,0,0,0,0,0,0,0,1,0,1,1,0,0,0,1,0,0,1,0,0,0,0,0,0,1,1,0,0,0,0,0,0,0,0,0,0,0,0,0,0,0,0,0,0,0,0,0,0,0,0,0,0,1,1,1,1,1,0,0,0,0,0,1,1,1,0,0,0,1,0,1,1,0,0,0,0,0,0,0,0,0,0,0,0,0,1,0,1,1,1,0,1,1,1,0,0,0,1,1,0,1,0,1,1,0,0,1,0,0,1,1,0,0,1,1,0,0,1,0,1,1,0,0,0,1,1,0,1,0,1,1,0,0,1,0,1,1,0,0,1,0,0,0,0,0,1,0,1,0,0,0,1,0,0,0,0,1,0,1,0,1,0,1,0,0,0,0,0,1,1,1,0,1,1,0,1,0,1,1,1,0,1,0,1,1,0,1,0,1,0,0,0,0,0,0,0,1,0,1,0,0,1,0,1,0,1,0,0,0,1,1,0,0,1,0,0,0,0,0,0,0,1,0,0,1,1,1,0,1,1,0,0,1,1,1,0,0,1,0,0,0,0,0,0,0,1,1,0,0,0,1,0,0,1,1,0,1,1,0,0,0,0,1,1,0,1,1,1,1,1,1,0,1,1,0,1,1,1,0,1,1,0,1,1,0,0,0,0,0,0,1,1,1,0,0,1,1,0,0,1,1,0,1,1,1,1,0,0,1,0,1,1,0,0,0,1,0,1,1,1,1,1,0,1,1,1,1,1,1,1,1,0,1,1,1,0,0,1,0,1,1,1,1,0,1,1,1,1,0,1,0,0,1,1,0,0,0,1,1,1,0,0,1,0,0,1,1,0,1,1,1,1,0,0,0,1,0,0,0,1,1,1,0,0,1,0,0,0,1,1,1,0,1,0,0,1,1,0,0,0,0,1,1,1,1,0,1,1,1,1,0,0,1,1,0,1,1,1,1,1,1,0,1,0,0,0,1,1,1,1,1,1,0,0,0,0,0,0,0,0,0,0,0,0,0,0,0,0,0,1,0,0,0,0,0,0,0,0,0,0,0,0,0,0,0,0,0,0,0,0,0,0,0,0,0,0,0,0,0,0,0,0,0,0,0,0,0,0,0,0,0,0,0,0,0,1,0,0,0,0,0,0,0,0,0,0,0,0,0,0,0,0,0,0,0,0,0,0,0,0,0,0,0,0,0,0,0,0,0,0,0,0,0,inactive
1,1,0,0,0,1,0,0,1,1,1,0,1,1,0,0,0,0,0,0,0,0,1,1,0,0,0,0,0,0,0,0,0,0,0,1,0,1,1,0,0,0,1,0,1,1,0,0,0,0,0,0,1,1,0,0,0,0,0,1,1,0,0,0,0,0,0,0,0,0,0,0,0,0,0,0,0,0,0,0,1,1,1,1,1,0,1,0,0,0,1,1,1,0,0,1,0,0,1,0,0,1,0,0,0,0,0,0,1,0,0,0,0,0,0,1,0,0,0,1,0,0,0,0,0,1,1,1,1,1,1,1,0,0,0,0,0,1,0,0,1,1,1,0,1,0,1,1,1,0,1,0,0,0,1,1,0,1,1,0,0,1,0,1,1,0,0,1,0,0,0,0,0,1,0,0,0,0,0,0,0,1,0,1,1,0,1,0,1,1,0,0,0,0,0,1,1,0,1,0,0,1,0,1,0,1,1,1,0,1,1,0,1,1,1,0,1,0,0,0,1,0,1,0,0,0,1,1,0,0,0,1,1,1,1,1,1,0,0,0,1,1,1,1,0,0,1,0,1,1,1,0,1,0,1,0,0,0,0,1,0,1,0,0,0,1,1,1,0,0,1,1,0,0,1,0,0,1,1,1,0,1,1,0,0,1,1,1,1,0,1,0,0,1,1,1,0,0,0,0,1,1,0,0,1,0,0,1,1,0,1,1,0,0,0,1,0,0,1,0,0,0,0,0,1,0,0,0,0,0,1,0,1,1,0,0,1,0,1,1,1,0,0,0,0,0,1,0,0,1,1,1,0,1,1,0,0,1,0,0,0,1,1,0,0,0,0,1,0,0,0,0,1,0,0,0,0,1,0,0,0,1,0,0,0,0,1,1,0,1,0,0,0,1,0,0,0,0,0,0,1,0,0,0,0,0,1,0,0,1,0,0,1,0,0,0,1,1,0,0,1,0,0,1,1,0,1,0,0,1,1,1,0,0,0,1,1,0,0,0,1,0,0,0,1,0,0,1,0,0,0,0,0,0,0,0,1,0,0,1,1,1,1,0,0,0,0,0,1,0,0,0,0,0,1,0,0,0,0,0,0,0,1,0,0,0,0,0,0,1,0,0,0,0,0,0,0,0,0,0,0,0,0,0,0,1,0,0,0,0,0,0,0,0,1,0,0,0,0,0,1,0,0,0,0,0,0,0,1,0,0,0,0,0,0,1,0,0,0,0,0,0,0,0,0,0,0,0,0,0,0,1,0,0,0,0,0,0,0,0,0,inactive
1,1,0,0,0,1,1,0,1,0,0,0,1,1,1,0,0,0,0,0,0,0,0,0,0,0,0,0,0,0,0,0,0,0,0,0,0,0,0,0,0,0,0,0,0,0,0,0,0,0,0,0,1,1,0,0,1,0,1,1,1,0,0,0,1,0,0,0,1,0,0,0,0,0,0,0,0,0,0,0,1,0,1,0,0,0,0,0,0,0,1,1,1,0,0,0,0,0,0,0,1,0,1,0,0,0,0,0,1,0,0,0,0,0,0,1,1,0,0,1,0,0,0,0,0,1,1,0,1,1,0,0,0,0,0,0,0,0,0,0,0,1,1,0,0,0,0,1,1,0,0,0,1,1,0,1,0,0,0,0,0,0,0,0,0,0,1,0,0,0,0,0,1,0,0,1,1,0,0,0,0,0,0,0,1,1,0,0,1,0,0,1,0,1,0,1,0,1,1,0,0,1,0,0,0,1,0,1,0,1,0,0,1,0,0,0,0,1,1,0,0,0,0,1,0,1,1,0,0,0,0,1,0,0,0,0,0,0,0,0,0,0,0,0,0,0,0,0,0,1,0,0,0,0,0,0,0,1,0,0,0,1,0,0,0,0,0,0,0,0,0,0,1,0,1,0,0,0,1,0,0,0,1,0,0,0,0,0,0,0,1,0,1,0,0,0,1,1,0,1,1,1,0,1,1,0,0,1,1,0,0,1,0,1,0,0,0,0,1,0,0,1,0,0,1,0,0,1,1,1,0,0,1,1,0,0,1,0,1,0,0,0,0,0,1,0,1,0,0,1,0,0,0,1,1,0,0,1,0,0,1,1,1,0,0,0,0,0,0,0,0,1,1,1,0,0,0,0,0,0,0,0,0,0,1,0,1,1,0,0,1,0,1,1,1,0,0,0,0,0,0,0,0,1,0,1,0,1,0,0,0,0,1,0,0,1,1,1,0,1,1,0,0,1,0,0,0,0,0,1,1,1,1,1,0,1,1,0,0,1,1,1,1,1,0,1,0,0,1,1,1,1,0,1,0,1,0,0,0,0,1,1,1,0,0,0,1,0,0,0,0,1,0,0,0,0,0,0,0,0,0,1,0,0,0,0,1,0,0,0,0,0,0,0,0,0,0,0,1,0,1,0,1,0,0,0,0,0,0,0,0,0,1,0,0,0,0,1,0,0,0,0,0,0,0,0,0,1,0,0,0,0,1,0,0,0,0,0,0,0,0,0,0,0,1,0,1,0,1,0,0,0,0,0,0,0,0,0,0,0,0,active
1,1,1,0,0,1,1,0,1,1,0,0,1,1,1,0,0,0,0,0,0,0,0,0,0,0,0,0,0,0,0,0,0,0,0,1,0,0,1,0,0,0,1,0,0,1,0,0,0,0,0,0,1,1,0,0,0,0,0,0,0,0,0,0,0,0,0,0,0,0,0,0,0,0,0,0,0,0,0,0,1,1,1,1,1,0,0,0,0,0,1,1,1,0,0,0,0,0,1,0,1,0,0,0,0,0,0,0,0,0,0,0,0,0,0,1,1,0,0,1,0,0,0,0,0,1,1,0,1,0,0,0,0,0,0,0,0,0,0,0,0,1,1,0,0,1,0,1,1,0,0,0,1,0,0,1,0,0,0,0,0,1,0,1,1,0,1,0,0,0,0,0,1,0,0,1,0,0,0,1,0,0,0,0,1,0,0,0,1,0,0,1,0,0,0,0,0,1,1,0,0,1,0,1,0,1,0,1,0,1,0,0,1,0,1,0,0,1,1,0,0,0,0,0,0,0,1,0,0,0,0,1,0,0,0,0,0,1,0,0,0,0,0,0,0,0,0,0,0,1,0,0,1,0,1,0,0,1,0,0,0,1,0,0,0,0,0,0,0,0,0,0,1,0,1,0,0,0,1,0,0,0,1,0,0,0,0,0,0,0,1,0,0,0,0,0,1,1,0,0,1,1,1,1,1,0,0,1,1,0,0,1,0,1,0,0,0,0,1,1,0,0,0,1,1,0,0,1,1,0,0,0,1,1,0,0,1,0,1,1,0,0,0,1,0,0,1,1,1,1,0,1,0,1,1,1,0,1,1,0,1,1,1,0,0,1,0,1,1,0,0,0,1,1,1,0,0,1,0,0,1,1,0,0,0,1,1,1,0,0,1,0,0,1,1,0,1,0,1,0,0,1,0,1,0,0,0,1,1,1,0,0,1,0,0,0,1,1,1,0,1,0,0,1,1,0,0,0,0,1,1,1,1,0,0,1,1,0,0,0,0,0,0,0,0,0,0,0,0,0,0,0,0,0,0,0,0,0,0,0,0,0,0,0,0,0,0,0,0,0,0,0,0,0,0,0,1,0,0,0,0,0,0,0,0,0,0,0,0,0,0,0,1,0,0,0,0,0,0,0,0,0,0,0,0,0,0,1,0,0,0,0,0,0,0,0,0,0,0,0,0,0,1,0,0,0,0,0,0,0,0,0,0,0,0,0,0,0,1,0,0,0,0,0,0,0,0,0,0,0,0,0,0,1,0,0,0,0,0,0,0,inactive
1,1,1,0,0,1,1,0,1,1,1,0,1,1,0,0,0,0,0,0,0,0,1,0,0,0,0,0,0,0,0,0,0,0,0,1,0,1,1,0,0,0,0,0,0,0,0,0,0,0,0,0,1,1,0,0,0,1,1,1,1,0,0,0,1,0,0,0,0,0,0,0,0,0,0,0,0,0,0,0,1,1,1,0,0,0,0,0,0,0,1,1,1,0,0,1,0,0,1,0,0,0,0,0,0,0,0,0,1,0,1,0,0,1,0,1,1,0,0,1,1,0,0,0,0,1,1,0,1,1,1,1,0,0,0,0,0,1,1,0,0,1,1,0,0,1,1,1,1,0,0,0,1,1,0,1,1,1,1,0,0,1,1,1,1,0,0,1,0,0,1,1,0,1,0,1,0,0,0,0,0,0,0,0,1,0,1,0,1,1,0,0,0,0,0,1,1,0,1,0,0,1,0,1,0,1,1,1,0,1,0,0,1,1,1,0,1,0,0,0,0,0,0,0,0,0,1,0,0,0,0,1,0,1,0,0,0,1,0,0,0,1,0,0,0,0,1,0,0,1,0,0,1,1,1,0,0,1,1,0,0,1,0,0,0,1,0,1,0,0,0,0,0,0,1,0,0,1,1,0,0,1,1,1,1,1,0,0,0,0,1,1,0,1,1,1,1,1,0,0,1,1,1,1,1,0,0,1,1,0,1,1,0,0,0,0,0,0,1,1,0,0,0,1,1,0,0,1,1,0,1,1,1,1,1,0,1,0,1,1,0,0,0,1,0,0,1,1,1,1,1,1,0,1,1,1,1,1,1,0,1,1,1,0,0,1,0,1,0,0,0,0,1,1,0,1,0,1,1,0,1,1,0,0,0,0,1,1,0,0,1,0,0,1,1,0,1,0,1,1,0,0,0,1,0,0,0,1,1,1,0,0,1,0,0,0,1,1,1,0,1,0,0,1,0,1,0,0,0,1,1,1,1,0,1,1,1,1,0,0,1,1,0,1,1,0,0,1,1,0,1,1,0,0,1,1,1,0,0,1,1,1,1,0,0,0,0,0,0,0,0,0,1,0,0,0,0,0,0,0,0,1,0,0,0,0,0,0,0,0,0,0,0,0,0,0,0,0,0,0,1,0,0,0,0,0,0,0,0,0,0,0,0,0,0,0,0,0,1,0,0,0,0,0,0,0,0,1,0,0,0,0,0,0,0,0,0,0,0,0,0,0,0,0,0,0,1,0,0,0,0,0,0,0,0,0,0,0,0,0,0,inactive
1,1,1,0,0,1,1,0,1,1,0,0,1,1,1,0,0,0,0,0,0,0,1,1,0,0,0,0,0,0,0,0,0,0,0,1,0,1,1,0,0,0,1,0,1,1,0,0,0,0,0,0,1,1,0,1,0,0,0,1,1,0,0,0,1,0,0,0,0,0,0,0,0,0,0,0,0,0,0,0,1,1,1,0,1,0,0,0,0,0,1,1,1,0,0,1,0,0,0,0,0,0,1,0,0,0,0,0,1,0,1,0,0,0,0,1,1,0,0,1,0,1,0,0,1,1,1,1,1,1,0,1,0,0,0,0,0,0,1,0,1,1,1,0,0,1,0,1,1,0,0,0,1,1,1,1,0,0,1,0,0,1,1,0,0,0,0,1,0,0,0,0,0,1,0,1,1,0,0,0,0,1,0,0,1,0,1,0,1,1,0,0,0,0,0,1,0,0,1,0,0,1,0,1,0,1,1,1,0,1,0,0,1,0,1,0,1,0,0,0,0,0,0,0,0,0,1,0,0,0,0,1,0,1,1,1,1,1,0,0,1,1,0,0,0,0,0,0,1,1,0,0,0,0,1,0,0,1,0,1,0,1,0,0,0,1,1,1,0,0,0,0,0,0,1,0,0,0,1,0,0,1,1,0,0,0,1,0,1,0,1,0,0,1,0,0,1,1,0,0,1,1,0,1,1,0,0,1,0,0,0,1,1,0,0,0,0,0,1,1,0,0,0,0,1,0,0,1,1,0,0,0,1,1,0,0,1,0,1,1,1,0,0,1,0,0,1,0,1,1,0,0,0,1,1,0,0,1,1,0,1,1,1,0,0,0,0,1,1,0,0,0,1,1,1,0,0,0,0,0,1,1,0,0,0,1,1,1,0,0,1,0,0,1,1,0,0,0,1,0,0,0,1,1,0,0,0,1,1,1,1,0,1,0,0,0,1,1,1,0,1,0,0,0,0,0,0,0,0,1,1,1,1,0,1,1,1,1,0,1,1,1,0,0,1,0,0,1,0,0,0,0,0,0,0,0,0,0,0,0,1,1,1,0,1,0,0,0,0,0,0,0,1,0,0,0,0,0,0,0,0,0,0,0,0,0,0,0,0,0,0,0,0,0,0,0,0,0,0,0,0,0,0,0,0,0,0,0,0,0,0,0,0,0,0,0,0,0,1,0,0,0,0,0,0,0,0,0,0,0,0,0,0,0,0,0,0,0,0,0,0,0,0,0,0,0,0,0,0,0,0,0,0,0,0,0,0,0,0,0,0,inactive
1,1,1,0,0,1,1,0,1,1,0,0,1,1,0,0,0,0,0,0,0,0,1,1,0,0,0,0,0,0,0,0,0,0,0,1,0,0,1,0,0,0,1,0,0,1,0,0,0,0,0,0,1,0,0,0,0,1,1,0,0,0,0,0,0,0,0,0,0,0,0,0,0,0,0,0,0,0,0,0,1,1,1,1,0,0,0,0,0,0,1,1,1,0,0,1,0,0,1,0,0,0,0,0,0,0,0,0,1,0,0,0,0,0,0,0,1,0,0,1,1,1,0,0,1,1,1,1,1,1,0,0,0,0,0,0,0,1,1,0,1,1,1,0,0,1,1,1,0,0,0,0,1,1,1,1,1,0,0,0,0,1,1,1,1,0,0,0,0,0,0,0,0,0,0,1,0,0,0,1,0,1,0,0,1,0,1,0,1,1,0,0,0,0,0,1,0,1,1,0,1,0,0,1,0,1,1,1,0,1,0,1,1,1,1,0,1,0,0,0,0,0,0,0,0,0,1,0,0,0,0,1,1,0,0,0,1,1,0,0,1,0,0,0,0,0,1,0,1,1,0,0,1,0,0,0,0,1,0,1,0,0,0,0,0,0,1,0,0,0,0,0,0,0,1,0,0,1,1,0,0,0,1,0,1,0,1,0,0,0,1,0,0,1,0,1,1,1,0,0,1,0,0,1,1,0,0,1,1,0,1,1,0,0,0,0,0,0,1,1,0,0,0,0,1,0,0,1,1,0,0,0,1,1,1,0,1,0,1,0,1,0,0,1,0,0,1,0,1,1,1,1,0,1,1,0,0,1,1,0,1,1,1,0,0,0,0,1,1,0,0,0,1,1,1,0,0,1,1,0,1,0,0,0,0,1,1,1,0,0,1,0,0,1,1,0,1,0,1,1,0,0,0,1,0,0,0,1,1,0,1,0,1,0,0,0,1,1,1,0,1,0,0,1,1,1,0,0,0,1,1,1,1,0,1,1,1,1,1,1,1,1,0,0,1,0,0,0,0,1,1,1,0,0,0,0,1,0,0,0,1,1,1,0,1,0,0,0,0,0,0,0,0,0,0,0,0,0,0,0,0,0,0,0,0,0,0,0,0,0,0,0,0,0,0,0,0,0,0,0,0,0,0,0,0,0,0,0,0,0,0,0,0,0,0,0,0,0,0,0,0,0,0,0,0,0,0,0,0,0,0,0,0,0,0,0,0,0,0,0,0,0,0,0,0,0,0,0,0,0,0,0,0,0,0,0,0,0,0,0,0,inactive
1,1,0,0,0,1,1,0,1,1,0,0,1,1,0,0,0,0,0,0,0,0,1,0,0,0,0,0,0,0,0,0,1,1,0,1,0,1,1,0,0,0,1,0,0,1,0,0,1,1,0,0,0,0,0,0,0,0,0,0,0,0,0,0,0,0,0,0,0,0,0,0,0,0,0,0,0,0,0,0,1,1,1,1,1,1,0,0,0,0,1,1,1,0,0,1,0,0,1,0,0,0,0,0,0,0,0,0,1,0,1,0,0,0,0,1,1,0,0,1,0,1,0,0,0,1,1,1,1,0,1,1,0,0,0,0,0,0,1,0,0,1,1,0,0,0,1,1,1,0,1,0,1,1,1,1,0,1,1,0,0,1,0,1,1,0,0,1,0,0,0,0,0,1,0,1,0,0,0,1,0,1,0,0,1,0,1,0,1,1,0,0,0,0,0,0,1,1,1,0,1,1,0,1,0,1,1,1,0,1,0,1,1,1,1,0,1,0,0,0,0,0,0,0,1,0,1,0,0,0,0,1,1,1,1,1,1,1,0,0,1,1,0,1,0,0,1,0,1,1,0,0,1,1,1,0,1,1,0,1,0,0,0,0,0,1,1,1,0,0,1,0,0,0,1,0,0,1,1,0,0,1,1,0,0,1,1,0,1,1,1,1,0,1,0,0,1,1,1,0,1,0,0,1,1,0,0,1,1,0,1,1,0,0,0,1,0,0,1,1,1,0,0,0,1,0,0,1,1,0,1,0,1,1,1,0,1,0,1,1,1,0,0,1,0,0,1,0,1,1,1,1,0,1,1,0,1,1,1,0,1,1,1,0,0,0,0,1,1,1,0,0,1,1,1,0,0,1,1,0,1,1,0,0,0,1,1,1,0,1,1,1,0,1,1,0,1,0,0,0,1,0,0,1,1,0,1,1,0,1,0,1,1,0,0,0,1,1,1,0,1,0,0,1,1,1,1,0,0,1,1,1,1,1,0,1,1,0,1,1,1,1,0,1,1,0,0,1,1,0,1,0,0,0,1,1,1,0,0,1,1,0,0,0,0,0,0,0,0,0,0,0,0,0,0,0,0,0,0,0,0,0,0,0,0,0,0,0,0,0,0,0,0,0,0,0,0,0,0,0,0,0,0,0,0,0,0,0,0,0,0,0,0,0,0,0,0,0,0,0,0,0,0,0,0,0,0,0,0,0,0,0,0,0,0,0,0,0,0,0,0,0,0,0,0,0,0,0,0,0,0,0,0,0,0,0,0,0,0,0,0,inactive
1,1,1,0,0,1,1,0,1,1,1,0,1,1,0,0,0,0,0,0,0,0,1,1,0,0,0,0,0,0,0,0,0,0,0,1,0,0,1,0,0,0,1,0,0,1,0,0,0,0,0,0,1,1,0,0,0,1,1,1,0,0,0,0,0,0,0,0,0,0,0,0,0,0,0,0,0,0,0,0,1,1,1,1,1,0,0,0,0,0,1,1,1,0,0,1,0,0,1,0,0,0,0,0,0,0,0,0,1,0,1,1,0,0,0,1,1,0,0,1,0,1,0,0,1,1,1,1,1,1,0,0,0,0,0,0,0,0,1,0,1,1,1,0,0,1,1,1,1,0,0,0,1,1,1,1,1,0,0,0,0,1,1,1,1,0,0,0,0,0,0,0,0,0,0,1,0,0,0,1,0,1,0,0,1,0,1,1,1,1,0,0,0,0,1,1,0,1,1,0,1,1,0,1,0,1,1,1,0,1,0,1,1,1,1,0,1,0,0,0,0,0,0,0,0,0,1,0,0,0,0,1,1,0,0,0,1,1,0,0,1,0,0,0,0,0,1,0,1,1,0,0,1,0,1,0,0,1,0,1,0,1,0,0,0,0,1,0,0,0,0,0,0,0,1,0,0,1,1,0,0,0,1,0,0,0,1,0,0,0,1,0,0,1,0,0,1,1,0,0,1,1,0,1,1,0,0,1,1,0,1,1,0,0,0,0,0,0,1,1,0,0,1,0,1,0,0,1,1,0,0,0,1,1,1,0,1,0,1,1,1,0,0,1,0,0,1,0,1,1,1,1,0,1,1,0,0,1,1,0,1,1,1,0,0,0,0,1,1,0,0,0,1,1,1,0,0,1,1,0,1,1,0,0,0,1,1,1,0,0,1,0,0,1,1,0,1,0,1,0,0,0,0,1,0,0,0,1,1,1,1,0,1,0,0,0,1,1,1,0,1,0,0,1,1,1,0,0,1,1,1,1,1,0,1,1,1,1,1,1,1,1,0,0,1,0,0,0,0,1,1,1,0,0,0,0,1,0,0,0,1,1,1,0,1,0,0,0,0,0,0,0,0,0,0,0,0,0,0,0,0,0,0,0,0,0,0,0,0,0,0,0,0,0,0,0,0,0,0,0,0,0,0,0,0,0,0,0,0,0,0,0,0,0,0,0,0,0,0,0,0,0,0,0,0,0,0,0,0,0,0,0,0,0,0,0,0,0,0,0,0,0,0,0,0,0,0,0,0,0,0,0,0,0,0,0,0,0,0,0,0,inactive
1,1,0,0,0,1,0,0,1,0,0,0,1,1,0,0,0,0,0,0,0,0,0,0,0,1,0,0,0,0,0,0,0,0,0,0,0,0,0,0,0,0,0,0,0,0,0,0,0,0,0,0,1,1,0,0,1,0,0,1,0,0,0,0,0,0,0,0,0,0,0,0,0,0,0,0,0,0,0,0,1,0,0,0,0,0,0,0,0,0,1,1,1,0,0,0,1,0,0,0,0,0,0,0,0,0,0,0,1,0,0,0,0,0,0,1,1,1,0,1,0,0,0,0,0,1,1,0,1,1,0,0,0,0,0,0,0,1,0,0,0,1,1,0,0,1,0,0,0,0,0,0,0,0,0,1,0,0,0,0,0,1,1,0,0,0,0,0,0,0,0,0,0,0,0,0,0,0,0,0,0,0,0,0,1,0,0,0,1,0,0,0,0,0,0,1,0,1,1,0,0,1,0,1,0,1,0,1,0,1,0,0,1,0,1,0,0,0,0,0,0,0,0,0,0,0,0,0,0,0,0,1,0,0,0,0,0,0,0,0,0,0,0,0,0,0,0,0,0,1,0,0,1,0,0,0,0,0,0,0,0,0,0,0,0,0,0,0,0,0,0,0,0,0,1,0,0,0,1,0,0,0,1,0,0,0,0,0,0,0,1,1,0,0,0,1,0,0,0,0,0,0,0,0,0,1,0,1,1,0,0,1,0,0,0,0,1,0,1,0,0,0,0,0,1,0,0,0,0,0,0,0,1,1,0,0,1,0,1,0,0,0,0,0,0,1,1,0,0,1,0,1,0,1,0,0,1,1,0,0,0,1,1,0,0,0,0,1,0,0,0,0,1,0,0,0,0,1,0,0,0,0,0,0,0,0,0,1,0,0,0,0,0,1,0,0,0,0,1,1,0,0,0,0,0,0,0,0,1,0,0,0,1,0,0,0,1,0,0,0,1,0,0,1,1,1,0,0,0,1,1,1,0,0,0,1,1,0,0,1,1,0,0,0,1,0,0,1,1,0,0,0,0,0,0,0,1,0,0,0,1,1,1,0,1,0,0,0,0,0,0,0,0,0,0,0,0,0,0,0,0,0,0,0,0,0,0,0,0,0,0,0,0,0,0,0,0,1,0,0,0,0,0,0,0,0,0,0,0,0,0,0,0,0,0,0,0,0,0,0,0,0,0,0,0,0,0,0,0,0,0,0,0,0,0,0,0,0,0,0,0,0,0,1,0,0,0,0,0,0,0,0,0,0,0,0,0,0,0,0,0,inactive
1,1,0,0,0,1,0,0,1,0,0,0,1,1,0,0,0,0,0,0,0,0,0,0,0,0,0,0,0,0,0,0,0,0,0,1,0,1,1,0,0,0,0,0,0,0,0,0,0,0,0,0,1,1,0,0,0,0,0,0,0,0,0,0,0,0,0,0,0,0,0,0,0,0,0,0,0,0,0,0,1,1,1,0,0,0,0,0,0,0,1,1,1,0,0,0,0,0,0,0,0,0,1,0,0,0,0,0,1,0,0,0,0,0,0,1,1,0,0,1,0,0,0,0,0,1,1,0,1,1,1,1,0,0,0,0,0,0,0,0,0,1,1,0,0,1,0,1,1,0,0,1,1,1,0,1,0,1,1,0,0,1,1,0,0,0,0,1,1,0,0,0,0,1,1,0,1,0,0,0,0,0,0,0,1,0,1,0,1,0,0,0,0,0,0,1,1,0,1,0,0,1,0,0,1,1,1,1,0,1,0,0,1,0,0,1,1,0,0,0,0,0,0,0,1,0,1,0,0,0,0,1,0,1,0,0,0,0,0,0,0,1,0,0,0,0,0,0,0,1,0,0,1,0,1,0,1,1,0,0,0,1,0,0,0,1,0,0,0,0,0,0,0,0,1,0,0,0,1,0,0,1,1,0,0,1,0,0,0,0,1,0,0,1,1,0,1,1,1,0,1,1,0,1,1,0,0,1,1,0,1,1,0,0,0,0,0,0,1,0,1,0,0,0,1,0,0,1,1,0,1,1,1,1,0,0,1,0,1,1,0,1,0,0,1,0,1,0,0,1,0,1,0,1,1,0,0,1,0,0,1,1,1,0,0,0,0,1,0,0,0,1,1,1,0,0,0,1,0,0,0,1,0,0,0,0,1,1,0,0,1,0,0,1,1,0,0,0,0,0,0,0,0,1,0,0,0,1,1,1,0,1,1,0,0,0,1,1,0,1,1,0,0,1,1,0,0,0,0,1,1,1,1,0,1,1,1,1,0,0,1,1,1,0,1,1,0,0,0,0,1,0,0,1,0,0,1,1,0,0,1,1,1,0,0,0,1,0,0,0,0,0,0,0,0,0,0,0,0,0,0,0,0,1,0,0,0,0,0,0,0,0,0,0,0,0,0,0,0,0,0,0,0,1,0,0,0,0,0,0,0,0,1,0,0,0,0,0,0,0,0,0,0,0,0,0,0,0,0,1,0,0,0,0,0,0,0,0,0,0,0,0,0,0,0,0,0,0,0,1,0,0,0,0,0,0,0,0,0,0,0,inactive
1,1,0,0,0,1,0,0,1,0,0,0,1,1,0,0,0,0,0,0,0,0,0,0,0,1,0,0,0,0,0,0,0,0,0,0,0,0,0,0,0,0,0,0,0,0,0,0,0,0,0,0,1,1,0,1,0,0,0,1,1,0,0,0,1,0,0,0,0,0,0,0,0,0,0,0,0,0,0,0,1,0,1,0,0,0,0,0,0,0,1,1,1,0,0,0,1,0,1,0,0,0,0,0,0,0,0,0,1,0,0,0,0,0,0,1,1,1,0,1,0,1,0,0,0,1,1,0,1,1,0,0,0,0,1,0,0,0,1,0,0,1,1,0,0,0,0,1,1,0,0,0,1,1,0,1,0,0,0,0,0,1,0,1,1,0,0,0,0,0,0,0,0,0,0,1,0,0,0,0,0,0,0,0,1,0,0,0,1,0,0,0,0,0,0,1,0,0,1,0,0,1,0,1,0,1,0,1,0,1,0,0,1,0,1,0,0,0,0,0,0,0,0,0,0,0,1,0,0,0,0,1,0,0,0,0,0,1,0,0,0,0,0,0,0,0,0,0,0,1,0,0,1,0,1,0,0,1,0,0,1,1,1,0,0,0,0,0,0,0,0,0,0,0,1,0,0,0,1,0,0,0,1,0,0,0,0,0,0,0,1,0,0,0,0,0,1,1,0,1,1,1,0,1,1,1,0,1,1,0,0,1,0,0,0,0,0,0,1,1,0,1,0,0,1,0,0,1,1,0,0,0,1,1,0,0,1,0,1,1,0,0,0,1,0,1,1,0,1,1,0,1,1,1,1,0,0,1,1,0,1,1,1,0,0,0,0,1,1,0,0,0,1,1,1,0,0,1,0,0,1,1,0,1,0,1,1,1,0,0,1,0,0,1,1,0,1,0,1,0,0,0,0,1,0,0,0,1,1,1,0,0,1,0,1,0,1,1,1,0,1,0,0,1,1,0,0,0,0,1,1,1,1,0,1,1,1,0,1,0,1,1,0,1,1,1,0,0,0,0,0,1,0,0,1,0,1,1,0,0,1,1,1,0,0,0,1,0,0,0,0,0,0,0,0,0,0,1,0,0,0,1,0,0,0,0,0,0,0,0,0,0,0,0,0,0,0,0,0,0,0,0,1,0,0,0,0,0,0,0,0,0,1,0,0,0,0,0,0,0,0,0,0,1,0,0,0,1,0,0,0,0,0,0,0,0,0,0,0,0,0,0,0,0,0,0,0,0,1,0,0,0,0,0,0,0,0,0,0,0,0,inactive
1,1,0,0,0,1,0,0,1,0,0,0,1,1,0,0,0,0,0,0,0,0,0,0,0,0,0,1,0,0,0,0,0,0,0,1,0,0,0,0,1,1,0,0,0,0,0,0,0,0,0,0,1,1,0,0,0,0,0,0,0,0,0,0,0,0,0,0,0,0,0,0,0,0,0,0,0,0,0,0,1,0,0,0,0,0,0,0,0,0,1,1,1,0,0,0,0,1,0,0,0,0,0,0,0,1,1,1,1,0,0,0,0,0,0,1,0,0,0,1,0,0,0,0,0,1,1,0,1,1,0,0,0,0,0,0,0,0,0,0,0,1,1,0,0,1,0,1,1,0,0,0,0,0,0,1,0,0,0,0,0,1,1,0,0,0,0,0,0,0,0,0,0,0,0,0,0,0,0,0,0,0,0,0,1,0,0,0,1,0,0,0,0,0,0,1,0,0,1,0,0,1,0,1,0,1,0,1,0,1,0,0,1,0,1,0,0,0,0,0,0,0,0,0,0,0,1,0,0,0,0,1,0,0,0,0,0,0,0,0,0,0,0,0,0,0,0,0,0,1,0,0,0,0,1,0,0,0,0,0,0,1,0,0,0,0,0,0,1,0,0,0,0,0,1,0,0,0,1,0,0,0,1,0,0,0,0,0,0,0,0,0,0,0,0,0,0,0,0,0,1,1,0,0,1,0,0,1,1,1,0,1,0,0,0,0,0,0,1,0,0,0,0,0,1,0,0,0,0,0,0,0,1,0,0,0,1,0,1,1,0,0,0,0,0,0,1,0,0,1,0,0,0,1,1,0,0,1,0,0,0,1,1,0,0,0,0,1,0,0,0,0,1,0,0,0,0,0,0,0,0,1,0,0,0,0,1,1,0,0,0,0,0,1,0,0,0,0,1,0,0,0,1,0,0,0,0,0,1,1,0,0,1,0,0,0,1,1,0,0,1,0,1,1,1,0,0,1,0,1,1,1,0,0,0,1,0,0,0,0,1,0,0,0,0,0,0,0,0,0,0,0,0,0,0,0,0,0,0,0,1,1,1,0,0,0,0,0,1,0,0,0,0,0,0,0,0,0,0,0,0,0,0,0,0,1,0,0,0,0,0,0,0,0,0,0,0,0,0,0,0,0,0,0,0,0,0,0,0,1,0,0,0,0,1,0,0,0,0,0,0,0,0,0,0,0,0,0,0,0,0,1,0,0,0,0,0,0,0,0,0,0,0,0,0,0,0,0,0,0,0,0,0,0,0,1,0,0,0,0,0,inactive
1,1,0,0,0,1,1,0,1,1,0,0,1,1,1,0,0,0,0,0,0,0,0,0,0,1,0,0,0,0,0,0,0,0,0,1,0,0,1,0,0,0,0,0,0,0,0,0,0,0,0,0,1,1,1,1,0,0,0,1,1,0,0,0,1,0,0,0,0,0,0,0,0,0,0,0,0,0,0,0,1,1,1,0,1,0,0,0,0,0,1,1,1,0,0,0,1,0,1,0,0,0,1,0,0,0,0,0,1,0,0,0,0,0,0,1,1,1,0,1,0,0,0,0,0,1,1,0,1,1,0,0,0,0,1,0,0,0,0,0,0,1,1,0,0,1,1,1,1,0,0,1,1,1,0,1,1,0,0,0,0,1,1,1,1,0,0,0,0,0,0,0,0,0,0,1,1,0,0,1,0,0,0,0,1,0,0,0,1,0,0,0,0,0,0,1,0,1,1,0,0,1,0,1,1,1,0,1,0,1,0,0,1,0,1,1,0,0,0,0,0,0,0,0,0,0,1,0,0,0,0,1,0,0,0,0,0,1,0,0,0,0,0,0,0,0,0,0,0,1,0,0,1,0,1,0,0,1,0,0,1,1,1,0,0,0,0,0,0,0,0,0,0,0,1,0,0,0,1,0,0,0,1,0,0,0,0,0,0,0,1,0,0,0,0,0,1,1,0,0,1,1,0,1,1,1,0,1,1,0,0,1,0,0,0,1,0,0,1,1,0,0,0,0,1,0,0,1,1,0,0,0,1,1,1,0,1,0,1,1,0,0,1,1,0,1,1,1,1,1,0,1,1,1,1,0,0,1,1,0,1,1,1,0,0,0,0,1,1,0,0,1,1,1,1,0,0,1,0,0,1,1,0,0,0,1,1,1,0,1,1,0,0,1,1,0,0,0,1,0,1,0,1,1,0,0,1,1,1,1,0,0,1,0,0,0,1,1,1,1,1,1,0,1,1,0,1,0,0,1,1,1,1,0,0,1,1,0,0,0,1,1,1,0,1,1,1,0,1,1,1,1,1,1,0,0,1,1,1,0,1,1,1,0,0,0,0,0,1,1,0,0,0,0,0,0,0,0,0,0,1,0,0,0,0,0,0,0,0,0,0,0,0,0,0,0,0,0,0,0,0,1,0,0,0,0,0,0,0,0,0,0,0,0,1,1,0,0,0,0,0,0,0,0,0,0,1,0,0,0,0,0,0,0,0,0,0,0,0,0,0,0,0,0,0,0,0,1,0,0,0,0,0,0,0,0,0,0,0,0,0,inactive
1,1,1,0,0,1,1,0,1,1,0,0,1,1,1,0,0,0,0,0,0,0,0,0,0,0,0,0,0,0,0,0,0,0,0,1,0,0,1,0,0,0,0,0,0,0,0,0,0,0,0,0,1,1,1,1,0,0,0,1,1,0,0,0,1,0,0,0,0,0,0,0,0,0,0,0,0,0,0,0,1,1,1,0,1,0,0,0,0,0,1,1,1,0,0,0,0,0,1,0,0,0,1,0,0,0,0,0,1,0,0,0,0,0,0,1,1,0,0,1,0,0,0,0,0,1,1,0,1,1,0,0,0,0,0,0,0,0,0,0,0,1,1,0,0,1,1,1,1,0,0,1,1,1,0,1,1,0,0,0,0,1,1,1,1,0,0,0,0,0,0,0,0,0,0,1,1,0,0,1,0,0,0,0,1,0,0,0,1,0,0,0,0,0,0,1,0,1,1,0,0,1,0,1,1,1,0,1,0,1,0,0,1,0,1,1,0,0,0,0,0,0,0,0,0,0,1,0,0,0,0,1,0,0,0,0,0,1,0,0,0,0,0,0,0,0,0,0,0,1,0,0,1,0,1,0,0,1,0,0,0,1,0,0,0,0,0,0,0,0,0,0,0,0,1,0,0,0,1,0,0,0,1,0,0,0,0,0,0,0,1,0,0,0,0,0,1,1,0,0,1,1,0,1,1,0,0,1,1,0,0,1,0,0,0,1,0,0,1,1,0,0,0,0,1,0,0,1,1,0,0,0,1,1,1,0,1,0,1,1,0,0,1,1,0,0,1,1,1,1,0,1,0,1,1,0,0,1,1,0,1,1,1,0,0,0,0,1,1,0,0,1,1,1,1,0,0,1,0,0,1,1,0,0,0,1,1,1,0,1,1,0,0,1,1,0,0,0,1,0,1,0,1,1,0,0,1,1,1,1,0,0,1,0,0,0,1,1,1,1,1,0,0,1,1,0,1,0,0,1,1,1,1,0,0,1,1,0,0,0,1,1,1,0,1,1,1,0,1,1,1,1,1,1,0,0,1,1,1,0,1,1,1,0,0,0,0,0,1,0,0,0,0,0,0,0,0,0,0,0,1,0,0,0,0,0,0,0,0,0,0,0,0,0,0,0,0,0,0,0,0,0,0,0,0,0,0,0,0,0,0,0,0,0,1,0,0,0,0,0,0,0,0,0,0,0,1,0,0,0,0,0,0,0,0,0,0,0,0,0,0,0,0,0,0,0,0,0,0,0,0,0,0,0,0,0,0,0,0,0,0,inactive
1,1,0,0,0,1,0,0,1,0,0,0,1,1,0,0,0,0,0,0,0,0,0,0,0,0,0,0,0,0,0,0,0,0,0,1,0,1,1,0,0,0,0,0,0,0,0,0,0,0,0,0,1,1,0,0,0,0,0,0,0,0,0,0,0,0,0,0,0,0,0,0,0,0,0,0,0,0,0,0,1,1,1,0,0,0,0,0,0,0,1,1,1,0,0,0,0,0,0,0,0,0,1,0,0,0,0,0,0,0,0,0,0,0,0,1,1,0,0,1,0,1,0,0,0,1,1,0,1,0,1,1,0,0,0,0,0,0,1,0,0,1,1,0,0,1,0,1,1,0,0,1,1,1,0,1,0,1,1,0,0,1,1,0,0,0,0,1,1,0,0,0,0,1,1,1,1,0,0,0,0,0,0,0,1,0,1,0,1,0,0,0,0,0,0,0,1,0,1,0,0,1,0,0,1,1,1,1,0,1,0,0,1,0,0,1,1,0,0,0,0,0,0,0,0,1,1,0,0,0,0,1,0,1,0,0,0,1,0,0,0,1,0,0,0,0,0,0,0,1,0,0,0,0,1,0,0,1,0,0,0,1,0,0,0,1,0,0,0,0,0,0,0,0,1,0,0,0,1,0,0,1,1,0,0,1,0,0,0,0,0,0,1,1,1,0,1,1,0,0,1,1,0,1,1,0,0,1,0,0,1,1,0,0,0,0,0,0,1,1,0,1,0,0,1,0,0,1,1,0,1,1,1,0,0,0,1,0,1,1,0,0,0,1,0,0,1,0,1,1,0,0,0,1,1,0,0,1,1,1,1,1,1,0,0,0,0,1,1,0,0,0,1,1,1,0,0,0,0,0,1,1,0,0,0,1,1,1,0,0,1,0,0,1,1,0,0,0,0,0,0,0,0,1,0,0,0,1,1,1,0,0,1,0,1,1,1,1,1,0,1,0,0,0,0,0,0,0,0,1,1,1,1,0,1,1,0,0,0,0,0,1,0,0,0,0,0,0,0,0,0,0,0,0,0,0,0,0,0,0,0,0,0,0,0,0,0,0,0,0,0,0,1,0,0,0,0,0,0,0,0,0,0,0,0,0,0,0,0,0,0,0,0,0,0,0,0,0,0,0,0,0,0,0,0,0,0,0,0,0,0,0,0,0,0,0,0,0,1,0,0,0,0,0,0,0,0,0,0,0,0,0,0,0,0,0,0,0,0,0,0,0,0,0,0,0,0,0,0,0,0,0,0,0,0,0,0,0,0,0,0,inactive
1,1,0,0,0,1,1,0,1,1,0,0,1,1,1,0,0,0,0,0,0,0,1,0,0,1,0,0,0,0,0,0,0,0,0,1,0,0,1,0,0,0,0,0,0,0,0,0,0,0,0,0,1,1,1,1,0,0,0,1,1,0,0,0,1,0,0,0,0,0,0,0,0,0,0,0,0,0,0,0,1,1,1,0,1,0,0,0,0,0,1,1,1,0,0,1,1,0,1,0,0,0,1,0,0,0,0,0,1,0,0,0,0,0,0,1,1,1,0,1,0,0,0,0,0,1,1,0,1,1,0,0,0,0,1,0,0,0,0,0,0,1,1,0,0,0,1,1,1,0,0,1,1,1,0,1,1,0,0,0,0,1,1,1,1,0,0,0,0,0,0,0,0,0,0,1,1,0,0,1,0,0,0,0,1,0,0,0,1,1,0,0,0,0,0,1,0,1,1,0,0,1,0,1,1,1,0,1,0,1,0,0,1,0,1,1,0,0,0,0,0,0,0,0,0,0,1,0,0,0,0,1,0,0,0,0,0,1,0,0,0,0,0,0,0,0,0,0,0,1,0,0,1,0,1,0,0,1,0,0,1,1,1,0,0,0,0,1,0,0,1,0,0,0,1,0,0,0,1,0,0,0,1,0,0,0,0,0,0,0,1,0,0,0,0,0,1,1,0,0,1,1,0,1,1,1,0,1,1,0,0,1,0,0,0,1,0,0,1,1,0,0,0,0,1,0,0,1,1,0,0,0,1,1,1,0,1,0,1,1,0,0,1,1,0,1,1,1,1,1,0,1,1,1,1,0,0,1,1,0,1,1,1,0,0,0,0,1,1,0,0,1,1,1,1,0,0,1,0,0,1,1,0,0,0,1,1,1,0,1,1,0,0,1,1,0,0,0,1,0,1,0,0,1,0,0,1,1,1,1,0,0,1,0,0,0,1,1,1,1,1,1,0,1,1,0,1,0,0,1,1,1,1,0,0,1,1,0,0,0,1,1,0,0,1,0,0,0,1,1,1,1,0,0,0,0,1,0,0,0,1,1,1,0,0,1,0,0,0,0,0,0,0,0,0,0,0,0,0,0,0,0,0,0,1,0,0,0,0,0,0,0,0,0,0,0,0,0,0,0,0,1,0,0,0,0,0,0,0,0,0,1,0,0,0,0,0,0,0,0,0,0,0,0,0,0,0,0,0,0,1,0,0,0,0,0,0,0,0,0,0,0,0,0,0,0,0,1,0,0,0,0,0,0,0,0,0,0,0,0,0,inactive
1,1,0,0,0,1,0,0,1,1,0,0,1,0,0,0,0,0,0,0,0,0,1,0,0,0,0,0,0,0,0,0,0,0,0,1,0,1,1,0,0,0,1,0,1,1,0,0,0,0,0,0,0,0,0,0,0,0,0,0,0,0,0,0,0,0,0,0,0,0,0,0,0,0,0,0,0,0,0,0,1,1,0,0,0,0,0,0,0,0,1,1,1,0,0,1,0,0,1,1,0,0,0,0,0,0,0,0,0,0,0,0,0,0,0,1,0,0,0,1,0,0,0,0,1,1,1,1,1,0,1,1,0,0,0,0,0,0,0,0,1,1,1,0,0,1,1,1,0,0,0,0,0,0,0,1,0,0,1,0,0,1,0,1,1,0,0,1,0,0,0,0,0,1,0,0,0,0,0,0,0,1,0,0,1,0,1,0,1,0,0,0,0,0,0,0,1,0,1,0,0,1,0,1,0,1,1,1,0,1,0,0,1,1,1,0,1,0,0,0,0,0,0,0,0,0,1,0,0,1,0,1,0,1,0,0,0,0,1,0,0,1,0,0,0,0,0,0,1,1,0,0,0,0,1,0,0,0,0,0,0,1,0,0,0,1,1,0,0,0,0,0,0,1,1,0,0,1,1,0,0,1,1,0,0,1,0,0,0,0,0,0,0,1,1,0,0,0,0,0,1,1,0,0,1,0,0,1,0,0,1,1,0,0,0,0,0,0,1,0,0,0,0,0,1,0,0,0,0,0,1,1,1,0,0,0,1,0,1,1,0,0,0,0,0,0,1,0,0,1,1,0,0,1,1,0,0,1,0,0,0,1,1,0,0,0,0,1,0,0,0,0,0,0,0,0,0,0,0,0,0,1,0,0,0,0,1,1,0,0,0,0,0,1,0,0,1,0,0,0,0,0,0,0,0,0,0,0,1,1,0,0,1,0,0,0,1,1,0,0,1,0,0,0,0,0,0,0,0,1,1,1,0,0,0,1,0,0,0,0,0,0,0,0,0,0,0,0,0,0,0,0,0,0,0,0,0,0,0,0,0,0,0,0,0,0,0,0,0,0,0,0,0,0,0,0,0,0,0,0,0,0,0,0,0,0,0,0,0,0,0,0,0,0,0,0,0,0,0,0,0,0,0,0,0,0,0,0,0,0,0,0,0,0,0,0,0,0,0,0,0,0,0,0,0,0,0,0,0,0,0,0,0,0,0,0,0,0,0,0,0,0,0,0,0,0,0,0,0,0,0,0,0,0,0,0,0,0,0,0,0,inactive
1,1,0,0,0,1,0,0,1,0,0,0,1,1,0,0,0,0,0,0,0,0,0,0,0,0,0,0,0,0,0,0,0,0,0,1,0,1,1,0,0,0,0,0,0,0,0,0,0,0,0,0,1,1,0,0,0,0,0,0,0,0,0,0,0,0,0,0,0,0,0,0,0,0,0,0,0,0,0,0,1,1,1,0,0,0,0,0,0,0,1,1,1,0,0,0,0,0,1,0,0,0,1,0,0,0,0,0,1,0,0,0,0,0,0,1,1,0,0,1,1,0,0,0,0,1,1,0,1,1,1,1,0,0,0,0,0,1,0,0,0,1,1,1,1,0,0,1,1,0,0,1,1,1,0,1,1,1,1,0,0,1,0,1,1,0,0,1,0,0,1,1,0,1,0,0,1,0,0,0,0,0,0,0,1,0,1,0,1,0,0,0,0,0,0,1,1,0,1,1,0,1,0,0,1,1,1,1,1,1,1,0,1,0,0,1,1,0,0,0,0,0,0,0,0,0,1,0,0,0,0,1,0,1,0,0,0,0,0,0,0,1,0,0,0,0,0,0,0,1,1,0,0,0,1,0,0,1,0,0,0,1,0,0,0,1,0,0,0,0,0,0,0,0,1,0,0,0,1,1,0,1,1,1,1,1,0,0,0,0,1,0,0,1,1,1,1,1,0,0,1,1,0,1,1,0,0,1,0,0,1,1,0,0,0,0,0,0,1,0,0,0,0,0,1,0,0,1,1,0,1,1,1,1,0,0,1,0,1,1,0,0,0,0,1,0,1,0,0,1,0,1,0,1,1,0,0,1,0,0,1,1,1,0,0,0,0,1,0,0,0,1,1,1,0,0,0,0,0,0,0,1,0,0,0,0,1,1,0,0,1,0,0,1,1,0,1,0,0,0,0,0,0,1,0,0,0,1,1,1,0,0,1,0,0,0,1,1,0,1,1,0,0,0,0,0,0,0,0,1,1,1,1,0,1,1,1,1,0,0,1,1,0,1,1,0,0,1,1,1,1,1,0,0,1,1,1,0,0,1,1,1,1,0,1,0,0,0,0,0,0,0,1,0,0,0,0,0,0,0,0,1,0,0,0,0,0,0,0,0,0,0,0,0,0,0,0,0,0,0,1,0,0,0,0,0,0,0,0,0,0,0,0,0,0,0,0,0,1,0,0,0,0,0,0,0,0,1,0,0,0,0,0,0,0,0,0,0,0,0,0,0,0,0,0,0,1,0,0,0,0,0,0,0,0,0,0,0,0,0,0,inactive
1,1,1,0,0,1,1,0,1,1,1,0,1,1,0,0,0,0,0,0,0,0,0,0,0,0,0,0,0,0,0,0,0,0,0,1,0,0,1,1,0,0,1,0,0,0,0,0,0,0,0,0,1,1,1,1,0,0,0,1,0,0,0,0,0,0,0,0,0,0,0,0,0,0,0,0,0,0,0,0,1,1,1,1,1,0,0,0,0,0,1,1,1,0,0,0,0,0,1,0,0,0,1,0,0,0,0,0,1,0,0,0,0,0,0,1,1,0,0,1,0,0,0,0,0,1,1,0,1,1,1,1,0,0,0,0,0,0,0,0,0,1,1,0,0,1,1,1,0,1,1,1,1,1,0,1,1,0,1,0,0,1,0,0,1,0,0,1,0,0,0,0,0,1,0,1,1,0,0,1,0,0,0,0,1,0,1,1,1,0,0,0,0,0,1,1,1,1,1,0,0,1,1,0,1,1,1,1,0,1,0,0,1,1,0,1,1,0,0,0,0,0,0,0,0,0,1,0,1,0,0,1,0,1,0,0,0,1,0,0,0,1,0,1,0,0,1,0,0,1,0,0,1,0,1,0,0,1,0,0,0,0,0,0,0,1,0,0,0,0,0,0,0,0,1,0,0,0,1,0,0,1,1,0,0,1,0,0,0,0,1,0,0,1,0,0,1,1,0,0,1,0,0,1,1,0,0,1,1,0,1,1,0,0,0,1,0,0,1,1,0,0,1,0,1,0,0,1,1,0,0,1,1,1,0,0,1,0,1,1,0,0,0,1,0,0,1,0,1,1,0,1,0,1,1,0,0,1,1,0,1,1,1,0,0,0,0,1,1,0,0,1,1,1,1,0,0,1,0,0,1,1,0,0,0,1,1,1,0,0,1,0,0,1,1,0,0,0,0,0,0,0,0,1,0,0,1,1,1,1,0,0,1,0,0,0,1,1,1,1,1,0,0,1,1,0,1,0,1,1,1,1,1,0,0,1,1,0,0,0,1,1,1,0,1,1,1,0,1,1,1,1,1,1,0,0,1,1,1,0,1,1,1,0,1,0,0,0,0,0,0,0,0,0,0,0,0,0,0,0,1,0,0,0,0,0,0,0,0,0,0,0,0,0,0,0,0,0,0,0,0,0,0,0,0,0,0,0,0,0,0,0,0,0,0,0,0,0,0,0,0,0,0,0,0,0,1,0,0,0,0,0,0,0,0,0,0,0,0,0,0,0,0,0,0,0,0,0,0,0,0,0,0,0,0,0,0,1,0,0,1,inactive
1,1,0,0,0,1,1,0,1,1,0,0,1,1,1,0,0,0,0,0,0,0,0,0,0,0,0,0,0,0,0,0,0,0,0,1,0,0,1,0,0,0,0,0,0,0,0,0,0,0,0,0,1,1,1,1,0,0,0,1,1,0,0,0,1,0,0,0,0,0,0,0,0,0,0,0,0,0,0,0,1,1,1,0,1,0,0,0,0,0,1,1,1,0,0,0,0,0,1,0,0,0,1,0,0,0,0,0,1,0,0,0,0,0,0,1,1,0,0,1,0,0,0,0,0,1,1,0,1,1,0,0,0,0,0,0,0,0,0,0,0,1,1,0,0,0,1,1,1,0,0,1,1,1,0,1,1,0,0,0,0,1,1,1,1,0,0,0,0,0,0,0,0,0,0,1,1,0,0,1,0,0,0,0,1,0,0,0,1,0,0,0,0,0,0,1,0,1,1,0,0,1,0,1,1,1,0,1,0,1,0,0,1,0,1,1,0,0,0,0,0,0,0,0,0,0,1,0,0,0,0,1,0,0,0,0,0,1,0,0,0,0,0,0,0,0,0,0,0,1,0,0,1,0,1,0,0,1,0,0,0,1,0,0,0,0,0,0,0,0,0,0,0,0,1,0,0,0,1,0,0,0,1,0,0,0,0,0,0,0,1,0,0,0,0,0,1,1,0,0,1,1,0,1,1,0,0,1,1,0,0,1,0,0,0,1,0,0,1,1,0,0,0,0,1,0,0,1,1,0,0,0,1,1,1,0,1,0,1,1,0,0,1,1,0,0,1,1,1,1,0,1,0,1,1,0,0,1,1,0,1,1,1,0,0,0,0,1,1,0,0,1,1,1,1,0,0,1,0,0,1,1,0,0,0,1,1,1,0,1,1,0,0,1,1,0,0,0,1,0,1,0,1,1,0,0,1,1,1,1,0,0,1,0,0,0,1,1,1,1,1,0,0,1,1,0,1,0,0,1,1,1,1,0,0,1,1,0,0,0,1,1,0,0,1,0,0,0,1,1,1,1,0,0,0,0,1,0,0,0,1,1,1,0,0,1,0,0,0,0,0,0,0,0,0,0,0,0,0,0,0,0,0,0,0,0,0,0,0,0,0,0,0,0,0,0,0,0,0,0,0,0,0,0,0,0,0,0,0,0,0,1,0,0,0,0,0,0,0,0,0,0,0,0,0,0,0,0,0,0,0,0,0,0,0,0,0,0,0,0,0,0,0,0,0,0,0,0,0,0,0,0,0,0,0,0,0,0,0,0,0,inactive
1,0,0,0,0,1,0,0,1,1,0,0,1,1,1,0,0,0,0,0,0,0,0,0,0,0,0,1,0,0,0,0,0,0,0,1,0,0,0,0,1,1,0,0,0,0,0,0,0,0,0,0,1,1,0,0,0,0,0,0,0,0,0,0,0,0,0,0,0,0,0,0,0,0,0,0,0,0,0,0,1,0,0,0,0,0,0,0,0,0,1,1,1,0,0,0,0,1,0,0,1,0,0,0,0,1,1,1,0,0,0,0,0,0,0,1,0,0,0,1,0,0,0,0,0,1,1,0,1,0,0,0,0,0,0,0,0,0,0,0,0,1,1,0,0,0,0,1,1,0,0,0,0,0,0,1,0,0,0,0,0,1,1,0,0,0,1,0,0,0,0,0,1,0,0,0,0,0,0,0,0,0,0,0,1,0,0,0,1,0,0,1,0,0,0,0,0,0,1,0,0,1,0,1,0,1,0,1,0,1,0,0,1,0,1,0,0,1,1,0,0,0,0,0,0,0,1,0,0,0,0,1,0,0,0,0,0,0,0,0,0,0,0,0,0,0,0,0,0,1,0,0,0,0,1,0,0,0,0,0,0,1,0,0,0,0,0,0,1,0,0,0,1,0,1,0,0,0,1,0,0,0,1,0,0,0,0,0,0,0,0,0,0,0,0,0,0,0,0,0,1,1,1,0,1,0,0,1,1,1,0,1,0,1,0,0,0,0,1,0,0,0,0,1,1,0,0,0,0,0,0,0,1,0,0,0,1,0,1,1,0,0,0,0,0,0,1,0,0,1,0,0,0,1,1,0,0,1,0,0,0,1,1,0,0,1,0,1,0,0,0,0,1,0,0,0,0,0,0,0,0,1,0,0,0,0,1,1,0,0,0,0,0,1,0,0,0,0,1,0,0,1,1,0,0,0,0,0,1,1,0,0,1,0,0,0,1,1,0,0,1,0,1,1,1,0,0,1,0,1,1,1,0,0,0,1,0,0,0,0,0,0,0,0,0,0,0,0,0,0,0,0,0,0,0,0,0,0,0,0,0,0,0,0,0,0,0,0,0,0,0,0,0,0,0,0,0,0,1,0,0,0,0,0,0,0,0,0,0,0,0,0,0,0,1,0,0,0,0,0,0,0,0,0,0,0,0,1,0,0,0,0,0,0,0,0,0,0,0,0,0,0,0,0,1,0,0,0,0,0,0,0,0,0,0,0,0,0,0,0,1,0,0,0,0,0,0,0,0,0,0,0,0,1,0,0,0,0,0,0,0,inactive
1,1,0,0,0,1,0,0,1,1,0,0,1,1,1,0,0,0,0,0,0,0,0,0,0,0,0,0,0,0,0,0,0,0,0,1,0,0,0,0,1,1,1,0,0,0,1,1,0,0,0,0,1,1,0,0,0,0,0,0,0,0,0,0,0,0,0,0,0,0,0,0,0,0,0,0,0,0,0,0,1,0,0,0,0,0,0,0,0,0,1,1,1,0,0,0,0,0,0,0,0,0,0,0,0,0,0,0,0,0,0,0,0,0,0,1,0,0,0,1,0,0,0,0,0,1,1,0,1,0,0,0,0,0,0,0,0,0,0,0,0,1,1,0,0,0,0,1,1,0,0,0,0,0,0,1,0,0,0,0,0,1,1,0,0,0,0,0,0,0,0,0,0,0,0,0,0,0,0,0,0,0,0,0,1,0,0,0,1,0,0,0,0,0,0,0,0,0,1,0,0,1,0,1,0,1,0,1,0,1,0,0,1,0,1,0,0,0,0,0,0,0,0,0,0,0,1,0,0,0,0,1,0,0,0,0,0,0,0,0,0,0,0,0,0,0,0,0,0,1,0,0,0,0,1,0,0,0,0,0,0,1,0,0,0,0,0,0,0,0,0,0,0,0,1,0,0,0,1,0,0,0,1,0,0,0,0,0,0,0,0,0,0,0,0,0,0,0,0,0,1,1,1,0,1,0,0,1,1,0,0,1,0,0,0,0,0,0,1,0,0,0,0,1,1,0,0,0,0,0,0,0,1,0,0,0,1,0,1,1,0,0,0,0,0,0,1,0,0,1,0,0,0,1,1,0,0,1,0,0,0,1,1,0,0,1,0,1,0,0,0,0,1,0,0,0,0,0,0,0,0,1,0,0,0,0,1,1,0,0,0,0,0,1,0,0,0,0,1,0,0,0,1,0,0,0,0,0,1,1,0,0,1,0,0,0,1,1,0,0,1,0,0,1,1,0,0,0,0,1,1,1,0,0,0,1,0,0,0,0,0,0,0,0,0,0,0,0,0,0,0,0,0,0,0,0,0,0,0,0,0,0,0,0,0,0,0,0,0,0,0,0,0,0,0,0,0,0,0,0,0,0,0,0,0,0,0,0,0,0,0,0,0,0,0,0,0,0,0,0,0,0,0,0,0,0,0,1,0,0,0,0,0,0,0,0,0,0,0,0,0,0,0,0,0,0,0,0,0,0,0,0,0,0,0,0,0,0,0,0,0,0,0,0,0,0,0,0,0,0,0,0,0,1,0,0,0,0,0,0,0,inactive
1,1,0,0,0,1,1,0,1,1,0,0,1,1,1,0,0,1,0,0,0,0,0,0,0,1,0,0,0,0,0,0,0,0,0,1,0,0,1,0,0,0,0,0,0,0,0,0,0,0,0,0,1,1,1,1,0,0,0,1,1,0,0,0,1,0,0,0,0,0,0,0,0,0,0,0,0,0,0,0,1,1,1,0,1,0,0,0,0,0,1,1,1,1,0,0,1,0,1,0,0,0,1,0,0,0,0,0,1,0,0,0,0,0,0,1,1,1,0,1,0,0,0,0,0,1,1,0,1,1,0,0,0,0,1,0,1,0,0,0,0,1,1,0,0,0,1,1,1,0,0,1,1,1,0,1,1,0,0,0,0,1,1,1,1,0,0,0,0,0,0,0,0,0,0,1,1,0,0,1,0,0,0,0,1,0,0,0,1,0,0,0,0,0,0,1,0,1,1,0,0,1,0,1,1,1,0,1,0,1,0,0,1,0,1,1,0,0,0,0,0,0,0,0,0,0,1,0,0,0,0,1,0,0,0,0,0,1,0,0,0,0,0,0,0,0,0,0,0,1,0,0,1,0,1,0,0,1,0,0,1,1,1,0,0,0,0,0,0,0,0,0,0,0,1,0,0,0,1,0,0,0,1,0,0,0,0,0,0,0,1,0,0,0,0,0,1,1,0,0,1,1,0,1,1,1,0,1,1,0,0,1,0,0,0,1,0,0,1,1,0,0,0,0,1,0,0,1,1,0,0,0,1,1,1,0,1,0,1,1,0,0,1,1,0,1,1,1,1,1,0,1,1,1,1,0,0,1,1,0,1,1,1,0,0,0,0,1,1,0,0,1,1,1,1,0,0,1,0,0,1,1,0,0,0,1,1,1,0,1,1,0,0,1,1,0,0,0,1,0,1,0,1,1,0,0,1,1,1,1,0,0,1,0,0,0,1,1,1,1,1,1,0,1,1,0,1,0,0,1,1,1,1,0,0,1,1,0,0,0,1,1,1,0,1,1,1,0,1,1,1,1,1,1,0,0,1,1,1,0,1,1,1,0,0,0,0,0,0,1,0,0,0,0,0,0,0,0,0,0,1,0,0,0,0,0,0,0,0,0,0,0,0,0,0,0,0,0,0,0,0,1,0,0,0,0,0,0,0,0,0,0,0,0,0,1,0,0,0,0,0,0,0,0,0,0,1,0,0,0,0,0,0,0,0,0,0,0,0,0,0,0,0,0,0,0,0,1,0,0,0,0,0,0,0,0,0,0,0,0,0,inactive
1,1,0,0,0,1,0,0,1,0,0,0,1,1,0,0,0,0,0,0,0,0,0,0,0,0,0,0,0,0,0,0,0,0,0,1,0,0,0,1,0,0,0,0,0,0,0,0,0,0,0,0,1,1,1,1,0,0,0,1,0,0,0,0,0,0,0,0,0,0,0,0,0,0,0,0,0,0,0,0,1,0,0,0,0,0,0,0,0,0,1,1,1,0,0,0,0,0,1,0,0,0,1,0,0,0,0,0,1,0,1,0,0,1,0,1,0,0,0,1,1,0,0,0,0,1,1,0,1,1,0,0,0,0,0,0,0,1,0,0,0,1,1,0,0,1,0,1,1,0,0,1,0,0,0,1,0,0,0,0,0,1,0,1,1,0,0,0,0,0,0,0,0,0,0,0,1,0,0,0,0,0,0,0,1,0,0,0,1,0,0,0,0,0,0,1,0,0,1,0,0,1,0,0,1,1,0,1,0,1,0,0,1,0,0,1,0,0,0,0,0,0,0,0,0,0,1,0,0,0,0,1,0,0,0,0,0,0,0,0,0,0,0,0,0,0,0,0,0,1,0,0,0,0,1,0,0,0,0,0,0,1,0,0,0,0,0,0,0,0,0,0,0,0,1,0,0,0,1,0,0,0,1,0,1,0,0,0,0,0,1,1,0,0,0,1,0,0,0,0,1,1,0,0,1,0,0,1,0,0,0,1,0,0,0,0,0,0,1,0,1,0,0,0,1,0,0,0,0,0,0,0,1,1,0,0,1,0,1,1,0,0,0,0,0,0,1,0,0,1,0,0,0,1,1,0,1,1,0,0,0,1,1,0,0,0,0,1,0,0,0,1,1,0,0,0,0,0,0,0,0,1,0,0,0,0,1,1,0,0,1,0,0,1,0,0,1,0,0,0,0,0,0,0,0,0,0,0,1,1,0,1,1,0,0,0,1,1,0,0,1,0,0,0,0,0,0,0,0,1,1,1,1,0,0,1,1,0,0,0,1,1,0,0,1,0,0,0,1,1,1,1,0,0,0,0,1,0,0,0,1,1,1,0,1,0,0,0,1,0,0,0,0,0,0,0,0,0,0,0,1,0,0,0,0,0,0,0,0,0,0,0,0,0,0,0,0,0,0,0,1,0,0,0,0,0,0,0,0,0,0,0,0,0,1,0,0,0,0,0,0,0,0,0,0,0,1,0,0,0,0,0,0,0,0,0,0,0,0,0,0,0,0,0,0,0,1,0,0,0,0,0,0,0,0,0,0,0,0,0,0,inactive
1,1,0,0,0,1,0,0,1,0,0,0,1,1,0,0,0,0,0,0,0,0,0,0,0,0,0,0,0,0,0,0,0,0,0,1,0,1,1,0,0,0,0,0,0,0,0,0,0,0,0,0,1,1,0,0,0,0,0,0,0,0,0,0,0,0,0,0,0,0,0,0,0,0,0,0,0,0,0,0,1,1,1,0,0,0,0,0,0,0,1,1,1,0,0,0,0,0,0,0,0,0,1,0,0,0,0,0,1,0,0,0,0,0,0,1,1,0,0,1,0,0,0,0,0,1,1,0,1,1,1,1,0,0,0,0,0,0,0,0,0,1,1,0,0,1,0,1,1,0,0,1,1,1,0,1,0,1,1,0,0,1,1,0,0,0,0,1,1,0,0,0,0,1,1,0,1,0,0,0,0,0,0,0,1,0,1,0,1,0,0,0,0,0,0,1,1,0,1,0,0,1,0,0,1,1,1,1,0,1,0,0,1,0,0,1,1,0,0,0,0,0,0,0,0,0,1,0,0,0,0,1,0,1,0,0,0,0,0,0,0,1,0,0,0,0,0,0,0,1,0,0,1,0,1,0,0,1,0,0,0,1,0,0,0,1,0,0,0,0,0,0,0,0,1,0,0,0,1,0,0,1,1,0,0,1,0,0,0,0,1,0,0,1,1,0,1,1,0,0,1,1,0,1,1,0,0,1,1,0,1,1,0,0,0,0,0,0,1,0,0,0,0,0,1,0,0,1,1,0,1,1,1,1,1,0,1,0,1,1,0,0,0,0,1,0,1,0,0,1,0,1,0,1,1,0,0,1,0,0,1,1,1,0,0,0,0,1,0,0,0,1,1,1,0,0,0,1,1,0,0,1,0,0,0,0,1,1,0,0,1,1,0,1,1,0,0,0,0,0,0,0,0,1,0,0,0,1,1,1,0,0,1,0,0,0,1,1,0,1,1,0,0,1,1,1,0,0,0,1,1,1,1,1,1,1,1,0,1,0,1,1,0,0,1,0,0,0,0,0,1,1,0,0,0,0,1,0,0,0,1,1,1,0,0,0,0,0,0,0,0,0,1,0,0,0,0,0,0,0,0,1,0,0,0,0,0,0,0,0,0,0,0,0,0,0,0,0,0,0,1,0,0,0,0,0,0,0,0,0,0,0,0,0,0,0,0,0,1,0,0,0,0,0,0,0,0,1,0,0,0,0,0,0,0,0,0,0,0,0,0,0,0,0,0,0,1,0,0,0,0,0,0,0,0,0,0,0,0,0,0,inactive
1,1,0,0,0,1,0,0,1,0,0,0,1,1,0,0,0,0,0,0,0,0,0,0,0,0,0,0,0,0,0,0,0,0,0,1,0,1,1,0,0,0,0,0,0,0,0,0,0,0,0,0,1,1,0,0,0,0,0,0,0,0,0,0,0,0,0,0,0,0,0,0,0,0,0,0,0,0,0,0,1,1,1,0,0,0,0,0,0,0,1,1,1,0,0,0,0,0,0,0,0,0,1,0,0,0,0,0,1,0,0,0,0,0,0,1,0,0,0,1,0,0,0,0,0,1,1,0,1,1,1,1,0,0,0,0,0,0,0,0,0,1,1,0,0,1,0,1,1,0,0,1,0,0,0,1,0,1,1,0,0,1,1,0,0,0,0,1,1,0,0,0,0,1,1,0,1,0,0,0,0,0,0,0,1,0,1,0,1,0,0,0,0,0,0,1,1,0,1,0,0,1,0,0,1,1,1,1,0,1,0,0,1,0,0,1,1,0,0,0,0,0,0,0,0,0,1,0,0,0,0,1,0,1,0,0,0,0,0,0,0,1,0,0,0,0,0,0,0,1,0,0,1,0,1,0,0,0,0,0,0,1,0,0,0,1,0,0,0,0,0,0,0,0,1,0,0,0,1,0,0,1,1,0,0,1,0,0,0,0,1,0,0,1,1,0,0,0,0,0,1,1,0,1,1,0,0,1,1,0,1,1,0,0,0,0,0,0,1,0,0,0,0,0,1,0,0,1,1,0,1,1,1,1,0,0,1,0,1,1,0,0,0,0,0,0,1,0,0,1,0,1,0,1,1,0,0,1,0,0,0,1,1,0,0,0,0,1,0,0,0,1,1,1,0,0,0,1,0,0,0,1,0,0,0,0,1,1,0,0,1,0,0,1,1,0,0,0,0,0,0,0,0,0,0,0,0,1,1,1,0,0,1,0,0,0,1,1,0,1,1,0,0,1,1,0,0,0,0,1,1,1,1,0,1,1,1,1,0,0,1,1,0,0,1,0,0,0,1,0,1,0,0,0,0,0,1,0,0,0,1,1,1,0,1,0,0,0,0,0,0,0,0,0,0,0,0,0,0,0,0,0,0,1,0,0,0,0,0,0,0,0,0,0,0,0,0,1,0,0,1,0,0,0,0,0,0,0,0,0,0,0,0,0,0,0,0,0,0,0,0,0,0,0,0,0,0,0,0,1,0,0,0,0,0,0,0,0,0,0,0,0,0,1,0,0,1,0,0,0,0,0,0,0,0,0,0,0,0,0,0,inactive
1,0,0,0,0,1,0,0,1,1,0,0,1,1,1,0,0,0,0,0,0,0,0,0,0,0,0,0,0,0,0,0,0,0,0,1,0,0,0,0,1,1,0,0,0,0,0,0,0,0,0,0,1,1,0,0,0,0,0,0,0,0,0,0,0,0,0,0,0,0,0,0,0,0,0,0,0,0,0,0,1,0,0,0,0,0,0,0,0,0,1,1,1,0,0,0,0,0,0,0,1,0,0,0,0,0,0,0,0,0,0,0,0,0,0,1,0,0,0,1,0,0,0,0,0,1,1,0,1,0,0,0,0,0,0,0,0,0,0,0,0,1,1,0,0,0,0,1,1,0,0,0,0,0,0,1,0,0,0,0,0,1,1,0,0,0,1,0,0,0,0,0,1,0,0,0,0,0,0,0,0,0,0,0,1,0,0,0,1,0,0,1,0,0,0,0,0,0,1,0,0,1,0,1,0,1,0,1,0,1,0,0,1,0,1,0,0,1,1,0,0,0,0,0,0,0,1,0,0,0,0,1,0,0,0,0,0,0,0,0,0,0,0,0,0,0,0,0,0,1,0,0,0,0,1,0,0,0,0,0,0,1,0,0,0,0,0,0,0,0,0,0,1,0,1,0,0,0,1,0,0,0,1,0,0,0,0,0,0,0,0,0,0,0,0,0,0,0,0,0,1,1,0,0,1,0,0,1,1,0,0,1,0,1,0,0,0,0,1,0,0,0,0,0,1,0,0,0,0,0,0,0,1,0,0,0,1,0,1,1,0,0,0,0,0,0,1,1,0,1,0,0,0,1,1,1,0,1,0,0,0,1,1,0,0,0,0,1,0,0,0,0,1,0,0,0,0,0,0,0,0,1,0,0,0,0,1,1,0,0,0,0,0,1,0,0,0,0,1,0,0,0,1,0,0,0,0,0,1,1,0,0,1,0,0,0,1,1,0,0,1,0,0,1,1,0,0,0,0,1,1,1,0,0,0,1,0,0,0,0,0,0,0,0,0,0,0,0,0,0,0,0,0,0,0,0,0,0,0,0,0,0,0,0,0,0,0,0,0,0,0,0,0,0,0,0,0,0,0,0,0,0,0,0,0,0,0,0,0,0,0,0,1,0,0,0,0,0,0,0,0,0,0,0,0,0,0,0,0,0,0,0,0,0,0,0,0,0,0,0,0,0,0,0,0,0,0,0,0,0,0,0,0,0,0,0,0,0,1,0,0,0,0,0,0,0,0,0,0,0,0,0,0,0,0,0,0,0,0,0,0,inactive
1,1,0,0,0,1,0,0,1,1,0,0,1,1,1,0,0,0,0,0,0,0,0,0,0,0,0,0,0,0,0,0,0,0,0,1,0,0,1,0,0,0,0,0,0,0,0,0,0,0,0,0,1,1,1,1,0,0,0,1,0,0,0,0,0,0,0,0,0,0,0,0,0,0,0,0,0,0,0,0,1,1,1,0,0,0,0,0,0,0,1,1,1,0,0,0,0,0,1,0,1,0,1,0,0,0,0,0,1,0,0,0,0,0,0,1,1,0,0,1,0,0,0,0,0,1,1,0,1,1,0,0,0,0,0,0,0,0,0,0,0,1,1,0,0,0,1,1,1,0,0,0,1,1,0,1,1,0,0,0,0,1,0,1,1,0,1,0,0,0,0,0,1,0,0,1,1,0,0,1,0,0,0,0,1,0,0,0,1,0,0,1,0,0,0,1,0,1,1,0,0,1,0,1,0,1,0,1,0,1,0,0,1,0,1,0,0,1,1,0,0,0,0,0,0,0,1,0,0,0,0,1,0,0,0,0,0,1,0,0,0,0,0,0,0,0,0,0,0,1,0,0,1,0,0,0,0,1,0,0,0,1,0,0,0,0,0,0,0,0,0,0,1,0,1,0,0,0,1,0,0,0,1,0,0,0,0,0,0,0,1,0,0,0,0,0,1,1,0,0,1,1,0,1,1,0,0,1,1,0,0,1,0,1,0,1,0,0,1,1,0,0,0,0,1,0,0,1,1,1,0,0,1,1,1,1,1,0,1,0,0,0,1,1,1,0,1,1,1,1,0,1,0,1,1,0,0,1,1,0,1,1,1,0,0,0,0,1,1,0,0,1,1,1,1,0,0,1,0,1,1,0,0,0,0,1,1,1,0,1,1,0,1,1,1,1,0,0,1,0,1,0,1,1,0,1,1,1,0,0,0,0,1,0,0,0,1,1,1,1,1,0,0,1,1,0,0,0,0,1,1,1,1,0,1,1,1,1,0,0,1,1,0,0,1,0,0,0,1,1,1,1,0,0,0,0,1,0,0,0,1,1,1,0,0,0,0,0,0,0,0,0,1,0,0,0,0,0,0,0,0,0,0,1,0,0,0,0,0,0,0,0,0,0,0,0,0,0,1,0,0,0,0,0,0,0,0,0,0,0,0,0,0,0,0,0,0,0,1,0,0,0,0,0,0,0,0,0,0,1,0,0,0,0,0,0,0,0,0,0,0,0,0,0,1,0,0,0,0,0,0,0,0,0,0,0,0,0,0,0,0,inactive
