# Supplementary material for: Enhancing HCV NS3 Inhibitor Classification with Optimized Molecular Fingerprints Using Random Forest
Source: Int J Mol Sci. 2025 Mar 17;26(6):2680. doi: 10.3390/ijms26062680 (PMC11943357; doi:10.3390/ijms26062680)
Supplement: Supplementary file 1 [file ijms-26-02680-s001.zip › File S8-Substructure Count.arff]

@relation HCV-weka.filters.unsupervised.attribute.RemoveUseless-M99.0

@attribute SubFPC1 numeric
@attribute SubFPC2 numeric
@attribute SubFPC3 numeric
@attribute SubFPC4 numeric
@attribute SubFPC5 numeric
@attribute SubFPC8 numeric
@attribute SubFPC9 numeric
@attribute SubFPC12 numeric
@attribute SubFPC13 numeric
@attribute SubFPC14 numeric
@attribute SubFPC15 numeric
@attribute SubFPC16 numeric
@attribute SubFPC17 numeric
@attribute SubFPC18 numeric
@attribute SubFPC19 numeric
@attribute SubFPC20 numeric
@attribute SubFPC21 numeric
@attribute SubFPC23 numeric
@attribute SubFPC24 numeric
@attribute SubFPC25 numeric
@attribute SubFPC26 numeric
@attribute SubFPC28 numeric
@attribute SubFPC32 numeric
@attribute SubFPC33 numeric
@attribute SubFPC36 numeric
@attribute SubFPC37 numeric
@attribute SubFPC38 numeric
@attribute SubFPC40 numeric
@attribute SubFPC41 numeric
@attribute SubFPC49 numeric
@attribute SubFPC52 numeric
@attribute SubFPC56 numeric
@attribute SubFPC63 numeric
@attribute SubFPC68 numeric
@attribute SubFPC70 numeric
@attribute SubFPC72 numeric
@attribute SubFPC75 numeric
@attribute SubFPC78 numeric
@attribute SubFPC84 numeric
@attribute SubFPC85 numeric
@attribute SubFPC86 numeric
@attribute SubFPC88 numeric
@attribute SubFPC96 numeric
@attribute SubFPC99 numeric
@attribute SubFPC100 numeric
@attribute SubFPC101 numeric
@attribute SubFPC103 numeric
@attribute SubFPC109 numeric
@attribute SubFPC127 numeric
@attribute SubFPC128 numeric
@attribute SubFPC129 numeric
@attribute SubFPC133 numeric
@attribute SubFPC135 numeric
@attribute SubFPC136 numeric
@attribute SubFPC137 numeric
@attribute SubFPC139 numeric
@attribute SubFPC143 numeric
@attribute SubFPC147 numeric
@attribute SubFPC150 numeric
@attribute SubFPC151 numeric
@attribute SubFPC153 numeric
@attribute SubFPC155 numeric
@attribute SubFPC156 numeric
@attribute SubFPC159 numeric
@attribute SubFPC169 numeric
@attribute SubFPC170 numeric
@attribute SubFPC171 numeric
@attribute SubFPC172 numeric
@attribute SubFPC173 numeric
@attribute SubFPC179 numeric
@attribute SubFPC180 numeric
@attribute SubFPC181 numeric
@attribute SubFPC182 numeric
@attribute SubFPC183 numeric
@attribute SubFPC184 numeric
@attribute SubFPC188 numeric
@attribute SubFPC198 numeric
@attribute SubFPC200 numeric
@attribute SubFPC210 numeric
@attribute SubFPC214 numeric
@attribute SubFPC224 numeric
@attribute SubFPC274 numeric
@attribute SubFPC275 numeric
@attribute SubFPC279 numeric
@attribute SubFPC280 numeric
@attribute SubFPC281 numeric
@attribute SubFPC282 numeric
@attribute SubFPC283 numeric
@attribute SubFPC284 numeric
@attribute SubFPC285 numeric
@attribute SubFPC286 numeric
@attribute SubFPC287 numeric
@attribute SubFPC288 numeric
@attribute SubFPC291 numeric
@attribute SubFPC294 numeric
@attribute SubFPC295 numeric
@attribute SubFPC296 numeric
@attribute SubFPC297 numeric
@attribute SubFPC298 numeric
@attribute SubFPC299 numeric
@attribute SubFPC300 numeric
@attribute SubFPC301 numeric
@attribute SubFPC302 numeric
@attribute SubFPC303 numeric
@attribute SubFPC307 numeric
@attribute class {active,inactive}

@data
5,6,2,0,1,0,0,0,0,0,0,0,0,0,0,0,0,1,1,0,0,0,0,0,0,0,0,0,0,1,0,0,0,0,0,0,0,0,2,0,0,8,0,0,5,1,0,0,3,0,1,0,0,0,0,0,0,0,0,0,0,0,0,0,0,0,0,0,0,0,0,0,0,0,0,0,0,0,0,0,0,0,1,0,0,0,0,0,0,0,0,1,0,0,0,25,0,0,0,0,38,38,27,0,24,active
5,6,2,0,1,0,0,0,0,0,0,0,0,0,0,0,0,1,1,0,0,0,0,0,0,0,0,0,0,1,0,0,0,0,0,0,0,0,2,0,0,8,0,0,5,1,0,0,3,0,1,0,0,0,0,0,0,0,0,0,0,0,0,0,0,0,0,0,0,0,0,0,0,0,0,0,0,0,0,0,0,0,1,0,0,0,0,0,0,0,0,1,0,0,0,25,0,0,0,0,38,38,27,0,24,active
13,6,2,0,2,0,0,0,0,0,0,0,0,0,0,0,0,0,0,0,0,0,0,0,0,0,0,0,0,1,0,0,0,0,0,0,0,0,0,2,0,8,0,0,5,1,0,0,3,0,0,0,0,0,0,0,1,0,0,0,1,0,0,0,0,0,0,0,0,0,0,0,0,0,0,0,0,0,0,0,0,0,1,0,0,0,0,0,0,0,0,1,0,0,0,31,0,0,0,0,46,46,36,0,30,active
13,6,2,0,1,0,0,0,0,0,0,0,0,0,0,0,0,0,0,0,0,0,0,0,0,0,0,0,0,1,0,0,0,0,0,0,0,0,0,3,0,8,0,0,4,1,0,0,3,0,0,0,0,0,0,0,1,0,0,0,1,0,0,0,0,0,0,0,0,0,0,0,0,0,0,0,0,0,0,0,0,0,1,0,0,0,0,0,0,0,0,1,0,0,0,31,0,0,0,0,44,44,34,0,28,inactive
15,7,3,0,1,0,0,0,0,0,0,0,0,0,0,0,0,0,0,0,0,0,0,0,0,0,0,0,0,2,0,0,0,0,0,0,0,0,0,2,0,7,0,0,4,1,0,0,3,0,0,0,0,0,0,0,1,0,0,0,1,0,0,0,0,0,0,0,0,0,0,0,0,0,0,0,0,0,0,0,0,0,1,0,0,0,0,0,0,0,0,1,0,0,0,29,0,0,0,0,47,47,35,0,29,inactive
4,6,2,0,2,0,0,0,0,0,0,0,0,0,0,0,0,1,1,0,0,0,0,0,0,0,0,0,0,1,0,0,0,0,0,0,0,0,2,0,0,8,0,0,5,1,0,0,3,0,1,0,0,0,0,0,0,0,0,0,0,0,0,0,0,0,0,0,0,0,0,0,0,0,0,0,0,0,0,0,0,0,1,0,0,0,0,0,0,0,0,1,0,0,0,25,0,0,0,0,38,38,28,0,25,active
14,6,2,0,1,0,0,0,0,0,0,0,0,0,0,0,0,0,0,0,0,0,0,0,0,0,0,0,0,1,0,0,0,0,0,0,0,0,0,2,0,8,0,0,5,1,0,0,3,0,0,0,0,0,0,0,1,0,0,0,1,0,0,0,0,0,0,0,0,0,0,0,0,0,0,0,0,0,0,0,0,0,1,0,0,0,0,0,0,0,0,1,0,0,0,31,0,0,0,0,46,46,35,0,29,active
5,6,2,0,0,0,0,0,0,0,0,1,0,0,0,0,0,0,0,0,0,0,0,0,0,0,0,0,0,0,0,0,0,0,0,0,0,0,2,0,0,6,0,0,3,1,0,0,2,1,0,0,0,0,0,0,0,0,0,0,0,0,0,0,0,0,0,0,0,0,0,0,0,0,0,0,0,0,0,0,0,10,1,0,0,0,0,0,0,0,0,0,0,0,0,19,0,0,0,0,33,33,22,0,27,inactive
6,6,2,0,0,0,0,0,0,0,0,1,0,0,0,0,0,0,0,0,0,0,0,0,0,0,0,0,0,0,0,0,0,0,0,0,0,0,2,0,0,8,0,0,4,1,0,0,3,0,0,0,0,0,0,0,1,0,0,0,0,0,1,0,0,0,0,0,0,0,0,0,0,0,0,0,0,0,0,0,0,12,1,0,0,0,0,0,0,0,0,0,0,0,0,30,0,0,0,0,44,44,33,0,38,active
6,6,2,0,0,0,0,0,0,0,0,1,0,0,0,0,0,0,0,0,0,0,0,0,0,0,0,0,0,0,0,0,0,0,0,0,0,0,2,0,0,8,0,0,4,1,0,0,3,0,0,0,0,0,0,0,1,0,0,0,1,0,0,0,0,0,0,0,0,0,0,0,0,0,0,0,0,0,0,0,0,12,1,0,0,0,0,0,0,0,0,0,0,0,0,29,0,0,0,0,43,43,33,0,36,active
6,5,2,0,0,0,3,0,0,0,0,1,0,0,0,0,0,0,0,0,0,0,0,0,0,0,0,0,0,0,0,0,0,0,0,0,0,0,2,0,0,8,0,0,4,1,0,0,3,0,0,0,0,0,0,0,1,0,0,0,0,1,0,0,0,0,0,0,0,0,0,0,0,0,0,0,0,0,0,0,0,12,1,0,0,0,0,0,0,0,0,0,0,0,1,29,0,0,0,0,44,44,33,0,39,active
7,6,2,0,0,0,0,0,0,0,0,1,0,0,0,0,0,0,0,0,0,0,0,0,0,0,0,0,0,0,0,0,0,0,0,0,0,0,2,0,0,8,0,0,4,1,0,0,3,0,0,0,0,0,0,0,1,0,0,0,0,1,0,0,0,0,0,0,0,0,0,0,0,0,0,0,0,0,0,0,0,16,1,0,0,0,0,0,0,0,0,0,0,0,0,29,0,0,0,0,45,45,33,0,42,active
7,5,2,0,0,0,0,0,0,0,0,1,0,0,0,0,0,0,0,0,0,0,0,0,0,0,0,0,0,0,0,0,0,0,0,0,0,0,2,0,0,8,0,0,4,1,0,0,3,0,0,0,0,0,0,0,1,0,0,0,0,1,0,0,0,0,0,0,0,0,0,0,0,0,0,0,0,0,0,0,0,12,1,0,0,0,0,0,0,0,0,0,0,0,0,29,0,0,0,0,44,44,32,0,38,active
7,6,2,0,0,0,0,0,0,0,0,1,0,0,0,0,0,0,0,0,0,0,0,0,0,0,0,0,0,0,0,0,0,0,0,0,0,0,2,0,0,8,0,0,4,1,0,0,3,0,0,0,0,0,0,0,1,0,0,0,0,1,0,0,0,0,0,0,0,1,0,3,0,0,4,0,0,0,0,0,0,11,5,0,0,0,0,0,0,0,0,0,0,0,0,31,0,0,0,0,47,47,33,0,34,active
6,5,2,0,0,0,0,0,0,0,0,1,0,0,0,0,0,0,0,0,0,0,0,0,0,0,0,0,0,0,0,0,0,0,0,0,0,0,2,0,0,8,0,0,4,1,0,0,3,0,0,0,0,0,0,0,1,0,0,0,0,1,0,0,0,0,0,0,0,0,0,0,0,0,0,0,0,0,0,0,0,12,1,0,0,0,0,0,0,0,0,0,0,0,0,29,0,0,0,0,43,43,31,0,38,active
7,8,2,0,0,0,0,0,0,0,0,1,0,0,0,0,0,0,0,0,0,0,0,0,0,0,0,0,0,0,0,0,0,0,0,0,0,0,2,0,0,8,0,0,4,1,0,0,3,0,0,0,0,0,0,0,1,0,0,0,0,1,0,0,0,0,0,0,0,0,0,0,0,0,0,0,0,0,0,0,0,12,1,0,0,0,0,0,0,0,0,0,0,0,0,29,0,0,0,0,47,47,35,0,38,active
7,6,2,0,0,0,0,0,0,0,0,1,0,0,0,0,0,0,0,0,0,0,0,0,0,0,0,0,0,0,0,0,0,0,0,0,0,0,2,0,0,8,0,0,4,1,0,0,3,0,0,0,0,0,0,0,1,0,0,0,0,1,0,0,0,0,0,0,0,0,0,0,0,0,0,0,0,0,0,0,0,12,1,0,0,0,0,0,0,0,0,0,0,0,0,29,0,0,0,0,45,45,33,0,38,active
6,6,2,0,0,0,0,0,0,0,0,1,0,0,0,0,0,0,0,0,0,0,0,0,0,0,0,0,0,0,0,0,0,0,0,0,0,0,2,0,0,8,0,0,4,1,0,0,3,0,0,0,0,0,0,0,1,0,0,0,0,1,0,0,0,0,0,0,0,0,0,0,0,0,0,0,0,0,0,0,0,12,1,0,0,0,0,0,0,0,0,0,0,0,0,29,0,0,0,0,44,44,33,0,37,active
5,5,2,0,0,0,0,0,0,0,0,0,0,0,0,0,0,0,0,0,0,0,0,0,1,0,0,0,0,0,0,0,0,0,0,0,0,0,3,0,0,9,1,0,5,1,0,0,4,1,0,0,0,0,0,0,0,0,0,0,0,0,0,0,0,0,0,0,0,0,0,0,0,0,0,0,0,0,0,0,0,0,1,0,0,0,0,0,0,0,0,0,0,0,0,26,0,0,0,0,38,38,25,0,23,inactive
6,7,2,0,0,0,0,0,0,0,0,0,0,0,0,0,0,0,0,0,0,0,0,0,0,0,0,0,0,0,0,0,0,0,0,0,0,0,3,0,0,9,0,0,5,1,0,0,4,1,0,0,0,0,0,0,0,0,0,0,0,0,0,0,0,0,0,0,0,0,0,0,0,0,0,0,0,0,0,0,0,0,1,0,0,0,0,0,0,0,0,0,0,0,0,25,0,0,0,0,39,39,26,0,23,inactive
6,7,2,0,0,0,0,0,0,0,0,1,0,0,0,0,0,0,0,0,0,0,0,0,0,0,0,0,0,0,0,0,0,0,0,0,0,0,2,0,0,9,0,1,5,1,0,0,4,0,0,0,0,0,0,0,0,0,0,0,0,0,0,0,0,0,0,0,0,0,0,0,0,0,0,0,0,0,0,0,0,6,1,0,0,0,0,0,0,0,0,0,0,0,0,27,0,0,0,0,43,43,30,0,30,inactive
6,6,2,0,0,0,0,0,0,0,0,1,0,0,0,0,0,0,0,0,0,0,0,0,0,0,0,0,0,0,0,0,0,0,0,0,0,0,2,0,0,8,0,0,4,1,0,0,3,0,0,0,0,0,0,0,1,0,0,0,0,1,0,0,0,0,0,0,0,0,0,0,0,0,0,0,0,0,0,0,0,6,1,0,0,0,0,0,0,0,0,0,0,0,0,28,0,0,0,0,42,42,30,0,30,inactive
6,7,2,0,0,0,0,0,0,0,0,1,0,0,0,0,0,0,0,0,0,0,0,0,0,0,0,0,0,0,0,0,0,0,0,0,0,0,3,0,0,9,0,0,5,1,0,0,4,1,0,0,0,0,0,0,0,0,0,0,0,0,0,0,0,0,0,0,0,0,0,0,0,0,0,0,0,0,0,0,0,6,1,0,0,0,0,0,0,0,0,0,0,0,0,27,0,0,0,0,43,43,30,0,30,active
6,8,2,0,0,0,0,0,0,0,0,1,0,0,0,0,0,0,0,0,0,0,0,0,0,0,0,0,0,0,0,0,0,0,0,0,0,0,2,0,0,9,0,0,4,1,0,0,3,0,0,0,0,0,0,0,0,0,0,0,0,0,0,0,0,0,0,0,0,0,0,0,0,0,0,0,0,0,0,0,0,12,1,0,0,0,0,0,0,0,0,0,0,0,0,27,0,0,0,0,44,44,33,0,36,active
7,7,2,0,0,0,0,0,0,0,0,1,0,0,0,0,0,0,0,0,0,0,0,0,0,0,0,0,0,0,0,0,0,0,0,0,0,0,2,0,0,8,0,0,4,1,0,0,3,0,0,0,0,0,0,0,1,0,0,0,0,1,0,0,0,0,0,0,0,0,0,0,0,0,0,0,0,0,0,0,0,12,1,0,0,0,0,0,0,0,0,0,0,0,0,29,0,0,0,0,46,46,34,0,38,active
6,6,2,0,0,0,0,0,0,0,0,1,0,0,0,0,0,0,0,0,0,0,0,0,0,0,0,0,0,0,0,1,1,0,0,0,0,0,2,0,0,8,0,0,4,1,0,0,3,0,0,0,0,0,0,0,1,0,0,0,0,1,0,0,0,0,0,0,0,0,0,0,0,0,0,0,0,0,0,0,0,12,3,0,0,0,0,0,0,0,0,0,0,0,0,33,0,0,0,0,46,46,33,0,37,active
7,7,2,0,0,0,0,0,0,0,0,1,0,0,0,0,0,0,0,0,0,0,0,0,0,0,0,0,0,0,0,0,0,0,0,0,0,0,2,0,0,8,0,0,4,1,0,0,3,0,0,0,0,0,0,0,1,0,0,0,0,1,0,0,0,0,0,0,0,0,0,0,0,0,0,0,0,0,0,0,0,12,1,0,0,0,0,0,0,0,0,0,0,0,0,29,0,0,0,0,46,46,34,0,38,active
7,6,2,0,0,0,0,0,0,0,0,1,0,0,0,0,0,0,0,0,0,0,0,0,0,0,0,0,0,0,0,0,0,0,0,0,0,0,2,0,0,8,0,0,4,1,0,0,3,0,0,0,0,0,0,0,1,0,0,0,0,1,0,0,0,0,0,0,1,0,0,0,0,0,0,0,0,0,0,0,0,12,1,0,0,0,0,0,0,0,0,0,0,0,0,29,0,0,0,0,45,45,33,0,38,active
7,11,3,0,0,0,0,0,0,0,0,1,0,0,0,0,0,0,0,0,0,0,0,0,0,0,0,0,0,0,0,0,0,0,0,0,0,0,2,0,0,8,0,0,4,1,0,0,3,0,0,0,0,0,0,0,1,0,0,0,0,1,0,0,0,0,0,0,0,0,0,0,0,0,0,0,0,0,0,0,0,6,1,0,0,0,0,0,0,0,0,0,0,0,0,29,0,0,0,0,51,51,33,0,33,active
6,7,2,0,0,0,0,0,0,0,0,1,0,0,0,0,0,0,0,0,0,0,0,0,0,0,0,0,0,0,0,0,0,0,0,0,0,0,3,0,0,9,0,0,5,1,0,0,4,1,0,0,0,0,0,0,0,0,0,0,0,0,0,0,0,0,0,0,0,0,0,0,0,0,0,0,0,0,0,0,0,6,1,0,0,0,0,0,0,0,0,0,0,0,0,27,0,0,0,0,43,43,30,0,30,inactive
6,8,2,0,0,0,0,0,0,0,0,1,0,0,0,0,0,0,0,0,0,0,0,0,0,0,0,0,0,0,0,0,0,0,0,0,0,0,2,0,0,8,0,0,4,1,0,0,3,0,0,0,0,0,0,0,1,0,0,0,0,1,0,0,0,0,0,0,0,0,0,0,0,0,0,0,0,0,0,0,0,12,1,0,0,0,0,0,0,0,0,0,0,0,0,29,0,0,0,0,47,47,32,0,38,active
5,4,2,1,0,0,3,0,0,0,0,0,0,0,0,0,0,1,0,1,0,0,0,0,0,0,0,0,0,0,0,0,0,0,0,0,0,0,0,0,0,2,0,0,1,0,0,0,0,0,1,0,1,0,0,0,1,1,0,0,0,0,0,0,0,0,0,0,0,0,0,0,0,0,0,0,0,0,0,0,0,16,5,2,2,0,0,0,0,0,0,2,0,0,1,18,0,0,0,0,31,31,13,0,37,active
5,5,2,2,0,0,3,0,0,0,0,0,0,1,0,0,0,1,0,1,0,0,0,0,0,0,0,0,0,0,0,0,0,0,0,0,0,0,0,0,0,3,0,0,2,0,0,0,0,0,1,0,1,0,0,0,0,0,0,0,0,0,0,0,0,0,0,0,0,0,0,0,0,0,0,0,0,0,0,0,0,12,5,2,2,0,0,0,0,0,0,2,0,0,1,18,0,0,0,0,32,32,14,0,32,active
5,4,2,1,0,0,3,0,0,0,0,0,0,0,0,0,0,1,0,1,0,0,0,0,0,0,0,0,0,0,0,0,0,0,0,0,0,0,0,0,0,2,0,0,1,0,0,0,0,0,1,0,1,0,0,0,1,1,0,0,0,0,0,0,0,0,1,0,0,0,0,0,0,0,0,0,0,0,0,0,0,12,5,2,2,0,0,0,0,0,0,2,0,0,1,18,0,0,0,0,31,31,13,0,33,active
5,4,2,1,0,0,3,0,0,0,0,0,0,0,0,0,0,1,0,1,0,0,0,0,0,0,0,0,0,0,0,0,0,0,0,0,0,0,0,0,0,2,0,0,1,0,0,0,0,0,1,0,1,0,0,0,1,1,0,0,0,0,0,0,0,0,0,0,0,0,0,0,0,0,0,0,0,0,0,0,0,12,5,2,2,0,0,0,0,0,0,2,0,0,1,18,0,0,0,0,31,31,13,0,33,active
5,4,2,1,0,0,3,0,0,0,0,0,0,0,1,0,0,1,0,1,0,0,0,0,0,0,0,0,0,0,0,0,0,0,0,0,0,0,0,0,0,2,0,0,1,0,0,0,0,0,1,0,1,0,0,0,1,1,0,0,0,0,0,0,0,0,0,0,0,0,0,0,0,0,0,0,0,0,0,0,0,18,5,2,2,0,0,0,0,0,0,2,0,0,1,20,0,0,0,0,31,31,15,0,39,active
6,4,2,1,0,0,3,0,0,0,0,0,0,0,0,0,0,1,0,1,0,0,0,0,0,0,0,0,0,0,0,0,0,0,0,0,0,0,0,0,0,2,0,0,1,0,0,0,0,0,1,0,1,0,0,0,1,1,0,0,0,0,0,0,0,0,0,0,0,0,0,0,0,0,0,0,0,0,0,0,0,12,5,2,2,0,0,0,0,0,0,2,0,0,1,18,0,0,0,0,32,32,13,0,33,active
5,4,2,1,0,0,3,0,0,0,0,0,0,0,0,0,0,1,0,1,0,0,0,0,0,0,0,0,0,0,0,0,0,0,0,0,0,0,0,0,0,2,0,0,1,0,0,0,0,0,1,0,1,0,0,0,1,1,0,0,0,0,0,0,0,0,0,1,0,0,0,0,0,0,0,0,0,0,0,0,0,12,5,2,2,0,0,0,0,0,0,2,0,0,1,18,0,0,0,0,31,31,13,0,33,active
5,5,2,2,0,0,3,0,0,0,0,0,0,0,0,0,0,1,0,1,0,0,0,0,0,0,0,0,0,0,0,0,0,0,0,0,0,0,0,0,0,4,0,0,3,0,0,0,0,0,1,0,2,0,2,0,0,0,0,0,0,0,0,0,0,0,0,0,0,0,0,0,0,0,0,0,0,0,0,0,0,12,5,2,2,0,0,0,0,0,0,4,0,0,1,19,0,0,0,0,33,33,15,0,34,active
5,4,2,1,0,0,3,0,0,0,0,0,0,0,0,1,0,1,0,1,0,0,0,0,0,0,1,0,0,0,0,0,0,0,0,0,0,0,0,0,0,2,2,0,1,0,0,0,0,0,1,0,1,0,0,0,1,1,0,0,0,0,0,0,0,0,0,0,0,0,0,0,0,0,0,0,0,0,0,0,0,12,5,2,2,0,0,0,0,0,0,2,0,0,1,20,0,0,0,0,32,32,14,0,33,active
5,4,2,1,0,0,3,0,0,0,0,0,0,0,0,0,0,1,0,1,0,0,0,0,0,0,0,0,0,0,0,0,0,0,0,0,0,0,0,0,0,2,0,0,1,0,0,0,0,0,1,0,1,0,0,0,1,1,0,0,0,0,0,0,0,0,0,0,0,0,0,0,0,0,0,0,0,0,0,0,0,18,5,2,2,0,0,0,0,0,0,2,0,0,1,18,0,0,0,0,31,31,13,0,39,inactive
5,4,2,1,0,0,3,0,0,0,0,0,0,0,0,0,0,1,0,1,0,0,0,0,0,0,0,0,0,0,0,0,0,0,0,0,0,0,0,1,0,3,0,0,1,0,0,0,0,0,1,0,2,0,2,0,1,1,0,0,0,0,0,0,0,0,0,0,0,0,0,0,0,0,0,0,0,0,0,0,0,12,5,2,2,0,0,0,0,0,0,4,0,0,1,21,0,0,0,0,32,32,15,0,34,active
5,5,2,2,0,0,3,0,0,0,0,0,0,0,0,0,0,1,0,1,0,0,0,0,0,0,0,0,0,0,0,0,0,0,0,0,0,0,0,1,0,4,0,0,2,0,0,0,0,0,1,0,2,0,2,0,0,0,0,0,0,0,0,0,0,0,0,0,0,0,0,0,0,0,0,0,0,0,0,0,0,12,5,2,2,0,0,0,0,0,0,4,0,0,1,19,0,0,0,0,32,32,15,0,33,active
5,5,2,2,0,0,3,0,0,0,0,0,0,0,0,0,0,1,0,1,0,0,0,0,0,0,0,0,0,0,0,0,0,0,0,0,0,0,0,0,0,3,0,0,2,0,0,0,0,0,1,0,1,0,0,0,0,0,0,0,0,0,0,0,0,0,0,0,0,0,0,0,0,0,0,0,0,0,0,0,0,16,5,2,2,0,0,0,0,0,0,2,0,0,1,16,0,0,0,0,31,31,13,0,36,active
6,4,2,1,0,0,3,0,0,0,0,0,0,1,0,0,0,1,0,1,0,0,0,0,0,0,0,0,0,0,0,0,0,0,0,0,0,0,0,0,0,2,0,0,1,0,0,0,0,0,1,0,1,0,0,0,1,1,0,0,0,0,0,0,0,0,0,0,0,0,0,0,0,0,0,0,0,0,0,0,0,12,5,2,2,0,0,0,0,0,0,2,0,0,1,20,0,0,0,0,33,33,15,0,33,active
5,4,2,1,0,0,3,0,0,0,0,0,0,0,0,1,0,1,0,1,0,0,0,0,0,0,1,0,0,0,0,0,0,0,0,0,0,0,0,0,0,2,2,0,1,0,0,0,0,0,1,0,1,0,0,0,1,1,0,0,0,0,0,0,0,0,0,0,0,0,0,0,0,0,0,0,0,0,0,0,0,12,5,2,2,0,0,0,0,0,0,2,0,0,1,20,0,0,0,0,32,32,14,0,33,active
5,5,2,2,0,0,3,0,0,0,0,0,0,0,0,0,0,1,0,1,0,0,0,0,0,0,0,0,0,0,0,0,0,0,0,0,0,0,0,0,0,3,0,0,2,0,0,0,0,0,1,0,1,0,0,0,0,0,0,0,0,0,0,0,0,0,0,0,0,0,0,0,0,0,0,0,0,0,0,0,0,12,5,2,2,0,0,0,0,0,0,2,0,0,1,16,0,0,0,0,31,31,13,0,32,active
5,4,2,1,0,0,3,0,0,0,0,0,0,0,0,0,0,1,0,1,0,0,0,0,0,0,0,0,0,0,0,0,0,0,0,0,0,0,0,0,0,2,0,0,1,0,0,0,0,0,1,0,1,0,0,0,1,1,0,0,0,0,0,0,0,0,0,0,0,0,0,0,0,0,0,1,0,0,0,0,0,12,5,2,2,0,0,0,0,0,0,4,0,0,1,19,2,1,1,1,31,31,14,0,34,active
5,4,2,1,0,0,3,0,0,0,0,0,0,1,0,0,0,1,0,1,0,0,0,0,0,0,0,0,0,0,0,0,0,0,0,0,0,0,0,0,0,2,0,0,1,0,0,0,0,0,1,0,1,0,0,0,1,1,0,0,0,0,0,0,0,0,0,0,0,0,0,0,0,0,0,0,0,0,0,0,0,12,5,2,2,0,0,0,0,0,0,2,0,0,1,20,0,0,0,0,32,32,14,0,33,active
5,5,2,2,0,0,3,0,0,0,0,0,0,0,0,0,0,1,0,1,0,0,0,0,0,0,0,0,0,0,0,0,0,0,0,0,0,0,0,0,0,3,0,0,2,0,0,0,0,0,1,0,1,0,0,0,0,0,0,0,0,0,0,0,0,0,0,0,0,0,0,1,0,0,1,0,0,0,0,0,0,16,6,2,2,0,0,0,0,0,0,2,0,0,1,18,0,0,0,0,31,31,13,0,35,active
5,5,2,2,0,0,3,0,0,0,0,0,0,0,0,0,0,1,0,1,0,0,0,0,0,0,0,0,0,0,0,0,0,0,0,0,0,0,0,0,0,4,0,1,2,0,0,0,0,0,1,0,2,0,2,0,0,0,0,0,0,0,0,0,0,0,0,0,0,0,0,0,0,0,0,0,0,0,0,0,0,12,5,2,2,0,0,0,0,0,0,4,0,0,1,18,0,0,0,0,32,32,14,0,33,active
5,5,2,2,0,0,3,0,0,0,0,0,0,0,0,1,0,1,0,1,0,0,0,0,0,0,1,0,0,0,0,0,0,0,0,0,0,0,0,0,0,3,2,0,2,0,0,0,0,0,1,0,1,0,0,0,0,0,0,0,0,0,0,0,0,0,0,0,0,0,0,0,0,0,0,0,0,0,0,0,0,12,5,2,2,0,0,0,0,0,0,2,0,0,1,18,0,0,0,0,32,32,14,0,32,active
6,4,2,1,0,0,3,0,0,0,0,0,0,0,0,0,0,1,0,1,0,0,0,0,0,0,0,0,0,0,0,0,0,0,0,0,0,0,0,1,0,3,0,0,1,0,0,0,0,0,1,0,2,0,2,0,1,1,0,0,0,0,0,0,0,0,0,0,0,0,0,0,0,0,0,0,0,0,0,0,0,12,5,2,2,0,0,0,0,0,0,4,0,0,1,21,0,0,0,0,33,33,16,0,34,active
5,4,2,0,0,0,0,0,0,0,0,0,0,0,0,0,0,0,0,0,0,0,0,0,1,0,0,0,0,0,0,0,0,0,0,0,0,0,2,0,0,7,1,0,4,1,0,0,3,1,0,0,0,0,0,0,0,0,0,0,0,0,0,0,0,0,0,0,0,0,0,0,0,0,0,0,0,0,0,0,0,0,1,0,0,0,0,0,0,0,0,0,0,0,0,21,0,0,0,0,32,32,20,0,19,inactive
4,4,1,0,0,0,0,0,0,0,0,0,0,0,0,0,0,0,0,0,0,0,0,0,1,0,0,0,0,0,0,0,0,0,0,0,0,0,3,0,0,9,1,0,5,1,0,0,4,1,0,0,0,0,0,0,0,0,0,0,0,0,0,0,0,0,0,0,0,0,0,0,0,0,0,0,0,0,0,0,0,0,1,0,0,0,0,0,0,0,0,0,0,0,0,26,0,0,0,0,35,35,23,0,22,inactive
7,4,3,0,0,0,0,0,0,0,0,0,0,0,0,0,0,0,0,0,0,0,0,0,1,0,0,0,0,0,0,0,0,0,0,0,0,0,2,0,0,8,1,0,5,1,0,0,4,1,0,0,0,0,0,0,0,0,0,0,0,0,0,0,0,0,0,0,0,0,0,0,0,0,0,0,0,0,0,0,1,0,1,0,0,0,0,0,0,0,0,0,0,0,0,24,0,0,0,0,38,38,24,0,23,inactive
4,6,2,0,0,0,0,0,0,0,0,0,0,0,0,0,0,0,0,0,0,0,0,0,1,0,0,0,0,0,0,0,0,0,0,0,0,0,3,0,0,8,1,0,4,1,0,0,3,1,0,0,0,0,0,0,0,0,0,0,0,0,0,0,0,0,0,0,0,0,0,0,0,0,0,0,0,0,0,0,0,0,1,0,0,0,0,0,0,0,0,0,0,0,0,23,0,0,0,0,35,35,23,0,20,inactive
4,5,2,0,0,0,0,0,0,0,0,0,0,0,0,0,0,0,0,0,0,0,0,0,1,0,0,0,0,0,0,0,0,0,0,0,0,0,2,0,0,6,1,0,3,1,0,0,2,1,0,0,0,0,0,0,0,0,0,0,0,0,0,0,0,0,0,0,0,0,0,0,0,0,0,0,0,0,0,0,0,0,1,0,0,0,0,0,0,0,0,0,0,0,0,18,0,0,0,0,29,29,18,0,16,inactive
4,5,2,0,0,0,0,0,0,0,0,0,0,0,0,0,0,1,1,0,0,0,0,0,1,0,0,0,0,0,0,0,0,0,0,0,0,0,3,0,0,8,1,0,4,1,0,0,4,1,1,0,0,0,0,0,0,0,0,0,0,0,0,0,0,0,0,0,0,0,0,0,0,0,0,0,0,0,0,0,0,0,1,0,0,0,0,0,0,0,0,0,0,0,0,24,0,0,0,0,36,36,23,0,21,inactive
6,3,2,0,0,0,0,0,0,0,0,0,0,0,0,0,0,0,0,0,0,0,0,0,1,0,0,0,0,0,0,0,0,0,0,0,0,0,3,0,0,9,1,0,6,0,0,0,4,1,0,0,0,0,0,0,0,0,0,0,0,0,0,0,0,0,0,0,0,0,0,0,0,0,0,0,0,0,0,0,0,0,0,0,0,0,0,0,0,0,0,0,0,0,0,25,0,0,0,0,36,36,26,0,23,inactive
6,4,2,0,0,0,0,0,0,0,0,0,0,0,0,0,0,0,0,0,0,0,0,0,1,0,0,0,0,0,0,0,0,0,0,0,0,0,2,0,0,8,1,0,5,1,0,0,4,1,0,0,0,0,0,0,0,0,0,0,0,0,0,0,0,0,0,0,0,0,0,0,0,0,0,0,0,0,0,0,0,0,1,0,0,0,0,0,0,0,0,0,0,0,0,24,0,0,0,0,36,36,23,0,22,inactive
7,5,2,0,0,0,0,0,0,0,0,0,0,0,0,0,0,0,0,0,0,0,0,0,1,0,0,0,0,0,0,0,0,0,0,0,0,0,3,0,0,9,1,0,5,1,0,0,4,1,0,0,0,0,0,0,0,0,0,0,0,0,0,0,0,0,0,0,0,0,0,0,0,0,0,0,0,0,0,0,0,0,1,0,0,0,0,0,0,0,0,0,0,0,0,26,0,0,0,0,40,40,25,0,24,inactive
5,5,2,0,0,0,0,1,1,0,0,0,0,0,0,0,0,0,0,0,0,0,0,0,0,0,0,0,0,0,0,0,0,0,0,0,0,0,3,0,0,9,0,0,5,1,0,0,4,1,0,0,0,0,0,0,0,0,0,0,0,0,0,0,0,0,0,0,0,0,0,0,0,0,0,0,0,0,0,0,0,0,1,0,0,0,0,0,0,0,0,0,0,0,0,26,0,0,0,0,38,38,25,0,23,inactive
8,4,2,1,0,0,0,0,0,0,0,0,0,0,0,0,0,0,0,0,0,0,0,0,1,0,0,0,0,0,0,0,0,0,0,0,0,0,2,0,0,8,1,0,5,1,0,0,4,1,0,0,0,0,0,0,0,0,0,0,0,0,0,0,0,0,0,0,0,0,0,0,0,0,0,0,0,0,0,0,1,0,1,0,0,0,0,0,0,0,0,0,0,0,0,24,0,0,0,0,39,39,24,0,23,inactive
5,5,2,0,0,0,0,0,0,0,0,0,1,0,0,0,0,0,0,0,0,0,0,0,0,1,0,0,0,0,0,0,0,0,0,0,0,0,3,0,0,9,2,0,5,1,0,0,4,1,0,0,0,0,0,0,0,0,0,0,0,0,0,0,0,0,0,0,0,0,0,0,0,0,0,0,0,0,0,0,0,0,1,0,0,0,0,0,0,0,0,0,0,0,0,27,0,0,0,0,39,39,26,0,23,inactive
6,4,2,0,0,0,0,0,0,0,0,0,0,0,0,0,0,0,0,0,0,0,0,0,1,0,0,0,0,0,0,0,0,0,0,0,0,0,2,0,0,8,1,0,5,1,0,0,4,1,0,0,0,0,0,0,0,0,0,0,0,0,0,0,0,0,0,0,0,0,0,0,0,0,0,0,0,0,0,0,0,0,1,0,0,0,0,0,0,0,0,0,0,0,0,24,0,0,0,0,36,36,23,0,22,inactive
6,5,2,0,0,0,0,0,0,0,0,0,0,0,0,0,0,0,0,0,0,0,0,0,0,0,0,0,0,0,0,0,0,0,0,0,0,0,3,0,0,9,0,0,5,1,0,0,4,1,0,0,0,0,0,0,0,0,0,0,0,0,0,0,0,0,0,0,0,0,0,0,0,0,0,0,0,0,0,0,0,0,1,0,0,0,0,0,0,0,0,0,0,0,0,25,0,0,0,0,37,37,24,0,23,inactive
5,5,2,0,0,0,0,0,0,0,0,0,0,0,0,0,0,0,0,0,0,0,0,0,1,0,0,0,0,0,0,0,0,0,0,0,0,0,3,0,0,9,1,0,5,1,0,0,4,1,0,0,0,0,0,0,0,0,0,0,0,0,0,0,0,0,0,0,0,0,0,0,0,0,0,0,0,0,0,0,0,0,1,0,0,0,0,0,0,0,0,0,0,0,0,26,0,0,0,0,38,38,25,0,23,inactive
4,5,1,0,0,0,0,0,0,0,0,0,0,0,0,0,0,0,0,0,0,0,0,0,1,0,0,0,0,0,0,0,0,0,0,0,0,0,3,0,0,9,1,0,5,1,0,0,4,1,0,0,0,0,0,0,0,0,0,0,0,0,0,0,0,0,0,0,0,0,0,0,0,0,0,0,0,0,0,0,0,0,1,0,0,0,0,0,0,0,0,0,0,0,0,26,0,0,0,0,36,36,24,0,22,inactive
5,5,2,0,0,0,0,0,0,0,0,0,0,0,0,0,0,0,0,0,0,0,0,0,1,0,0,0,0,0,0,0,0,0,0,0,0,0,3,0,0,9,1,0,5,1,0,0,4,1,0,0,0,0,0,0,0,0,0,0,0,0,0,0,0,0,0,0,0,0,0,0,0,0,0,0,0,0,0,0,0,0,1,0,0,0,0,0,0,0,0,0,0,0,0,26,0,0,0,0,38,38,25,0,23,inactive
4,6,2,0,0,0,0,0,0,0,0,0,0,0,0,0,0,0,0,0,0,0,0,0,1,0,0,0,0,0,0,0,0,0,0,0,0,0,3,0,0,8,1,0,4,1,0,0,3,1,0,0,0,0,0,0,0,0,0,0,0,0,0,0,0,0,0,0,0,0,0,0,0,0,0,0,0,0,0,0,0,0,1,0,0,0,0,0,0,0,0,0,0,0,0,23,0,0,0,0,35,35,23,0,20,inactive
5,5,2,0,0,0,0,0,0,0,0,0,0,0,0,0,0,0,0,0,0,0,0,0,1,0,0,0,0,0,0,0,0,0,0,0,0,0,3,0,0,9,1,0,5,1,0,0,4,1,0,0,0,0,0,0,0,0,0,0,0,0,0,0,0,0,0,0,0,0,0,0,0,0,0,0,0,0,0,0,0,0,1,0,0,0,0,0,0,0,0,0,0,0,0,26,0,0,0,0,38,38,25,0,23,inactive
5,5,2,0,0,0,0,0,0,0,0,0,0,0,0,0,0,0,0,0,0,0,0,0,1,0,0,0,0,0,0,0,0,0,0,0,0,0,3,0,0,9,1,0,5,1,0,0,4,1,0,0,0,0,0,0,0,0,0,0,0,0,0,0,0,0,0,0,0,0,0,0,0,0,0,0,0,0,0,0,0,0,1,0,0,0,0,0,0,0,0,0,0,0,0,26,0,0,0,0,38,38,25,0,23,inactive
5,5,2,0,0,0,0,0,0,0,0,0,0,0,0,0,0,0,0,0,0,0,0,0,1,0,0,0,0,0,0,0,0,0,0,0,0,0,3,0,0,9,1,0,5,1,0,0,4,1,0,0,0,0,0,0,0,0,0,0,0,0,0,0,0,0,0,0,0,0,0,0,0,0,0,0,0,0,0,0,0,0,1,0,0,0,0,0,0,0,0,0,0,0,0,26,0,0,0,0,38,38,25,0,23,inactive
5,5,2,0,0,0,0,0,0,0,0,0,0,0,0,0,0,0,0,0,0,0,0,0,1,0,0,0,0,0,0,0,0,0,0,0,0,0,3,0,0,9,1,0,5,1,0,0,4,1,0,0,0,0,0,0,0,0,0,0,0,0,0,0,0,0,0,0,0,0,0,0,0,0,0,0,0,0,0,0,0,0,1,0,0,0,0,0,0,0,0,0,0,0,0,26,0,0,0,0,38,38,25,0,23,inactive
5,7,2,0,0,0,0,0,0,0,0,0,0,0,0,0,0,1,1,0,0,0,0,0,1,0,0,0,0,0,0,0,0,0,0,0,0,0,4,0,0,13,1,0,8,1,0,0,8,1,1,0,0,0,0,0,0,0,0,0,0,0,0,0,0,0,0,0,0,0,0,0,0,0,0,0,0,0,0,0,0,0,1,0,0,0,0,0,0,0,0,0,0,0,0,38,0,0,0,0,53,53,38,0,32,inactive
6,4,2,0,0,0,0,0,0,0,0,0,0,0,0,0,0,0,0,0,0,0,0,0,1,0,0,0,0,0,0,0,0,0,0,0,0,0,2,0,0,8,1,0,5,1,0,0,4,1,0,0,0,0,0,0,0,0,0,0,0,0,0,0,0,0,0,0,0,0,0,0,0,0,0,0,0,0,0,0,0,0,1,0,0,0,0,0,0,0,0,0,0,0,0,24,0,0,0,0,36,36,23,0,22,inactive
5,6,2,0,0,0,0,0,0,0,0,0,1,0,0,0,0,0,0,0,0,0,0,0,0,1,0,0,0,0,0,0,0,0,0,0,0,0,3,0,0,9,2,0,5,1,0,0,4,1,0,0,0,0,0,0,0,0,0,0,0,0,0,0,0,0,0,0,0,0,0,0,0,0,0,0,0,0,0,0,0,0,1,0,0,0,0,0,0,0,0,0,0,0,0,27,0,0,0,0,40,40,27,0,23,inactive
5,5,2,0,0,0,0,0,0,0,0,0,0,0,0,0,0,1,1,0,0,0,0,0,0,0,0,0,0,0,0,0,0,0,0,0,0,0,3,0,0,9,0,0,5,1,0,0,4,1,0,0,0,0,0,0,0,0,0,0,0,0,0,0,0,0,0,0,0,0,0,0,0,0,0,0,0,0,0,0,0,0,1,0,0,0,0,0,0,0,0,0,0,0,0,26,0,0,0,0,38,38,25,0,23,inactive
0,0,0,0,1,0,0,0,0,0,0,0,0,0,0,0,0,0,0,0,0,0,0,0,0,0,0,0,0,0,0,0,0,0,0,0,1,0,0,1,1,2,0,0,0,0,0,0,0,0,0,0,0,0,4,0,0,0,0,0,0,0,0,0,0,0,0,0,1,0,0,0,0,0,0,0,0,0,0,0,0,6,2,0,0,0,1,0,0,1,1,4,0,0,0,8,0,0,0,0,6,6,3,1,13,active
1,0,0,0,1,0,0,0,0,0,0,0,0,0,0,0,0,0,0,0,0,0,0,0,0,0,0,0,0,0,0,0,0,0,0,0,1,0,0,1,1,2,0,0,0,0,0,0,0,0,0,0,0,0,2,0,0,0,0,0,0,0,0,0,0,0,0,0,0,0,0,0,0,0,0,0,0,0,0,0,0,0,2,0,0,0,1,0,0,1,1,2,0,0,0,8,0,0,0,0,7,7,2,1,7,active
0,0,0,0,1,0,0,0,0,0,0,0,0,0,0,0,0,0,0,0,0,0,0,0,0,0,0,0,0,0,0,0,0,0,0,0,1,0,0,0,1,1,0,0,0,0,0,0,0,0,0,0,0,0,2,0,0,0,0,0,0,0,0,0,0,0,0,0,0,0,0,0,0,0,0,0,0,0,0,0,0,0,2,0,0,0,1,0,1,1,1,2,0,0,0,6,0,0,0,0,6,6,0,1,6,active
0,1,0,0,0,0,0,2,0,2,0,0,0,1,0,0,0,0,0,0,0,0,0,0,0,0,0,0,1,1,0,0,0,0,0,0,0,0,0,0,2,2,0,0,0,0,0,0,0,0,0,0,2,1,8,0,0,0,0,0,0,0,0,0,7,4,0,0,0,0,0,0,0,0,0,0,0,0,0,0,0,24,4,0,0,1,1,1,0,1,1,6,0,0,0,22,0,0,0,0,23,23,3,0,33,active
0,2,0,0,0,0,0,2,0,2,0,0,0,0,0,0,0,0,0,0,0,0,0,0,0,0,0,0,1,1,0,0,0,0,0,0,0,0,0,0,2,2,0,0,0,0,0,0,0,0,0,0,2,2,8,0,0,0,0,0,0,0,0,0,8,4,0,0,0,0,0,0,0,0,0,0,0,0,0,0,0,24,3,0,0,1,1,1,0,1,1,6,0,0,0,21,0,0,0,0,23,23,6,0,32,active
4,5,2,0,0,0,0,0,0,0,0,0,0,0,0,0,0,1,1,0,0,0,0,0,1,0,0,0,0,0,0,0,0,0,0,0,0,0,3,0,0,8,1,0,4,1,0,0,4,1,1,0,0,0,0,0,0,0,0,0,0,0,0,0,0,0,0,0,0,0,0,0,0,0,0,0,0,0,0,0,0,0,1,0,0,0,0,0,0,0,0,0,0,0,0,24,0,0,0,0,36,36,23,0,21,inactive
3,10,2,0,0,0,0,0,0,0,0,1,0,0,0,0,0,0,0,0,0,0,0,0,0,0,0,0,0,0,0,0,0,0,0,0,0,0,3,0,0,9,0,0,5,1,0,0,4,1,0,0,0,0,0,0,0,0,0,0,0,0,0,0,0,0,0,0,0,0,0,0,0,0,0,0,0,0,0,0,0,10,1,3,3,0,0,0,0,0,0,0,0,0,0,27,0,0,0,0,45,45,27,0,36,active
2,10,2,0,0,0,0,0,0,0,0,1,0,0,0,0,0,0,0,0,0,0,0,0,0,0,0,0,0,0,0,0,0,0,0,0,0,0,2,0,0,6,0,0,3,1,0,0,2,1,0,0,0,0,0,0,0,0,0,0,0,0,0,0,0,0,0,0,0,0,0,0,0,0,0,0,0,0,0,0,0,10,1,3,3,0,0,0,0,0,0,0,0,0,0,19,0,0,0,0,36,36,20,0,29,active
6,6,2,0,0,0,0,0,0,0,0,1,0,0,0,0,0,0,0,0,0,0,0,0,0,0,0,0,0,0,0,0,0,0,0,0,0,0,3,0,0,9,0,0,5,1,0,0,4,1,0,0,0,0,0,0,0,0,0,0,0,0,0,0,0,0,0,0,0,0,0,0,0,0,0,0,0,0,0,0,0,10,1,0,0,0,0,0,0,0,0,0,0,0,0,27,0,0,0,0,42,42,29,0,34,active
6,6,2,0,0,0,0,0,0,0,0,1,0,0,0,0,0,0,0,0,0,0,0,0,0,0,0,0,0,0,0,0,0,0,0,0,0,0,3,0,0,9,0,0,5,1,0,0,4,1,0,0,0,0,0,0,0,0,0,0,0,0,0,0,0,0,0,0,0,0,0,0,0,0,0,0,0,0,0,0,0,6,1,0,0,0,0,0,0,0,0,0,0,0,0,27,0,0,0,0,42,42,29,0,30,inactive
6,8,3,0,0,0,0,0,0,0,0,0,0,0,0,0,0,0,0,0,0,0,0,0,0,0,0,0,0,0,0,0,0,0,0,0,0,0,3,0,0,9,0,0,5,1,0,0,4,1,0,0,0,0,0,0,0,0,0,0,0,0,0,0,0,0,0,0,0,0,0,0,0,0,0,0,0,0,0,0,0,6,1,0,0,0,0,0,0,0,0,0,0,0,0,25,0,0,0,0,42,42,29,0,30,inactive
6,6,2,0,0,0,0,1,0,1,0,0,0,0,0,0,0,0,0,0,0,0,0,0,0,0,0,0,0,0,0,0,0,0,0,0,0,0,3,0,0,9,0,0,5,1,0,0,4,1,0,0,0,0,0,0,0,0,0,0,0,0,0,0,0,0,0,0,0,0,0,0,0,0,0,0,0,0,0,0,0,0,1,0,0,0,0,0,0,0,0,0,0,0,0,26,0,0,0,0,40,40,26,0,24,inactive
5,6,2,0,0,0,0,0,0,0,0,0,0,0,0,0,0,0,0,0,0,0,0,0,0,0,0,0,0,0,0,0,0,0,0,0,0,0,3,0,0,9,0,0,5,1,0,0,4,1,0,0,0,0,0,0,0,0,0,0,0,0,0,0,0,0,0,0,0,0,0,0,0,0,0,0,0,0,0,0,0,0,1,3,3,0,0,0,0,0,0,0,0,0,0,25,0,0,0,0,38,38,24,0,25,inactive
4,11,2,0,0,0,0,0,0,0,0,1,0,0,0,0,0,0,0,0,0,0,0,0,0,0,0,0,0,0,0,0,0,0,0,0,0,0,3,0,0,9,0,0,5,1,0,0,4,1,0,0,0,0,0,0,0,0,0,0,0,0,0,0,0,0,0,0,0,0,0,0,0,0,0,0,0,0,0,0,0,10,1,0,0,0,0,0,0,0,0,0,0,0,0,27,0,0,0,0,46,46,29,0,34,active
6,7,2,0,0,0,0,0,0,0,0,0,0,0,0,0,0,0,0,0,0,0,0,0,0,0,0,0,0,0,0,0,0,0,0,0,0,0,3,0,0,9,0,0,5,1,0,0,4,1,0,0,0,0,0,0,0,0,0,0,0,0,0,0,0,0,0,0,0,0,0,0,0,0,0,0,0,0,0,0,0,0,1,0,0,0,0,0,0,0,0,0,0,0,0,25,0,0,0,0,39,39,26,0,23,inactive
6,7,2,0,0,0,0,0,0,0,0,0,0,0,0,0,0,0,0,0,0,0,0,0,0,0,0,0,0,0,0,0,0,0,0,0,0,0,3,0,0,9,0,0,5,1,0,0,4,1,0,0,0,0,0,0,0,0,0,0,0,0,0,0,0,0,0,0,0,0,0,0,0,0,0,0,0,0,0,0,0,0,1,0,0,0,0,0,0,0,0,0,0,0,0,25,0,0,0,0,39,39,26,0,23,inactive
6,7,2,0,0,0,3,0,0,0,0,0,0,0,0,0,0,0,0,0,0,0,0,0,0,0,0,0,0,1,0,0,0,0,0,0,0,0,2,0,0,8,0,0,5,1,0,0,3,0,0,0,0,0,0,0,0,0,0,0,0,0,0,0,0,0,0,0,0,0,0,0,0,0,0,0,0,0,0,0,0,0,1,0,0,0,0,0,0,0,0,0,0,0,1,24,0,0,0,0,38,38,27,0,24,inactive
6,7,3,0,0,0,0,0,0,0,0,0,0,0,0,0,0,0,0,0,0,0,0,0,0,0,0,0,0,0,0,0,0,0,0,0,0,0,3,0,0,9,0,0,5,1,0,0,4,1,0,0,0,0,0,0,0,0,0,0,0,0,0,0,0,0,0,0,0,0,0,0,0,0,0,0,0,0,0,0,0,6,1,0,0,0,0,0,0,0,0,0,0,0,0,25,0,0,0,0,41,41,28,0,30,inactive
6,6,2,0,0,0,0,0,0,0,0,1,0,0,0,0,0,0,0,0,0,0,0,0,0,0,0,0,0,0,0,0,0,0,0,0,0,0,3,0,0,9,0,0,5,1,0,0,4,1,0,0,0,0,0,0,0,0,0,0,0,0,0,0,0,0,0,0,0,0,0,0,0,0,0,0,0,0,0,0,0,10,1,0,0,0,0,0,0,0,0,0,0,0,0,27,0,0,0,0,42,42,29,0,34,active
4,1,1,0,0,0,0,0,0,0,0,0,0,0,0,0,0,1,0,0,1,0,0,0,0,0,0,0,0,0,0,0,0,0,0,0,0,0,0,3,0,5,1,0,0,1,0,0,0,0,0,0,0,0,6,0,2,0,0,0,1,0,0,0,0,0,1,0,0,0,0,0,0,0,0,0,0,0,0,0,0,24,2,0,0,0,0,0,0,0,0,7,0,0,0,28,0,0,0,0,23,23,26,1,39,inactive
0,0,0,0,1,0,0,0,0,0,0,0,0,0,0,0,0,0,0,0,0,0,0,0,0,0,0,0,0,0,0,0,0,0,0,0,0,0,0,0,0,1,1,0,0,0,0,0,0,0,0,0,0,0,1,0,1,0,0,0,0,0,0,0,0,0,0,0,0,0,0,0,0,0,0,1,0,0,0,0,0,6,4,0,0,0,0,0,0,0,0,5,0,0,0,12,2,1,1,1,5,5,4,1,13,inactive
5,0,0,0,0,0,0,0,0,0,0,0,0,0,0,0,0,0,0,0,0,0,0,0,0,0,0,0,0,0,0,0,0,0,0,0,0,0,0,1,0,2,1,0,0,0,0,0,0,0,0,0,0,0,2,0,2,0,0,0,1,0,0,0,0,0,0,0,0,0,0,0,0,0,0,0,0,0,0,2,0,18,2,0,0,0,0,0,0,0,0,11,0,0,0,19,0,0,0,0,15,15,16,1,31,inactive
0,0,0,0,0,0,0,0,0,0,0,0,0,0,0,0,0,0,0,0,0,0,0,0,0,0,0,0,0,0,0,0,0,0,0,0,0,0,0,1,0,2,1,0,0,0,0,0,0,0,0,0,0,0,1,0,1,0,0,0,0,0,0,0,0,0,0,0,0,0,0,0,0,0,0,1,0,0,0,0,0,6,4,0,0,0,0,0,0,0,0,5,0,0,0,15,2,1,1,1,6,6,5,1,13,inactive
0,0,0,0,0,0,0,0,0,0,0,0,0,0,0,0,0,0,0,0,0,0,0,0,0,0,0,0,0,0,0,0,0,0,0,0,0,0,1,0,0,2,1,0,0,0,0,0,0,0,0,0,0,0,1,0,1,0,0,0,0,0,0,0,0,0,0,1,0,0,0,0,0,0,0,1,0,0,0,0,0,6,2,0,0,0,0,0,0,0,0,5,0,0,0,10,2,1,1,1,4,4,4,1,13,inactive
1,0,0,0,0,0,0,0,0,0,0,0,0,0,0,0,0,0,0,0,0,0,0,0,0,0,0,0,0,0,0,0,0,0,0,0,0,0,1,0,0,2,1,0,0,0,0,0,0,0,0,0,0,0,2,0,1,0,0,0,0,0,0,0,0,0,0,0,0,0,0,0,0,0,0,0,0,0,0,0,0,12,2,0,0,0,0,0,0,0,0,3,0,0,0,9,0,0,0,0,4,4,3,1,18,inactive
3,7,3,1,1,0,0,0,0,0,0,0,0,0,0,0,0,0,0,0,0,0,0,0,0,0,0,0,0,0,0,0,0,0,0,0,0,0,0,0,0,2,0,0,1,0,0,0,0,0,0,0,0,0,0,0,0,0,0,0,0,0,0,0,0,0,0,0,0,0,0,0,0,0,0,1,0,0,0,0,0,16,5,2,2,0,0,0,0,0,0,4,0,0,0,14,2,1,1,1,29,29,14,0,35,active
5,7,4,1,1,0,0,0,0,0,0,0,0,0,0,0,0,0,0,0,0,0,0,0,0,0,0,0,0,0,0,0,0,0,0,0,0,0,0,0,0,2,0,0,1,0,0,0,0,0,0,0,0,0,0,0,0,0,0,0,0,0,0,0,0,0,0,0,0,0,0,0,0,0,0,0,0,0,0,0,0,10,5,2,2,0,0,0,0,0,0,2,0,0,0,13,0,0,0,0,31,31,13,0,29,active
3,7,3,1,1,0,0,0,0,0,0,0,0,0,0,0,0,0,0,0,0,0,0,0,0,0,0,0,0,0,0,0,0,0,0,0,0,0,0,0,0,2,0,0,1,0,0,0,0,0,0,0,0,0,0,0,0,0,0,0,0,0,0,0,0,0,0,0,0,0,0,0,0,0,0,0,0,0,0,0,0,16,5,2,2,0,0,0,0,0,0,2,0,0,0,13,0,0,0,0,29,29,13,0,34,active
3,5,3,1,1,0,3,0,0,0,0,0,0,1,0,0,0,0,0,0,0,0,0,0,0,0,0,0,0,0,0,0,0,0,0,0,0,0,0,0,0,2,0,0,1,0,0,0,0,0,0,0,0,0,0,0,0,0,0,0,0,0,0,0,0,0,0,0,0,0,0,0,0,0,0,0,0,0,0,0,0,12,5,2,2,0,0,0,0,0,0,2,0,0,1,15,0,0,0,0,28,28,13,0,31,active
4,5,3,1,1,0,3,0,0,0,0,0,0,0,0,0,0,0,0,0,0,0,0,0,0,0,0,0,0,0,0,0,0,0,0,0,0,0,0,0,0,3,0,0,1,0,0,0,0,0,0,0,0,0,0,0,0,0,0,0,0,0,0,0,0,0,0,0,0,0,0,0,0,0,0,0,0,0,0,0,0,12,5,2,2,0,0,0,0,0,0,4,0,0,1,13,0,0,0,0,29,29,11,0,30,active
3,7,3,1,1,0,0,0,0,0,0,0,0,0,0,0,0,0,0,0,0,0,0,0,0,0,0,0,0,0,0,0,0,0,0,0,0,0,0,0,0,2,0,0,1,0,0,0,0,0,0,0,0,0,0,0,0,0,0,0,0,0,0,0,0,0,0,0,0,0,0,0,0,0,0,0,0,0,0,0,0,10,5,2,2,0,0,0,0,0,0,2,0,0,0,13,0,0,0,0,28,28,11,0,28,active
4,7,3,1,1,0,0,0,0,0,0,0,0,0,0,0,0,0,0,0,0,0,0,0,0,0,0,0,0,0,0,0,0,0,0,0,0,0,0,0,0,2,0,0,1,0,0,0,0,0,0,0,0,0,0,0,0,0,0,0,0,0,0,0,0,0,0,0,0,0,0,0,0,0,0,0,0,0,0,0,0,10,5,2,2,0,0,0,0,0,0,2,0,0,0,13,0,0,0,0,29,29,12,0,28,active
3,12,4,1,1,0,0,0,0,0,0,0,0,0,0,0,0,0,0,0,0,0,0,0,0,0,0,0,0,0,0,0,0,0,0,0,0,0,0,0,0,2,0,0,1,0,0,0,0,0,0,0,0,0,0,0,0,0,0,0,0,0,0,0,0,0,0,0,0,0,0,0,0,0,0,0,0,0,0,0,0,10,5,2,2,0,0,0,0,0,0,2,0,0,0,13,0,0,0,0,35,35,13,0,29,active
3,7,3,1,1,0,0,0,0,0,0,0,0,1,0,0,0,0,0,0,0,0,0,0,0,0,0,0,0,0,0,0,0,0,0,0,0,0,0,0,0,2,0,0,1,0,0,0,0,0,0,0,0,0,0,0,0,0,0,0,0,0,0,0,0,0,0,0,0,0,0,0,0,0,0,0,0,0,0,0,0,16,5,2,2,0,0,0,0,0,0,2,0,0,0,15,0,0,0,0,30,30,14,0,34,active
3,7,3,1,1,0,0,0,0,0,0,0,0,0,0,0,0,0,0,0,0,0,0,0,0,0,0,0,0,0,0,0,0,0,0,0,0,0,0,0,0,2,0,0,1,0,0,0,0,0,0,0,0,0,0,0,0,0,0,0,0,0,0,0,0,0,0,0,0,0,0,0,0,0,0,0,0,0,0,0,0,10,5,2,2,0,0,0,0,0,0,2,0,0,0,12,0,0,0,0,27,27,10,0,27,active
3,7,3,1,1,0,0,0,0,0,0,0,0,0,0,0,0,0,0,0,0,0,0,0,0,0,0,0,0,0,0,0,0,0,0,0,0,0,0,0,0,2,0,0,1,0,0,0,0,0,0,0,0,0,0,0,0,0,0,0,0,0,0,0,0,0,0,1,0,0,0,0,0,0,0,0,0,0,0,0,0,16,5,2,2,0,0,0,0,0,0,2,0,0,0,13,0,0,0,0,29,29,13,0,34,active
4,7,3,1,0,0,3,0,0,0,0,0,0,0,0,0,0,0,0,0,0,0,0,0,0,0,0,0,0,0,0,0,0,0,0,0,0,0,0,0,0,2,0,0,1,0,0,0,0,0,0,0,0,0,0,0,0,0,0,0,0,0,0,0,0,0,0,0,0,0,0,0,0,0,0,0,0,0,0,0,0,16,5,2,2,0,0,0,0,0,0,2,0,0,1,13,0,0,0,0,29,29,13,0,34,active
3,5,3,1,1,0,3,0,0,0,0,0,0,1,0,0,0,0,0,0,0,0,0,0,0,0,0,0,0,0,0,0,0,0,0,0,0,0,0,0,0,2,0,0,1,0,0,0,0,0,0,0,0,0,0,0,0,0,0,0,0,0,0,0,0,0,0,0,0,0,0,0,0,0,0,0,0,0,0,0,0,12,5,2,2,0,0,0,0,0,0,2,0,0,1,15,0,0,0,0,28,28,13,0,31,active
4,8,3,1,1,0,0,0,0,0,0,0,0,0,0,0,0,0,0,0,0,0,0,0,0,0,0,0,0,0,0,0,0,0,0,0,0,0,0,0,0,2,0,0,1,0,0,0,0,0,0,0,0,0,0,0,0,0,0,0,0,0,0,0,0,0,0,0,0,0,0,0,0,0,0,0,0,0,0,0,0,10,5,2,2,0,0,0,0,0,0,2,0,0,0,13,0,0,0,0,30,30,13,0,28,active
4,5,3,1,1,0,3,0,0,0,0,0,0,0,0,0,0,0,0,0,0,0,0,0,0,0,0,0,0,0,0,0,0,0,0,0,0,0,0,0,0,3,0,0,1,0,0,0,0,0,0,0,0,0,0,0,0,0,0,0,0,0,0,0,0,0,0,0,0,0,0,0,0,0,0,0,0,0,0,0,0,12,5,2,2,0,0,0,0,0,0,4,0,0,1,13,0,0,0,0,29,29,11,0,30,active
4,9,3,1,1,0,0,0,0,0,0,0,0,0,0,0,0,0,0,0,0,0,0,0,0,0,0,0,0,0,0,0,0,0,0,0,0,0,0,0,0,2,0,0,1,0,0,0,0,0,0,0,0,0,0,0,0,0,0,0,0,0,0,0,0,0,0,0,0,0,0,0,0,0,0,0,0,0,0,0,0,10,5,2,2,0,0,0,0,0,0,2,0,0,0,13,0,0,0,0,31,31,14,0,28,active
3,7,3,1,1,0,3,0,0,0,0,0,0,0,0,0,0,0,0,0,0,0,0,0,0,0,0,0,0,0,0,0,0,0,0,0,0,0,0,0,0,2,0,0,1,0,0,0,0,0,0,0,0,0,0,0,0,0,0,0,0,0,0,0,0,0,0,0,0,0,0,0,0,0,0,0,0,0,0,0,0,16,5,2,2,0,0,0,0,0,0,2,0,0,1,13,0,0,0,0,29,29,14,0,35,active
3,7,3,1,1,0,3,0,0,0,0,0,0,0,0,0,0,0,0,0,0,0,0,0,0,0,0,0,0,0,0,0,0,0,0,0,0,0,0,0,0,2,0,0,1,0,0,0,0,0,0,0,0,0,0,0,0,0,0,0,0,0,0,0,0,0,0,0,0,0,0,0,0,0,0,0,0,0,0,0,0,16,5,2,2,0,0,0,0,0,0,2,0,0,1,13,0,0,0,0,29,29,14,0,35,active
3,5,3,1,1,0,3,0,0,0,0,0,0,0,0,0,0,0,0,0,0,0,0,0,0,0,0,0,0,0,0,0,0,0,0,0,0,0,0,0,0,3,0,0,1,0,0,0,0,0,0,0,0,0,0,0,0,0,0,0,0,0,0,0,0,0,0,0,0,0,0,0,0,0,0,0,0,0,0,0,0,18,5,2,2,0,0,0,0,0,0,4,0,0,1,13,0,0,0,0,28,28,11,0,36,active
3,7,3,1,1,0,0,0,0,0,0,0,0,0,0,0,0,0,0,0,0,0,0,0,0,0,0,0,0,0,0,0,0,0,0,0,0,0,0,0,0,2,0,0,1,0,0,0,0,0,0,0,0,0,0,0,0,0,0,0,0,0,0,0,0,0,0,0,0,0,0,1,0,0,1,0,0,0,0,0,0,16,6,2,2,0,0,0,0,0,0,2,0,0,0,15,0,0,0,0,29,29,13,0,33,active
3,5,3,1,1,0,3,0,0,0,0,0,0,0,0,0,0,0,0,0,0,0,0,0,0,0,0,0,0,0,0,0,0,0,0,0,0,0,0,0,0,2,0,0,1,0,0,0,0,0,0,0,0,0,0,0,0,0,0,0,0,0,0,0,0,0,0,0,0,0,0,0,0,0,0,0,0,0,0,0,0,12,5,2,2,0,0,0,0,0,0,2,0,0,1,13,0,0,0,0,27,27,12,0,31,active
3,7,3,1,1,0,3,0,0,0,0,0,0,0,0,0,0,0,0,0,0,0,0,0,0,0,0,0,0,0,0,0,0,0,0,0,0,0,0,0,0,2,0,0,1,0,0,0,0,0,0,0,0,0,0,0,0,0,0,0,0,0,0,0,0,0,0,0,0,0,0,0,0,0,0,0,0,0,0,0,0,16,5,2,2,0,0,0,0,0,0,2,0,0,1,13,0,0,0,0,29,29,14,0,35,active
3,7,3,1,1,0,3,0,0,0,0,0,0,0,0,0,0,0,0,0,0,0,0,0,0,0,0,0,0,0,0,0,0,0,0,0,0,0,0,0,0,2,0,0,1,0,0,0,0,0,0,0,0,0,0,0,0,0,0,0,0,0,0,0,0,0,0,0,0,0,0,0,0,0,0,0,0,0,0,0,0,12,5,2,2,0,0,0,0,0,0,2,0,0,1,13,0,0,0,0,29,29,14,0,31,active
3,7,3,1,1,0,0,0,0,0,0,0,0,0,0,0,0,0,0,0,0,0,0,0,0,0,0,0,0,0,0,0,0,0,0,0,0,0,0,0,0,2,0,0,1,0,0,0,0,0,0,0,0,0,0,0,0,0,0,0,0,0,0,0,2,1,0,0,0,0,0,0,0,0,0,0,0,0,0,0,0,16,5,2,2,0,0,0,0,0,0,2,0,0,0,15,0,0,0,0,31,31,13,0,34,active
0,2,0,0,0,0,0,0,0,0,0,0,0,0,0,0,0,0,0,0,0,0,0,0,0,0,0,0,0,0,0,0,0,0,0,0,0,0,3,0,0,6,0,1,2,0,0,0,0,0,0,0,0,0,8,0,0,0,0,0,0,0,0,0,0,0,0,0,0,1,1,2,0,0,4,0,0,0,0,0,0,24,4,0,0,0,0,0,0,0,0,8,0,0,0,23,0,0,0,0,16,16,13,0,31,active
0,2,0,0,0,0,0,0,0,0,0,0,0,1,0,0,0,0,0,0,0,0,0,0,0,0,0,0,0,0,0,0,0,0,0,0,0,0,2,0,0,4,0,1,1,0,0,0,0,0,0,0,0,0,4,0,0,0,0,0,0,0,0,0,0,0,0,0,0,1,1,2,0,0,4,0,0,0,0,0,0,24,4,0,0,0,0,0,0,0,0,4,0,0,0,20,0,0,0,0,15,15,12,0,28,active
0,2,0,0,0,0,0,0,0,0,0,0,0,0,0,0,0,0,0,0,0,0,0,0,0,0,0,0,0,0,0,0,0,0,0,0,0,0,2,0,0,4,0,1,1,0,0,0,0,0,0,0,0,0,6,0,0,0,0,0,0,0,0,0,0,0,0,0,0,1,1,2,0,0,4,0,0,0,0,0,0,24,4,0,0,0,0,0,0,0,0,6,0,0,0,18,0,0,0,0,13,13,10,0,28,inactive
0,3,0,0,0,0,0,0,0,0,0,0,0,0,0,0,0,0,0,0,0,0,0,0,0,0,0,0,0,0,0,0,0,0,0,0,0,0,0,2,0,5,0,1,1,0,0,0,0,0,0,0,1,0,6,0,0,0,0,0,0,0,0,0,0,0,0,0,0,1,1,2,0,0,4,0,0,0,0,1,0,30,4,0,0,0,0,0,0,0,0,10,0,0,0,23,0,0,0,0,17,17,18,0,37,inactive
0,3,0,0,0,0,0,0,0,0,0,0,0,0,0,0,0,0,0,0,0,0,0,0,0,0,0,0,0,0,0,0,0,0,0,0,0,0,2,0,0,5,0,1,2,0,0,0,0,0,0,0,0,0,6,0,0,0,0,0,0,0,0,0,0,0,0,0,0,1,1,2,0,0,4,0,0,0,0,0,0,24,4,0,0,0,0,0,0,0,0,6,0,0,0,21,0,0,0,0,16,16,13,0,30,inactive
0,2,0,0,0,0,0,0,0,0,0,0,0,0,0,0,0,0,0,0,0,0,0,0,0,0,0,0,0,0,0,0,0,0,0,0,0,0,1,0,0,3,0,1,1,0,0,0,0,0,0,0,0,0,4,0,0,0,0,0,0,0,0,0,0,0,0,0,0,1,1,2,0,0,4,0,0,0,0,0,0,18,4,0,0,0,0,0,0,0,0,4,0,0,0,16,0,0,0,0,13,13,10,0,21,active
0,5,0,0,0,0,0,0,0,0,0,0,0,0,0,0,0,0,0,0,0,0,0,0,0,0,0,0,0,0,0,0,0,0,0,0,0,0,1,0,0,3,0,1,1,0,0,0,0,0,0,0,0,0,4,0,0,0,0,0,0,0,0,0,0,0,0,0,0,1,1,2,0,0,4,0,0,0,0,0,0,18,4,0,0,0,0,0,0,0,0,4,0,0,0,16,0,0,0,0,16,16,13,0,21,active
0,2,0,0,0,0,0,0,0,0,0,0,0,0,0,0,0,0,0,0,0,0,0,0,0,0,0,0,0,0,0,0,0,0,0,0,0,0,1,1,0,4,0,0,1,0,0,0,0,0,0,0,1,0,4,0,0,0,0,0,0,0,0,0,0,0,0,0,0,1,1,2,0,0,4,0,0,0,0,1,0,24,4,0,0,0,0,0,0,0,0,8,0,0,0,20,0,0,0,0,14,14,13,0,30,inactive
0,2,0,0,0,0,0,0,0,0,0,0,0,1,0,0,0,0,0,0,0,0,0,0,0,0,0,0,0,0,0,0,0,0,0,0,0,0,1,0,0,3,0,1,1,0,0,0,0,0,0,0,0,0,4,0,0,0,0,0,0,0,0,0,0,0,0,0,0,1,1,2,0,0,4,0,0,0,0,0,0,24,4,0,0,0,0,0,0,0,0,4,0,0,0,18,0,0,0,0,13,13,11,0,26,inactive
0,3,0,0,0,0,0,0,0,0,0,0,0,0,0,0,0,0,0,0,0,0,0,0,0,0,0,0,0,0,0,0,0,0,0,0,0,0,1,0,0,4,0,1,2,0,0,0,0,0,0,0,0,0,6,0,0,0,0,0,0,0,0,0,0,0,0,0,0,1,1,2,0,0,4,0,0,0,0,0,0,24,4,0,0,0,0,0,0,0,0,6,0,0,0,19,0,0,0,0,14,14,12,0,28,inactive
0,2,0,0,0,0,0,0,0,0,0,0,0,0,0,0,0,0,0,0,0,0,0,0,0,0,0,0,0,0,0,0,0,0,0,0,0,0,0,2,0,5,0,1,1,0,0,0,0,0,0,0,1,0,6,0,0,0,0,0,0,0,0,0,0,0,0,0,0,1,1,2,0,0,4,0,0,0,0,1,0,30,4,0,0,0,0,0,0,0,0,10,0,0,0,23,0,0,0,0,16,16,17,0,37,inactive
0,3,0,0,0,0,0,0,0,0,0,0,0,0,0,0,0,0,0,0,0,0,0,0,0,0,0,0,0,0,0,0,0,0,0,0,0,0,1,0,0,3,0,1,1,0,0,0,0,0,0,0,0,0,4,0,0,0,0,0,0,0,0,0,0,0,0,0,0,1,1,2,0,0,4,0,0,0,0,0,0,18,4,0,0,0,0,0,0,0,0,4,0,0,0,16,0,0,0,0,14,14,11,0,21,active
0,1,0,0,0,0,0,0,0,0,0,0,0,0,0,0,0,0,0,0,0,0,0,0,0,0,0,0,0,0,0,0,0,0,0,0,0,0,1,0,0,3,0,1,1,0,0,0,0,0,0,0,0,0,4,0,0,0,0,0,0,0,0,0,0,0,0,0,0,1,1,2,0,0,4,0,0,0,0,0,0,18,4,0,0,0,0,0,0,0,0,4,0,0,0,16,0,0,0,0,12,12,9,0,21,active
0,1,0,0,0,0,0,0,0,0,0,0,0,0,0,0,0,0,0,0,0,0,0,0,0,0,0,0,0,0,0,0,0,0,0,0,0,0,1,0,0,3,0,1,1,0,0,0,0,0,0,0,0,0,4,0,0,0,0,0,0,0,0,0,0,0,0,0,0,1,1,2,0,0,4,0,0,0,0,0,0,18,4,0,0,0,0,0,0,0,0,4,0,0,0,16,0,0,0,0,12,12,9,0,21,inactive
0,2,0,0,0,0,0,0,0,0,0,0,0,1,0,0,0,0,0,0,0,0,0,0,0,0,0,0,0,0,0,0,0,0,0,0,0,0,0,0,0,2,0,0,1,0,0,0,0,0,0,0,0,0,2,0,0,0,0,0,0,0,0,0,0,0,0,0,0,1,1,2,0,0,4,0,0,0,0,1,0,30,4,0,0,0,0,0,0,0,0,6,0,0,0,17,0,0,0,0,13,13,13,0,33,inactive
0,2,0,0,0,0,0,0,0,0,0,0,0,1,0,0,0,0,0,0,0,0,0,0,0,0,0,0,0,0,0,0,0,0,0,0,0,0,3,0,0,5,0,1,1,0,0,0,0,0,0,0,0,0,7,0,0,0,0,0,0,0,0,0,0,0,0,0,0,1,1,2,0,0,4,0,0,0,0,0,0,24,4,0,0,0,0,0,0,0,0,6,0,0,0,22,0,0,0,0,16,16,13,0,29,inactive
9,9,4,1,0,0,0,0,0,0,0,0,0,0,0,0,0,1,1,0,0,0,0,0,0,0,0,0,0,0,0,0,0,0,0,0,0,0,2,0,0,7,0,0,4,1,0,0,3,0,1,0,0,0,0,0,0,0,0,0,0,0,0,0,0,0,0,0,0,0,0,0,0,0,0,0,0,0,0,0,0,6,4,2,2,0,0,0,0,0,0,0,0,0,0,23,0,0,0,0,50,50,25,0,32,active
8,9,4,1,0,0,0,0,0,0,0,0,0,0,0,0,0,1,1,0,0,0,0,0,0,0,0,0,0,0,0,0,0,0,0,0,0,0,2,0,0,7,0,0,4,1,0,0,3,0,1,0,0,0,0,0,0,0,0,0,0,0,0,0,0,0,0,0,0,0,0,0,0,0,0,0,0,0,0,0,0,6,4,2,2,0,0,0,0,0,0,0,0,0,0,23,0,0,0,0,49,49,25,0,32,active
7,9,4,1,0,0,0,0,0,0,0,0,0,0,0,0,0,1,1,0,0,0,0,0,0,0,0,0,0,0,0,0,0,0,0,0,0,0,2,0,0,7,0,0,4,1,0,0,3,0,1,0,0,0,0,0,0,0,0,0,0,0,0,0,0,0,0,2,0,0,0,0,0,0,0,0,0,0,0,0,0,6,4,2,2,0,0,0,0,0,0,0,0,0,0,23,0,0,0,0,48,48,25,0,32,active
9,9,4,1,0,0,0,0,0,0,0,0,0,0,0,0,0,1,1,0,0,0,0,0,0,0,0,0,0,0,0,0,0,0,0,0,0,0,2,0,0,7,0,0,4,1,0,0,3,0,1,0,0,0,0,0,0,0,0,0,0,0,0,0,0,0,0,0,0,0,0,0,0,0,0,0,0,0,0,0,0,6,4,2,2,0,0,0,0,0,0,0,0,0,0,23,0,0,0,0,50,50,25,0,32,active
3,7,3,0,1,0,0,0,0,0,0,0,0,1,0,0,0,0,0,0,0,0,0,0,0,0,0,0,0,0,0,0,0,0,0,0,0,0,1,0,0,5,0,0,3,1,0,0,2,1,0,0,0,0,0,0,0,0,0,0,0,0,0,0,0,0,0,0,0,0,0,1,0,0,1,0,0,0,0,0,0,10,2,3,3,0,0,0,0,0,0,0,0,0,0,19,0,0,0,0,31,31,16,0,28,active
3,7,3,0,1,0,0,0,0,0,0,0,0,1,0,0,0,0,0,0,0,0,0,0,0,0,0,0,0,0,0,0,0,0,0,0,0,0,1,0,0,5,0,0,3,1,0,0,2,1,0,0,0,0,0,0,0,0,0,0,0,0,0,0,0,0,0,0,0,0,0,1,0,0,1,0,0,0,0,0,0,16,2,3,3,0,0,0,0,0,0,0,0,0,0,19,0,0,0,0,31,31,16,0,34,active
3,7,2,0,0,0,0,0,0,0,0,0,0,1,0,0,0,0,0,0,0,0,0,0,0,0,0,0,0,0,0,0,0,0,0,0,0,0,1,0,0,5,0,0,3,1,0,0,2,1,0,0,0,0,0,0,0,0,0,0,0,0,0,0,0,0,0,0,1,0,0,0,0,0,0,0,0,0,0,0,0,6,1,3,3,0,0,0,0,0,0,0,0,0,0,17,0,0,0,0,30,30,15,0,24,inactive
3,7,2,0,0,0,0,0,0,0,0,0,0,1,0,0,0,0,0,0,0,0,0,0,0,0,0,0,0,0,0,0,0,0,0,0,0,0,1,0,0,5,0,0,3,1,0,0,2,1,0,0,0,0,0,0,0,0,0,0,0,0,0,0,0,0,0,0,0,0,0,1,0,0,1,0,0,0,0,0,0,10,2,3,3,0,0,0,0,0,0,0,0,0,0,19,0,0,0,0,30,30,15,0,27,inactive
3,7,2,0,0,0,0,0,0,0,0,0,0,1,0,0,0,0,0,0,0,0,0,0,0,0,0,0,0,0,0,0,0,0,0,0,0,0,1,0,0,5,0,0,3,1,0,0,2,1,0,0,0,0,0,0,0,0,0,0,0,0,0,0,0,0,0,0,0,0,0,1,0,0,1,0,0,0,0,0,0,16,2,3,3,0,0,0,0,0,0,0,0,0,0,19,0,0,0,0,30,30,15,0,33,active
3,7,3,0,1,0,0,0,0,0,0,0,0,1,0,0,0,0,0,0,0,0,0,0,0,0,0,0,0,0,0,0,0,0,0,0,0,0,1,0,0,5,0,0,3,1,0,0,2,1,0,0,0,0,0,0,0,0,0,0,0,0,0,0,0,0,0,0,0,0,0,0,0,0,0,0,0,0,0,0,0,12,1,3,3,0,0,0,0,0,0,0,0,0,0,17,0,0,0,0,31,31,16,0,31,active
3,7,2,0,0,0,0,0,0,0,0,1,0,0,0,0,0,0,0,0,0,0,0,0,0,0,0,0,0,0,0,0,0,0,0,0,0,0,1,0,0,5,0,0,3,1,0,0,2,1,0,0,0,0,0,0,0,0,0,0,0,0,0,0,0,0,0,0,0,0,0,0,0,0,0,0,0,0,0,0,0,10,1,3,3,0,0,0,0,0,0,0,0,0,0,17,0,0,0,0,32,32,16,0,28,active
3,7,2,0,0,0,0,0,0,0,0,1,0,0,0,0,0,0,0,0,0,0,0,0,0,0,0,0,0,0,0,0,0,0,0,0,0,0,1,0,0,5,0,0,3,1,0,0,2,1,0,0,0,0,0,0,0,0,0,0,0,0,0,0,0,0,0,0,0,0,0,0,0,0,0,0,0,0,0,0,0,10,1,3,3,0,0,0,0,0,0,0,0,0,0,17,0,0,0,0,32,32,16,0,28,inactive
2,3,1,0,0,0,2,1,0,1,0,0,0,2,0,0,0,0,0,0,0,0,0,0,0,0,0,0,0,0,0,0,0,0,0,0,0,0,1,0,0,4,0,0,2,1,0,0,0,0,0,0,0,0,2,0,0,0,0,0,0,0,0,0,0,0,0,0,0,0,0,1,0,0,1,0,0,0,0,0,0,22,2,0,0,0,0,0,0,0,0,2,0,0,0,19,0,0,0,0,25,25,17,0,34,inactive
6,2,1,1,1,0,0,0,0,0,0,0,0,1,0,0,0,0,0,0,0,0,0,0,0,0,0,0,0,0,0,0,0,0,0,0,0,0,1,0,0,3,0,0,1,1,0,0,1,1,0,0,0,0,0,0,1,0,0,0,1,0,0,0,0,0,0,0,0,0,0,1,0,0,1,0,0,0,0,0,0,10,2,3,3,0,0,0,0,0,0,0,0,0,0,18,0,0,0,0,24,24,14,0,25,active
6,2,1,1,1,0,0,0,0,0,0,0,0,1,0,0,0,0,0,0,0,0,0,0,0,0,0,0,0,0,0,0,0,0,0,0,0,0,1,0,0,3,0,0,1,1,0,0,1,1,0,0,0,0,0,0,1,0,0,0,1,0,0,0,0,0,0,0,0,0,0,1,0,0,1,0,0,0,0,0,0,10,2,3,3,0,0,0,0,0,0,0,0,0,0,18,0,0,0,0,24,24,14,0,25,active
5,10,0,1,0,0,0,0,0,0,0,0,0,0,0,0,0,0,0,0,0,0,0,0,0,0,0,0,0,1,0,0,0,0,0,0,0,0,3,0,0,10,0,1,6,0,0,0,3,0,0,0,0,0,0,0,0,0,0,0,0,0,0,0,0,0,0,0,0,0,0,0,0,1,1,0,0,0,0,0,0,11,1,0,0,0,0,0,0,0,0,1,0,0,0,29,0,0,0,0,43,43,35,0,34,active
6,10,1,1,0,0,0,0,0,0,0,0,0,1,0,0,0,0,0,0,0,0,0,0,0,0,0,0,0,1,0,0,0,0,0,0,0,0,3,0,0,10,0,1,6,0,0,0,3,0,0,0,0,0,0,0,0,0,0,0,0,0,0,0,0,0,0,0,0,0,0,0,0,0,0,0,0,0,0,0,0,12,0,0,0,0,0,0,0,0,0,1,0,0,0,29,0,0,0,0,46,46,38,0,37,active
6,3,0,1,0,0,2,0,0,0,0,0,0,2,0,0,0,0,0,0,0,0,0,0,0,0,0,0,0,0,0,0,0,0,0,0,0,0,1,0,0,4,0,0,2,1,0,0,1,0,0,0,0,0,2,0,1,0,0,0,1,0,0,0,0,0,0,2,0,0,0,1,0,0,1,0,0,0,0,0,0,22,2,0,0,0,0,0,0,0,0,2,0,0,0,23,0,0,0,0,30,30,21,0,37,active
1,3,0,0,0,0,2,0,0,0,0,0,0,2,0,0,0,0,0,0,0,0,0,0,0,0,0,0,0,0,0,0,0,0,0,0,0,0,1,0,0,4,0,0,2,1,0,0,0,0,0,0,0,0,2,0,0,0,0,0,0,0,0,0,0,0,0,2,0,0,0,1,0,0,1,0,0,0,0,0,0,22,2,0,0,0,0,0,0,0,0,2,0,0,0,18,0,0,0,0,21,21,15,0,32,inactive
6,2,1,1,1,0,0,0,0,0,0,0,0,2,0,0,0,0,0,0,0,0,0,0,0,0,0,0,0,0,0,0,0,0,0,0,0,0,1,0,0,3,0,0,1,1,0,0,1,1,0,0,0,0,0,0,1,0,0,0,1,0,0,0,0,0,0,0,0,0,0,1,0,0,1,0,0,0,0,0,0,16,2,3,3,0,0,0,0,0,0,0,0,0,0,20,0,0,0,0,25,25,15,0,31,active
7,8,1,1,0,0,0,0,0,0,0,1,0,0,0,0,0,0,0,0,0,0,0,0,0,0,0,0,0,1,0,0,0,0,0,0,0,0,2,0,0,9,0,1,6,0,0,0,3,0,0,0,0,0,0,0,0,0,0,0,0,0,0,0,0,0,0,0,0,0,0,0,0,0,0,0,0,0,0,0,0,12,0,0,0,0,0,0,0,0,0,1,0,0,0,27,0,0,0,0,45,45,36,0,36,active
8,11,1,1,0,0,0,0,0,0,0,0,0,0,0,0,0,0,0,0,0,0,0,0,0,0,0,0,0,1,0,0,0,0,0,0,0,0,3,0,0,10,0,0,7,0,0,0,3,0,0,0,0,0,0,0,0,0,0,0,0,0,0,0,0,0,0,0,0,0,0,0,0,0,0,0,0,0,0,0,0,12,0,0,0,0,0,0,0,0,0,1,0,0,0,28,0,0,0,0,49,49,39,0,39,active
4,3,2,0,0,0,2,0,0,0,0,0,0,2,0,0,0,0,0,0,0,0,0,0,0,0,0,0,0,0,0,0,0,0,0,0,0,0,1,0,0,4,0,0,2,1,0,0,1,0,0,0,0,0,2,0,1,0,0,0,1,0,0,0,0,0,0,0,0,0,0,1,0,0,1,0,0,0,0,0,0,22,2,0,0,0,0,0,0,0,0,2,0,0,0,23,0,0,0,0,30,30,22,0,37,active
7,9,1,1,0,0,0,0,0,0,0,0,0,0,0,0,0,0,0,0,0,0,0,0,0,0,0,0,0,1,0,0,0,0,0,0,0,0,2,0,0,9,0,1,6,0,0,0,3,0,0,0,0,0,0,0,0,0,0,0,0,0,0,0,0,0,0,0,0,0,0,0,0,0,0,0,0,0,0,0,0,16,0,0,0,0,0,0,0,0,0,1,0,0,0,25,0,0,0,0,43,43,34,0,40,active
9,8,2,1,0,0,0,0,0,0,0,0,0,0,0,0,0,0,0,0,0,0,0,0,0,0,0,0,0,1,0,0,0,0,0,0,0,0,2,0,0,9,0,1,6,0,0,0,3,0,0,0,0,0,0,0,0,0,0,0,0,0,0,0,0,0,0,0,0,0,0,0,0,0,0,0,0,0,0,0,0,6,0,0,0,0,0,0,0,0,0,1,0,0,0,25,0,0,0,0,44,44,33,0,31,active
4,10,1,0,0,0,0,0,0,0,0,0,0,0,0,0,0,0,0,0,0,0,0,0,0,0,0,0,0,1,0,0,0,0,0,0,0,0,3,0,0,10,0,1,6,0,0,0,3,0,0,0,0,0,0,0,0,0,0,0,0,0,0,0,0,0,0,0,0,0,0,0,0,0,0,0,0,0,0,0,0,12,0,0,0,0,0,0,0,0,0,1,0,0,0,27,0,0,0,0,42,42,35,0,36,active
6,2,0,1,0,0,2,0,0,0,0,0,0,2,0,0,0,0,0,0,0,0,0,0,0,0,0,0,0,0,0,0,0,0,0,0,0,0,1,0,0,3,0,0,1,1,0,0,1,1,0,0,0,0,0,0,1,0,0,0,1,0,0,0,0,0,0,0,0,0,0,1,0,0,1,0,0,0,0,0,0,16,2,0,0,0,0,0,0,0,0,0,0,0,0,20,0,0,0,0,26,26,16,0,29,active
7,10,1,1,0,0,0,0,0,0,0,0,0,0,0,0,0,0,0,0,0,0,0,0,0,0,0,0,0,1,0,0,0,0,0,0,0,0,2,0,0,9,0,1,6,0,0,0,3,0,0,0,0,0,0,0,0,0,0,0,0,0,0,0,0,0,0,0,0,1,0,0,0,0,1,0,0,0,0,0,0,15,1,0,0,0,0,0,0,0,0,1,0,0,0,27,0,0,0,0,46,46,35,0,39,active
5,5,2,0,0,0,0,0,0,0,0,0,0,0,0,0,0,0,0,0,0,0,0,0,1,0,0,0,0,0,0,0,0,0,0,0,0,0,3,0,0,9,1,0,5,1,0,0,4,1,0,0,0,0,0,0,0,0,0,0,0,0,0,0,0,0,0,0,0,0,0,0,0,0,0,0,0,0,0,0,0,0,1,0,0,0,0,0,0,0,0,0,0,0,0,26,0,0,0,0,38,38,25,0,23,inactive
3,10,2,0,0,0,0,0,0,0,0,1,0,0,0,0,0,0,0,0,0,0,0,0,1,0,0,0,0,0,0,0,0,0,0,0,0,0,3,0,0,9,1,0,5,1,0,0,4,1,0,0,0,0,0,0,0,0,0,0,0,0,0,0,0,0,0,0,0,0,0,0,0,0,0,0,0,0,0,0,0,6,1,0,0,0,0,0,0,0,0,0,0,0,0,28,0,0,0,0,46,46,29,0,30,active
3,11,2,0,0,0,0,0,0,0,0,1,0,0,0,0,0,0,0,0,0,0,0,0,0,0,0,0,0,0,0,0,0,0,0,0,0,0,3,0,0,9,0,0,5,1,0,0,4,1,0,0,0,0,0,0,0,0,0,0,0,0,0,0,0,0,0,0,0,0,0,0,0,0,0,0,0,0,0,0,0,6,1,3,3,0,0,0,0,0,0,0,0,0,0,27,0,0,0,0,46,46,28,0,32,active
7,3,2,0,0,0,2,0,0,0,0,0,0,0,0,0,0,0,0,0,0,0,0,0,0,0,0,0,0,1,0,0,0,0,0,0,0,0,1,0,0,3,0,0,2,0,0,0,0,0,0,0,0,0,0,0,1,0,0,0,1,0,0,0,0,0,0,0,0,0,0,0,0,0,0,0,0,0,0,0,0,0,0,0,0,0,0,0,0,0,0,1,0,0,0,14,0,0,0,0,25,25,18,0,15,active
3,7,3,0,1,0,0,0,0,0,0,0,0,1,0,0,0,0,0,0,0,0,0,0,0,0,0,0,0,0,0,0,0,0,0,0,0,0,1,0,0,5,0,0,3,1,0,0,2,1,0,0,0,0,0,0,0,0,0,0,0,0,0,0,0,0,0,0,0,0,0,1,0,0,1,0,0,0,0,0,0,16,2,3,3,0,0,0,0,0,0,0,0,0,0,19,0,0,0,0,31,31,16,0,34,active
8,10,3,0,0,0,0,1,1,0,0,0,0,0,0,0,0,0,0,0,0,0,0,0,1,0,0,0,0,0,0,0,0,0,0,0,0,0,2,0,0,13,1,1,9,1,0,0,8,0,0,0,0,0,0,0,0,0,0,0,0,0,0,0,1,0,0,0,0,0,0,0,0,0,0,0,0,0,0,0,0,12,1,0,0,0,0,0,0,0,0,0,0,0,0,40,0,0,0,0,64,64,46,0,48,active
4,15,3,0,0,0,0,1,1,0,0,0,0,0,0,0,0,0,0,0,0,0,0,0,1,0,0,0,0,0,0,0,0,0,0,0,0,0,2,0,0,13,1,1,9,1,0,0,8,0,0,0,0,0,0,0,0,0,0,0,0,0,0,0,1,0,0,0,0,0,0,0,0,0,0,0,0,0,0,0,0,24,1,0,0,0,0,0,0,0,0,0,0,0,0,40,0,0,0,0,68,68,48,0,60,active
2,12,4,0,0,0,0,0,0,0,0,0,0,0,0,0,0,0,0,0,0,0,0,0,0,0,0,0,0,0,0,0,0,0,0,0,0,0,2,0,0,6,0,1,3,0,0,0,1,0,0,0,0,0,0,0,0,0,0,0,0,0,0,0,0,0,0,0,0,0,0,0,0,0,0,0,0,0,0,0,0,0,0,0,0,0,0,0,0,0,0,0,0,0,0,15,0,0,0,0,34,34,17,0,16,inactive
18,19,9,0,0,0,0,1,1,0,0,0,0,0,0,0,0,2,2,0,0,0,0,0,3,0,0,0,0,0,0,0,0,0,0,0,0,0,3,0,0,23,3,0,20,0,0,0,15,1,1,0,0,0,0,0,1,0,0,1,0,0,0,0,0,0,0,0,0,0,0,0,0,0,0,0,0,0,0,0,0,0,0,0,0,0,0,0,0,0,0,0,0,0,0,76,0,0,0,0,127,127,98,0,70,active
18,19,9,0,0,0,0,1,1,0,0,0,0,0,0,0,0,2,2,0,0,0,0,0,3,0,0,0,0,0,0,0,0,0,0,0,0,0,3,0,0,23,3,0,20,0,0,0,15,1,1,0,0,0,0,0,1,0,0,1,0,0,0,0,0,0,0,0,0,0,0,0,0,0,0,0,0,0,0,0,0,0,0,0,0,0,0,0,0,0,0,0,0,0,0,76,0,0,0,0,127,127,98,0,70,active
16,18,8,0,0,0,0,1,1,0,0,0,0,0,0,0,0,3,3,0,0,0,0,0,3,0,0,0,0,0,0,0,0,0,0,0,0,0,3,0,0,22,3,0,19,0,0,0,15,1,1,0,0,0,0,0,1,0,0,1,0,0,0,0,0,0,0,0,0,0,0,0,0,0,0,0,0,0,0,0,0,0,0,0,0,0,0,0,0,0,0,0,0,0,0,74,0,0,0,0,122,122,94,0,67,active
0,0,0,0,1,0,0,0,0,0,0,0,0,0,0,0,0,0,0,0,0,0,0,0,0,0,0,0,0,0,0,0,0,0,0,0,1,0,0,1,1,2,0,0,0,0,0,0,0,0,0,0,0,0,4,0,0,0,0,0,0,0,0,0,0,0,0,0,1,0,0,0,0,0,0,0,0,0,0,0,0,6,2,0,0,0,1,0,0,1,1,4,0,0,0,8,0,0,0,0,6,6,3,1,13,inactive
0,0,0,0,0,0,0,2,0,2,0,0,0,0,0,0,0,0,0,0,0,0,0,0,0,0,0,0,1,0,0,0,0,0,0,0,0,0,0,0,0,1,0,1,0,0,0,0,0,0,0,0,0,0,0,0,0,0,0,0,0,0,0,0,0,0,0,0,0,0,1,2,0,0,3,0,0,0,0,0,0,5,4,0,0,1,0,0,0,0,0,2,0,2,0,12,0,0,0,0,16,16,9,0,10,inactive
0,0,0,0,0,0,0,2,0,2,0,0,0,0,0,0,0,0,0,0,0,0,0,0,0,0,0,0,1,0,0,0,0,0,0,0,0,0,0,0,0,1,0,1,0,0,0,0,0,0,0,0,0,0,0,0,0,0,0,0,0,0,0,0,0,0,0,0,0,0,1,2,0,0,3,0,0,0,0,0,0,5,4,0,0,1,0,0,0,0,0,2,0,1,0,12,0,0,0,0,14,14,7,0,9,inactive
6,2,1,2,1,0,0,3,0,2,1,1,0,0,0,0,0,0,0,0,0,0,0,0,0,0,0,0,0,1,0,0,0,0,0,0,0,0,0,4,0,5,0,0,1,0,0,0,0,0,0,0,0,0,4,0,0,0,0,0,0,0,0,0,0,0,0,0,0,0,0,0,0,0,0,0,0,0,0,0,0,18,1,0,0,0,0,0,0,0,0,4,0,0,0,21,0,0,0,0,33,33,15,0,39,active
0,0,0,0,0,0,0,0,0,0,0,0,0,0,0,0,0,0,0,0,0,0,0,0,0,0,0,0,0,0,0,0,0,0,0,0,0,0,0,0,0,0,0,0,0,0,0,0,0,0,0,0,0,0,0,0,0,0,0,0,0,0,0,0,0,0,0,0,4,1,0,2,0,0,3,0,0,0,0,0,0,9,3,0,0,0,0,0,0,0,0,0,0,0,0,2,0,0,0,0,2,2,0,0,7,inactive
0,0,0,0,0,0,0,3,1,2,0,0,0,0,0,0,0,0,0,0,0,0,0,0,0,0,0,0,1,0,0,0,0,0,0,0,0,0,0,0,0,2,0,0,0,0,0,0,0,0,0,0,2,0,2,0,0,0,0,0,0,0,0,0,0,0,0,0,0,0,1,1,0,0,2,0,0,0,0,0,0,5,5,0,0,1,0,0,0,0,0,4,0,0,0,17,0,0,0,0,15,15,2,0,13,inactive
0,0,0,0,0,0,0,2,0,2,0,0,0,0,0,0,0,0,0,0,0,0,0,0,0,0,0,0,1,0,0,0,0,0,0,0,0,0,0,0,0,2,0,0,0,0,0,1,0,0,0,0,0,0,0,0,1,0,0,0,0,0,0,0,0,0,0,0,0,0,1,1,0,0,2,0,0,0,0,0,0,5,5,0,0,1,0,0,0,0,0,6,0,2,0,17,1,1,0,1,18,18,8,0,14,active
0,1,0,0,0,0,3,0,0,0,0,0,0,0,0,0,1,3,0,0,2,0,0,1,0,0,0,0,0,0,0,0,0,0,0,0,0,0,0,0,0,0,2,0,0,0,0,0,0,0,0,0,0,0,0,0,0,0,0,0,0,0,0,0,0,0,0,0,0,0,0,0,0,0,0,0,0,0,0,0,0,12,4,0,0,0,0,0,0,0,0,0,0,0,1,11,0,0,0,0,11,11,5,0,16,active
0,4,0,0,0,0,0,0,0,0,0,0,0,0,0,0,0,0,0,0,0,0,0,0,0,0,0,0,0,0,0,0,0,0,0,0,0,0,0,0,0,2,0,0,2,0,0,0,0,0,0,0,0,0,0,0,0,0,0,0,0,0,0,0,0,0,0,0,0,2,0,2,0,0,4,0,0,0,0,0,0,30,4,0,0,0,0,0,0,0,0,0,0,0,0,14,0,0,0,0,13,13,9,0,32,active
1,3,0,0,0,0,0,3,1,1,1,0,0,1,0,0,0,1,1,0,0,0,0,0,0,0,0,1,0,3,0,0,0,0,0,0,0,0,0,0,0,0,0,0,0,0,0,0,0,0,0,0,3,2,12,0,0,0,0,0,0,0,0,0,2,0,0,0,0,0,0,0,0,0,0,0,0,0,0,0,0,12,1,0,0,0,1,0,0,1,1,8,0,0,0,15,0,0,0,0,22,22,5,0,21,active
4,1,1,0,0,0,0,3,0,2,1,3,0,0,0,0,0,1,0,0,1,0,0,0,0,0,0,2,0,2,0,0,0,0,0,0,0,0,0,1,0,1,0,0,0,0,0,0,0,0,0,0,3,2,12,0,0,0,0,0,0,0,0,0,2,0,0,0,0,0,0,0,0,0,0,0,0,0,0,0,0,12,3,0,0,1,1,1,0,1,1,8,0,0,0,27,0,0,0,0,38,38,8,0,29,active
0,0,0,0,0,0,0,1,0,1,0,0,0,0,0,0,0,0,0,0,0,0,0,0,0,0,0,0,0,0,0,0,0,0,0,0,0,0,0,4,0,4,0,0,0,0,0,0,0,0,0,0,0,0,8,0,0,0,0,0,0,0,0,0,12,8,0,0,0,0,0,0,0,0,0,0,0,0,0,0,0,24,1,0,0,1,1,1,0,1,1,8,0,0,0,27,0,0,0,0,24,24,13,0,33,active
5,9,3,0,0,0,0,0,0,0,0,0,0,0,0,0,0,0,0,0,0,0,0,0,0,0,0,0,0,1,0,0,0,0,0,0,0,0,0,0,0,6,0,0,5,0,0,0,1,0,0,0,1,0,0,0,0,0,0,0,0,0,0,0,0,0,0,0,0,0,0,2,0,0,2,0,0,0,0,1,0,6,2,0,0,0,0,0,0,0,0,3,0,0,0,23,0,0,0,0,36,36,26,0,25,inactive
5,9,3,0,0,0,3,0,0,0,0,0,0,0,0,0,0,0,0,0,0,0,0,0,0,0,0,0,0,1,0,0,0,0,0,0,0,0,0,0,0,6,0,0,5,0,0,0,1,0,0,0,1,0,0,0,0,0,0,0,0,0,0,0,0,0,0,0,0,0,0,2,0,0,2,0,0,0,0,1,0,6,2,0,0,0,0,0,0,0,0,3,0,0,1,23,0,0,0,0,35,35,27,0,26,active
5,9,3,0,0,0,0,0,0,0,0,0,0,0,0,0,0,0,0,0,0,0,0,0,0,0,0,0,0,1,0,0,0,0,0,0,0,0,0,0,0,6,0,0,5,0,0,0,1,0,0,0,1,0,0,0,0,0,0,0,0,0,0,0,0,0,0,0,0,0,0,2,0,0,2,0,0,0,0,1,0,12,2,0,0,0,0,0,0,0,0,3,0,0,0,23,0,0,0,0,37,37,28,0,31,inactive
5,9,3,0,0,0,0,0,0,0,0,0,0,0,0,0,0,0,0,0,0,0,0,0,0,0,0,0,0,1,0,0,0,0,0,0,0,0,0,0,0,6,0,0,5,0,0,0,1,0,0,0,1,0,0,0,0,0,0,0,0,0,0,0,0,0,1,0,0,0,0,2,0,0,2,0,0,0,0,1,0,12,2,0,0,0,0,0,0,0,0,7,0,0,0,23,0,0,0,0,35,35,27,0,31,active
5,9,3,0,0,0,0,0,0,0,0,0,0,0,0,0,0,0,0,0,0,0,0,0,0,0,0,0,0,1,0,0,0,0,0,0,0,0,0,0,0,6,0,0,5,0,0,0,1,0,0,0,1,0,0,0,0,0,0,0,0,0,0,0,0,0,0,0,0,0,0,2,0,0,2,1,0,0,0,1,0,12,2,0,0,0,0,0,0,0,0,9,0,0,0,24,2,1,1,1,35,35,28,0,32,active
5,9,3,0,0,0,0,0,0,0,0,0,0,0,0,0,0,0,0,0,0,0,0,0,0,0,0,0,0,1,0,0,0,0,0,0,0,0,0,0,0,6,0,0,5,0,0,0,1,0,0,0,1,0,0,0,0,0,0,0,0,0,0,0,0,0,0,0,0,0,0,2,0,0,2,0,0,0,0,1,0,18,2,0,0,0,0,0,0,0,0,7,0,0,0,23,0,0,0,0,35,35,27,0,37,active
5,9,3,0,0,0,0,0,0,0,0,0,0,0,0,0,0,0,0,0,0,0,0,0,0,0,0,0,0,1,0,0,0,0,0,0,0,0,0,0,0,6,0,0,5,0,0,0,1,0,0,0,1,0,0,0,0,0,0,0,0,0,0,0,0,0,0,0,0,0,0,2,0,0,2,1,0,0,0,1,0,12,2,0,0,0,0,0,0,0,0,9,0,0,0,24,2,1,1,1,35,35,28,0,32,active
5,9,3,0,0,0,0,0,0,0,0,0,0,0,0,0,0,0,0,0,0,0,0,0,0,0,0,0,0,1,0,0,0,0,0,0,0,0,0,0,0,7,0,0,5,0,0,0,1,0,0,0,1,0,2,0,0,0,0,0,0,0,0,0,0,0,1,0,0,0,0,2,0,0,2,0,0,0,0,2,0,18,2,0,0,0,0,0,0,0,0,13,0,0,0,26,0,0,0,0,37,37,31,0,40,active
5,9,3,0,0,0,0,0,0,0,0,0,0,0,0,0,0,0,0,0,0,0,0,0,0,0,0,0,0,1,0,0,0,0,0,0,0,0,0,0,0,6,0,0,5,0,0,0,1,0,0,0,1,0,0,0,0,0,0,0,0,0,0,0,0,0,2,0,0,0,0,2,0,0,2,0,0,0,0,1,0,12,2,0,0,0,0,0,0,0,0,7,0,0,0,23,0,0,0,0,35,35,27,0,31,active
5,9,3,0,0,0,0,0,0,0,0,0,0,0,0,0,0,0,0,0,0,0,0,0,0,0,0,0,0,1,0,0,0,0,0,0,0,0,1,0,0,7,0,0,5,0,0,0,1,0,0,0,1,0,2,0,0,0,0,0,0,0,0,0,0,0,1,0,0,0,0,2,0,0,2,0,0,0,0,1,0,12,2,0,0,0,0,0,0,0,0,9,0,0,0,25,0,0,0,0,36,36,28,0,32,active
6,9,3,0,0,0,0,0,0,0,0,0,0,0,0,0,0,0,0,0,0,0,0,0,0,0,0,0,0,1,0,0,0,0,0,0,0,0,0,0,0,7,0,0,6,0,0,0,1,0,0,0,1,0,0,0,0,0,0,0,0,0,0,0,0,0,0,0,0,0,0,4,0,1,5,0,0,0,0,1,0,11,5,0,0,0,0,0,0,0,0,7,0,0,0,30,0,0,0,0,38,38,29,0,29,active
4,9,3,0,0,0,2,0,0,0,0,0,0,0,0,0,0,0,0,0,0,0,0,0,0,0,0,0,0,1,0,0,0,0,0,0,0,0,0,0,0,5,0,0,5,0,0,0,1,0,0,0,1,0,0,0,0,0,0,0,0,0,0,0,0,0,0,0,0,1,0,5,0,0,6,0,0,0,0,0,0,11,6,0,0,0,0,0,0,0,0,3,0,0,0,22,0,0,0,0,37,37,25,0,25,active
4,9,3,0,0,0,2,0,0,0,0,0,0,0,0,0,0,0,0,0,0,0,0,0,0,0,0,0,0,1,0,0,0,0,0,0,0,0,0,0,0,6,0,0,5,0,0,0,1,0,0,0,1,0,0,0,0,0,0,0,0,0,0,0,0,0,0,0,0,0,0,2,0,0,2,0,0,0,0,1,0,18,2,0,0,0,0,0,0,0,0,7,0,0,0,23,0,0,0,0,37,37,28,0,38,active
4,9,3,0,0,0,2,0,0,0,0,0,0,0,0,0,0,0,0,0,0,0,0,0,0,0,0,0,0,1,0,0,0,0,0,0,0,0,0,0,0,7,0,0,5,0,0,0,1,0,0,0,1,0,2,0,0,0,0,0,0,0,0,0,0,0,1,0,0,0,0,2,0,0,2,0,0,0,0,2,0,18,2,0,0,0,0,0,0,0,0,13,0,0,0,26,0,0,0,0,39,39,32,0,41,active
4,9,3,0,0,0,2,0,0,0,0,0,0,0,0,0,0,0,0,0,0,0,0,0,0,0,0,0,0,1,0,0,0,0,0,0,0,0,0,0,0,6,0,0,5,0,0,0,1,0,0,0,1,0,0,0,0,0,0,0,0,0,0,0,0,0,1,0,0,0,0,2,0,0,2,0,0,0,0,2,0,12,2,0,0,0,0,0,0,0,0,11,0,0,0,24,0,0,0,0,38,38,29,0,33,active
4,9,3,0,0,0,2,0,0,0,0,0,0,0,0,0,0,0,0,0,0,0,0,0,0,0,0,0,0,1,0,0,0,0,0,0,0,0,0,0,0,7,0,0,6,0,0,0,1,0,0,0,1,0,2,0,0,0,0,0,0,0,0,0,0,0,1,0,0,0,0,4,0,1,5,0,0,0,0,1,0,17,5,0,0,0,0,0,0,0,0,9,0,0,0,30,0,0,0,0,39,39,31,0,36,active
5,13,3,0,0,0,2,0,0,0,0,0,0,0,0,0,0,0,0,0,0,0,0,0,0,0,0,0,0,1,0,0,0,0,0,0,0,0,0,0,0,7,0,0,6,0,0,0,1,0,0,0,1,0,0,0,0,0,0,0,0,0,0,0,0,0,0,0,0,0,0,4,0,1,5,0,0,0,0,1,0,11,5,0,0,0,0,0,0,0,0,7,0,0,0,30,0,0,0,0,44,44,34,0,30,active
4,9,3,0,0,0,2,0,0,0,0,0,0,0,0,0,0,0,0,0,0,0,0,0,0,0,0,0,0,1,0,0,0,0,0,0,0,0,1,0,0,6,0,0,5,0,0,0,1,0,0,0,1,0,0,0,0,0,0,0,0,0,0,0,0,0,0,0,0,0,0,2,0,0,2,0,0,0,0,0,0,6,2,0,0,0,0,0,0,0,0,3,0,0,0,22,0,0,0,0,36,36,25,0,24,active
5,9,3,0,0,0,0,0,0,0,0,0,0,0,0,0,0,0,0,0,0,0,0,0,0,0,0,0,0,1,0,0,0,0,0,0,0,0,1,0,0,6,0,0,5,0,0,0,1,0,0,0,1,0,0,0,0,0,0,0,0,0,0,0,0,0,0,0,0,0,0,2,0,0,2,0,0,0,0,0,0,6,2,0,0,0,0,0,0,0,0,3,0,0,0,22,0,0,0,0,34,34,24,0,23,active
5,9,3,0,0,0,0,0,0,0,0,0,0,0,0,0,0,0,0,0,0,0,0,0,0,0,0,0,0,1,0,0,0,0,0,0,0,0,0,0,0,5,0,0,5,0,0,0,1,0,0,0,1,0,0,0,0,0,0,0,0,0,0,0,0,0,0,0,0,0,0,2,0,0,2,0,0,0,1,1,0,6,2,0,0,0,0,0,0,0,0,3,0,0,0,21,0,0,0,0,34,34,24,0,23,active
5,9,3,0,0,0,0,0,0,0,0,0,0,0,0,0,0,0,0,0,0,0,0,0,0,0,0,0,0,1,0,0,0,0,0,0,0,0,0,0,0,5,0,0,5,0,0,0,1,0,0,0,1,0,0,0,0,0,0,0,0,0,0,0,0,0,0,0,0,1,0,5,0,0,6,0,0,0,0,0,0,11,6,0,0,0,0,0,0,0,0,3,0,0,0,22,0,0,0,0,35,35,24,0,24,active
2,4,0,0,0,0,0,0,0,0,0,1,0,0,0,0,0,0,0,0,0,0,0,0,0,0,0,0,0,0,0,0,0,0,0,0,0,0,1,0,0,1,0,0,0,0,0,0,0,0,0,1,0,0,0,0,0,0,0,0,0,0,0,0,0,0,0,1,0,0,0,0,0,1,1,0,0,0,0,0,0,9,2,0,0,0,0,0,0,0,0,0,2,0,0,7,0,0,0,0,10,10,4,0,10,inactive
1,2,0,0,0,0,0,0,0,0,0,0,0,0,0,0,0,0,0,0,0,1,0,0,0,0,0,0,0,0,0,0,0,0,0,0,0,0,1,0,0,1,0,0,0,0,0,0,0,0,0,0,0,0,0,0,0,0,0,0,0,0,0,0,0,0,1,0,0,0,0,0,0,0,0,0,0,0,0,1,0,6,1,0,0,0,0,0,0,0,0,4,0,0,0,6,0,0,0,0,9,9,3,0,10,inactive
2,3,1,0,0,0,2,0,0,0,0,0,0,0,0,0,0,0,0,0,0,0,1,0,0,0,0,0,0,1,0,0,0,0,0,0,0,0,1,0,0,3,0,0,2,0,0,0,0,0,0,0,0,0,0,0,0,0,0,0,0,0,0,0,0,0,0,0,0,0,0,0,0,0,0,0,0,0,0,0,0,6,1,0,0,0,0,0,0,0,0,1,0,0,0,11,0,0,0,0,20,20,12,0,18,inactive
2,8,2,0,0,0,2,0,0,0,0,0,0,0,0,0,0,1,0,0,0,0,1,0,0,0,0,0,0,1,0,0,0,0,0,0,0,0,1,0,0,3,0,0,2,0,0,0,0,0,1,0,0,0,0,0,0,0,0,0,0,0,0,0,0,0,0,0,0,0,0,0,0,0,0,0,0,0,0,0,0,6,1,0,0,0,0,0,0,0,0,1,0,0,0,11,0,0,0,0,26,26,13,0,19,inactive
2,7,2,0,0,0,2,0,0,0,0,0,0,0,0,0,0,1,0,0,0,0,1,0,0,0,0,0,0,1,0,0,0,0,0,0,0,0,1,0,0,3,0,0,2,0,0,0,0,0,1,0,0,0,0,0,0,0,0,0,0,0,0,0,0,0,0,0,0,0,0,0,0,0,0,0,0,0,0,0,0,6,1,0,0,0,0,0,0,0,0,1,0,0,0,11,0,0,0,0,25,25,14,0,19,inactive
2,4,1,0,0,0,2,0,0,0,0,0,0,0,0,0,0,0,0,0,0,0,1,0,0,0,0,0,0,1,0,0,0,0,0,0,0,0,2,0,0,4,0,0,2,0,0,0,0,0,0,0,0,0,2,0,0,0,0,0,0,0,0,0,0,0,0,0,0,0,0,0,0,1,1,0,0,0,0,0,0,11,2,0,0,0,0,0,0,0,0,3,0,0,0,15,0,0,0,0,22,22,15,0,23,active
2,4,1,0,0,0,2,0,0,0,0,0,0,0,0,0,0,0,0,0,0,0,1,0,0,0,0,0,0,1,0,0,0,0,0,0,0,0,2,0,0,4,0,0,2,0,0,0,0,0,0,0,0,0,2,0,0,0,0,0,0,0,0,0,0,0,0,0,0,0,0,0,0,1,1,0,0,0,0,0,0,11,2,0,0,0,0,0,0,0,0,3,0,0,0,15,0,0,0,0,22,22,15,0,23,inactive
2,4,1,0,0,0,2,0,0,0,0,0,0,0,0,0,0,0,0,0,0,0,1,0,0,0,0,0,0,1,0,0,0,0,0,0,0,0,2,0,0,4,0,0,2,0,0,0,0,0,0,0,0,0,2,0,0,0,0,0,0,0,0,0,0,0,0,0,0,0,0,0,0,1,1,0,0,0,0,0,0,11,2,0,0,0,0,0,0,0,0,3,0,0,0,15,0,0,0,0,22,22,15,0,23,inactive
2,4,1,0,0,0,2,0,0,0,0,0,0,0,0,0,0,0,0,0,0,0,1,0,0,0,0,0,0,1,0,0,0,0,0,0,0,0,2,0,0,4,0,0,2,0,0,0,0,0,0,0,0,0,2,0,0,0,0,0,0,0,0,0,0,0,0,0,0,0,0,0,0,1,1,0,0,0,0,0,0,11,2,0,0,0,0,0,0,0,0,3,0,0,0,15,0,0,0,0,22,22,15,0,23,inactive
2,3,1,0,0,0,2,0,0,0,0,0,0,1,0,0,0,0,0,0,0,0,1,0,0,0,0,0,0,1,0,0,0,0,0,0,0,0,2,0,0,4,0,0,2,0,0,0,0,0,0,0,0,0,0,0,0,0,0,0,0,0,0,0,0,0,0,0,0,0,0,0,0,0,0,0,0,0,0,0,0,6,1,0,0,0,0,0,0,0,0,1,0,0,0,15,0,0,0,0,23,23,15,0,19,inactive
2,3,1,0,0,0,2,0,0,0,0,0,0,1,0,0,0,0,0,0,0,0,1,0,0,0,0,0,0,1,0,0,0,0,0,0,0,0,2,0,0,4,0,0,2,0,0,0,0,0,0,0,0,0,0,0,0,0,0,0,0,0,0,0,0,0,0,0,0,0,0,0,0,0,0,0,0,0,0,0,0,6,1,0,0,0,0,0,0,0,0,1,0,0,0,15,0,0,0,0,23,23,15,0,19,inactive
2,0,0,0,0,0,0,0,0,0,0,0,0,2,0,0,0,0,0,0,0,1,0,0,0,0,0,0,0,0,0,0,0,0,0,0,0,0,0,0,0,1,0,0,1,0,0,0,0,0,0,1,1,0,1,0,0,0,0,0,0,0,0,0,0,0,0,0,0,0,0,1,0,2,3,0,0,0,0,0,0,18,3,0,0,0,0,0,0,0,0,2,2,0,0,15,0,0,0,0,7,7,5,0,17,inactive
0,0,0,0,0,0,0,0,0,0,0,0,0,0,0,0,0,0,0,0,0,1,0,0,0,0,0,0,0,0,0,0,0,0,0,0,0,0,0,0,0,1,0,0,1,0,0,0,0,0,0,0,1,0,1,0,0,0,0,0,0,0,0,0,0,0,0,1,0,0,0,1,1,1,3,0,0,0,0,0,0,20,3,0,0,0,0,0,0,0,0,2,0,0,0,10,0,0,0,0,3,3,3,0,19,inactive
0,0,0,0,0,1,0,0,0,0,0,0,0,0,0,0,0,0,0,0,0,0,0,0,0,0,0,0,0,0,0,0,0,0,0,0,0,0,0,0,0,1,0,0,1,0,0,0,0,0,0,0,0,0,0,0,0,0,0,0,0,0,0,0,0,0,0,0,0,0,0,1,2,1,4,0,0,0,0,0,0,15,4,0,0,0,0,0,0,0,0,0,0,0,0,11,0,0,0,0,4,4,3,0,13,inactive
0,0,0,0,2,0,0,0,0,0,0,0,0,1,0,0,0,0,0,0,0,0,0,0,0,0,0,0,0,0,0,0,0,0,0,0,0,0,0,0,0,2,0,0,0,0,0,0,0,0,0,0,0,0,1,0,0,0,0,0,0,0,0,0,0,0,0,0,0,0,0,0,0,0,0,0,0,0,0,0,0,12,2,0,0,0,0,0,0,0,0,8,0,0,0,7,0,0,0,0,5,5,5,2,20,inactive
0,0,0,0,2,0,0,0,0,0,0,0,0,0,0,0,0,0,0,0,0,0,0,0,0,0,0,0,0,0,0,0,0,0,0,0,0,0,0,0,0,1,1,0,0,0,0,0,0,0,0,0,0,0,1,0,1,0,0,0,0,0,0,0,0,0,0,0,0,0,0,0,1,0,1,0,0,0,0,0,0,5,3,0,0,0,0,0,0,0,0,5,0,0,0,9,0,0,0,0,4,4,5,1,11,inactive
0,0,0,0,1,0,0,0,0,0,0,0,0,0,0,0,0,0,0,0,0,0,0,0,0,0,0,0,0,0,0,0,0,0,0,0,0,0,1,0,0,2,0,0,0,0,0,1,0,0,0,0,1,0,4,0,0,0,0,0,0,0,0,0,0,0,0,0,0,0,0,0,0,0,0,0,0,0,0,0,0,18,2,0,0,0,0,0,0,0,0,14,0,0,0,8,0,0,0,0,3,3,4,1,23,inactive
0,1,0,0,2,0,0,0,0,0,0,0,0,2,0,0,0,0,0,0,0,0,0,0,0,0,0,0,0,2,1,0,0,0,1,0,0,0,0,0,0,0,0,0,0,0,0,0,0,0,0,0,0,0,3,0,0,0,0,0,0,0,0,0,0,0,0,0,0,0,0,0,0,0,0,0,0,0,0,0,0,6,0,0,0,0,0,0,0,0,0,7,0,0,0,8,0,0,0,0,8,8,5,3,15,inactive
1,6,1,0,1,0,0,0,0,0,0,0,0,0,0,0,0,0,0,0,0,0,0,0,0,0,0,0,0,0,0,0,0,0,0,0,0,0,0,1,0,2,0,0,1,0,0,0,0,0,0,0,0,0,4,0,0,0,0,0,0,0,0,0,0,0,0,0,0,0,0,1,1,0,2,0,0,0,0,0,0,15,2,0,0,0,0,0,0,0,0,6,0,0,0,10,0,0,0,0,15,15,7,0,20,inactive
3,1,0,0,0,0,0,0,0,0,0,0,0,0,0,0,0,0,0,0,0,0,0,0,0,0,0,0,0,0,0,0,0,0,0,0,0,0,0,0,0,0,1,0,0,0,0,0,0,0,0,0,2,0,1,0,1,0,1,0,0,0,0,0,0,0,0,0,0,0,0,1,2,1,4,0,0,0,0,0,0,15,6,0,0,0,0,0,0,0,0,7,0,0,0,14,0,0,0,0,8,8,6,0,13,inactive
1,2,0,0,0,0,0,0,0,0,0,0,0,1,0,0,0,0,0,0,0,0,0,0,0,0,0,0,0,0,0,0,0,0,0,0,0,0,0,0,0,2,0,0,0,0,0,0,0,0,0,0,2,0,4,0,1,0,0,0,0,0,0,1,0,0,0,0,0,0,0,0,0,0,0,1,0,0,0,0,0,12,0,0,0,0,0,0,0,0,0,6,0,0,0,10,2,1,1,1,9,9,12,0,19,inactive
1,0,0,0,0,0,0,0,0,0,0,0,0,1,0,0,0,0,0,0,0,0,0,0,0,0,0,0,0,0,0,0,0,0,0,0,0,0,0,0,0,1,0,0,1,0,0,0,0,0,0,1,0,0,0,0,0,0,0,0,0,0,0,0,0,0,0,0,0,0,0,0,3,0,3,0,0,0,0,0,0,21,3,0,0,0,0,0,0,0,0,0,2,0,0,12,0,0,0,0,5,5,5,0,21,inactive
2,2,0,0,0,0,0,0,0,0,0,1,0,0,0,0,0,0,0,0,0,0,0,0,0,0,0,0,0,0,0,0,0,0,0,0,0,0,0,0,0,0,0,0,0,0,0,0,0,0,0,1,0,0,0,0,0,0,0,0,0,0,0,0,0,0,0,0,0,0,0,1,1,0,2,0,0,0,0,0,0,17,3,0,0,0,0,0,0,0,0,0,2,0,0,9,0,0,0,0,10,10,4,0,17,inactive
2,2,0,0,0,0,0,0,0,0,0,0,0,0,0,0,0,0,0,0,0,0,0,0,0,0,0,0,0,0,0,0,0,0,0,0,0,0,0,0,0,0,0,0,0,0,0,0,0,0,0,0,0,0,0,0,0,0,0,0,0,0,0,0,0,0,0,0,0,0,1,2,0,0,3,0,0,1,0,1,0,25,3,0,0,0,0,0,0,0,0,12,0,0,0,11,0,0,0,0,7,7,8,0,26,active
0,2,3,0,0,0,0,0,0,0,0,0,0,2,0,0,0,0,0,0,0,0,0,0,0,0,0,0,0,1,0,0,0,0,0,0,0,0,0,0,0,1,0,0,0,0,0,0,0,0,0,1,1,0,1,0,0,0,0,0,0,0,0,0,0,0,0,1,0,0,0,0,1,0,1,0,0,0,0,0,0,17,2,0,0,0,0,0,0,0,0,1,0,0,0,11,0,0,0,0,13,13,6,1,23,inactive
1,0,0,0,0,0,0,0,0,0,0,0,0,1,0,0,0,0,0,0,0,0,0,0,0,0,0,0,0,0,0,0,0,0,0,0,0,0,0,0,0,2,0,0,0,0,0,0,0,0,0,0,1,0,2,0,1,0,0,0,0,0,0,1,0,0,2,0,0,0,0,0,1,0,1,0,0,0,0,0,0,11,1,0,0,0,0,0,0,0,0,2,0,0,0,11,0,0,0,0,8,8,9,0,16,inactive
0,2,4,0,0,0,0,1,0,0,1,0,0,0,0,0,0,2,0,0,1,0,0,1,0,0,0,0,0,4,0,0,0,0,0,0,0,0,0,0,0,1,0,1,0,0,0,0,0,0,0,0,1,1,3,0,0,0,0,0,0,0,0,0,1,0,0,0,0,0,0,0,0,0,0,0,0,0,0,0,0,6,0,0,0,0,0,0,0,0,0,2,0,0,0,14,0,0,0,0,21,21,3,0,19,inactive
0,1,1,0,0,0,0,0,0,0,0,0,0,2,0,0,0,0,0,0,0,0,0,0,0,0,0,0,0,0,0,0,0,0,0,0,0,0,0,0,0,2,0,0,1,0,0,0,0,0,0,0,0,0,0,0,0,0,0,0,0,0,0,0,0,0,0,0,0,0,0,1,2,1,4,0,0,0,0,0,0,21,7,0,0,0,0,0,0,0,0,0,0,0,0,19,0,0,0,0,10,10,4,0,22,inactive
0,0,0,0,0,0,0,0,0,0,0,0,0,0,0,0,0,0,0,0,0,0,0,0,0,0,0,0,0,0,0,0,0,0,0,0,0,0,0,0,0,0,1,0,0,0,0,0,0,0,0,0,2,0,2,0,1,0,1,0,0,0,0,0,0,0,0,0,0,0,1,2,1,1,5,0,0,0,0,0,0,25,7,0,0,0,0,0,0,0,0,9,0,0,0,19,0,0,0,0,2,2,4,0,23,inactive
2,1,0,0,0,0,0,0,0,0,0,0,0,0,0,0,0,1,0,0,1,0,0,0,0,0,0,0,0,0,0,0,0,0,0,0,0,0,0,0,0,0,0,0,0,0,0,0,0,0,0,0,0,0,0,0,0,0,0,0,0,0,0,0,1,0,0,0,0,0,1,4,1,0,6,0,0,0,0,0,0,26,7,0,0,0,0,0,0,0,0,0,0,0,0,11,0,0,0,0,13,13,5,0,23,inactive
2,0,0,0,0,0,0,0,0,0,0,0,0,2,0,0,0,0,0,0,0,0,0,0,0,0,0,0,0,0,0,0,0,0,0,0,0,1,0,0,0,1,2,0,0,0,0,0,0,0,0,0,0,0,1,0,0,0,0,0,0,0,0,0,0,0,0,0,0,0,1,2,1,0,4,0,0,0,0,0,0,16,5,0,0,0,0,0,0,0,0,5,0,0,0,14,0,0,0,0,5,5,5,1,16,inactive
3,9,0,0,0,0,0,0,0,0,0,1,0,0,0,0,0,0,0,0,0,0,0,0,0,0,0,0,0,0,0,0,0,0,0,0,0,0,0,0,0,2,0,0,0,0,0,0,0,0,0,0,3,0,4,0,0,0,0,0,0,0,0,0,0,0,0,0,0,0,0,0,0,1,1,1,0,0,0,0,0,11,4,0,0,0,0,0,0,0,0,7,0,0,0,12,2,1,1,1,17,17,12,0,17,inactive
0,0,0,0,1,0,0,0,0,0,0,0,0,1,0,0,0,0,0,0,0,0,0,0,0,0,0,0,0,0,0,0,0,0,0,0,0,0,0,0,0,1,1,0,0,0,0,0,0,0,0,0,0,0,1,0,1,0,0,0,0,0,0,0,0,0,0,0,0,0,0,0,1,0,1,0,0,0,0,0,0,11,3,0,0,0,0,0,0,0,0,6,0,0,0,11,0,0,0,0,5,5,4,1,17,inactive
0,0,0,0,1,0,0,0,0,0,0,0,0,0,0,0,0,0,0,0,0,0,0,0,0,0,0,0,0,0,0,0,0,0,0,0,0,0,0,0,0,2,0,0,0,0,0,0,0,0,0,0,0,0,2,0,1,0,0,0,0,0,0,0,0,0,0,0,0,0,0,0,0,1,1,1,0,0,0,0,0,11,3,0,0,0,0,0,0,0,0,6,0,0,0,11,2,1,1,1,3,3,3,2,18,inactive
0,1,0,0,1,0,0,0,0,0,0,0,0,0,0,0,0,0,0,0,0,0,0,0,0,0,0,0,0,0,1,0,0,0,0,0,0,0,0,0,0,2,1,0,0,0,0,0,0,0,0,0,0,0,1,0,1,0,0,0,0,0,0,0,0,0,0,0,0,0,0,0,0,0,0,0,0,0,0,0,0,12,2,0,0,0,0,0,0,0,0,4,0,0,0,9,0,0,0,0,5,5,6,1,20,inactive
2,0,0,0,2,0,0,0,0,0,0,0,0,0,0,0,0,0,0,0,0,0,0,0,0,0,0,0,0,0,0,0,0,0,0,0,0,0,0,0,0,2,0,0,0,0,0,0,0,0,0,0,0,0,2,0,1,0,0,0,0,0,0,0,0,0,0,0,0,0,0,0,1,0,1,0,0,0,0,0,0,11,3,0,0,0,0,0,0,0,0,5,0,0,0,10,0,0,0,0,6,6,3,2,19,inactive
1,1,0,0,0,0,0,0,0,0,0,0,0,1,0,0,0,2,0,0,0,0,0,2,0,0,0,0,0,1,0,0,0,0,0,0,0,0,1,0,0,1,0,0,0,0,0,0,0,0,0,0,3,0,3,0,1,0,1,0,0,0,0,0,0,0,0,1,0,0,0,0,0,0,0,0,0,0,0,0,0,12,3,3,3,0,0,0,0,0,0,5,0,0,0,17,0,0,0,0,18,18,7,0,24,inactive
0,0,0,0,0,0,0,0,0,0,0,0,0,0,0,0,0,0,0,0,0,0,0,0,0,0,0,0,0,0,0,0,0,0,0,0,0,0,0,0,0,1,0,0,0,1,0,0,0,0,0,0,0,0,2,0,0,0,0,0,0,0,0,0,0,0,0,0,0,0,0,4,2,0,6,0,0,0,0,0,0,26,8,0,0,0,0,0,0,0,0,2,0,0,0,19,0,0,0,0,6,6,3,0,23,inactive
0,0,0,0,2,0,0,0,0,0,0,0,0,0,0,0,0,0,0,0,0,0,0,0,0,0,0,0,0,2,0,0,0,0,0,0,0,0,0,0,0,0,0,0,0,0,0,0,0,0,0,0,0,0,2,0,0,0,0,0,0,0,0,0,0,0,0,0,0,0,0,0,0,0,0,0,1,0,0,0,0,6,0,0,0,0,0,0,0,0,0,5,0,0,0,4,0,0,0,0,6,6,2,4,14,inactive
0,0,0,0,0,0,3,0,0,0,0,0,0,0,0,0,0,0,0,0,0,0,0,0,0,0,0,0,0,0,0,0,0,0,0,0,0,0,0,0,0,2,0,0,0,0,0,0,0,0,0,0,0,0,1,0,0,0,0,0,0,0,0,0,0,0,0,0,0,0,0,0,2,0,2,0,0,0,0,0,0,16,4,0,0,0,0,0,0,0,0,6,0,0,1,9,0,0,0,0,1,1,3,1,19,inactive
0,6,0,0,1,0,0,0,0,0,0,0,0,0,0,0,0,0,0,0,0,0,0,0,0,0,0,0,0,0,0,0,0,0,0,0,0,0,0,1,0,2,0,0,1,0,0,0,0,0,0,0,0,0,4,0,0,0,0,0,0,0,0,0,0,0,0,0,0,0,0,1,1,0,2,0,0,0,0,0,0,15,2,0,0,0,0,0,0,0,0,6,0,0,0,10,0,0,0,0,13,13,7,0,19,inactive
0,0,0,0,0,0,0,0,0,0,0,0,0,0,0,0,0,1,0,0,0,0,0,1,0,0,0,0,0,0,0,0,0,0,0,0,0,0,0,0,0,1,0,0,0,1,0,0,0,0,0,0,0,0,2,0,0,0,0,0,0,0,0,0,0,0,0,0,0,0,0,2,2,0,4,0,0,0,0,0,0,26,6,0,0,0,0,0,0,0,0,2,0,0,0,15,0,0,0,0,6,6,3,0,25,inactive
1,3,0,0,0,0,0,0,0,0,0,0,0,2,0,0,0,0,0,0,0,0,0,0,0,0,0,0,0,0,0,0,0,0,0,0,0,0,0,0,0,0,1,0,0,0,0,0,0,0,0,0,0,0,0,0,1,0,0,0,0,0,0,0,0,0,0,0,0,0,0,0,0,0,0,0,0,0,0,0,0,12,4,0,0,0,0,0,0,0,0,10,0,0,0,13,0,0,0,0,7,7,8,0,16,inactive
0,0,2,0,1,0,0,2,0,1,1,0,0,0,0,0,0,1,0,0,1,0,0,0,0,0,0,0,0,2,0,0,0,0,0,2,0,0,0,0,0,1,0,1,0,0,0,0,0,0,0,0,4,4,6,0,0,0,0,0,0,0,0,0,1,0,0,0,0,0,0,0,0,0,0,0,0,0,0,0,0,6,0,0,0,0,0,0,0,0,0,7,0,0,0,12,0,0,0,0,16,16,2,3,20,inactive
2,0,0,0,0,0,0,0,0,0,0,0,0,0,0,0,0,1,0,0,0,0,0,1,0,0,0,0,0,0,0,0,0,0,0,0,0,0,0,0,0,1,0,0,0,1,0,0,0,0,0,0,0,0,2,0,0,0,0,0,0,0,0,0,0,0,0,0,0,0,0,2,2,0,4,0,0,0,0,0,0,26,6,0,0,0,0,0,0,0,0,2,0,0,0,15,0,0,0,0,8,8,3,0,25,inactive
2,0,0,0,0,0,0,0,0,0,0,0,0,0,0,0,0,0,0,0,0,0,0,0,0,0,0,0,0,0,0,0,0,0,0,0,0,0,0,0,0,1,0,0,1,0,0,0,0,0,0,0,0,0,1,0,0,0,0,0,0,0,0,0,0,0,1,0,0,0,1,1,1,0,3,0,0,0,0,0,0,16,3,0,0,0,0,0,0,0,0,2,0,0,0,8,0,0,0,0,4,4,3,0,17,inactive
0,0,0,0,0,0,0,0,0,0,0,0,0,0,0,0,0,0,0,0,0,0,0,0,0,0,0,0,0,0,0,0,0,0,0,0,0,0,0,0,0,1,0,0,1,0,0,0,0,0,0,0,0,0,2,0,0,0,0,0,0,0,0,0,0,0,0,0,0,0,0,2,0,2,4,0,0,0,0,1,0,18,4,0,0,0,0,0,0,0,0,6,0,0,0,12,0,0,0,0,3,3,4,0,17,inactive
0,2,0,0,2,0,0,2,0,2,0,0,0,0,0,0,0,0,0,0,0,0,0,0,0,0,0,0,1,1,0,0,0,0,0,0,0,0,0,0,0,0,0,0,0,0,0,0,0,0,0,0,0,0,2,0,0,0,0,0,0,0,0,0,0,0,0,0,0,0,0,0,0,0,0,1,0,0,0,0,0,6,1,0,0,0,0,0,0,0,0,11,0,0,0,7,2,1,1,1,10,10,2,2,18,active
2,0,0,0,2,0,0,0,0,0,0,0,0,0,0,0,0,0,0,0,0,0,0,0,0,0,0,0,0,0,0,0,0,0,0,0,0,0,0,0,0,2,0,0,2,0,0,0,0,0,0,0,0,0,2,0,0,0,0,0,0,0,0,0,0,0,0,0,0,0,0,0,2,0,2,1,0,0,0,0,0,16,2,0,0,0,0,0,0,0,0,8,0,0,0,11,2,1,1,1,10,10,9,2,23,inactive
1,6,1,0,0,0,0,0,0,0,0,0,0,1,0,0,0,0,0,0,0,0,0,0,0,0,0,0,0,0,0,0,0,0,0,0,0,0,0,0,0,1,0,0,1,0,0,0,0,0,0,0,1,0,1,0,0,0,0,0,0,0,0,0,0,0,0,0,0,1,0,0,0,0,1,0,0,0,0,0,0,9,3,0,0,0,0,0,0,0,0,8,0,0,0,14,0,0,0,0,16,16,7,0,14,inactive
1,0,2,0,1,0,0,0,0,0,0,0,0,1,0,1,0,0,0,0,0,0,0,0,0,0,1,0,0,0,0,0,0,0,0,0,0,0,0,0,0,2,2,0,0,0,1,0,0,0,0,0,0,0,0,0,0,0,0,0,0,0,0,0,1,0,0,0,0,0,0,1,0,1,2,0,0,0,0,0,0,17,4,0,0,0,0,0,0,0,0,2,0,0,0,14,0,0,0,0,11,11,5,0,23,inactive
1,2,0,0,1,0,0,0,0,0,0,0,0,0,0,0,0,0,0,0,0,0,0,0,0,0,0,0,0,0,0,0,0,0,0,0,0,0,0,0,0,1,1,0,1,0,0,0,0,0,0,0,2,0,2,0,1,0,1,0,0,0,0,0,0,0,0,0,0,0,0,0,1,1,2,0,0,0,0,0,0,10,4,0,0,0,0,0,0,0,0,7,0,0,0,15,0,0,0,0,9,9,9,0,13,inactive
0,3,1,0,0,0,0,0,0,0,0,0,0,0,0,0,0,0,0,0,0,0,0,0,0,0,0,0,0,0,0,0,0,0,0,0,0,0,0,0,0,1,0,0,1,0,0,0,0,0,0,0,0,0,0,0,0,0,0,0,0,0,0,0,0,0,0,0,0,0,0,1,2,1,4,0,0,0,0,0,0,15,4,0,0,0,0,0,0,0,0,0,0,0,0,11,0,0,0,0,7,7,3,0,14,inactive
3,0,1,0,0,0,0,0,0,0,0,0,0,0,0,0,0,0,0,0,0,0,0,0,0,0,0,0,0,0,0,0,0,0,0,0,0,0,0,0,0,1,1,0,1,0,0,0,0,0,0,1,2,0,2,0,1,0,1,0,0,0,0,0,0,0,0,0,0,0,0,0,1,1,2,0,0,0,0,0,0,16,4,0,0,0,0,0,0,0,0,9,0,0,0,16,0,0,0,0,8,8,7,0,20,inactive
1,0,0,0,0,0,0,0,0,0,0,0,0,0,0,0,0,0,0,0,0,0,0,0,0,0,0,0,0,2,0,0,0,1,0,0,0,0,0,0,0,1,0,0,0,1,0,0,0,0,0,0,2,0,8,1,0,0,0,0,0,0,0,0,0,0,0,0,0,0,0,0,0,0,0,0,0,0,0,0,0,6,0,0,0,0,0,0,0,0,0,6,0,0,0,6,0,0,0,0,2,2,2,2,12,inactive
2,0,0,0,0,0,0,0,0,0,0,0,0,0,0,0,0,0,0,0,0,0,0,0,0,0,0,0,0,0,0,0,0,0,0,0,0,0,1,0,0,1,0,0,0,0,0,0,0,0,0,0,0,0,2,0,0,0,0,0,0,0,0,0,1,0,0,0,0,0,1,0,0,0,1,0,0,0,0,0,0,11,1,0,0,0,0,0,0,0,0,2,0,0,0,6,0,0,0,0,4,4,1,0,12,inactive
0,0,0,0,0,0,0,0,0,0,0,0,0,2,0,0,0,0,0,0,0,0,0,0,0,0,0,0,0,0,0,0,0,0,0,0,0,0,0,0,0,1,0,0,1,0,0,0,0,0,0,0,0,0,2,0,0,0,0,0,0,0,0,0,0,0,1,0,0,0,0,0,0,0,0,0,0,0,0,0,0,12,2,0,0,0,0,0,0,0,0,2,0,0,0,7,0,0,0,0,5,5,3,0,14,inactive
1,0,0,0,1,0,0,0,0,0,0,0,0,0,0,0,0,0,0,0,0,0,0,0,0,0,0,0,0,0,0,0,0,0,0,0,0,0,0,0,0,2,0,0,0,0,1,0,0,0,0,0,0,0,2,0,0,0,0,0,0,0,0,0,0,0,0,0,1,0,0,0,0,0,0,0,0,0,0,0,0,6,1,0,0,0,0,0,0,0,0,2,0,0,0,5,0,0,0,0,3,3,1,2,11,inactive
1,0,0,0,1,0,0,0,0,0,0,0,0,0,0,0,0,0,0,0,0,0,0,0,0,0,0,0,0,0,0,0,0,0,0,0,0,0,1,0,0,3,0,0,0,0,0,0,0,0,0,0,1,0,4,1,1,0,0,0,0,0,0,0,0,0,1,0,0,0,0,0,1,0,1,0,0,0,0,0,0,17,3,0,0,0,0,0,0,0,0,6,0,0,0,12,0,0,0,0,5,5,3,2,24,inactive
1,0,0,0,1,0,0,0,0,0,0,0,0,0,0,0,0,0,0,0,0,0,0,0,0,0,0,0,0,0,0,0,0,0,0,0,0,0,1,0,0,3,0,0,0,0,0,0,0,0,0,0,0,0,4,0,1,0,0,0,0,0,0,0,0,0,0,0,0,0,0,0,1,0,1,0,0,0,0,0,0,17,3,0,0,0,0,0,0,0,0,6,0,0,0,12,0,0,0,0,5,5,3,2,24,inactive
2,0,0,0,0,0,0,0,0,0,0,0,0,1,0,0,0,0,0,0,0,0,0,0,0,0,0,0,0,0,0,0,0,0,0,0,0,0,1,0,0,1,0,0,0,0,0,0,0,0,0,0,0,0,0,0,0,0,0,0,0,0,0,0,0,0,0,0,0,0,1,0,0,0,1,0,0,0,0,0,0,11,1,0,0,0,0,0,0,0,0,0,0,0,0,7,0,0,0,0,5,5,3,0,12,inactive
0,0,0,0,1,0,0,0,0,0,0,0,0,0,0,0,0,0,0,0,0,0,0,0,0,0,0,0,0,0,0,0,0,0,0,0,0,0,1,0,0,3,0,0,0,0,0,0,0,0,0,0,1,0,4,1,1,0,0,0,0,0,0,0,0,0,1,0,0,0,0,0,1,0,1,0,0,0,0,0,0,17,3,0,0,0,0,0,0,0,0,6,0,0,0,12,0,0,0,0,4,4,3,2,24,inactive
2,0,0,0,0,0,0,0,0,0,0,0,0,0,0,0,0,0,0,0,0,0,0,0,0,0,0,0,0,0,0,0,0,0,0,0,0,0,0,0,0,1,1,0,0,0,0,0,0,0,0,0,0,0,0,0,1,0,0,0,0,0,0,0,0,0,0,0,0,0,1,0,0,0,1,0,0,0,0,0,0,5,3,0,0,0,0,0,0,0,0,2,0,0,0,8,0,0,0,0,6,6,1,0,8,inactive
0,1,0,0,0,0,0,0,0,0,0,0,0,0,0,0,0,0,0,0,0,0,0,0,0,0,0,0,0,0,0,0,0,0,0,0,0,0,1,0,0,1,0,0,0,0,0,0,0,0,0,0,0,0,0,0,0,0,0,0,0,0,0,0,1,0,0,0,0,1,0,0,0,0,1,0,0,0,0,0,0,9,1,0,0,0,0,0,0,0,0,0,0,0,0,5,0,0,0,0,6,6,2,0,10,inactive
2,0,0,0,2,0,0,0,0,0,0,0,0,0,0,0,0,0,0,0,0,1,0,0,0,0,0,0,0,0,0,0,0,0,0,0,0,0,1,0,0,1,0,0,0,0,0,0,0,0,0,2,0,0,2,0,0,0,0,0,0,0,0,0,0,0,0,0,0,0,0,1,1,0,2,0,0,0,0,0,0,17,2,0,0,0,0,0,0,0,0,10,3,0,0,9,0,0,0,0,5,5,2,1,20,inactive
0,0,0,0,1,0,0,0,0,0,0,0,0,0,0,0,0,0,0,0,0,0,0,0,0,0,0,0,0,0,0,0,0,0,0,0,0,0,1,0,0,3,0,0,0,0,0,0,0,0,0,0,0,0,4,0,1,0,0,0,0,0,0,0,0,0,0,0,0,0,0,0,1,0,1,0,0,0,0,0,0,17,3,0,0,0,0,0,0,0,0,6,0,0,0,12,0,0,0,0,4,4,3,2,24,inactive
0,0,0,0,1,0,0,0,0,0,0,0,0,0,0,0,0,0,0,0,0,0,0,0,0,0,0,0,0,0,0,0,0,0,0,0,0,0,0,0,0,2,0,0,0,0,1,0,0,0,0,0,0,0,2,0,0,0,0,0,0,0,0,0,0,0,0,0,1,0,0,0,0,0,0,1,0,0,0,0,0,6,1,0,0,0,0,0,0,0,0,4,0,0,0,6,2,1,1,1,2,2,2,2,12,inactive
0,0,0,0,2,0,0,0,0,0,0,0,0,0,0,0,0,0,0,0,0,0,0,0,0,0,0,0,0,0,0,0,0,0,0,0,0,0,0,0,0,4,0,0,0,0,2,0,0,0,0,0,0,0,4,0,0,0,0,0,0,0,0,0,0,0,0,0,0,0,0,0,0,0,0,0,0,0,0,0,0,6,2,0,0,0,0,0,0,0,0,4,0,0,0,10,0,0,0,0,4,4,2,4,16,inactive
0,0,0,0,1,0,0,0,0,0,0,0,0,0,0,0,0,0,0,0,0,0,0,0,0,0,0,0,0,0,0,0,0,0,0,0,0,0,1,0,0,3,0,0,0,0,0,0,0,0,0,0,0,0,4,0,1,0,0,0,0,0,0,0,0,0,1,1,0,0,0,0,1,0,1,0,0,0,0,0,0,17,3,0,0,0,0,0,0,0,0,6,0,0,0,12,0,0,0,0,4,4,3,2,24,inactive
1,1,2,0,1,0,0,0,0,0,0,0,0,0,0,0,0,0,0,0,0,0,1,0,0,0,0,0,0,0,0,0,0,0,0,0,0,0,1,0,0,1,0,0,0,0,0,0,0,0,0,0,0,0,0,0,0,0,0,0,0,0,0,0,0,0,0,0,0,0,0,0,0,0,0,0,0,0,0,0,0,6,1,0,0,0,0,0,0,0,0,0,0,0,0,4,0,0,0,0,11,11,1,0,13,inactive
2,0,0,0,0,0,0,0,0,0,0,0,0,0,0,0,0,0,0,0,0,0,0,0,0,0,0,0,0,0,0,0,0,0,0,0,0,0,1,0,0,1,0,0,0,0,0,0,0,0,0,0,1,0,2,0,0,0,0,0,0,0,0,0,1,0,0,0,0,0,1,0,0,0,1,0,0,0,0,0,0,11,1,0,0,0,0,0,0,0,0,2,0,0,0,6,0,0,0,0,4,4,1,0,12,inactive
3,0,0,0,0,0,0,0,0,0,0,0,0,0,0,0,0,0,0,0,0,0,0,0,0,0,0,0,0,0,0,0,0,0,0,0,0,0,1,0,0,1,0,0,0,0,0,0,0,0,0,0,0,0,3,0,0,0,0,0,0,0,0,0,0,0,0,0,0,0,1,0,0,0,1,0,0,0,0,0,0,11,1,0,0,0,0,0,0,0,0,2,0,0,0,5,0,0,0,0,4,4,1,0,12,inactive
0,0,0,0,1,0,0,0,0,0,0,0,0,0,0,0,0,0,0,0,0,0,0,0,0,0,0,0,0,0,0,0,0,0,0,0,0,0,0,0,0,2,0,0,0,0,1,0,0,0,0,0,0,0,2,0,0,0,0,0,0,0,0,0,0,0,0,0,0,0,0,0,0,0,0,1,0,0,0,0,0,6,1,0,0,0,0,0,0,0,0,4,0,0,0,6,2,1,1,1,2,2,2,2,12,inactive
0,0,0,0,1,0,0,0,0,0,0,0,0,0,0,0,0,0,0,0,0,0,0,0,0,0,0,0,0,0,0,0,0,0,0,0,0,0,0,0,0,2,0,0,0,0,0,0,0,0,0,0,0,0,2,0,1,0,0,0,0,0,0,0,1,0,0,0,0,0,0,0,1,0,1,1,0,0,0,0,0,11,3,0,0,0,0,0,0,0,0,6,0,0,0,11,2,1,1,1,6,6,2,2,18,inactive
